# Supplementary material for: Pan-cancer analysis reveals signal transducer and activator of transcription (STAT) gene family as biomarkers for prognostic prediction and therapeutic guidance
Source: Front Genet. 2023 Mar 9;14:1120500. doi: 10.3389/fgene.2023.1120500 (PMC10034013; doi:10.3389/fgene.2023.1120500)
Supplement: Supplementary file 2 [file DataSheet1.ZIP]

Archive with 169 entries (167 files):
- Source data/
- Source data/BRCA cliCor.pdf
- Source data/BRCA cor.pdf
- Source data/COAD cliCor.pdf
- Source data/COAD cor.pdf
- Source data/CellMinerdrug.txt
- Source data/CellMinergeneExp.txt
- Source data/DNAssCor.cor.txt
- Source data/DNAssCor.pdf
- Source data/DNAssCor.pval.txt
- Source data/ESTIMATEScore.pdf
- Source data/ESTIMATEScoreestimateCor.cor.txt
- Source data/ESTIMATEScoreestimateCor.pval.txt
- Source data/HNSC cliCor.pdf
- Source data/HNSC cor.pdf
- Source data/ImmuneScore.pdf
- Source data/ImmuneScoreestimateCor.cor.txt
- Source data/ImmuneScoreestimateCor.pval.txt
- Source data/LIHC cor.pdf
- Source data/LIHC immuneType.pdf
- Source data/LUAD immuneType.pdf
- Source data/RNAssCor.cor.txt
- Source data/RNAssCor.pdf
- Source data/RNAssCor.pval.txt
- Source data/SARC immuneType.pdf
- Source data/SKCM immuneType.pdf
- Source data/STAD cliCor.pdf
- Source data/STAT1.cox.txt
- Source data/STAT1.diff.pdf
- Source data/STAT1_ACC.pdf
- Source data/STAT1_KIRP.pdf
- Source data/STAT1_LGG.pdf
- Source data/STAT1_MESO.pdf
- Source data/STAT1_OV.pdf
- Source data/STAT1_PAAD.pdf
- Source data/STAT1_READ.pdf
- Source data/STAT1_SKCM.pdf
- Source data/STAT2.cox.txt
- Source data/STAT2.diff.pdf
- Source data/STAT2_KIRC.pdf
- Source data/STAT2_LGG.pdf
- Source data/STAT3.cox.txt
- Source data/STAT3.diff.pdf
- Source data/STAT3_LGG.pdf
- Source data/STAT3_SKCM.pdf
- Source data/STAT3_TGCT.pdf
- Source data/STAT4.cox.txt
- Source data/STAT4.diff.pdf
- Source data/STAT4_BRCA.pdf
- Source data/STAT4_KIRC.pdf
- Source data/STAT4_KIRP.pdf
- Source data/STAT4_OV.pdf
- Source data/STAT4_PAAD.pdf
- Source data/STAT4_SKCM.pdf
- Source data/STAT5A.cox.txt
- Source data/STAT5A.diff.pdf
- Source data/STAT5A_HNSC.pdf
- Source data/STAT5A_LGG.pdf
- Source data/STAT5A_MESO.pdf
- Source data/STAT5A_SKCM.pdf
- Source data/STAT5B.cox.txt
- Source data/STAT5B.diff.pdf
- Source data/STAT5B_ACC.pdf
- Source data/STAT5B_KIRC.pdf
- Source data/STAT5B_KIRP.pdf
- Source data/STAT5B_LAML.pdf
- Source data/STAT5B_PAAD.pdf
- Source data/STAT5B_SKCM.pdf
- Source data/STAT6.cox.txt
- Source data/STAT6.diff.pdf
- Source data/STAT6_BLCA.pdf
- Source data/STAT6_GBM.pdf
- Source data/STAT6_LAML.pdf
- Source data/STAT6_LGG.pdf
- Source data/STAT6_SARC.pdf
- Source data/STAT6_THCA.pdf
- Source data/STAT6_UCEC.pdf
- Source data/STAT6_UVM.pdf
- Source data/StemnessScores_DNAmeth_20170210.tsv
- Source data/StemnessScores_RNAexp_20170127.2.tsv
- Source data/StromalScore.pdf
- Source data/StromalScoreestimateCor.cor.txt
- Source data/StromalScoreestimateCor.pval.txt
- Source data/Subtype_Immune_Model_Based.txt
- Source data/TCGA-ACC.survival.tsv
- Source data/TCGA-BLCA.survival.tsv
- Source data/TCGA-BRCA.survival.tsv
- Source data/TCGA-CESC.survival.tsv
- Source data/TCGA-CHOL.survival.tsv
- Source data/TCGA-COAD.survival.tsv
- Source data/TCGA-DLBC.survival.tsv
- Source data/TCGA-ESCA.survival.tsv
- Source data/TCGA-GBM.survival.tsv
- Source data/TCGA-HNSC.survival.tsv
- Source data/TCGA-KICH.survival.tsv
- Source data/TCGA-KIRC.survival.tsv
- Source data/TCGA-KIRP.survival.tsv
- Source data/TCGA-LAML.survival.tsv
- Source data/TCGA-LGG.survival.tsv
- Source data/TCGA-LIHC.survival.tsv
- Source data/TCGA-LUAD.survival.tsv
- Source data/TCGA-LUSC.survival.tsv
- Source data/TCGA-MESO.survival.tsv
- Source data/TCGA-OV.survival.tsv
- Source data/TCGA-PAAD.survival.tsv
- Source data/TCGA-PCPG.survival.tsv
- Source data/TCGA-PRAD.survival.tsv
- Source data/TCGA-READ.survival.tsv
- Source data/TCGA-SARC.survival.tsv
- Source data/TCGA-SKCM.survival.tsv
- Source data/TCGA-STAD.survival.tsv
- Source data/TCGA-TGCT.survival.tsv
- Source data/TCGA-THCA.survival.tsv
- Source data/TCGA-THYM.survival.tsv
- Source data/TCGA-UCEC.survival.tsv
- Source data/TCGA-UCS.survival.tsv
- Source data/TCGA-UVM.survival.tsv
- Source data/TMB.tsv
- Source data/TMBCor.cor.txt
- Source data/TMBCor.pdf
- Source data/TMBCor.pval.txt
- Source data/TumorPurity.pdf
- Source data/TumorPurityestimateCor.cor.txt
- Source data/TumorPurityestimateCor.pval.txt
- Source data/alteration/
- Source data/alteration/GO_barplot_keygene.pdf
- Source data/alteration/GO_dotplot_keygene.pdf
- Source data/alteration/GO_keygene.txt
- Source data/alteration/KEGG_barplot_keygene.pdf
- Source data/alteration/KEGG_dotplot_keygene.pdf
- Source data/alteration/KEGG_keygene.txt
- Source data/alteration/NIHMS957693-supplement-5 - ╕▒▒╛.xlsx
- Source data/alteration/NIHMS957693-supplement-5.xlsx
- Source data/alteration/NIHMS957693-supplement-7 - ╕▒▒╛.xlsx
- Source data/alteration/NIHMS957693-supplement-7.xlsx
- Source data/alteration/NIHMS957693-supplement-8 - ╕▒▒╛.xlsx
- Source data/alteration/NIHMS957693-supplement-8.xlsx
- Source data/alteration/TMB_titv.RData
- Source data/alteration/TMB_titv.pdf
- Source data/alteration/TMB_titv2.pdf
- Source data/alteration/alteration.pdf
- Source data/alteration/easy_input.csv
- Source data/alteration/gene.txt
- Source data/alteration/id_keygene.txt
- Source data/alteration/~$NIHMS957693-supplement-7 - ╕▒▒╛.xlsx
- Source data/alteration/~$NIHMS957693-supplement-8 - ╕▒▒╛.xlsx
- Source data/boxplot.pdf
- Source data/cliCor.result.xls
- Source data/clinical_BRCA.txt
- Source data/clinical_COAD.txt
- Source data/clinical_HNSC.txt
- Source data/clinical_STAD.txt
- Source data/code.R
- Source data/corrplot.pdf
- Source data/drugCor.pdf
- Source data/drugCor.txt
- Source data/easy_input.csv
- Source data/estimateScores.txt
- Source data/expTime.txt
- Source data/forest.pdf
- Source data/gene.txt
- Source data/heatmap.pdf
- Source data/immuneType.pdf
- Source data/immuneType.result.xls
- Source data/immuneType.xls
- Source data/logFC.txt
- Source data/panGeneExp.txt
- Source data/pvalue.txt
- Source data/survival.result.xls
