# Supplementary material for: Pan-cancer analysis reveals signal transducer and activator of transcription (STAT) gene family as biomarkers for prognostic prediction and therapeutic guidance
Source: Front Genet. 2023 Mar 9;14:1120500. doi: 10.3389/fgene.2023.1120500 (PMC10034013; doi:10.3389/fgene.2023.1120500)
Supplement: Supplementary file 2 [file DataSheet1.ZIP › Source data/DNAssCor.cor.txt]

CancerType	STAT1	STAT2	STAT3	STAT4	STAT5A	STAT5B	STAT6
ACC	0.0437916513865881	0.164708709012506	0.306996800667687	0.135143337674983	0.299105957333805	0.281553889148826	0.0372918221019487
BLCA	-0.234857745493325	-0.223132338047701	-0.252186707504497	-0.346910638127502	-0.299324374124757	-0.0766806705484444	0.08324111153878
BRCA	-0.0160284185192528	-0.00572343068226328	-0.0915089418371261	-0.0704207211092645	-0.135211020553114	-0.163547028341268	-0.158713515728145
CESC	-0.106135835786437	-0.0368496112420583	-0.0293311223767898	-0.132394683351221	-0.0565597079052625	-0.0575216810631917	-0.0644707508394618
CHOL	-0.111711711711712	0.249420849420849	0.46975546975547	-0.231402831402831	0.050965250965251	0.272586872586873	-0.0617760617760618
COAD	-0.123787933023108	-0.177998846597463	-0.0949474008670405	-0.209937656604224	-0.0701457662172374	-0.102489261424651	0.0319999602274987
DLBC	-0.301997394702562	-0.0154146765089014	0.0195397307859314	-0.570343030829353	-0.472752930959618	-0.268019973947026	0.378745115067304
ESCA	-0.290917613969296	-0.220731278565569	-0.0281319582796203	-0.324378881987578	-0.12462498535099	-0.178304816594398	0.127150474627915
GBM	-0.0329301075268817	-0.156346006144393	-0.118951612903226	-0.347638248847926	-0.416042626728111	0.0592357910906298	-0.302227342549923
HNSC	-0.413910147099606	-0.321620534546477	-0.0467525583609182	-0.337547769510514	-0.166657619224634	-0.14063707759755	-0.0181263534284888
KICH	-0.313598901098901	-0.073489010989011	-0.305586080586081	-0.391437728937729	-0.227564102564103	-0.141712454212454	0.241437728937729
KIRC	-0.15926771081838	-0.134503283253413	0.0726364963736606	-0.130014840465001	-0.010032473490621	0.0490541198247868	-0.145733765249376
KIRP	-0.024220115807106	0.153044928218799	0.0436863179040712	0.0826016512953233	0.0709325383216657	-0.0345674609162448	-0.142743918145501
LAML	0.153403643336529	-0.0248355464079338	-0.106768047324136	0.139170124788533	-0.0820731702802652	-0.237127827731855	-0.0231067939601017
LGG	0.269596373269877	0.219679762092302	0.113136931308112	0.157691610166776	0.301331687869959	-0.317331252345599	0.274792886860468
LIHC	-0.169571096308326	0.102723076768176	-0.0704785121720235	-0.222491073020295	-0.0402751446469808	0.131716793382693	-0.0670559060802963
LUAD	0.00275436894783029	0.0282011390284411	-0.0202732759473121	-0.203191799449617	-0.239318865226328	0.0222874493874863	-0.227103832106
LUSC	-0.340860796661902	-0.1432452529891	-0.0749080151390548	-0.356469246474269	-0.393531631602953	-0.178973964257741	0.0766453536418378
MESO	-0.181527430539176	-0.270154252559083	-0.135374310108967	-0.0234445020991556	-0.271531676022454	0.208075852634558	-0.285456861172697
OV	0.571428571428571	-0.142857142857143	-0.428571428571428	0.285714285714286	-0.607142857142857	-0.571428571428571	-0.0357142857142857
PAAD	-0.131058462802864	-0.0479998735597667	-0.221908931421978	-0.22780104629293	-0.108770210681039	-0.279154747040508	-0.137301449321174
PCPG	0.274325167631933	0.160322514185389	-0.125564952211089	0.422167724495412	0.429489087128794	0.359360863753582	0.155063395077887
PRAD	0.0709886752924531	0.124588106119925	0.0961669623801826	0.196278876402162	0.163141564738791	0.0231770946950617	0.0129089554694641
READ	-0.0727161073583065	-0.0376621030957627	-0.106802008452841	-0.144225698081855	-0.20790376765524	-0.044785608496189	0.0237907741213019
SARC	-0.212416004561512	0.0339734100479734	-0.303423334913698	-0.116266492069587	-0.218651747653648	-0.384454454583855	-0.260429269840183
SKCM	-0.0261782750407133	-0.0380908028050285	-0.119756363110155	-0.171155317081686	-0.140309765918399	-0.0918070291091761	-0.139637794841522
STAD	-0.121116334394159	-0.28959114980418	-0.237121092291826	-0.347771000866798	-0.252331180047199	-0.241663239546228	-0.0558382314793139
TGCT	0.155325319841449	0.219699655183526	-0.471509136025265	0.0622828784119107	-0.177532145274081	0.135806129354516	-0.869066417453514
THCA	0.34702895755414	0.381786781162588	0.248156213136842	0.402878517665431	0.267648379744807	-0.0581217749104103	0.221587158715872
THYM	0.406865118928928	0.546140150975645	0.607783791482695	0.170303375587523	0.272140720695058	-0.171186440677966	0.367981768978778
UCEC	-0.133066521759423	0.0237443409498536	-0.0666896140177756	-0.0949161893839886	-0.160138284182663	-0.0996027830191824	-0.118776545029037
UCS	-0.280997949419002	-0.086056049213944	-0.269104579630895	-0.248325358851675	-0.295488721804511	-0.24647983595352	-0.22282980177717
UVM	0.269198312236287	0.0908345053914674	0.177707454289733	0.0856305672761369	0.0111579934364745	0.0880684481950305	0.293811533052039
