# Supplementary material for: Pan-cancer analysis reveals signal transducer and activator of transcription (STAT) gene family as biomarkers for prognostic prediction and therapeutic guidance
Source: Front Genet. 2023 Mar 9;14:1120500. doi: 10.3389/fgene.2023.1120500 (PMC10034013; doi:10.3389/fgene.2023.1120500)
Supplement: Supplementary file 2 [file DataSheet1.ZIP › Source data/DNAssCor.pval.txt]

CancerType	STAT1	STAT2	STAT3	STAT4	STAT5A	STAT5B	STAT6
ACC	0.702870308010706	0.149328196109401	0.00645150031290526	0.23758150207614	0.00801899201433218	0.0127571509741021	0.745345143676741
BLCA	1.9459092015933e-06	6.28657318079659e-06	3.07484929805344e-07	9.86972485036699e-13	1.00685437154471e-09	0.123830350317718	0.0947437290688204
BRCA	0.655041913983668	0.873255015171867	0.0106300833401018	0.0494566659685517	0.000155668462532681	4.4689446663573e-06	8.78249254112507e-06
CESC	0.0650503240252835	0.522608519477878	0.610866243210883	0.0212153283635309	0.326277784949385	0.318106966707586	0.263078047980285
CHOL	0.515139221833962	0.142096591007245	0.00421572036540715	0.173951276542577	0.767243483020023	0.1077714367625	0.71959029010067
COAD	0.0354896391249465	0.00241982628450782	0.107206659309137	0.000335559931022126	0.23437583670356	0.0819772495455405	0.587761290212692
DLBC	0.0373852678915383	0.917145360658829	0.895007068156238	3.2340469917975e-05	0.00079188831817218	0.0657572416552266	0.00830291575646883
ESCA	0.000201845449194167	0.00511671704263912	0.723719350207232	3.1543594050187e-05	0.116312584618834	0.0241984568905561	0.109053649307566
GBM	0.797357257167625	0.220499569261819	0.352221917477757	0.00546959107215234	0.000770975262835673	0.643906390166631	0.0163848899191294
HNSC	0	2.84865143695301e-13	0.298613710700715	1.48393068785547e-14	0.000196510709984556	0.00170549917645969	0.687061948923839
KICH	0.011917558448725	0.562980725126147	0.0143727941121501	0.0014938875036975	0.0706737088139231	0.263281111946402	0.0548263943072815
KIRC	0.0049128970771936	0.0176919357492466	0.201312423613541	0.0218869839615171	0.86004658133997	0.388418898611443	0.0101224133648182
KIRP	0.691783123135967	0.0118674464733952	0.474458506553352	0.175849863651792	0.245228102255846	0.571482325891164	0.0190102973985648
LAML	0.0627404044890367	0.764208355979328	0.196273483979569	0.0916044562377275	0.320970310449872	0.00378804647319552	0.780188325613909
LGG	4.3303612378253e-10	4.17376130339266e-07	0.00964320458832347	0.000299050211222503	2.49026707632531e-12	1.42382321781371e-13	1.944123558258e-10
LIHC	0.00107414772428153	0.0483636445396648	0.176046044880194	1.64323913951839e-05	0.439699815638208	0.011255089632922	0.198021756009873
LUAD	0.953363476954899	0.549241489813745	0.666828866084151	1.36703382789733e-05	2.76638944591747e-07	0.636011151504502	1.11117471370225e-06
LUSC	3.34169138088662e-11	0.00629811767928511	0.15430377725401	3.5330850345314e-12	5.6747271699204e-15	0.000624181050898541	0.144949582349801
MESO	0.0943725969152158	0.0120955370221732	0.213522904707573	0.830054190625874	0.0116517061849842	0.0546937656998157	0.00790548880874672
OV	0.2	0.782539682539683	0.353571428571429	0.555952380952381	0.166666666666667	0.2	0.963492063492064
PAAD	0.102897243235085	0.55141963604296	0.00545392670919212	0.0043143491902037	0.17630799778325	0.000437964999321772	0.0874120716428919
PCPG	0.000188599852371005	0.030717336811966	0.0912132247773245	4.15245797213753e-09	2.09782206911698e-09	7.53613588481259e-07	0.036692914126462
PRAD	0.115792399356764	0.00568054087302259	0.0329907880698704	1.20501136442018e-05	0.000284198248505982	0.607933886194155	0.775093264296055
READ	0.485445260208534	0.718100530240677	0.304994324510327	0.165218717931444	0.0445159887927073	0.667676308010768	0.819664049381479
SARC	0.000609060900814477	0.586758103020278	7.69395223783497e-07	0.0622445557619492	0.000415481337325295	2.26510951005674e-10	2.42714767221685e-05
SKCM	0.570771613719294	0.409364179010686	0.00931646778866613	0.000193767420654269	0.00229125574299929	0.046469197823612	0.00240606247859702
STAD	0.0264716727272083	7.45253620278111e-08	1.18465230745694e-05	7.33629815768538e-11	3.03598827586709e-06	7.9601624328168e-06	0.307316587636061
TGCT	0.0536995711413296	0.00611091099556696	8.96867500753895e-10	0.440948370378574	0.0272270626671162	0.0919964315960709	0
THCA	1.20618732565711e-15	0	1.77848669735071e-08	0	1.1492437215819e-09	0.192168745838138	5.25789096880563e-07
THYM	5.34507622699369e-06	8.52599774752401e-11	0	0.0641374338453654	0.00283733954906456	0.0627538563983268	4.34171999415137e-05
UCEC	0.00660304367937034	0.629028717598104	0.174511482363367	0.0530827723154576	0.00106088111711228	0.0423456864373855	0.0153991644096966
UCS	0.0362666919094241	0.52725170136988	0.0452156345064327	0.0651802140509812	0.0274076130467306	0.0672526738355588	0.0987900399828802
UVM	0.0159938414088614	0.422168406784243	0.114691465647702	0.449323885635561	0.921649021386725	0.436482637918013	0.00837010641108948
