# Supplementary material for: Pan-cancer analysis reveals signal transducer and activator of transcription (STAT) gene family as biomarkers for prognostic prediction and therapeutic guidance
Source: Front Genet. 2023 Mar 9;14:1120500. doi: 10.3389/fgene.2023.1120500 (PMC10034013; doi:10.3389/fgene.2023.1120500)
Supplement: Supplementary file 2 [file DataSheet1.ZIP › Source data/ESTIMATEScoreestimateCor.cor.txt]

CancerType	STAT1	STAT2	STAT3	STAT4	STAT5A	STAT5B	STAT6
ACC	0.0314995131450828	0.136392405063291	0.131231742940604	0.722736124634859	0.437950340798442	0.257716650438169	-0.00910418695228822
BLCA	0.530329910414121	0.341989210977079	0.356656197984275	0.735490907456732	0.45633038401109	0.0180556251739259	-0.269159849347767
BRCA	0.430023942602713	0.478198344471795	0.0607967931788343	0.744231308778359	0.373121620804527	0.0897331720674634	0.0878100235991873
CESC	0.514387216946906	0.466285964377741	0.131966532541355	0.653849480198979	0.455633420132618	0.0410201481137123	0.0664199849855038
CHOL	0.15958815958816	0.364221364221364	0.270527670527671	0.313770913770914	0.654054054054054	0.406177606177606	0.0105534105534106
COAD	0.580685339293138	0.617431855402758	0.352121457824656	0.647604746405856	0.314443415923797	0.077324679978225	-0.10526149563236
DLBC	0.704950065132436	0.48469387755102	0.474598349978289	0.583586626139818	0.0731654363873209	0.314915327833261	0.0214937038645245
ESCA	0.391592255289241	0.463507023389659	0.157433163834871	0.752933057280883	0.450697963901485	0.290104874527387	-0.0344769187127149
GBM	0.151130536897465	0.163293868729152	0.140419920935812	0.502508086110113	0.548400240938242	-0.349066870485572	0.654491524136849
HNSC	0.458386546432216	0.410818624764048	0.169163182510017	0.678683677214808	0.512986446613636	0.323861966924981	0.0110703007661975
KICH	0.277491258741259	0.0613636363636364	0.442482517482517	0.843706293706294	0.453146853146853	0.123339160839161	-0.197508741258741
KIRC	0.567237842082249	0.446173208304795	0.233978380699673	0.581004904073563	0.579581484575443	-0.00248463656724254	-0.0535286133649718
KIRP	0.143454937756035	0.126521795330708	0.121696893767649	0.513457025812353	0.608068846199738	-0.115479954659349	-0.024946307123255
LAML	0.429525967235971	0.590216103171837	0.168989194841408	0.145657023353085	-0.108902056465668	-0.0375775531544092	0.476856047403277
LGG	0.425094923266982	0.141581254640783	0.578009659313829	-0.175166581822073	0.774321108146054	-0.112649356207868	0.569535062433732
LIHC	0.404922309357572	0.126336367937377	0.264742068214076	0.519838052501039	0.496922940172901	-0.228503906754025	0.00725586729939356
LUAD	0.432806153738326	0.247472096160922	-0.00851739886436606	0.579513732636437	0.698454535990773	0.309156994332137	0.00660011729455673
LUSC	0.493107522007777	0.346938378223632	0.229358494167044	0.740853114488155	0.687120261469094	0.118659636901496	0.0290975976334184
MESO	0.218000849096656	0.245228548516439	-0.097825369121185	0.667191848672107	-0.0305580451908109	0.0235388461719892	-0.266965422897306
OV	0.268390633576024	0.250338907955906	0.343338116619605	0.718941593209056	0.330237643360821	0.111915452659794	0.080311817362227
PAAD	0.435793554619551	0.491333919902461	0.451373454803501	0.63961107700688	0.555328115208702	0.437040457311137	-0.0569500462268959
PCPG	0.159730326693976	0.00506371746571319	0.322429174531812	0.0116645649432535	0.107524691986559	-0.0524973956905532	0.255580663100264
PRAD	0.361140111548398	0.221142332858488	0.243255378226332	0.735433276190936	0.732376463770915	0.377489629862134	0.168756500953715
READ	0.443188493924372	0.573943335360261	0.287234481123811	0.591139579704618	0.279589701835572	0.262365114864934	-0.0361626145299762
SARC	0.40476815582757	0.366254554953652	0.00522582807144384	0.798429612937783	0.466653517440096	-0.263224207946003	-0.121850452394962
SKCM	0.578204869062686	0.259467775018892	0.298013832199026	0.771102257666626	0.194684870716486	0.245383486348111	-8.77432751211064e-05
STAD	0.266231653202867	0.468915462509956	0.404468540220731	0.724012515644556	0.579493457731255	0.475013539651838	0.0955150756627603
TGCT	0.699265066144047	0.509061023217588	0.370261257132019	0.756299094371829	0.858288947543108	0.447607908836592	0.33119122504781
THCA	0.625219266057743	0.468698954674046	0.289839818910582	0.749209882300473	0.482068795976555	-0.0966591680136274	0.134219798208058
THYM	0.115688648340692	-0.0146560319042871	0.0414186013388406	0.147165645919385	0.262633527987466	0.135657313772967	0.0184019370460048
UCEC	0.224451916702816	0.205759555112111	0.100117056954957	0.62198026708353	0.452309153156772	0.129957939561335	0.0516276371084183
UCS	0.30123034859877	0.153725222146275	0.170676691729323	0.536568694463431	0.440738209159262	0.279699248120301	0.245454545454545
UVM	0.532067510548523	0.238185654008439	0.400468823253633	0.399273323956868	-0.106540084388186	0.207430848570089	0.409798406000938
