# Supplementary material for: Pan-cancer analysis reveals signal transducer and activator of transcription (STAT) gene family as biomarkers for prognostic prediction and therapeutic guidance
Source: Front Genet. 2023 Mar 9;14:1120500. doi: 10.3389/fgene.2023.1120500 (PMC10034013; doi:10.3389/fgene.2023.1120500)
Supplement: Supplementary file 2 [file DataSheet1.ZIP › Source data/ESTIMATEScoreestimateCor.pval.txt]

CancerType	STAT1	STAT2	STAT3	STAT4	STAT5A	STAT5B	STAT6
ACC	0.782467373679844	0.230184722261819	0.248428542005497	0	6.44174141944097e-05	0.0221000865520503	0.936466208888139
BLCA	0	1.38429683966311e-12	1.21578747433298e-13	0	0	0.715028589170594	3.37771627172867e-08
BRCA	6.55689176108317e-51	0	0.043432705702334	0	0	0.00284355212332158	0.00351070148844038
CESC	0	0	0.0209962935959177	0	0	0.474441460229703	0.246548774390816
CHOL	0.351134649744079	0.0296201960884181	0.110537766273079	0.0628239439918871	2.41187818626618e-05	0.0145732456285012	0.951624127709668
COAD	0	0	4.31025384618136e-15	0	3.74730551484394e-12	0.0936932787025748	0.0223676760762105
DLBC	1.00112288812963e-07	0.000560661099903859	0.00075130456245525	1.94856859647401e-05	0.620157793615531	0.029694636139979	0.884547244407134
ESCA	3.23538982456183e-07	7.91145686448097e-10	0.0455040636738812	0	2.6276027368844e-09	0.000191967855802521	0.662841607602366
GBM	0.0505991755650143	0.0345356165450311	0.0694890248232305	0	0	4.08161723225316e-06	0
HNSC	0	0	0.0001429811360612	0	0	1.36039214173347e-13	0.804513879368692
KICH	0.0255378614137796	0.62647122095733	0.000258021397081707	0	0.00017638383432578	0.326817120742931	0.114680874568649
KIRC	0	0	4.7860487085576e-08	0	0	0.954263255292238	0.216341924135302
KIRP	0.0147168695754727	0.0315988358859406	0.0387338278822864	0	0	0.0498960448989734	0.672616132418044
LAML	5.13443450648415e-08	0	0.038162816328896	0.0743700213943521	0.182967048579509	0.646535779383645	9.15056445522049e-10
LGG	0	0.00110520233580764	0	5.24334769620933e-05	0	0.00954310197477228	0
LIHC	0	0.0145387931438013	2.26715950226938e-07	0	0	8.53130549280704e-06	0.888723953330658
LUAD	0	9.89929190875887e-09	0.845433711309501	0	0	5.40311470876174e-13	0.879925417560835
LUSC	0	1.61177547591975e-15	2.27272672312185e-07	0	0	0.00787413269643464	0.515689965156731
MESO	0.0439440421852334	0.0230904415658484	0.369514934306021	0	0.77962921952087	0.829380392752208	0.0131801237770728
OV	1.25995802467812e-07	8.6647837497283e-07	8.54687814964557e-12	0	5.59636132091677e-11	0.0294211750860541	0.118524704579669
PAAD	1.76011869830723e-09	0	3.78925289149282e-10	0	0	1.56339902237857e-09	0.449841537940758
PCPG	0.030878769123419	0.945716883874254	9.55367448237544e-06	0.875354157460853	0.147278945627906	0.479961606096007	0.000498968156378662
PRAD	6.55338437395025e-17	6.47679461091659e-07	4.12694763313888e-08	0	0	0	0.000155381203791665
READ	2.9452834473422e-09	0	0.000177901417723196	0	0.00026689410326011	0.000639252324047212	0.642346860727091
SARC	1.21427724796031e-11	1.20086290497302e-09	0.932739663826252	0	0	1.63588053115356e-05	0.0484267251872006
SKCM	0	1.24785506577033e-08	5.08790043106385e-11	0	2.1709601313607e-05	7.60470452071537e-08	0.998485075098813
STAD	1.85870696130093e-07	0	0	0	0	0	0.0646657889912119
TGCT	0	1.46960157437816e-12	2.33155463327557e-06	0	0	6.85981731808312e-09	2.67859701203266e-05
THCA	0	0	3.09687257084003e-11	0	0	0.0290971586854474	0.00240384764538088
THYM	0.20992738916921	0.874138925753612	0.654259890316198	0.110168208125273	0.00400730654278084	0.141130571567378	0.842337922208023
UCEC	1.18575806564171e-07	1.25408863230092e-06	0.0191000226396785	0	0	0.00231818216404394	0.227501397865217
UCS	0.0244423979699885	0.257209385205715	0.207920483973199	2.72129415867825e-05	0.000758578432108701	0.0371657325866318	0.0684267693331025
UVM	5.87236353975867e-07	0.0336035763231978	0.000260738502189668	0.000272854592814565	0.346182672425601	0.064975433808068	0.000181908297898547
