# Supplementary material for: Pan-cancer analysis reveals signal transducer and activator of transcription (STAT) gene family as biomarkers for prognostic prediction and therapeutic guidance
Source: Front Genet. 2023 Mar 9;14:1120500. doi: 10.3389/fgene.2023.1120500 (PMC10034013; doi:10.3389/fgene.2023.1120500)
Supplement: Supplementary file 2 [file DataSheet1.ZIP › Source data/ImmuneScoreestimateCor.cor.txt]

CancerType	STAT1	STAT2	STAT3	STAT4	STAT5A	STAT5B	STAT6
ACC	-0.0131694255111977	0.144936708860759	0.124488802336904	0.71292599805258	0.441407010710808	0.271129503407984	-0.0205209347614411
BLCA	0.641539639547767	0.419409524830136	0.403870704570556	0.812335472585822	0.498310607016495	-0.0204573149126006	-0.171715717369774
BRCA	0.528613690276794	0.475171990827156	0.0128901664820909	0.794992008452972	0.365741564017366	0.00492219457308363	0.0678789037605843
CESC	0.630855313236525	0.506137829724724	0.158988018767073	0.739634395970168	0.55170441754958	0.00398941656013075	0.119727938166242
CHOL	0.148777348777349	0.364993564993565	0.216216216216216	0.323809523809524	0.625482625482626	0.374774774774775	0.00797940797940798
COAD	0.632725485286923	0.60473354296779	0.383854548294404	0.711257783770251	0.342194523625221	-0.0534331279099414	-0.0326494564281137
DLBC	0.802974381241858	0.494138080764221	0.380699088145897	0.762700825010855	0.252171081198437	0.432262266608771	0.0390794615718628
ESCA	0.493031651473903	0.429584749936844	0.225212790430182	0.798402678103932	0.564607704911786	0.242526754930062	0.116220057271004
GBM	0.192178618249553	0.18241454538092	0.119785787680767	0.484404816740146	0.550318635763131	-0.346728352255759	0.608963813708171
HNSC	0.579399619175469	0.48145125003492	0.222434792680091	0.695905536317131	0.611846870918014	0.250142108439138	0.11689279358323
KICH	0.22618006993007	0.0715034965034965	0.396634615384615	0.872246503496503	0.420585664335664	0.083041958041958	-0.142045454545455
KIRC	0.636753907664241	0.497083808093837	0.112494886692235	0.635708833758332	0.659200584288471	-0.0816855029692449	0.013749429895571
KIRP	0.129100544883268	0.153954878097284	0.058060891699479	0.545496758541145	0.641127749274152	-0.146636240703178	0.00442817086266555
LAML	0.394520738933426	0.562133147438132	0.151258278145695	0.165350296270478	-0.127051237364936	-0.0656012547926107	0.538616242593238
LGG	0.389288505124722	0.166851271209797	0.554462690535559	-0.244538061717146	0.777582626204982	-0.061070841453015	0.50687006131508
LIHC	0.436145144872475	0.161707903829336	0.227028028271996	0.545516135969377	0.514531404567676	-0.26004467319465	-0.0289405456552594
LUAD	0.497675114692019	0.281842740775938	-0.078194653305944	0.631324779145069	0.735333676215488	0.292529697270789	0.11774571818179
LUSC	0.56176558436911	0.372858362955364	0.202607533936112	0.776579621633228	0.722455137533698	0.126875205763771	0.0991354343106615
MESO	0.379159394311052	0.327647530543894	-0.0580876456436624	0.690551441105713	0.124770036322468	-0.0435020519835841	-0.143035048823058
OV	0.364334539074159	0.254712859545522	0.346380683458867	0.768240081293824	0.38210830506345	0.0341570725406304	0.151450085195398
PAAD	0.434589208333821	0.453103372701555	0.384772679638568	0.685023017696017	0.610964232404788	0.378289211206378	0.0279287052532691
PCPG	0.223841376015289	0.0141513867458272	0.258484566039805	0.128672467945454	0.167981875572752	-0.0477567692464343	0.273546482028307
PRAD	0.40186145785547	0.255822391771495	0.212934398918319	0.80336528478644	0.72553511842963	0.274443923992563	0.168255064345559
READ	0.470899852618343	0.524969853752048	0.333883867377122	0.670393292588661	0.278891442588146	0.127531511847218	0.0390252197841838
SARC	0.483075758015531	0.350334975447447	-0.0108382170176499	0.820484691925495	0.486260597441046	-0.237928878076325	-0.0961896707767894
SKCM	0.649112805235196	0.33716008094432	0.276808556577185	0.793121225833274	0.253721164734554	0.254872048713596	0.0248290499148982
STAD	0.415080896575265	0.469828194333826	0.343717373990215	0.809278643759245	0.580041415405621	0.326023893503243	0.136567982705655
TGCT	0.784646994673705	0.541281155663732	0.0955572063030456	0.848138957816377	0.76721720851575	0.471644197183544	-0.0410298557000838
THCA	0.677154332411437	0.481931472699422	0.275906391299422	0.750249938767659	0.521346148061722	-0.112748697724373	0.169909285672446
THYM	0.0671129468736647	-0.26193562170631	-0.23056544651759	0.0101481270474291	0.0180672268907563	0.0832288847742487	-0.276969092721835
UCEC	0.261405177850663	0.19556634660307	0.110793135429567	0.62481295351549	0.510776743226568	0.0615955986643271	0.102066620742247
UCS	0.398701298701299	0.209159261790841	0.215994531784005	0.610252904989747	0.43444976076555	0.199384825700615	0.381681476418319
UVM	0.539334270979841	0.265471167369902	0.386568213783404	0.367018284106892	-0.123558368495077	0.171261134552274	0.378996718237225
