# Supplementary material for: Pan-cancer analysis reveals signal transducer and activator of transcription (STAT) gene family as biomarkers for prognostic prediction and therapeutic guidance
Source: Front Genet. 2023 Mar 9;14:1120500. doi: 10.3389/fgene.2023.1120500 (PMC10034013; doi:10.3389/fgene.2023.1120500)
Supplement: Supplementary file 2 [file DataSheet1.ZIP › Source data/ImmuneScoreestimateCor.pval.txt]

CancerType	STAT1	STAT2	STAT3	STAT4	STAT5A	STAT5B	STAT6
ACC	0.908163645516832	0.202081637326554	0.273733346293373	0	5.56812090343548e-05	0.0158997979623912	0.857296061784551
BLCA	0	0	0	0	0	0.679105481330156	0.000479608076463857
BRCA	1.71936887369835e-80	0	0.668728926414902	0	0	0.870232638863434	0.024122825602618
CESC	0	0	0.00535471517602609	0	0	0.944561013710904	0.0363705063302791
CHOL	0.385049295043304	0.0292569928840111	0.204561658063445	0.0545424995270191	6.54792172023558e-05	0.0249674612340382	0.963559432868662
COAD	0	0	0	0	2.95903583769991e-14	0.247017681761059	0.479500324177232
DLBC	0	0.000423116639851678	0.00795504176643577	0	0.0839164465201328	0.00235141195130093	0.791497676772234
ESCA	2.55563778858828e-11	1.64325265584365e-08	0.0040324141259132	0	0	0.00192411506742056	0.140696101499124
GBM	0.0126793165700603	0.0180635550521734	0.121890339182165	3.20387150737165e-11	0	4.76858592640154e-06	0
HNSC	0	0	5.13557517492792e-07	0	0	1.50037680000116e-08	0.00878618214503702
KICH	0.0701680908282256	0.570513670466991	0.00116659401725118	0	0.00054377065260587	0.509839097234435	0.25832690214837
KIRC	0	0	0.00923890613756442	0	0	0.0590254007826448	0.750940767497659
KIRP	0.0282687097673874	0.00880860238588972	0.325115546602286	0	0	0.0126379574953403	0.940218030647295
LAML	6.70925363660036e-07	0	0.0638046384951795	0.0425621525810417	0.119973630582311	0.423118167315312	0
LGG	0	0.000117939269749414	0	1.35469016109558e-08	0	0.160682847323934	0
LIHC	0	0.00172429566301493	9.77675359988409e-06	0	0	3.74286472537854e-07	0.576730495930259
LUAD	0	5.63095398484816e-11	0.0731648548499602	0	0	9.70747333226719e-12	0.00689014896566512
LUSC	0	0	5.08174317258298e-06	0	0	0.00447592942980291	0.0265304413284282
MESO	0.000350457844118693	0.00217624438500537	0.594589524258168	0	0.251842968150669	0.690312189831121	0.188552929138227
OV	3.3157776275421e-13	5.50089395495493e-07	5.44452530015535e-12	0	1.41470805094137e-14	0.507181812483562	0.00314661580866325
PAAD	1.97236992832274e-09	3.16715721857867e-10	1.44511967965625e-07	0	0	2.40303625098338e-07	0.711076704611295
PCPG	0.00236819911676264	0.84906747395335	0.000428420513525263	0.0825811612798798	0.0231265386340887	0.520536216177689	0.000189039618340268
PRAD	0	7.64729548241027e-09	1.68176861294986e-06	0	0	5.32882240905187e-10	0.000162630773513751
READ	1.9329820626438e-10	0	1.16648302931986e-05	0	0.000276813840975538	0.100476879428971	0.616226955942848
SARC	0	6.60481584239024e-09	0.861041444088511	0	0	0.000102140929962729	0.119634877050222
SKCM	0	7.48648592083978e-14	1.16365783848513e-09	0	2.64224483289243e-08	2.27687095431092e-08	0.590791340214198
STAD	0	0	1.04281333030775e-11	0	0	1.26039474335593e-10	0.00813305200927966
TGCT	0	0	0.235095621884558	0	0	7.76216565630241e-10	0.610696105117999
THCA	0	0	2.75458794585067e-10	0	0	0.0108638352921732	0.000117943093042234
THYM	0.467785298000551	0.00410826814716096	0.0117950179848668	0.912673066927023	0.845169908146804	0.367659279765541	0.00237024766734725
UCEC	6.01643248704153e-10	4.16327810608378e-06	0.00947003612430219	0	0	0.14982910426223	0.0168763980659673
UCS	0.0025116882772393	0.121701672246509	0.109784240423547	1.07753984101274e-06	0.000915776520625777	0.14043138456843	0.00392083942098463
UVM	3.90395076322092e-07	0.0175611138207016	0.000437835815921953	0.000876042653282835	0.274251423379063	0.128620318880094	0.000575527190997685
