# Supplementary material for: Pan-cancer analysis reveals signal transducer and activator of transcription (STAT) gene family as biomarkers for prognostic prediction and therapeutic guidance
Source: Front Genet. 2023 Mar 9;14:1120500. doi: 10.3389/fgene.2023.1120500 (PMC10034013; doi:10.3389/fgene.2023.1120500)
Supplement: Supplementary file 2 [file DataSheet1.ZIP › Source data/RNAssCor.cor.txt]

CancerType	STAT1	STAT2	STAT3	STAT4	STAT5A	STAT5B	STAT6
ACC	0.238255415470605	-0.113544683164936	-0.0314748542596644	-0.460590042868524	-0.437398044992982	-0.321412764450739	-0.121157323688969
BLCA	-0.0071904791802588	-0.152558051504075	-0.13689772616633	-0.250233079552786	-0.167219087500148	-0.144614693065667	-0.0292833088106164
BRCA	0.224075243335327	-0.121161048509303	-0.176398180928938	-0.182503886544133	-0.26589808113763	-0.308010402814708	-0.332717245069395
CESC	-0.0118568583941001	-0.202556174055886	-0.150211892921603	-0.184296370557237	0.13189212786737	-0.10995784573229	-0.0742099741518244
CHOL	-0.152895752895753	-0.193307593307593	-0.142599742599743	-0.134105534105534	-0.112998712998713	-0.11994851994852	0.0177606177606178
COAD	-0.0702916346257204	-0.427290416079611	-0.22291875597261	-0.26722388903469	-0.237079655616371	-0.217818886540551	-0.154578309879256
DLBC	-0.238167607468519	-0.31665219279201	-0.0320234476769431	-0.425640468953539	-0.183022145028224	-0.196482848458532	0.12559704732957
ESCA	-0.0877651470760576	-0.366773116137349	-0.163661666471347	-0.470789874604477	-0.158226883862651	-0.252686628383921	0.133853861478964
GBM	0.0657843130824878	-0.297172577080232	-0.36493365951558	-0.298982757376813	-0.542124076053807	0.0493169192830112	-0.560517081936893
HNSC	-0.0805148584567031	-0.161022341281314	-0.0390248627640722	-0.263237587794607	-0.0369985307740873	-0.237158434477835	0.106476001660009
KICH	-0.0818681318681319	-0.218635531135531	-0.281776556776557	-0.521336996336996	-0.279349816849817	-0.223260073260073	0.0296703296703297
KIRC	0.201569498652503	-0.201703110609183	-0.161481935102322	-0.174692817319008	0.0876712262188722	-0.208075570286451	-0.140462441409456
KIRP	-0.0343649398717019	-0.461693126959638	-0.361050064568179	-0.0503270319330901	-0.176511327589865	-0.445453378631469	-0.339688343937533
LAML	-0.0670603054637065	-0.429070225161392	-0.291213982050071	-0.142044559911825	0.0557786175405448	-0.0673082979058416	-0.432475200755786
LGG	-0.18980020739415	-0.334397901832876	-0.474425190890025	0.106166360574912	-0.692616687729873	0.0968728814113808	-0.508930598119562
LIHC	-0.0768880510251886	0.0144017398504283	-0.28973994045324	-0.143722093008793	-0.167102280770021	-0.115699224304839	-0.212286509111175
LUAD	0.156075404188252	-0.146448412138706	-0.164501046926513	-0.262221467953857	-0.390195380783689	-0.28123494559713	-0.242080076001132
LUSC	-0.0497340160711527	-0.327776928406352	-0.245723048987301	-0.490718879226962	-0.407635718446701	-0.0745550012426957	-0.144465848604378
MESO	0.160922685032313	-0.0212745884239823	-0.0972215670550498	-0.112731732628898	0.208717392329827	-0.281324590782584	0.0485022878437662
OV	0.145699769776102	-0.208404802744425	-0.222887385947864	-0.178134599456072	-0.128871902901604	-0.280727716218067	-0.0354779591597154
PAAD	-0.0695136792527382	-0.441908615321395	-0.359355787011427	-0.395780057214206	-0.157212625057293	-0.471685290259361	0.080216845000079
PCPG	0.244681412238699	0.143388628399044	-0.216275799194013	0.237105255038413	0.185923396411577	0.13512572021765	-0.231762531463645
PRAD	-0.0499985742474016	-0.166380390994765	-0.229987395943991	-0.464726729576447	-0.701629479042092	-0.568055806475698	-0.427453727778789
READ	-0.0214537465821624	-0.458421709788055	-0.167489055017307	-0.268138641715794	-0.136944255662152	-0.268388361176526	-0.126648859667146
SARC	0.151261840068283	-0.125759160145189	-0.207503016027131	-0.17725365268574	-0.0341306312711615	-0.116360126042508	-0.113695750380213
SKCM	-0.0333082200748345	0.00640089488952846	-0.331938207602427	-0.263618238657114	-0.00733437308348704	-0.188070015458436	-0.0347210705598343
STAD	0.199449398394513	-0.237411717118876	-0.337555641029306	-0.291831372629869	-0.222851104966052	-0.459985194012694	-0.0657738215320744
TGCT	-0.116528632657665	-0.244310528181496	-0.259720924237053	-0.274283780735394	-0.331707002674745	-0.316808997454159	-0.651902935773903
THCA	-0.200140697299544	-0.390794296820986	-0.275226653100093	-0.43889441739205	-0.10973802349179	-0.194143637966281	-0.173352583705575
THYM	-0.353589232303091	-0.669826235578977	-0.643184731519727	-0.390784788491668	-0.312854294260077	-0.187672696197123	-0.608232445520581
UCEC	0.299564774227655	-0.0130445569394423	-0.181330270475551	-0.256288899266764	-0.0787779636904102	-0.260961484601646	-0.222504297817607
UCS	-0.0853041695146958	-0.268831168831169	-0.162952836637047	-0.197744360902256	-0.216814764183185	-0.319617224880383	0.0596035543403965
UVM	-0.00349273323956868	-0.12822315986873	-0.0812939521800281	-0.303117674636662	-0.0992498827941866	-0.261908110642288	-0.063244256915143
