# Supplementary material for: Pan-cancer analysis reveals signal transducer and activator of transcription (STAT) gene family as biomarkers for prognostic prediction and therapeutic guidance
Source: Front Genet. 2023 Mar 9;14:1120500. doi: 10.3389/fgene.2023.1120500 (PMC10034013; doi:10.3389/fgene.2023.1120500)
Supplement: Supplementary file 2 [file DataSheet1.ZIP › Source data/RNAssCor.pval.txt]

CancerType	STAT1	STAT2	STAT3	STAT4	STAT5A	STAT5B	STAT6
ACC	0.0359101468239345	0.321556533167345	0.784019983720052	2.72729603198965e-05	7.35622016686472e-05	0.00427394034573596	0.290014012342099
BLCA	0.885387370903824	0.00212681425037905	0.00588409975024635	3.81152527048982e-07	0.000751093450259246	0.00360681207291656	0.557122940481256
BRCA	7.9596906285082e-14	6.3320724618716e-05	5.1473094739817e-09	1.47420640442087e-09	6.49350975928231e-19	2.68694424292416e-25	0
CESC	0.837054229201644	0.000398030686123107	0.00887693682038647	0.00129238101005016	0.0217144865694737	0.0559209637733954	0.197558004403675
CHOL	0.371907640707487	0.25758508118848	0.405268320508347	0.434047610330297	0.510281838523255	0.484458013161734	0.918269286464982
COAD	0.140051440988138	0	2.35114819048684e-06	1.31783317207554e-08	4.98060037803136e-07	4.01569945434358e-06	0.00112658351156367
DLBC	0.103062643922491	0.0287696966180111	0.828561472760252	0.00277753129295644	0.212400286926178	0.180228543813928	0.393807121711584
ESCA	0.269463319987867	2.18382217289488e-06	0.0387489554629726	4.98368887340209e-10	0.0457676041874135	0.00130622824056575	0.0915050882113358
GBM	0.399358751096241	0.000108370224622885	1.59295663448981e-06	9.79983443949622e-05	0	0.527667205851759	0
HNSC	0.0732152899209803	0.000322821354482586	0.385669236014471	3.02625234104016e-09	0.410832350766022	9.90097590967945e-08	0.0177240313186061
KICH	0.519219569060741	0.0826912548625556	0.0244092229631023	1.35629380695024e-05	0.0257059631186906	0.076278448693968	0.815586760738904
KIRC	4.29885979008441e-06	4.23547256292933e-06	0.000240875298137937	7.02009430353013e-05	0.0469882113277571	2.06205856543702e-06	0.00142322421191257
KIRP	0.563893774831651	0	4.79940470468877e-10	0.397928147764844	0.00287116168667712	0	5.30954202765357e-09
LAML	0.422440508892445	9.86170240025498e-08	0.000401046945295529	0.088324636517903	0.504733467359111	0.420723812551721	7.64607963213934e-08
LGG	1.28919641986151e-05	5.26100920319479e-15	0	0.0151747751880286	0	0.0267721308369868	0
LIHC	0.139851373320266	0.782371802681456	1.60200202592046e-08	0.00564937012078732	0.00127204380514762	0.026098192534786	4.00279340701468e-05
LUAD	0.00041511610100097	0.000930771775272145	0.000197010494781482	2.17884190331868e-09	0	1.26287989959363e-10	3.5305361482652e-08
LUSC	0.27373431008169	1.66618261911095e-13	4.51725370207417e-08	0	0	0.100650816545298	0.00142015462930735
MESO	0.138642586942351	0.845584613853686	0.372487799118303	0.300784334765521	0.0539389879257073	0.00888681427013637	0.656842650773446
OV	0.0179174002080907	0.000671671167664352	0.000270803299503106	0.00372879947783188	0.0364352784451982	3.95202043021604e-06	0.565805454849103
PAAD	0.388124910215185	1.11148305017822e-08	4.75491691210485e-06	3.98493768407413e-07	0.0500782362142916	7.7312475892893e-10	0.319147926486341
PCPG	0.000900271921386043	0.0535363501744021	0.00342373829666422	0.00130527551559644	0.0120704016777829	0.0689860904251371	0.00168484913374218
PRAD	0.268236774432602	0.000213809615879318	2.70410155952959e-07	0	0	0	0
READ	0.790148656775392	2.65989214577832e-09	0.036732978571967	0.000743064504062638	0.0882445719493282	0.000734385370881538	0.115084109557232
SARC	0.0150926181911998	0.0436253319374122	0.000817196344546376	0.00433816379893978	0.585027135947799	0.0620331043638973	0.0682858003152816
SKCM	0.470675980798442	0.889766565475512	1.90919629238702e-13	7.17869642427562e-09	0.873816276257686	4.12771922706014e-05	0.452055571735699
STAD	0.000137421760803494	5.27676585278692e-06	5.61459572024615e-11	1.79959870369201e-08	1.9681094499411e-05	0	0.211755828616693
TGCT	0.148618061204128	0.00224414513399676	0.00113909023626322	0.000578316138441298	2.76079553202834e-05	6.44469131467139e-05	0
THCA	6.09725342380633e-06	0	3.73134540465085e-10	0	0.013644647416844	1.15765010624824e-05	9.233103059322e-05
THYM	8.86359727412586e-05	0	0	1.31015131776584e-05	0.000564181913520893	0.0411014707747044	0
UCEC	2.79215715335634e-12	0.765048926633315	2.90655229885843e-05	2.71915750222001e-09	0.0707745955799473	1.36845755677277e-09	2.64890658991779e-07
UCS	0.530878286127513	0.0454410373060928	0.229476123336256	0.143776725615407	0.108417040106461	0.0167069661338855	0.661762333261794
UVM	0.975495676991708	0.256434213307162	0.472679980506958	0.00646142286681986	0.380321922004648	0.0191816088302768	0.576583469368767
