# Supplementary material for: Pan-cancer analysis reveals signal transducer and activator of transcription (STAT) gene family as biomarkers for prognostic prediction and therapeutic guidance
Source: Front Genet. 2023 Mar 9;14:1120500. doi: 10.3389/fgene.2023.1120500 (PMC10034013; doi:10.3389/fgene.2023.1120500)
Supplement: Supplementary file 2 [file DataSheet1.ZIP › Source data/STAT1.cox.txt]

cancer	HR	HR.95L	HR.95H	pvalue
ACC	1.9752349624606	1.29654886021003	3.0091832839178	0.00152923373361786
BLCA	0.944183791115808	0.844776470320865	1.05528866241648	0.311599675230151
BRCA	0.921009170969646	0.79864561111777	1.0621205215452	0.257910130253029
CESC	0.935539153063631	0.755934987324126	1.15781584605997	0.540108629368969
CHOL	0.866892772335361	0.544591250423819	1.37993968530057	0.547025801761399
COAD	0.964623991227475	0.772053611739744	1.20522646394314	0.751240616059569
DLBC	0.818066624891942	0.427828347877346	1.56425586589217	0.543735521005981
ESCA	0.982715363402081	0.747976934404427	1.29112201332176	0.900363913047063
GBM	0.927880597096139	0.745327966374438	1.15514570941909	0.503076281110803
HNSC	1.00312323868391	0.894383437426099	1.12508370557884	0.957518548116851
KICH	1.70395745282738	0.679284508541218	4.27430769366618	0.25603577524262
KIRC	1.10890652729528	0.944894013243065	1.30138795361566	0.205562157209328
KIRP	1.68434136467995	1.24787347388018	2.27347234487678	0.000656801227827439
LAML	1.0784158477558	0.796507665571249	1.46009987217987	0.62532973338282
LGG	1.8720175584876	1.57832261643708	2.22036337995134	5.96441781550284e-13
LIHC	1.03569931429241	0.883176002846869	1.21456319710688	0.666067685809288
LUAD	1.11766151064941	0.958913417394573	1.3026903469358	0.15467965728286
LUSC	1.04198318137788	0.904887027969664	1.19985027601786	0.567742289212164
MESO	0.814141710778096	0.625217026744374	1.06015462931352	0.126923967524961
OV	0.80350173667378	0.698238342508983	0.924634185109182	0.00226059753070901
PAAD	1.51640100030075	1.19935534150221	1.91725664124946	0.000503351646646551
PCPG	0.757764609824729	0.346883212196403	1.65533292968272	0.486576337001678
PRAD	1.11589849351836	0.577034181204672	2.15798212375717	0.744506950963737
READ	0.835963837422747	0.508712099415786	1.37373484586099	0.479569615528661
SARC	0.78480823216936	0.633195648807808	0.972722984500081	0.0269336539624908
SKCM	0.756166436783115	0.684115580384567	0.835805668679332	4.48483116794161e-08
STAD	0.968142369048251	0.814320021486795	1.15102124719349	0.713810415319973
TGCT	2.25349092020025	0.753884612168458	6.73607239815929	0.145868417721155
THCA	0.626621590734577	0.397431582698861	0.987980409881646	0.0442181666860329
THYM	2.0498451820669	1.07375179270614	3.91325565087353	0.029580855186915
UCEC	1.16571315373266	0.975525848808699	1.39297913883552	0.0915462934557003
UCS	0.885184165870744	0.641297301652401	1.22182177515693	0.458298203774979
UVM	1.40012169412469	1.09153071100256	1.79595565988064	0.00806336959146624
