# Supplementary material for: Pan-cancer analysis reveals signal transducer and activator of transcription (STAT) gene family as biomarkers for prognostic prediction and therapeutic guidance
Source: Front Genet. 2023 Mar 9;14:1120500. doi: 10.3389/fgene.2023.1120500 (PMC10034013; doi:10.3389/fgene.2023.1120500)
Supplement: Supplementary file 2 [file DataSheet1.ZIP › Source data/STAT2.cox.txt]

cancer	HR	HR.95L	HR.95H	pvalue
ACC	2.03267777954534	1.04394339054839	3.95785728696164	0.0369372049632374
BLCA	0.729919655156441	0.579714352235886	0.919043492590483	0.00740354064971539
BRCA	1.00120876458788	0.741072333896844	1.3526601175576	0.993720988603619
CESC	0.862992884138804	0.612281134006228	1.21636398169119	0.400095509842086
CHOL	0.65132855302226	0.238004237505571	1.78244256668808	0.403884907180149
COAD	1.12911077636399	0.822901592243953	1.54926318932599	0.451852016257612
DLBC	1.74448221326308	0.60095360662191	5.06398190951517	0.306116709863978
ESCA	0.854924681512617	0.588751027539235	1.24143513449875	0.410170733632726
GBM	1.14352289162989	0.881402994624215	1.48359446434498	0.312678419090756
HNSC	0.919352485060448	0.764765926026799	1.10518651919804	0.37068377349188
KICH	3.4237701582334	0.552361217956764	21.221986112224	0.186078337840578
KIRC	2.25516428498852	1.77936739437961	2.85818767296283	1.74080462734895e-11
KIRP	1.1946209946379	0.685237324547753	2.08266431162593	0.530612222827052
LAML	1.23937671326397	0.7716161818295	1.99069780229208	0.374742059431386
LGG	2.07741922073266	1.6096803268283	2.68107309677634	1.93700630705287e-08
LIHC	0.945553508861751	0.701150785124799	1.27514859440916	0.713674512390764
LUAD	0.977844710795814	0.7625765419519	1.2538810543318	0.859820729881586
LUSC	0.993222190158445	0.7991877035586	1.23436623790697	0.951100478560404
MESO	0.806877685071854	0.554716683382287	1.17366507655267	0.261697313574239
OV	0.885760327724661	0.720124967188097	1.08949334340462	0.250768845368065
PAAD	1.21267503533702	0.795733606622043	1.84808173123715	0.36970157246707
PCPG	1.13814230567636	0.222176674442548	5.83035060372759	0.87663126947416
PRAD	2.21467355516487	0.58095575819086	8.44260322200863	0.244203296540038
READ	1.01810741021189	0.481647513131615	2.15207733968953	0.962520212167508
SARC	0.849709995793907	0.619277536436106	1.16588610836294	0.312957326237306
SKCM	0.843743458051286	0.705927631360876	1.00846459520496	0.061855931813428
STAD	1.00223717003492	0.750356452554407	1.33866956375213	0.987926747071889
TGCT	2.32028140448276	0.481164179392388	11.1889164376014	0.294366747933712
THCA	0.878415024025889	0.276427798384222	2.7913724992372	0.826056535222551
THYM	1.61203777317851	0.488374505694023	5.32105126671468	0.433211964569792
UCEC	1.2979707281718	0.914119103890675	1.84300711364668	0.144846045338873
UCS	0.667435750784847	0.398927261076371	1.11667094453204	0.123629217307226
UVM	1.12784951407987	0.522957828823884	2.43240364002389	0.758983511158309
