# Supplementary material for: Pan-cancer analysis reveals signal transducer and activator of transcription (STAT) gene family as biomarkers for prognostic prediction and therapeutic guidance
Source: Front Genet. 2023 Mar 9;14:1120500. doi: 10.3389/fgene.2023.1120500 (PMC10034013; doi:10.3389/fgene.2023.1120500)
Supplement: Supplementary file 2 [file DataSheet1.ZIP › Source data/STAT3.cox.txt]

cancer	HR	HR.95L	HR.95H	pvalue
ACC	0.803865800867044	0.451161503288531	1.43230355669409	0.458800168250895
BLCA	1.17873648326988	0.923552571090036	1.50442946128293	0.186477707199625
BRCA	0.893155978230389	0.675555367633374	1.18084710694152	0.427698638417758
CESC	1.13451287878905	0.70439975769606	1.82725711937794	0.603772267400163
CHOL	0.970485821680051	0.388844188730214	2.42215971687176	0.948811784534964
COAD	0.742583895016584	0.473341008595835	1.16497584431533	0.195198269665607
DLBC	1.09079074401958	0.489519670536168	2.43059578369052	0.831654274597874
ESCA	0.738548686806541	0.438180810669825	1.24481526689829	0.255197416404676
GBM	1.50343870188535	0.998876834842166	2.26286950651314	0.0506330115735661
HNSC	0.831251196907882	0.662283983647028	1.04332668375241	0.110906281105216
KICH	1.65626780569363	0.525326372781055	5.22194046656114	0.389120835420678
KIRC	0.915274435024148	0.665347857804943	1.25908166920764	0.586378837895712
KIRP	1.98694753819607	1.06048254210917	3.72279633353644	0.0320909605389967
LAML	0.688277938898655	0.362794619064356	1.30577052767849	0.252881465146038
LGG	2.42434515888163	1.6916377146427	3.47441381716546	1.413304600369e-06
LIHC	1.08599044336934	0.839491805603107	1.40486808235399	0.529996416644627
LUAD	0.814857466639764	0.601344795411603	1.10417965866669	0.186602143328781
LUSC	1.09991901073743	0.844095472581724	1.43327605641727	0.480743893484466
MESO	0.737145843411317	0.473454543500675	1.14770045386164	0.176984127746217
OV	1.11567813557726	0.876657284510796	1.41986808778957	0.373550518589193
PAAD	1.22011189236736	0.74013253798621	2.01136006524819	0.435364046301232
PCPG	0.531694286112299	0.144498187535688	1.95641771502945	0.341947934859497
PRAD	0.971425883605971	0.35949553396654	2.62497905586631	0.954418304319763
READ	0.568565490512071	0.255384385564348	1.26580454904037	0.166744501238704
SARC	0.599852978458661	0.421018321568489	0.854650682243987	0.00466151053335711
SKCM	0.6593305542379	0.530953462419527	0.81874742424821	0.000163282456202739
STAD	1.09558933522404	0.760774122151937	1.57775607306598	0.623704448960628
TGCT	6.60536901081529	0.673321016016366	64.7995513747316	0.105133667910551
THCA	0.771149242631217	0.26399359911285	2.25259686753426	0.634678723712672
THYM	2.40071880294779	0.824561057894229	6.98971982201758	0.108235583721368
UCEC	0.912958743564047	0.650722818671567	1.28087358170657	0.598116754530987
UCS	1.17441008964728	0.643074723165199	2.14475706940673	0.60084327143486
UVM	2.40621314147376	1.23210453805713	4.6991643187443	0.0101358996227115
