# Supplementary material for: Pan-cancer analysis reveals signal transducer and activator of transcription (STAT) gene family as biomarkers for prognostic prediction and therapeutic guidance
Source: Front Genet. 2023 Mar 9;14:1120500. doi: 10.3389/fgene.2023.1120500 (PMC10034013; doi:10.3389/fgene.2023.1120500)
Supplement: Supplementary file 2 [file DataSheet1.ZIP › Source data/STAT4.cox.txt]

cancer	HR	HR.95L	HR.95H	pvalue
ACC	1.00675777403233	0.196003674169071	5.17113375487159	0.993563559564629
BLCA	0.913660739865239	0.697998363187824	1.19595688413737	0.510979227498216
BRCA	0.694521155455251	0.512739284628667	0.940750299100308	0.0185499813371603
CESC	0.754271029563955	0.482715637889302	1.17859199367794	0.215576851712926
CHOL	0.731098713249666	0.39586575713513	1.35021865084649	0.316994520950159
COAD	0.869494110755493	0.49775591219839	1.51885691382237	0.623162736878933
DLBC	1.15637688707416	0.481973543219664	2.77444171733276	0.744886797200047
ESCA	0.838295500621765	0.507064585577674	1.38589711518129	0.491668654293639
GBM	1.72044200816862	1.02779939003178	2.87986228847612	0.0389906889131812
HNSC	0.945494143836451	0.735988114006994	1.21463806142463	0.660995664494411
KICH	0.064435894029132	0.000344811001530401	12.0413340087917	0.304174264735591
KIRC	1.63470168574837	1.18117326271219	2.26236885455111	0.00303405602015993
KIRP	2.25872575379516	1.3921548839465	3.66470863959815	0.000967191040857872
LAML	1.19153735484995	0.930833624460906	1.52525782341078	0.164215365245939
LGG	1.01286651020637	0.780792089702501	1.31392028816343	0.923292033557873
LIHC	0.790195310475594	0.59358604507143	1.05192605837369	0.106708993006032
LUAD	0.876330323773262	0.688859751462484	1.11482030229541	0.282410437872449
LUSC	1.0786008087488	0.840011687960225	1.38495656823368	0.553053875007728
MESO	0.93326702871968	0.576695296774088	1.51030769934726	0.77855782799036
OV	0.608012973471426	0.386808057093161	0.955718913115942	0.0310648795824138
PAAD	0.607814419278003	0.412741304364504	0.895084558719119	0.0116945833311388
PCPG	0.843121526339501	0.429160237046883	1.65638343633265	0.620398949715746
PRAD	1.38059492507538	0.356045685635532	5.35336453731117	0.640904635545607
READ	0.755250421156593	0.160191081278422	3.5607675165499	0.722743546444304
SARC	0.669323516396682	0.446795895651212	1.00268147931095	0.0515373960704763
SKCM	0.554272004537592	0.433364601471001	0.708912204576261	2.60076801927078e-06
STAD	1.0217937092355	0.746416016003225	1.39876739224299	0.892959861828674
TGCT	2.04365399372394	0.315122237310131	13.2536557296445	0.45366945040138
THCA	0.88223423942701	0.414841479599504	1.87622812928152	0.7448334762569
THYM	2.65553285188954	0.950577200179947	7.41849765187894	0.0624250809449128
UCEC	0.799122508159524	0.461515410497413	1.38369547044789	0.423388706724493
UCS	1.10800900020642	0.368074779026978	3.33541990511783	0.85526016536634
UVM	3.86049059780886	0.684228372443724	21.7813061486228	0.12598616438771
