# Supplementary material for: Pan-cancer analysis reveals signal transducer and activator of transcription (STAT) gene family as biomarkers for prognostic prediction and therapeutic guidance
Source: Front Genet. 2023 Mar 9;14:1120500. doi: 10.3389/fgene.2023.1120500 (PMC10034013; doi:10.3389/fgene.2023.1120500)
Supplement: Supplementary file 2 [file DataSheet1.ZIP › Source data/STAT5A.cox.txt]

cancer	HR	HR.95L	HR.95H	pvalue
ACC	0.611601988066998	0.384746518835528	0.972216702413899	0.0376070010271669
BLCA	0.763837914571482	0.625886703610609	0.932194846720851	0.00802885467762481
BRCA	0.795512174859669	0.647718324129816	0.977029052250692	0.0291410481974458
CESC	0.789451402486141	0.60465580337138	1.03072444424145	0.082289551390339
CHOL	0.831936140878266	0.425127834303227	1.62802264790256	0.591155308531089
COAD	1.38627747600939	0.998118328640629	1.92538818830056	0.0513280613422222
DLBC	0.755492709304021	0.215490220147952	2.64870133512162	0.661332153461286
ESCA	0.873662252456624	0.629580643722986	1.21237166195889	0.419121390257453
GBM	1.39332451895854	0.971176675492813	1.99897018134825	0.071679494211888
HNSC	0.772860865967861	0.644654114484659	0.926564966737378	0.00536740868669742
KICH	1.65137921286796	0.281722072324063	9.67994194489482	0.578255817421369
KIRC	1.28585517782081	0.974702727334379	1.69633621817227	0.075289591310612
KIRP	0.527709763784073	0.338126327579737	0.823590392343441	0.0048847465023391
LAML	0.991936355520679	0.673231215602442	1.46151531687842	0.967340854092103
LGG	1.90306067622859	1.49407149942377	2.42400710997058	1.86493694005401e-07
LIHC	0.948090937060129	0.705917768187305	1.27334438293534	0.723179558588056
LUAD	0.842251407895943	0.668211165090948	1.06162164172481	0.146046290621999
LUSC	1.08886648261811	0.906911538729167	1.30732730408363	0.361455284989029
MESO	0.307900012344348	0.170918609471293	0.554664105300786	8.7595465523237e-05
OV	1.21358131458858	0.996369129571888	1.47814656577262	0.0543779469153517
PAAD	0.95071156830551	0.651925561688019	1.38643510736041	0.792875875033131
PCPG	0.479024592496451	0.200397199924963	1.1450487347244	0.0978571536875395
PRAD	0.384149167243555	0.0991655910872347	1.48812285668827	0.166160178678685
READ	0.630039034681946	0.288211295386218	1.37728531663211	0.246971732535579
SARC	0.555231921768047	0.400969909570881	0.768841949462401	0.000395888557860199
SKCM	0.864184765323125	0.741544223308104	1.00710825483201	0.0615868623712511
STAD	0.835423872101022	0.656457285193017	1.06318120282731	0.143773396719915
TGCT	4.435217047144	0.923786848709071	21.2940358295485	0.0627544685305255
THCA	0.558289182551717	0.171535819418289	1.81703630420314	0.333002883621642
THYM	0.975950726381854	0.435660309062853	2.18629009921547	0.952828323399459
UCEC	0.961728106613071	0.702453433705863	1.31670073298674	0.807646479057203
UCS	0.839646724660113	0.529682341611022	1.33099891547864	0.457155932191952
UVM	0.330455871239893	0.144042949403343	0.758114737925398	0.0089593854503332
