# Supplementary material for: Pan-cancer analysis reveals signal transducer and activator of transcription (STAT) gene family as biomarkers for prognostic prediction and therapeutic guidance
Source: Front Genet. 2023 Mar 9;14:1120500. doi: 10.3389/fgene.2023.1120500 (PMC10034013; doi:10.3389/fgene.2023.1120500)
Supplement: Supplementary file 2 [file DataSheet1.ZIP › Source data/STAT5B.cox.txt]

cancer	HR	HR.95L	HR.95H	pvalue
ACC	0.408539036499916	0.216649154750643	0.77038908615352	0.00567485022587645
BLCA	0.935856364997653	0.67977355037312	1.28841014103283	0.684436274376136
BRCA	0.930871591025856	0.717749200826695	1.20727674510952	0.589198827833636
CESC	1.41866094155992	0.899997340355977	2.23622757186331	0.132022099950951
CHOL	1.02127841669537	0.315306496828126	3.30792297304407	0.971989412794068
COAD	0.924341444438886	0.58220388861084	1.46753933221919	0.7387018252752
DLBC	1.33069736965157	0.387103369896912	4.57437373916218	0.650188049200856
ESCA	0.983612360737446	0.581137414057172	1.66482703194242	0.950928890375392
GBM	0.978740861851626	0.643941222676203	1.48761042300867	0.919869349767907
HNSC	1.07021788824736	0.837339265179573	1.36786410951241	0.587798363877258
KICH	1.39984432830156	0.29039874345449	6.74783960897252	0.675110842084427
KIRC	0.52894005904317	0.395241100196119	0.707865619040546	1.83580261499103e-05
KIRP	0.737223418894186	0.385104504128856	1.41130099372761	0.35749481362083
LAML	0.503724449545839	0.306160295811617	0.82877605143936	0.0069501860061012
LGG	0.797985705498859	0.479814318819543	1.32714085679466	0.38458743681411
LIHC	0.932392753190226	0.676154031265682	1.28573698595617	0.669401013457741
LUAD	0.761122039892614	0.550142873397546	1.05301147687807	0.099334866232825
LUSC	1.13036320656898	0.878595765217095	1.4542762773836	0.340499143455266
MESO	0.831695887821606	0.492385561720662	1.4048300835673	0.490797362549018
OV	1.09626175747145	0.848334949626966	1.41664544343346	0.48231522360573
PAAD	0.571359144887079	0.405257594330811	0.805540172504731	0.00140398741416842
PCPG	0.419609650131933	0.109818249671022	1.6033059988781	0.204175081576702
PRAD	0.773027181659727	0.172827133236319	3.4576227262167	0.736246891982867
READ	0.503761647734717	0.205750554346763	1.23341489180483	0.133413392679134
SARC	0.696573023317921	0.529833376693035	0.915785977551549	0.00959362820892345
SKCM	0.664009455687308	0.52299150367482	0.843051090015982	0.000774852738016235
STAD	1.19882233282458	0.886219093974254	1.62169264400967	0.239444819651618
TGCT	0.826017154336947	0.106041568810995	6.43431011922337	0.855192703283419
THCA	0.471644184097323	0.11931878935615	1.86431858379699	0.283854742513657
THYM	0.645680518836793	0.215292648581917	1.93644945682724	0.435011533776224
UCEC	0.746766112285568	0.48930745716384	1.13969165663334	0.175813773912895
UCS	1.01322740247388	0.500882975651365	2.04963997386594	0.970838225842362
UVM	1.73944815068194	0.536859323754008	5.63588958044662	0.356048754290231
