# Supplementary material for: Pan-cancer analysis reveals signal transducer and activator of transcription (STAT) gene family as biomarkers for prognostic prediction and therapeutic guidance
Source: Front Genet. 2023 Mar 9;14:1120500. doi: 10.3389/fgene.2023.1120500 (PMC10034013; doi:10.3389/fgene.2023.1120500)
Supplement: Supplementary file 2 [file DataSheet1.ZIP › Source data/STAT6.cox.txt]

cancer	HR	HR.95L	HR.95H	pvalue
ACC	0.689753568231659	0.503536782392994	0.944836606826054	0.0207012927126475
BLCA	0.744639343934309	0.613767527190639	0.903416567300231	0.00279037565732265
BRCA	0.792835766342603	0.600173952903574	1.04734393978783	0.102195166509679
CESC	0.932138487687722	0.610351828056184	1.42357591193906	0.744976639259374
CHOL	0.306524203444917	0.115539804519256	0.813201023564845	0.0175327622067425
COAD	1.21194988281074	0.709830143889014	2.06925914754423	0.481254668027727
DLBC	1.30664653347272	0.311214383789873	5.48600981305876	0.714830142805531
ESCA	1.0483725344198	0.615652705441016	1.78523534650673	0.86191777257702
GBM	1.29665474737144	0.970159886081368	1.73302726488929	0.0792118737687154
HNSC	0.91083927987864	0.696158419802414	1.19172327759148	0.495887335950883
KICH	0.401501432267947	0.127743533457615	1.26193002299173	0.118334811130819
KIRC	0.963023724978335	0.672920052269462	1.37819447012076	0.836780009051908
KIRP	0.506501654638323	0.268286345846075	0.95623176551276	0.0359051464613781
LAML	2.0478666468206	1.27462603906229	3.29018682706773	0.0030464500270322
LGG	2.02730035887002	1.50667360020362	2.72782820679879	3.0589286288916e-06
LIHC	0.8900299519753	0.693961639207092	1.14149438622898	0.35882415420582
LUAD	0.890118553800553	0.676558354566664	1.17109046761748	0.405628096771153
LUSC	0.994070980903679	0.782894185167913	1.26221031372568	0.961074443485155
MESO	0.611891148788956	0.399263350830643	0.937753934057133	0.0241330783705009
OV	1.03550712782638	0.827792288825842	1.29534307851572	0.760022754994301
PAAD	1.37415119189694	0.995183388107833	1.89743068539561	0.0535281193316521
PCPG	0.458722501729225	0.225500397993698	0.933152825737364	0.0314824836457601
PRAD	1.27139399818801	0.383388814061585	4.21619681989169	0.694640754766258
READ	1.12998769125487	0.357664474791892	3.57002797979994	0.835062991946916
SARC	0.588610953863273	0.455622429780897	0.760416591374663	4.99074205107426e-05
SKCM	1.14761817999205	0.883437612853129	1.49079852146528	0.302305680450362
STAD	0.953667821945964	0.671799696971094	1.35379982860322	0.790709787511028
TGCT	1.7085723883872	0.468815169336948	6.22680279413277	0.416885539745134
THCA	0.209594856382856	0.0676623179910015	0.649253604169934	0.00675447217751279
THYM	2.16354808314865	0.490440565427869	9.54435794684406	0.308138761277376
UCEC	0.55224557632407	0.398835481148768	0.764664105839037	0.000349031510566468
UCS	0.877847978509289	0.64793249757741	1.18934777350133	0.400445653790472
UVM	3.77763485763131	1.39729149690331	10.2129907390245	0.00881293452629601
