# Supplementary material for: Pan-cancer analysis reveals signal transducer and activator of transcription (STAT) gene family as biomarkers for prognostic prediction and therapeutic guidance
Source: Front Genet. 2023 Mar 9;14:1120500. doi: 10.3389/fgene.2023.1120500 (PMC10034013; doi:10.3389/fgene.2023.1120500)
Supplement: Supplementary file 2 [file DataSheet1.ZIP › Source data/StromalScoreestimateCor.cor.txt]

CancerType	STAT1	STAT2	STAT3	STAT4	STAT5A	STAT5B	STAT6
ACC	0.0839094449853944	0.130817916260954	0.114143135345667	0.660199610516066	0.407887049659202	0.239727361246349	0.0258276533592989
BLCA	0.37012968606052	0.232750958861017	0.278270714249911	0.584090944445693	0.36064633887073	0.0608241970025114	-0.327506304543593
BRCA	0.190129864623786	0.34607080933387	0.111172808799138	0.490646973744455	0.266072079277288	0.152040310697455	0.0714377329084255
CESC	0.251327379886648	0.302281177329158	0.0556350953902146	0.384896086912364	0.225610500514618	0.0676006227770117	-0.0405556829449353
CHOL	0.120720720720721	0.325611325611326	0.282368082368082	0.28983268983269	0.5994851994852	0.397683397683398	0.0205920205920206
COAD	0.454510969057862	0.549692324300982	0.281019429852467	0.512417625832355	0.250499929943197	0.181673025374345	-0.149622726886423
DLBC	0.369518019973947	0.300369083803734	0.319691706469822	0.240881458966565	-0.0778332609639601	0.0947676943117673	-0.015740338688667
ESCA	0.227897104130766	0.419564441170203	0.0733500714829069	0.579457520241729	0.255482590772001	0.292679105962648	-0.169525277287347
GBM	0.067612028689873	0.125004429011799	0.13293868729152	0.498995247037624	0.520834071501967	-0.34112248875031	0.680971952966426
HNSC	0.223968354389255	0.237804653340543	0.0715202546203799	0.484469142394482	0.259958724642388	0.318779690110879	-0.0980289506134223
KICH	0.312543706293706	0.0320367132867133	0.447202797202797	0.698907342657343	0.439379370629371	0.15236013986014	-0.252447552447552
KIRC	0.296536821301452	0.248910963402038	0.330007084184245	0.346603901630146	0.275765820691774	0.121967318714628	-0.115934007375702
KIRP	0.159652288907449	0.072958676371157	0.204692657996261	0.390987054050829	0.486227777114903	-0.0378733643558843	-0.0491339537843535
LAML	0.425740676193796	0.559445799930289	0.183872429417916	0.0981003834088533	-0.0908330428720809	0.000752875566399442	0.326939700243988
LGG	0.459645128028871	0.0966654453368438	0.579244715586871	-0.045617965869776	0.716719626986417	-0.19364654498763	0.633401398152441
LIHC	0.277890094765666	0.0531555963355364	0.276401829364454	0.40075892818741	0.375171911513813	-0.1449408323895	0.0570742211581196
LUAD	0.28943254377674	0.169946042442489	0.076140576186319	0.43683688120164	0.541030810950653	0.266394408615893	-0.102553413859104
LUSC	0.352784407281055	0.281960922775962	0.237750697807572	0.612290383376673	0.563967364076628	0.100836605673116	-0.0521203330391011
MESO	-0.0304070946742771	0.100693428935327	-0.100731166564461	0.397556488513609	-0.173470446719185	0.136997028161706	-0.286815415821501
OV	0.106485871671263	0.187283732638544	0.27502661667361	0.525381175013171	0.210076642794321	0.168276672331665	-0.00840094960356035
PAAD	0.399969572169813	0.472975086416102	0.472315462125331	0.525940789144712	0.433891283277779	0.434859441511008	-0.147473904943884
PCPG	0.0487887023881322	-0.0427870418960939	0.350177797968247	-0.11841579660539	0.011057545448137	-0.0707980544046118	0.210845284437587
PRAD	0.256635777579255	0.148371151942439	0.244603810029698	0.547230654079243	0.622674264191033	0.441163966487191	0.163123741458821
READ	0.346537561709627	0.518963793583229	0.190699496016573	0.435579787069579	0.241164830408031	0.324572026343183	-0.0920027415049419
SARC	0.177647810060082	0.278907629102097	0.00244931830715362	0.610717367269772	0.313338593023961	-0.267017913732278	-0.175879920735231
SKCM	0.360412623087507	0.0838578788637476	0.274048548216308	0.584828912098236	0.0598719223816557	0.177173311343919	-0.0427323531506038
STAD	0.0874572761406303	0.398553646603709	0.409663670497212	0.51022027534418	0.477138468540221	0.547695528501536	0.0405440892024121
TGCT	0.20319893790204	0.155297055523067	0.615713359991149	0.232327606644434	0.53548070996191	0.174797300501019	0.743266267326263
THCA	0.449607581547569	0.372811302845546	0.269663790914003	0.631782830202889	0.356849778692864	-0.0547385690018936	0.065891335946064
THYM	0.188641219199544	0.354557755305512	0.384040734938043	0.238719555618858	0.383563594929497	0.104792764563453	0.306601623700328
UCEC	0.10672111678154	0.154886776035037	0.060618556280055	0.480540056003291	0.272730454649563	0.201000711908709	-0.0274834825585283
UCS	0.0727956254272044	0.0780587833219412	0.0449760765550239	0.349213943950786	0.310321257689679	0.26971975393028	-0.0172248803827751
UVM	0.407290201593999	0.158813877168308	0.340787623066104	0.381926863572433	-0.0797233942803563	0.181856540084388	0.424425691514299
