# Supplementary material for: Pan-cancer analysis reveals signal transducer and activator of transcription (STAT) gene family as biomarkers for prognostic prediction and therapeutic guidance
Source: Front Genet. 2023 Mar 9;14:1120500. doi: 10.3389/fgene.2023.1120500 (PMC10034013; doi:10.3389/fgene.2023.1120500)
Supplement: Supplementary file 2 [file DataSheet1.ZIP › Source data/StromalScoreestimateCor.pval.txt]

CancerType	STAT1	STAT2	STAT3	STAT4	STAT5A	STAT5B	STAT6
ACC	0.461417912447808	0.249933468893177	0.315828994545864	0	0.000215502887322627	0.0335801562050639	0.820924512006746
BLCA	1.03403629020181e-14	1.97238116291304e-06	1.10761812577593e-08	0	6.03847991788426e-14	0.218417846919268	1.30325421759853e-11
BRCA	1.91048934095414e-10	0	0.000216430640842683	0	3.14802312808525e-19	3.86318940468375e-07	0.0176142758263985
CESC	9.18579392206829e-06	8.06143655387065e-08	0.331859790562865	4.23069880338685e-12	7.13170979384868e-05	0.238236534162537	0.479462581343265
CHOL	0.481631626326247	0.0531536410671534	0.0953484260148624	0.0866363809317328	0.000151109996408987	0.0169345442958127	0.905200409900512
COAD	0	0	6.3789216107003e-10	0	3.99253452635988e-08	7.52927764157299e-05	0.0011389442987301
DLBC	0.0101305176870673	0.0384624978142511	0.0272091893751498	0.0991094788138067	0.59795764185337	0.520544299322767	0.915395096600902
ESCA	0.00360742375039673	3.73837971736031e-08	0.35323212205565	0	0.00106924357948267	0.000167474103026648	0.0311436887301498
GBM	0.383484782551459	0.106380818923532	0.0858259984493278	3.04925169953053e-13	0	6.89048422413014e-06	0
HNSC	4.2705174402888e-07	7.62670912764712e-08	0.109471528801592	0	3.86884962278999e-09	3.40320375147432e-13	0.0281131491402394
KICH	0.01153816962342	0.799586152461591	0.000218352254152075	0	0.000287597401997302	0.225071554445204	0.0427450895833928
KIRC	3.23958301749794e-12	6.02940521968917e-09	6.23714610578116e-15	1.70151930326955e-16	1.03218093746117e-10	0.00475055835887271	0.0072949768715714
KIRP	0.00658223191321566	0.216107995804609	0.000473922687128561	7.57614957775231e-12	0	0.521113510275426	0.40509479568091
LAML	6.87431177551102e-08	0	0.0239459711078404	0.230498340811088	0.267018036876647	0.99268790734079	4.60238951590046e-05
LGG	0	0.0262321518571025	0	0.294868089151261	0	7.56334654661611e-06	0
LIHC	5.29861291050271e-08	0.305087998861738	6.2698706838781e-08	0	7.78667312088648e-14	0.00501203421360558	0.270774866857419
LUAD	1.62815187550079e-11	9.17621351710024e-05	0.0810498157106061	0	0	6.28782134574861e-10	0.0186751592627508
LUSC	4.47413150411672e-16	1.57825337537937e-10	7.91228397778681e-08	0	0	0.0240348250803097	0.244133657400693
MESO	0.780690595528261	0.355593454349634	0.355412480497022	0.000169801455129613	0.110124244399618	0.208046573818646	0.00760444932939198
OV	0.0382962717199598	0.000251821580660655	5.985200027769e-08	0	3.90172039986597e-05	0.00102139361014359	0.870450094354602
PAAD	4.20611726452499e-08	3.18679671011273e-11	3.47804735127853e-11	0	2.10632185846563e-09	1.92272034333195e-09	0.0495511010357148
PCPG	0.511556914118473	0.564881540698493	1.38479911103961e-06	0.110320807305937	0.881792548215299	0.340581798282749	0.00423637198808025
PRAD	6.83574472804651e-09	0.000896199034627551	3.45874665465748e-08	0	0	0	0.000257453526703782
READ	5.15779099087005e-06	0	0.0136736546676973	5.81759589413456e-09	0.00173773354244251	2.08143280817426e-05	0.236737323450655
SARC	0.00389322382457167	4.77912799230851e-06	0.968448615087834	0	2.45964169866143e-07	1.22298200405906e-05	0.0042684488032653
SKCM	7.38592029413456e-16	0.0690304782928096	1.71640156146744e-09	0	0.194528114614466	0.00011355725661131	0.354648161905472
STAD	0.0907944736926241	1.71561093094945e-16	0	0	0	0	0.433549635983682
TGCT	0.0110655436172356	0.0529660655029117	0	0.00358964014010784	0	0.0291892850502166	0
THCA	0	0	7.05679270650964e-10	0	8.48769516787422e-17	0.217099953638849	0.137243158629717
THYM	0.0400539560095283	8.45648349306345e-05	1.88379347795042e-05	0.00907361350167386	1.93227284970722e-05	0.256309116563929	0.000733799938080949
UCEC	0.0124608512059738	0.000277524065496851	0.156407099079156	0	1.00433272264183e-10	2.21244811967005e-06	0.520739585772325
UCS	0.592968241778575	0.566447921388283	0.741428865204184	0.00864930225327187	0.0203046925175408	0.0447118480088102	0.899595106020252
UVM	0.000200590307881867	0.159131269889141	0.0020877506162772	0.00051811515419986	0.481298313650667	0.106364428093992	0.000101375477751776
