# Supplementary material for: Pan-cancer analysis reveals signal transducer and activator of transcription (STAT) gene family as biomarkers for prognostic prediction and therapeutic guidance
Source: Front Genet. 2023 Mar 9;14:1120500. doi: 10.3389/fgene.2023.1120500 (PMC10034013; doi:10.3389/fgene.2023.1120500)
Supplement: Supplementary file 2 [file DataSheet1.ZIP › Source data/TCGA-ACC.survival.tsv]

sample	OS	_PATIENT	OS.time
TCGA-OR-A5KZ-01A	1	TCGA-OR-A5KZ	125
TCGA-OR-A5LC-01A	1	TCGA-OR-A5LC	159
TCGA-P6-A5OF-01A	1	TCGA-P6-A5OF	207
TCGA-OR-A5JU-01A	1	TCGA-OR-A5JU	289
TCGA-OR-A5K9-11A	1	TCGA-OR-A5K9	344
TCGA-OR-A5K9-01A	1	TCGA-OR-A5K9	344
TCGA-OR-A5J5-01A	1	TCGA-OR-A5J5	365
TCGA-P6-A5OG-01A	1	TCGA-P6-A5OG	383
TCGA-OR-A5JS-01A	0	TCGA-OR-A5JS	383
TCGA-OR-A5KY-01A	1	TCGA-OR-A5KY	391
TCGA-OR-A5J4-01A	1	TCGA-OR-A5J4	423
TCGA-OR-A5LI-01A	1	TCGA-OR-A5LI	436
TCGA-OR-A5LF-01A	1	TCGA-OR-A5LF	445
TCGA-OR-A5JP-01A	0	TCGA-OR-A5JP	464
TCGA-OR-A5J7-01A	1	TCGA-OR-A5J7	490
TCGA-OR-A5JJ-01A	1	TCGA-OR-A5JJ	490
TCGA-OR-A5K5-01A	1	TCGA-OR-A5K5	498
TCGA-OR-A5JG-01A	1	TCGA-OR-A5JG	541
TCGA-OR-A5LT-01A	0	TCGA-OR-A5LT	549
TCGA-OR-A5JB-01A	1	TCGA-OR-A5JB	551
TCGA-OR-A5JY-01A	1	TCGA-OR-A5JY	552
TCGA-OR-A5JM-01A	1	TCGA-OR-A5JM	562
TCGA-OR-A5J8-01A	1	TCGA-OR-A5J8	579
TCGA-PK-A5H9-01A	0	TCGA-PK-A5H9	616
TCGA-OR-A5LE-01A	1	TCGA-OR-A5LE	662
TCGA-PK-A5HC-11A	0	TCGA-PK-A5HC	679
TCGA-PK-A5HC-01A	0	TCGA-PK-A5HC	679
TCGA-OR-A5LA-01A	0	TCGA-OR-A5LA	719
TCGA-OR-A5KB-11A	0	TCGA-OR-A5KB	741
TCGA-OR-A5KB-01A	0	TCGA-OR-A5KB	741
TCGA-OR-A5K8-01A	0	TCGA-OR-A5K8	749
TCGA-PA-A5YG-01A	0	TCGA-PA-A5YG	756
TCGA-OR-A5JZ-01A	0	TCGA-OR-A5JZ	822
TCGA-OR-A5LR-01A	0	TCGA-OR-A5LR	853
TCGA-OR-A5L6-01A	0	TCGA-OR-A5L6	861
TCGA-OR-A5L9-01A	0	TCGA-OR-A5L9	871
TCGA-OR-A5L8-01A	0	TCGA-OR-A5L8	885
TCGA-OR-A5JT-01A	0	TCGA-OR-A5JT	907
TCGA-OR-A5JA-01A	1	TCGA-OR-A5JA	922
TCGA-OR-A5JX-01A	0	TCGA-OR-A5JX	950
TCGA-OR-A5L4-01A	0	TCGA-OR-A5L4	967
TCGA-OR-A5K2-01A	1	TCGA-OR-A5K2	994
TCGA-OR-A5K0-01A	0	TCGA-OR-A5K0	1029
TCGA-OR-A5K4-01A	0	TCGA-OR-A5K4	1082
TCGA-OR-A5LS-01A	0	TCGA-OR-A5LS	1096
TCGA-OR-A5JQ-01A	0	TCGA-OR-A5JQ	1103
TCGA-OR-A5LJ-01A	1	TCGA-OR-A5LJ	1105
TCGA-OU-A5PI-01A	0	TCGA-OU-A5PI	1171
TCGA-OR-A5JO-01A	0	TCGA-OR-A5JO	1194
TCGA-OR-A5LD-01A	1	TCGA-OR-A5LD	1197
TCGA-PK-A5HA-01A	0	TCGA-PK-A5HA	1201
TCGA-OR-A5LB-01A	1	TCGA-OR-A5LB	1204
TCGA-PK-A5HB-11A	0	TCGA-PK-A5HB	1293
TCGA-PK-A5HB-01A	0	TCGA-PK-A5HB	1293
TCGA-OR-A5L5-01A	0	TCGA-OR-A5L5	1317
TCGA-OR-A5J9-01A	0	TCGA-OR-A5J9	1352
TCGA-OR-A5J1-01A	1	TCGA-OR-A5J1	1355
TCGA-OR-A5KX-01A	0	TCGA-OR-A5KX	1364
TCGA-OR-A5KO-01A	0	TCGA-OR-A5KO	1414
TCGA-OR-A5K6-01A	0	TCGA-OR-A5K6	1493
TCGA-OR-A5JK-01A	0	TCGA-OR-A5JK	1497
TCGA-OR-A5LG-01A	0	TCGA-OR-A5LG	1589
TCGA-OR-A5LL-01A	1	TCGA-OR-A5LL	1613
TCGA-OR-A5J2-01A	1	TCGA-OR-A5J2	1677
TCGA-OR-A5JC-01A	1	TCGA-OR-A5JC	1750
TCGA-OR-A5L1-01A	0	TCGA-OR-A5L1	1781
TCGA-OR-A5L2-01A	1	TCGA-OR-A5L2	1852
TCGA-OR-A5LP-01A	0	TCGA-OR-A5LP	1857
TCGA-OR-A5LM-01A	0	TCGA-OR-A5LM	1858
TCGA-OR-A5JF-01A	0	TCGA-OR-A5JF	2015
TCGA-OR-A5JV-01A	0	TCGA-OR-A5JV	2023
TCGA-OR-A5JL-01A	0	TCGA-OR-A5JL	2056
TCGA-OR-A5KW-01A	0	TCGA-OR-A5KW	2076
TCGA-OR-A5J3-01A	0	TCGA-OR-A5J3	2091
TCGA-OR-A5JE-01A	1	TCGA-OR-A5JE	2105
TCGA-OR-A5JH-01A	0	TCGA-OR-A5JH	2110
TCGA-OR-A5JW-01A	0	TCGA-OR-A5JW	2202
TCGA-OR-A5JI-01A	0	TCGA-OR-A5JI	2331
TCGA-OR-A5LN-01A	0	TCGA-OR-A5LN	2342
TCGA-OR-A5LH-01A	1	TCGA-OR-A5LH	2385
TCGA-OR-A5LO-01A	1	TCGA-OR-A5LO	2405
TCGA-OR-A5KS-01A	0	TCGA-OR-A5KS	2549
TCGA-OR-A5KQ-01A	0	TCGA-OR-A5KQ	2677
TCGA-OR-A5J6-01A	0	TCGA-OR-A5J6	2703
TCGA-OR-A5LK-01A	0	TCGA-OR-A5LK	2740
TCGA-OR-A5KP-01A	0	TCGA-OR-A5KP	2777
TCGA-OR-A5KT-01A	0	TCGA-OR-A5KT	2895
TCGA-OR-A5JD-01A	0	TCGA-OR-A5JD	3038
TCGA-OR-A5K1-01A	0	TCGA-OR-A5K1	3289
TCGA-OR-A5K3-01A	0	TCGA-OR-A5K3	3465
TCGA-PK-A5H8-01A	0	TCGA-PK-A5H8	3623
TCGA-OR-A5JR-01A	0	TCGA-OR-A5JR	3688
TCGA-OR-A5KV-01A	0	TCGA-OR-A5KV	3878
TCGA-OR-A5L3-01A	0	TCGA-OR-A5L3	4628
TCGA-OR-A5KU-01A	0	TCGA-OR-A5KU	4673
