# Supplementary material for: Pan-cancer analysis reveals signal transducer and activator of transcription (STAT) gene family as biomarkers for prognostic prediction and therapeutic guidance
Source: Front Genet. 2023 Mar 9;14:1120500. doi: 10.3389/fgene.2023.1120500 (PMC10034013; doi:10.3389/fgene.2023.1120500)
Supplement: Supplementary file 2 [file DataSheet1.ZIP › Source data/TCGA-BLCA.survival.tsv]

sample	OS	_PATIENT	OS.time
TCGA-E7-A8O8-01A	0	TCGA-E7-A8O8	13
TCGA-GC-A4ZW-01A	0	TCGA-GC-A4ZW	15
TCGA-E7-A5KE-01A	0	TCGA-E7-A5KE	17
TCGA-4Z-AA80-01A	1	TCGA-4Z-AA80	19
TCGA-YC-A9TC-01A	1	TCGA-YC-A9TC	20
TCGA-E7-A5KF-01A	0	TCGA-E7-A5KF	20
TCGA-E7-A7DU-01A	0	TCGA-E7-A7DU	28
TCGA-KQ-A41S-01A	0	TCGA-KQ-A41S	35
TCGA-E7-A7DV-01A	0	TCGA-E7-A7DV	37
TCGA-H4-A2HO-01C	0	TCGA-H4-A2HO	46
TCGA-H4-A2HO-01A	0	TCGA-H4-A2HO	46
TCGA-K4-A6FZ-01A	0	TCGA-K4-A6FZ	55
TCGA-K4-A6FZ-11A	0	TCGA-K4-A6FZ	55
TCGA-CU-A5W6-01A	1	TCGA-CU-A5W6	56
TCGA-S5-A6DX-01A	1	TCGA-S5-A6DX	56
TCGA-XF-A8HH-01A	1	TCGA-XF-A8HH	57
TCGA-C4-A0F0-01A	0	TCGA-C4-A0F0	59
TCGA-C4-A0F7-01A	1	TCGA-C4-A0F7	62
TCGA-XF-A9T6-01A	0	TCGA-XF-A9T6	64
TCGA-GD-A3OP-11A	0	TCGA-GD-A3OP	64
TCGA-GD-A3OP-01A	0	TCGA-GD-A3OP	64
TCGA-DK-A1A5-01A	1	TCGA-DK-A1A5	65
TCGA-GD-A6C6-01A	0	TCGA-GD-A6C6	67
TCGA-XF-A9T3-01A	0	TCGA-XF-A9T3	68
TCGA-E7-A4XJ-01A	1	TCGA-E7-A4XJ	68
TCGA-FD-A6TF-01A	1	TCGA-FD-A6TF	69
TCGA-5N-A9KI-01A	1	TCGA-5N-A9KI	76
TCGA-BL-A13J-11A	1	TCGA-BL-A13J	81
TCGA-BL-A13J-01B	1	TCGA-BL-A13J	81
TCGA-BL-A13J-01A	1	TCGA-BL-A13J	81
TCGA-FD-A62N-01A	0	TCGA-FD-A62N	82
TCGA-K4-A4AB-01B	1	TCGA-K4-A4AB	84
TCGA-ZF-AA4N-01A	1	TCGA-ZF-AA4N	88
TCGA-C4-A0F1-01A	0	TCGA-C4-A0F1	89
TCGA-XF-AAMT-01A	1	TCGA-XF-AAMT	90
TCGA-FD-A6TG-01A	1	TCGA-FD-A6TG	93
TCGA-GD-A3OQ-11A	0	TCGA-GD-A3OQ	95
TCGA-GD-A3OQ-01A	0	TCGA-GD-A3OQ	95
TCGA-XF-A9SJ-01A	1	TCGA-XF-A9SJ	98
TCGA-FT-A3EE-01A	1	TCGA-FT-A3EE	99
TCGA-K4-A3WU-01B	0	TCGA-K4-A3WU	105
TCGA-ZF-A9RE-01A	1	TCGA-ZF-A9RE	106
TCGA-FD-A43X-01A	0	TCGA-FD-A43X	110
TCGA-UY-A9PF-01A	0	TCGA-UY-A9PF	117
TCGA-XF-AAN8-01A	1	TCGA-XF-AAN8	118
TCGA-FD-A3B7-01A	1	TCGA-FD-A3B7	122
TCGA-XF-A9ST-01A	1	TCGA-XF-A9ST	128
TCGA-E7-A6MD-01A	0	TCGA-E7-A6MD	129
TCGA-FD-A6TH-01A	1	TCGA-FD-A6TH	131
TCGA-BT-A3PH-01A	1	TCGA-BT-A3PH	142
TCGA-GU-A767-01A	1	TCGA-GU-A767	144
TCGA-DK-A3IK-01A	1	TCGA-DK-A3IK	146
TCGA-CU-A0YO-01A	1	TCGA-CU-A0YO	149
TCGA-BT-A20V-01A	1	TCGA-BT-A20V	154
TCGA-BT-A20V-11A	1	TCGA-BT-A20V	154
TCGA-BT-A20R-11A	1	TCGA-BT-A20R	154
TCGA-BT-A20R-01A	1	TCGA-BT-A20R	154
TCGA-CU-A3QU-01A	0	TCGA-CU-A3QU	158
TCGA-FD-A5BV-01A	1	TCGA-FD-A5BV	163
TCGA-E7-A3Y1-01A	0	TCGA-E7-A3Y1	163
TCGA-FD-A3SO-01A	1	TCGA-FD-A3SO	168
TCGA-ZF-AA5N-01A	1	TCGA-ZF-AA5N	168
TCGA-FD-A5BX-01A	1	TCGA-FD-A5BX	173
TCGA-XF-A9SU-01A	1	TCGA-XF-A9SU	182
TCGA-FD-A6TC-01A	0	TCGA-FD-A6TC	187
TCGA-UY-A9PE-01A	0	TCGA-UY-A9PE	189
TCGA-FD-A62P-01A	1	TCGA-FD-A62P	191
TCGA-BT-A0S7-01A	1	TCGA-BT-A0S7	200
TCGA-XF-A8HC-01A	1	TCGA-XF-A8HC	200
TCGA-BL-A3JM-01A	1	TCGA-BL-A3JM	205
TCGA-BL-A3JM-11A	1	TCGA-BL-A3JM	205
TCGA-XF-AAMX-01A	1	TCGA-XF-AAMX	206
TCGA-G2-AA3C-01A	1	TCGA-G2-AA3C	211
TCGA-GU-AATQ-01A	1	TCGA-GU-AATQ	213
TCGA-FD-A62O-01A	1	TCGA-FD-A62O	216
TCGA-G2-A3IB-01A	1	TCGA-G2-A3IB	220
TCGA-BL-A13I-11A	1	TCGA-BL-A13I	223
TCGA-BL-A13I-01A	1	TCGA-BL-A13I	223
TCGA-BL-A13I-01B	1	TCGA-BL-A13I	223
TCGA-GD-A76B-01A	1	TCGA-GD-A76B	224
TCGA-GU-A762-01A	1	TCGA-GU-A762	232
TCGA-XF-AAML-01A	1	TCGA-XF-AAML	232
TCGA-DK-A2I2-01A	1	TCGA-DK-A2I2	237
TCGA-E7-A97Q-01A	1	TCGA-E7-A97Q	246
TCGA-DK-A3IM-01A	1	TCGA-DK-A3IM	248
TCGA-DK-A3IN-01A	1	TCGA-DK-A3IN	250
TCGA-FD-A5BY-01A	0	TCGA-FD-A5BY	251
TCGA-BT-A20X-11A	1	TCGA-BT-A20X	251
TCGA-BT-A20X-01A	1	TCGA-BT-A20X	251
TCGA-XF-AAMW-01A	1	TCGA-XF-AAMW	253
TCGA-BT-A20W-01A	1	TCGA-BT-A20W	254
TCGA-BT-A20W-11A	1	TCGA-BT-A20W	254
TCGA-2F-A9KW-01A	1	TCGA-2F-A9KW	254
TCGA-GV-A3QH-01A	1	TCGA-GV-A3QH	258
TCGA-ZF-AA56-01A	1	TCGA-ZF-AA56	259
TCGA-GV-A40E-01A	1	TCGA-GV-A40E	261
TCGA-ZF-AA4U-01A	1	TCGA-ZF-AA4U	262
TCGA-FJ-A871-01A	1	TCGA-FJ-A871	272
TCGA-FD-A3B5-01A	1	TCGA-FD-A3B5	272
TCGA-C4-A0EZ-01A	1	TCGA-C4-A0EZ	273
TCGA-HQ-A5ND-01A	1	TCGA-HQ-A5ND	274
TCGA-K4-A5RH-01A	0	TCGA-K4-A5RH	276
TCGA-K4-A5RH-11A	0	TCGA-K4-A5RH	276
TCGA-K4-A4AC-01A	1	TCGA-K4-A4AC	278
TCGA-YC-A8S6-01A	0	TCGA-YC-A8S6	293
TCGA-DK-A3IV-01A	1	TCGA-DK-A3IV	294
TCGA-FD-A6TI-01A	1	TCGA-FD-A6TI	294
TCGA-BT-A3PK-01A	1	TCGA-BT-A3PK	303
TCGA-4Z-AA86-01A	1	TCGA-4Z-AA86	311
TCGA-DK-A3WX-01A	1	TCGA-DK-A3WX	321
TCGA-FJ-A3ZE-01A	1	TCGA-FJ-A3ZE	324
TCGA-GU-AATO-01A	1	TCGA-GU-AATO	324
TCGA-FD-A5BT-01A	1	TCGA-FD-A5BT	328
TCGA-XF-AAMF-01A	1	TCGA-XF-AAMF	329
TCGA-FD-A6TK-01A	0	TCGA-FD-A6TK	330
TCGA-GU-A42P-01A	1	TCGA-GU-A42P	332
TCGA-CF-A47S-01A	0	TCGA-CF-A47S	333
TCGA-FT-A61P-01A	0	TCGA-FT-A61P	337
TCGA-DK-AA75-01A	1	TCGA-DK-AA75	340
TCGA-XF-AAMH-01A	1	TCGA-XF-AAMH	344
TCGA-GU-A42Q-01A	1	TCGA-GU-A42Q	344
TCGA-CF-A8HY-01A	0	TCGA-CF-A8HY	345
TCGA-CF-A8HX-01A	0	TCGA-CF-A8HX	345
TCGA-K4-A5RI-01A	1	TCGA-K4-A5RI	356
TCGA-K4-A5RI-11A	1	TCGA-K4-A5RI	356
TCGA-K4-AAQO-01A	0	TCGA-K4-AAQO	359
TCGA-CF-A9FF-01A	0	TCGA-CF-A9FF	361
TCGA-KQ-A41Q-01A	0	TCGA-KQ-A41Q	361
TCGA-XF-A9SW-01A	1	TCGA-XF-A9SW	362
TCGA-YF-AA3L-01A	0	TCGA-YF-AA3L	364
TCGA-2F-A9KP-01A	1	TCGA-2F-A9KP	364
TCGA-CF-A5UA-01A	0	TCGA-CF-A5UA	365
TCGA-DK-AA76-01A	0	TCGA-DK-AA76	366
TCGA-CF-A47W-01A	0	TCGA-CF-A47W	368
TCGA-CF-A7I0-01A	0	TCGA-CF-A7I0	368
TCGA-CF-A3MG-01A	0	TCGA-CF-A3MG	369
TCGA-HQ-A5NE-01A	1	TCGA-HQ-A5NE	370
TCGA-BT-A20O-01A	1	TCGA-BT-A20O	370
TCGA-BT-A20O-11A	1	TCGA-BT-A20O	370
TCGA-CF-A3MI-01A	0	TCGA-CF-A3MI	370
TCGA-PQ-A6FI-01A	0	TCGA-PQ-A6FI	372
TCGA-ZF-AA5P-01A	0	TCGA-ZF-AA5P	372
TCGA-CF-A47Y-01A	0	TCGA-CF-A47Y	373
TCGA-FD-A6TE-01A	0	TCGA-FD-A6TE	376
TCGA-BL-A5ZZ-01A	0	TCGA-BL-A5ZZ	377
TCGA-BL-A5ZZ-11A	0	TCGA-BL-A5ZZ	377
TCGA-CF-A47V-01A	0	TCGA-CF-A47V	379
TCGA-CF-A1HS-01A	0	TCGA-CF-A1HS	382
TCGA-CF-A3MF-01A	0	TCGA-CF-A3MF	383
TCGA-CF-A47X-01A	0	TCGA-CF-A47X	384
TCGA-FD-A3B8-01A	0	TCGA-FD-A3B8	384
TCGA-FJ-A3Z9-01A	1	TCGA-FJ-A3Z9	385
TCGA-CF-A47T-01A	1	TCGA-CF-A47T	385
TCGA-FD-A6TD-01A	1	TCGA-FD-A6TD	386
TCGA-XF-A9SV-01A	1	TCGA-XF-A9SV	388
TCGA-CF-A1HR-01A	0	TCGA-CF-A1HR	389
TCGA-FD-A3SS-01A	1	TCGA-FD-A3SS	391
TCGA-CU-A0YN-01A	1	TCGA-CU-A0YN	393
TCGA-CU-A0YN-11A	1	TCGA-CU-A0YN	393
TCGA-E7-A85H-01A	0	TCGA-E7-A85H	394
TCGA-CF-A3MH-01A	0	TCGA-CF-A3MH	398
TCGA-CF-A9FM-01A	0	TCGA-CF-A9FM	398
TCGA-CF-A5U8-01A	0	TCGA-CF-A5U8	399
TCGA-BT-A0YX-01A	1	TCGA-BT-A0YX	400
TCGA-FD-A62S-01A	1	TCGA-FD-A62S	406
TCGA-ZF-A9RD-01A	1	TCGA-ZF-A9RD	408
TCGA-MV-A51V-01A	0	TCGA-MV-A51V	410
TCGA-CU-A72E-01A	1	TCGA-CU-A72E	413
TCGA-DK-A3IL-01A	1	TCGA-DK-A3IL	413
TCGA-DK-AA6Q-01A	1	TCGA-DK-AA6Q	413
TCGA-DK-AA6W-01A	1	TCGA-DK-AA6W	415
TCGA-YF-AA3M-01A	0	TCGA-YF-AA3M	415
TCGA-DK-AA71-01A	0	TCGA-DK-AA71	415
TCGA-E7-A7PW-01A	0	TCGA-E7-A7PW	416
TCGA-XF-A9T8-01A	1	TCGA-XF-A9T8	418
TCGA-CF-A27C-01A	0	TCGA-CF-A27C	425
TCGA-E7-A7XN-01A	0	TCGA-E7-A7XN	428
TCGA-GC-A3RD-01A	0	TCGA-GC-A3RD	428
TCGA-R3-A69X-01A	0	TCGA-R3-A69X	433
TCGA-GV-A3JV-01A	1	TCGA-GV-A3JV	434
TCGA-E7-A97P-01A	1	TCGA-E7-A97P	437
TCGA-BT-A20T-01A	1	TCGA-BT-A20T	453
TCGA-BT-A20T-11A	1	TCGA-BT-A20T	453
TCGA-XF-A9SP-01A	1	TCGA-XF-A9SP	454
TCGA-BT-A20U-01A	1	TCGA-BT-A20U	455
TCGA-BT-A20U-11A	1	TCGA-BT-A20U	455
TCGA-FD-A43S-01A	0	TCGA-FD-A43S	455
TCGA-DK-AA6P-01A	0	TCGA-DK-AA6P	457
TCGA-4Z-AA84-01A	0	TCGA-4Z-AA84	460
TCGA-CU-A0YR-11A	1	TCGA-CU-A0YR	460
TCGA-CU-A0YR-01A	1	TCGA-CU-A0YR	460
TCGA-LC-A66R-01A	0	TCGA-LC-A66R	466
TCGA-E7-A8O7-01A	0	TCGA-E7-A8O7	466
TCGA-DK-AA6X-01A	0	TCGA-DK-AA6X	467
TCGA-XF-A8HG-01A	1	TCGA-XF-A8HG	467
TCGA-E5-A4TZ-01A	1	TCGA-E5-A4TZ	467
TCGA-K4-A6MB-01A	0	TCGA-K4-A6MB	469
TCGA-LT-A5Z6-01A	0	TCGA-LT-A5Z6	474
TCGA-FD-A43Y-01A	1	TCGA-FD-A43Y	474
TCGA-DK-A1AG-01A	0	TCGA-DK-A1AG	475
TCGA-DK-A6B2-01A	0	TCGA-DK-A6B2	477
TCGA-GU-A766-01A	0	TCGA-GU-A766	480
TCGA-GC-A3OO-01A	0	TCGA-GC-A3OO	481
TCGA-GC-A3RC-01A	0	TCGA-GC-A3RC	484
TCGA-G2-A2EK-01A	0	TCGA-G2-A2EK	485
TCGA-XF-A9SK-01A	1	TCGA-XF-A9SK	486
TCGA-DK-A1AE-01A	0	TCGA-DK-A1AE	491
TCGA-BT-A2LB-01A	1	TCGA-BT-A2LB	492
TCGA-BT-A2LB-11A	1	TCGA-BT-A2LB	492
TCGA-XF-A9T4-01A	1	TCGA-XF-A9T4	495
TCGA-4Z-AA7M-01A	0	TCGA-4Z-AA7M	495
TCGA-K4-A83P-01A	0	TCGA-K4-A83P	495
TCGA-K4-A83P-11A	0	TCGA-K4-A83P	495
TCGA-S5-AA26-01A	0	TCGA-S5-AA26	503
TCGA-PQ-A6FN-01A	0	TCGA-PQ-A6FN	507
TCGA-DK-A1AB-01A	1	TCGA-DK-A1AB	508
TCGA-E7-A519-01A	0	TCGA-E7-A519	508
TCGA-4Z-AA7Q-01A	1	TCGA-4Z-AA7Q	510
TCGA-FD-A3B4-01A	1	TCGA-FD-A3B4	510
TCGA-4Z-AA7O-01A	0	TCGA-4Z-AA7O	512
TCGA-BT-A2LA-01A	0	TCGA-BT-A2LA	522
TCGA-BT-A2LA-11A	0	TCGA-BT-A2LA	522
TCGA-4Z-AA7R-01A	1	TCGA-4Z-AA7R	522
TCGA-FJ-A3ZF-01A	0	TCGA-FJ-A3ZF	524
TCGA-5N-A9KM-01A	1	TCGA-5N-A9KM	530
TCGA-BT-A42B-01A	1	TCGA-BT-A42B	534
TCGA-G2-A3VY-01A	0	TCGA-G2-A3VY	536
TCGA-UY-A78K-01A	1	TCGA-UY-A78K	536
TCGA-DK-A1AF-01A	0	TCGA-DK-A1AF	536
TCGA-DK-A3IQ-01A	1	TCGA-DK-A3IQ	539
TCGA-K4-A5RJ-01A	0	TCGA-K4-A5RJ	539
TCGA-GC-A3WC-01A	0	TCGA-GC-A3WC	540
TCGA-GC-A3WC-11A	0	TCGA-GC-A3WC	540
TCGA-UY-A9PD-01A	0	TCGA-UY-A9PD	542
TCGA-BT-A20P-11A	1	TCGA-BT-A20P	544
TCGA-BT-A20P-01A	1	TCGA-BT-A20P	544
TCGA-XF-A8HI-01A	1	TCGA-XF-A8HI	544
TCGA-DK-A2I1-01A	0	TCGA-DK-A2I1	546
TCGA-FD-A3SM-01A	1	TCGA-FD-A3SM	547
TCGA-DK-A3X2-01A	1	TCGA-DK-A3X2	547
TCGA-FD-A5C0-01A	1	TCGA-FD-A5C0	550
TCGA-DK-A1A7-01A	0	TCGA-DK-A1A7	560
TCGA-CU-A3KJ-01A	0	TCGA-CU-A3KJ	562
TCGA-CF-A9FL-01A	1	TCGA-CF-A9FL	565
TCGA-XF-AAN7-01A	1	TCGA-XF-AAN7	565
TCGA-FD-A6TB-01A	0	TCGA-FD-A6TB	572
TCGA-DK-AA6T-01A	0	TCGA-DK-AA6T	572
TCGA-YC-A89H-01A	0	TCGA-YC-A89H	573
TCGA-XF-A9T2-01A	1	TCGA-XF-A9T2	575
TCGA-GU-A42R-01A	1	TCGA-GU-A42R	577
TCGA-DK-A1AA-01A	0	TCGA-DK-A1AA	578
TCGA-DK-AA6U-01A	0	TCGA-DK-AA6U	578
TCGA-BT-A20J-11A	1	TCGA-BT-A20J	579
TCGA-BT-A20J-01A	1	TCGA-BT-A20J	579
TCGA-GV-A40G-01A	0	TCGA-GV-A40G	580
TCGA-GV-A3JX-01A	0	TCGA-GV-A3JX	581
TCGA-GC-A3RB-01A	0	TCGA-GC-A3RB	582
TCGA-FD-A5BU-01A	0	TCGA-FD-A5BU	588
TCGA-H4-A2HQ-01A	0	TCGA-H4-A2HQ	590
TCGA-ZF-AA54-01A	1	TCGA-ZF-AA54	590
TCGA-BT-A20Q-11A	1	TCGA-BT-A20Q	593
TCGA-BT-A20Q-01A	1	TCGA-BT-A20Q	593
TCGA-ZF-AA4T-01A	1	TCGA-ZF-AA4T	599
TCGA-FD-A3SR-01A	1	TCGA-FD-A3SR	602
TCGA-GV-A3JZ-01A	0	TCGA-GV-A3JZ	603
TCGA-GU-A764-01A	0	TCGA-GU-A764	610
TCGA-G2-A3IE-01A	1	TCGA-G2-A3IE	612
TCGA-ZF-A9RN-01A	1	TCGA-ZF-A9RN	615
TCGA-GV-A3QF-01A	1	TCGA-GV-A3QF	617
TCGA-DK-AA77-01A	0	TCGA-DK-AA77	618
TCGA-BT-A2LD-01A	1	TCGA-BT-A2LD	623
TCGA-GC-A3I6-01A	1	TCGA-GC-A3I6	630
TCGA-DK-A3WW-01A	0	TCGA-DK-A3WW	633
TCGA-FD-A43U-01A	0	TCGA-FD-A43U	636
TCGA-GD-A3OS-01A	0	TCGA-GD-A3OS	638
TCGA-XF-A9SY-01A	0	TCGA-XF-A9SY	640
TCGA-LT-A8JT-01A	0	TCGA-LT-A8JT	641
TCGA-ZF-A9R2-01A	0	TCGA-ZF-A9R2	642
TCGA-K4-A3WV-11A	0	TCGA-K4-A3WV	646
TCGA-K4-A3WV-01A	0	TCGA-K4-A3WV	646
TCGA-DK-A3IT-01A	0	TCGA-DK-A3IT	648
TCGA-GV-A3JW-01A	0	TCGA-GV-A3JW	649
TCGA-GC-A3BM-11A	1	TCGA-GC-A3BM	651
TCGA-GC-A3BM-01A	1	TCGA-GC-A3BM	651
TCGA-ZF-A9R7-01A	0	TCGA-ZF-A9R7	665
TCGA-DK-A1A3-01A	1	TCGA-DK-A1A3	665
TCGA-E7-A4IJ-01A	1	TCGA-E7-A4IJ	674
TCGA-ZF-A9R0-01A	1	TCGA-ZF-A9R0	680
TCGA-FD-A3N5-01A	1	TCGA-FD-A3N5	685
TCGA-UY-A78M-01A	1	TCGA-UY-A78M	690
TCGA-GV-A6ZA-01A	0	TCGA-GV-A6ZA	691
TCGA-G2-A2EC-01A	1	TCGA-G2-A2EC	696
TCGA-FD-A43N-01A	0	TCGA-FD-A43N	699
TCGA-C4-A0F6-01A	0	TCGA-C4-A0F6	700
TCGA-DK-A3IU-01A	1	TCGA-DK-A3IU	706
TCGA-FD-A3SL-01A	1	TCGA-FD-A3SL	712
TCGA-XF-A9SX-01A	1	TCGA-XF-A9SX	719
TCGA-E7-A6ME-01A	0	TCGA-E7-A6ME	731
TCGA-2F-A9KO-11A	1	TCGA-2F-A9KO	734
TCGA-2F-A9KO-01A	1	TCGA-2F-A9KO	734
TCGA-FD-A3SJ-01A	1	TCGA-FD-A3SJ	739
TCGA-E7-A6MF-01A	0	TCGA-E7-A6MF	750
TCGA-GC-A3YS-01A	0	TCGA-GC-A3YS	758
TCGA-K4-A3WS-01A	0	TCGA-K4-A3WS	761
TCGA-ZF-A9R1-01A	0	TCGA-ZF-A9R1	773
TCGA-E7-A541-01A	1	TCGA-E7-A541	778
TCGA-FD-A3SP-01A	0	TCGA-FD-A3SP	783
TCGA-BT-A3PJ-01A	0	TCGA-BT-A3PJ	789
TCGA-BT-A20N-01A	1	TCGA-BT-A20N	795
TCGA-BT-A20N-11A	1	TCGA-BT-A20N	795
TCGA-E7-A678-01A	0	TCGA-E7-A678	798
TCGA-XF-A9T0-01A	0	TCGA-XF-A9T0	799
TCGA-GD-A2C5-11A	0	TCGA-GD-A2C5	812
TCGA-GD-A2C5-01A	0	TCGA-GD-A2C5	812
TCGA-FD-A5BR-01A	0	TCGA-FD-A5BR	813
TCGA-G2-A2EL-01A	1	TCGA-G2-A2EL	819
TCGA-E7-A677-01A	0	TCGA-E7-A677	820
TCGA-XF-AAN4-01A	1	TCGA-XF-AAN4	823
TCGA-GV-A3QK-01B	0	TCGA-GV-A3QK	832
TCGA-FD-A43P-01A	0	TCGA-FD-A43P	832
TCGA-FD-A5BZ-01A	1	TCGA-FD-A5BZ	835
TCGA-4Z-AA7W-01A	0	TCGA-4Z-AA7W	840
TCGA-K4-A54R-01A	0	TCGA-K4-A54R	842
TCGA-K4-A54R-11A	0	TCGA-K4-A54R	842
TCGA-FD-A3N6-01A	0	TCGA-FD-A3N6	851
TCGA-XF-A9SZ-01A	1	TCGA-XF-A9SZ	859
TCGA-BT-A42F-01A	0	TCGA-BT-A42F	864
TCGA-ZF-A9R9-01A	1	TCGA-ZF-A9R9	864
TCGA-BT-A42C-01A	0	TCGA-BT-A42C	873
TCGA-FD-A3SN-01A	0	TCGA-FD-A3SN	887
TCGA-G2-AA3F-01A	0	TCGA-G2-AA3F	893
TCGA-ZF-AA5H-01A	0	TCGA-ZF-AA5H	897
TCGA-UY-A9PB-01A	0	TCGA-UY-A9PB	899
TCGA-E7-A3X6-01A	1	TCGA-E7-A3X6	904
TCGA-CU-A3YL-01A	0	TCGA-CU-A3YL	906
TCGA-ZF-A9R4-01A	0	TCGA-ZF-A9R4	921
TCGA-XF-AAN1-01A	1	TCGA-XF-AAN1	941
TCGA-FJ-A3Z7-01A	0	TCGA-FJ-A3Z7	945
TCGA-ZF-A9R3-01A	1	TCGA-ZF-A9R3	949
TCGA-FD-A3B3-01A	1	TCGA-FD-A3B3	974
TCGA-GU-A763-01A	0	TCGA-GU-A763	997
TCGA-GU-AATP-01A	0	TCGA-GU-AATP	1003
TCGA-G2-A2ES-11A	1	TCGA-G2-A2ES	1004
TCGA-G2-A2ES-01A	1	TCGA-G2-A2ES	1004
TCGA-FD-A3B6-01A	1	TCGA-FD-A3B6	1005
TCGA-SY-A9G0-01A	1	TCGA-SY-A9G0	1008
TCGA-4Z-AA89-01A	0	TCGA-4Z-AA89	1029
TCGA-ZF-AA4R-01A	1	TCGA-ZF-AA4R	1036
TCGA-XF-A9SM-01A	0	TCGA-XF-A9SM	1048
TCGA-4Z-AA7S-01A	1	TCGA-4Z-AA7S	1064
TCGA-UY-A9PA-01A	0	TCGA-UY-A9PA	1072
TCGA-ZF-AA52-01A	1	TCGA-ZF-AA52	1077
TCGA-ZF-A9R5-01A	0	TCGA-ZF-A9R5	1090
TCGA-KQ-A41P-01A	0	TCGA-KQ-A41P	1094
TCGA-BT-A42E-01A	0	TCGA-BT-A42E	1108
TCGA-GV-A3QI-01A	0	TCGA-GV-A3QI	1110
TCGA-DK-A6B6-01A	0	TCGA-DK-A6B6	1115
TCGA-UY-A78L-01A	0	TCGA-UY-A78L	1127
TCGA-DK-AA6L-01A	1	TCGA-DK-AA6L	1163
TCGA-HQ-A2OE-01A	0	TCGA-HQ-A2OE	1174
TCGA-E5-A4U1-01A	0	TCGA-E5-A4U1	1181
TCGA-SY-A9G5-01A	0	TCGA-SY-A9G5	1186
TCGA-BL-A0C8-01B	0	TCGA-BL-A0C8	1219
TCGA-BL-A0C8-01A	0	TCGA-BL-A0C8	1219
TCGA-4Z-AA81-01A	1	TCGA-4Z-AA81	1270
TCGA-E5-A2PC-01A	0	TCGA-E5-A2PC	1326
TCGA-XF-AAMZ-01A	1	TCGA-XF-AAMZ	1348
TCGA-KQ-A41R-01A	0	TCGA-KQ-A41R	1350
TCGA-4Z-AA7N-01A	1	TCGA-4Z-AA7N	1367
TCGA-XF-A8HB-01A	0	TCGA-XF-A8HB	1370
TCGA-DK-A2HX-01A	1	TCGA-DK-A2HX	1420
TCGA-FD-A3SQ-01A	1	TCGA-FD-A3SQ	1423
TCGA-4Z-AA87-01A	0	TCGA-4Z-AA87	1454
TCGA-ZF-A9RM-01A	0	TCGA-ZF-A9RM	1455
TCGA-G2-A2EJ-01A	0	TCGA-G2-A2EJ	1460
TCGA-XF-A9SG-01A	0	TCGA-XF-A9SG	1479
TCGA-4Z-AA7Y-01A	0	TCGA-4Z-AA7Y	1522
TCGA-DK-A3IS-01A	0	TCGA-DK-A3IS	1529
TCGA-KQ-A41O-01A	0	TCGA-KQ-A41O	1538
TCGA-DK-A6B5-01A	0	TCGA-DK-A6B5	1542
TCGA-4Z-AA82-01A	1	TCGA-4Z-AA82	1556
TCGA-UY-A9PH-01A	0	TCGA-UY-A9PH	1561
TCGA-DK-AA6M-01A	0	TCGA-DK-AA6M	1582
TCGA-KQ-A41N-01A	0	TCGA-KQ-A41N	1604
TCGA-DK-A6AW-01A	0	TCGA-DK-A6AW	1621
TCGA-FD-A5BS-01A	0	TCGA-FD-A5BS	1639
TCGA-ZF-AA58-01A	0	TCGA-ZF-AA58	1649
TCGA-XF-AAMJ-01A	1	TCGA-XF-AAMJ	1670
TCGA-DK-AA74-01A	0	TCGA-DK-AA74	1708
TCGA-ZF-AA51-01A	0	TCGA-ZF-AA51	1714
TCGA-XF-AAN0-01A	1	TCGA-XF-AAN0	1718
TCGA-ZF-AA53-01A	0	TCGA-ZF-AA53	1761
TCGA-ZF-A9RG-01A	0	TCGA-ZF-A9RG	1786
TCGA-FD-A5C1-01A	0	TCGA-FD-A5C1	1792
TCGA-G2-A2EO-01A	1	TCGA-G2-A2EO	1804
TCGA-G2-A2EO-11A	1	TCGA-G2-A2EO	1804
TCGA-ZF-AA4V-01A	0	TCGA-ZF-AA4V	1806
TCGA-ZF-AA4W-01A	0	TCGA-ZF-AA4W	1830
TCGA-FD-A3NA-01A	0	TCGA-FD-A3NA	1845
TCGA-XF-AAN2-01A	1	TCGA-XF-AAN2	1869
TCGA-G2-A2EF-01A	0	TCGA-G2-A2EF	1884
TCGA-FD-A6TA-01A	0	TCGA-FD-A6TA	1912
TCGA-HQ-A2OF-01A	0	TCGA-HQ-A2OF	1947
TCGA-ZF-A9RF-01A	0	TCGA-ZF-A9RF	1949
TCGA-DK-A6AV-01A	0	TCGA-DK-A6AV	1952
TCGA-XF-A9SH-01A	1	TCGA-XF-A9SH	1971
TCGA-G2-AA3B-01A	0	TCGA-G2-AA3B	2008
TCGA-DK-A3X1-01A	0	TCGA-DK-A3X1	2009
TCGA-DK-A1A6-01A	0	TCGA-DK-A1A6	2020
TCGA-DK-A1A6-06A	0	TCGA-DK-A1A6	2020
TCGA-XF-A9SL-01A	1	TCGA-XF-A9SL	2020
TCGA-4Z-AA83-01A	0	TCGA-4Z-AA83	2024
TCGA-XF-A9T5-01A	0	TCGA-XF-A9T5	2027
TCGA-ZF-AA4X-01A	0	TCGA-ZF-AA4X	2044
TCGA-DK-A6B1-01A	0	TCGA-DK-A6B1	2049
TCGA-UY-A8OB-11A	0	TCGA-UY-A8OB	2109
TCGA-UY-A8OB-01A	0	TCGA-UY-A8OB	2109
TCGA-G2-AA3D-01A	0	TCGA-G2-AA3D	2139
TCGA-XF-AAMQ-01A	0	TCGA-XF-AAMQ	2177
TCGA-XF-AAN5-01A	0	TCGA-XF-AAN5	2293
TCGA-UY-A78O-01A	0	TCGA-UY-A78O	2312
TCGA-DK-A6B0-01A	0	TCGA-DK-A6B0	2330
TCGA-2F-A9KT-01A	0	TCGA-2F-A9KT	2352
TCGA-UY-A78P-11A	0	TCGA-UY-A78P	2380
TCGA-UY-A78P-01A	0	TCGA-UY-A78P	2380
TCGA-XF-A9SI-01A	0	TCGA-XF-A9SI	2423
TCGA-XF-AAN3-01A	0	TCGA-XF-AAN3	2625
TCGA-UY-A78N-01A	1	TCGA-UY-A78N	2641
TCGA-DK-A2I6-01A	0	TCGA-DK-A2I6	2656
TCGA-ZF-A9RL-01A	0	TCGA-ZF-A9RL	2703
TCGA-XF-AAMR-01A	0	TCGA-XF-AAMR	2790
TCGA-XF-AAME-01A	1	TCGA-XF-AAME	2828
TCGA-ZF-A9RC-01A	0	TCGA-ZF-A9RC	2868
TCGA-2F-A9KQ-01A	0	TCGA-2F-A9KQ	2886
TCGA-2F-A9KQ-11A	0	TCGA-2F-A9KQ	2886
TCGA-XF-A8HF-01A	1	TCGA-XF-A8HF	2954
TCGA-XF-A8HD-01A	0	TCGA-XF-A8HD	2964
TCGA-XF-AAMY-01A	0	TCGA-XF-AAMY	3011
TCGA-2F-A9KR-01A	1	TCGA-2F-A9KR	3183
TCGA-XF-AAMG-01A	0	TCGA-XF-AAMG	3364
TCGA-DK-A1AD-01A	0	TCGA-DK-A1AD	3420
TCGA-UY-A8OD-01A	0	TCGA-UY-A8OD	3432
TCGA-XF-A8HE-01A	0	TCGA-XF-A8HE	3817
TCGA-DK-A2I4-01A	0	TCGA-DK-A2I4	3835
TCGA-DK-A1AC-01A	0	TCGA-DK-A1AC	3981
TCGA-DK-A3WY-01A	0	TCGA-DK-A3WY	4967
TCGA-DK-AA6R-01A	0	TCGA-DK-AA6R	5041
TCGA-DK-AA6S-01A	0	TCGA-DK-AA6S	5050
