# Supplementary material for: Pan-cancer analysis reveals signal transducer and activator of transcription (STAT) gene family as biomarkers for prognostic prediction and therapeutic guidance
Source: Front Genet. 2023 Mar 9;14:1120500. doi: 10.3389/fgene.2023.1120500 (PMC10034013; doi:10.3389/fgene.2023.1120500)
Supplement: Supplementary file 2 [file DataSheet1.ZIP › Source data/TCGA-CESC.survival.tsv]

sample	OS	_PATIENT	OS.time
TCGA-EK-A2RO-01A	0	TCGA-EK-A2RO	2
TCGA-EK-A2RD-01A	0	TCGA-EK-A2RD	2
TCGA-EK-A3GJ-11A	0	TCGA-EK-A3GJ	3
TCGA-EK-A3GJ-01A	0	TCGA-EK-A3GJ	3
TCGA-EK-A2R9-01A	0	TCGA-EK-A2R9	4
TCGA-ZJ-AAXU-01A	0	TCGA-ZJ-AAXU	5
TCGA-LP-A5U2-01A	0	TCGA-LP-A5U2	9
TCGA-EK-A2RB-01A	0	TCGA-EK-A2RB	9
TCGA-EA-A97N-01A	0	TCGA-EA-A97N	11
TCGA-EK-A2PK-01A	0	TCGA-EK-A2PK	12
TCGA-EK-A2PL-01A	0	TCGA-EK-A2PL	13
TCGA-EK-A2RK-01A	0	TCGA-EK-A2RK	13
TCGA-C5-A1MJ-01A	1	TCGA-C5-A1MJ	14
TCGA-EK-A3GK-01A	0	TCGA-EK-A3GK	15
TCGA-EK-A2PM-01A	0	TCGA-EK-A2PM	18
TCGA-ZJ-AAX4-01A	0	TCGA-ZJ-AAX4	21
TCGA-LP-A5U3-01A	0	TCGA-LP-A5U3	25
TCGA-EK-A2R7-01A	0	TCGA-EK-A2R7	27
TCGA-LP-A4AW-01A	0	TCGA-LP-A4AW	27
TCGA-EK-A3GN-01A	0	TCGA-EK-A3GN	27
TCGA-FU-A770-01A	0	TCGA-FU-A770	34
TCGA-DG-A2KH-01A	0	TCGA-DG-A2KH	34
TCGA-ZJ-AAXA-01A	0	TCGA-ZJ-AAXA	43
TCGA-EK-A2R8-01A	0	TCGA-EK-A2R8	44
TCGA-FU-A3TX-01A	0	TCGA-FU-A3TX	45
TCGA-EK-A2PG-01A	0	TCGA-EK-A2PG	46
TCGA-EK-A2RM-01A	0	TCGA-EK-A2RM	50
TCGA-VS-A9UJ-01A	1	TCGA-VS-A9UJ	52
TCGA-EK-A2RJ-01A	0	TCGA-EK-A2RJ	53
TCGA-EK-A2RE-01A	0	TCGA-EK-A2RE	57
TCGA-EK-A2RN-01A	0	TCGA-EK-A2RN	71
TCGA-C5-A1MK-01A	1	TCGA-C5-A1MK	74
TCGA-C5-A7X8-01A	0	TCGA-C5-A7X8	83
TCGA-PN-A8MA-01A	0	TCGA-PN-A8MA	90
TCGA-JW-A5VH-01A	1	TCGA-JW-A5VH	100
TCGA-VS-A9UV-01A	1	TCGA-VS-A9UV	104
TCGA-C5-A1MP-01A	0	TCGA-C5-A1MP	109
TCGA-ZX-AA5X-01A	0	TCGA-ZX-AA5X	119
TCGA-EK-A2RC-01A	0	TCGA-EK-A2RC	129
TCGA-VS-A9V4-01A	1	TCGA-VS-A9V4	132
TCGA-VS-A94Y-01A	1	TCGA-VS-A94Y	144
TCGA-C5-A902-01A	0	TCGA-C5-A902	149
TCGA-VS-A9V1-01A	1	TCGA-VS-A9V1	157
TCGA-C5-A1BN-01B	1	TCGA-C5-A1BN	166
TCGA-EK-A2IP-01A	0	TCGA-EK-A2IP	202
TCGA-EA-A50E-01A	1	TCGA-EA-A50E	227
TCGA-EX-A1H6-01B	0	TCGA-EX-A1H6	241
TCGA-DS-A7WI-01A	1	TCGA-DS-A7WI	252
TCGA-JW-A852-01A	1	TCGA-JW-A852	252
TCGA-EX-A69M-01A	1	TCGA-EX-A69M	253
TCGA-C5-A8XI-01A	0	TCGA-C5-A8XI	254
TCGA-MA-AA42-01A	0	TCGA-MA-AA42	259
TCGA-DS-A1O9-01A	1	TCGA-DS-A1O9	266
TCGA-Q1-A6DT-01A	1	TCGA-Q1-A6DT	275
TCGA-MA-AA41-01A	0	TCGA-MA-AA41	279
TCGA-Q1-A73Q-01A	0	TCGA-Q1-A73Q	284
TCGA-C5-A7X3-01A	1	TCGA-C5-A7X3	284
TCGA-HM-A6W2-06A	0	TCGA-HM-A6W2	287
TCGA-HM-A6W2-01A	0	TCGA-HM-A6W2	287
TCGA-VS-A8EB-01A	1	TCGA-VS-A8EB	305
TCGA-FU-A5XV-01A	0	TCGA-FU-A5XV	321
TCGA-LP-A4AU-01A	0	TCGA-LP-A4AU	343
TCGA-MA-AA43-01A	0	TCGA-MA-AA43	346
TCGA-C5-A0TN-01A	1	TCGA-C5-A0TN	348
TCGA-VS-A8QC-01A	1	TCGA-VS-A8QC	350
TCGA-UC-A7PD-01A	1	TCGA-UC-A7PD	355
TCGA-UC-A7PD-11A	1	TCGA-UC-A7PD	355
TCGA-EA-A44S-01A	0	TCGA-EA-A44S	369
TCGA-UC-A7PG-06A	1	TCGA-UC-A7PG	370
TCGA-UC-A7PG-01A	1	TCGA-UC-A7PG	370
TCGA-UC-A7PG-11C	1	TCGA-UC-A7PG	370
TCGA-FU-A23K-01A	0	TCGA-FU-A23K	372
TCGA-DS-A1OC-01A	0	TCGA-DS-A1OC	376
TCGA-LP-A4AX-01A	0	TCGA-LP-A4AX	380
TCGA-EK-A2GZ-01A	0	TCGA-EK-A2GZ	383
TCGA-EA-A3QD-01A	0	TCGA-EA-A3QD	397
TCGA-LP-A7HU-01A	0	TCGA-LP-A7HU	406
TCGA-EA-A78R-01A	0	TCGA-EA-A78R	410
TCGA-C5-A7X5-01A	1	TCGA-C5-A7X5	414
TCGA-FU-A40J-01A	0	TCGA-FU-A40J	426
TCGA-Q1-A73O-01A	0	TCGA-Q1-A73O	428
TCGA-VS-A9UL-01A	1	TCGA-VS-A9UL	442
TCGA-VS-A9UU-01A	0	TCGA-VS-A9UU	442
TCGA-RA-A741-01A	0	TCGA-RA-A741	444
TCGA-EX-A449-01A	0	TCGA-EX-A449	447
TCGA-C5-A907-01A	0	TCGA-C5-A907	448
TCGA-EA-A556-01A	0	TCGA-EA-A556	453
TCGA-HM-A4S6-01A	0	TCGA-HM-A4S6	454
TCGA-HM-A4S6-11A	0	TCGA-HM-A4S6	454
TCGA-EX-A3L1-01A	0	TCGA-EX-A3L1	463
TCGA-VS-AA62-01A	1	TCGA-VS-AA62	469
TCGA-C5-A7CL-01A	1	TCGA-C5-A7CL	471
TCGA-EX-A8YF-01A	0	TCGA-EX-A8YF	473
TCGA-Q1-A5R1-01A	0	TCGA-Q1-A5R1	474
TCGA-JW-A5VL-01A	0	TCGA-JW-A5VL	474
TCGA-VS-A953-01A	1	TCGA-VS-A953	477
TCGA-VS-A9UT-01A	0	TCGA-VS-A9UT	482
TCGA-Q1-A73P-01A	0	TCGA-Q1-A73P	483
TCGA-Q1-A5R3-01A	0	TCGA-Q1-A5R3	485
TCGA-FU-A3EO-11A	0	TCGA-FU-A3EO	490
TCGA-FU-A3EO-01A	0	TCGA-FU-A3EO	490
TCGA-Q1-A6DV-01A	0	TCGA-Q1-A6DV	491
TCGA-FU-A3WB-01A	0	TCGA-FU-A3WB	491
TCGA-DS-A7WF-01A	1	TCGA-DS-A7WF	492
TCGA-VS-A9V5-01A	1	TCGA-VS-A9V5	494
TCGA-Q1-A5R2-01A	0	TCGA-Q1-A5R2	499
TCGA-HG-A9SC-01A	0	TCGA-HG-A9SC	504
TCGA-VS-A94X-01A	1	TCGA-VS-A94X	506
TCGA-DS-A5RQ-01A	0	TCGA-DS-A5RQ	512
TCGA-C5-A901-01A	0	TCGA-C5-A901	518
TCGA-C5-A7UC-01A	1	TCGA-C5-A7UC	523
TCGA-MY-A913-01A	0	TCGA-MY-A913	524
TCGA-DS-A7WH-01A	0	TCGA-DS-A7WH	533
TCGA-2W-A8YY-01A	0	TCGA-2W-A8YY	533
TCGA-Q1-A6DW-01A	0	TCGA-Q1-A6DW	534
TCGA-VS-A9V3-01A	0	TCGA-VS-A9V3	540
TCGA-GH-A9DA-01A	0	TCGA-GH-A9DA	540
TCGA-MA-AA3Y-01A	0	TCGA-MA-AA3Y	542
TCGA-4J-AA1J-01A	0	TCGA-4J-AA1J	542
TCGA-C5-A3HF-01A	1	TCGA-C5-A3HF	543
TCGA-C5-A3HE-01A	0	TCGA-C5-A3HE	548
TCGA-JW-AAVH-01A	0	TCGA-JW-AAVH	552
TCGA-VS-A9UY-01A	1	TCGA-VS-A9UY	555
TCGA-VS-A9V2-01A	0	TCGA-VS-A9V2	555
TCGA-Q1-A73R-01A	0	TCGA-Q1-A73R	567
TCGA-C5-A1BF-01B	1	TCGA-C5-A1BF	570
TCGA-VS-A9V0-01A	0	TCGA-VS-A9V0	573
TCGA-FU-A2QG-01A	0	TCGA-FU-A2QG	579
TCGA-ZJ-A8QR-01A	1	TCGA-ZJ-A8QR	582
TCGA-EK-A2PI-01A	0	TCGA-EK-A2PI	586
TCGA-MA-AA3Z-01A	0	TCGA-MA-AA3Z	595
TCGA-R2-A69V-01A	0	TCGA-R2-A69V	596
TCGA-EX-A69L-01A	0	TCGA-EX-A69L	602
TCGA-C5-A1BQ-01C	1	TCGA-C5-A1BQ	604
TCGA-MU-A8JM-01A	0	TCGA-MU-A8JM	607
TCGA-VS-A8EJ-01A	1	TCGA-VS-A8EJ	607
TCGA-MA-AA3X-01A	0	TCGA-MA-AA3X	617
TCGA-C5-A7CM-01A	0	TCGA-C5-A7CM	619
TCGA-EX-A1H5-01A	0	TCGA-EX-A1H5	619
TCGA-C5-A3HL-01A	0	TCGA-C5-A3HL	621
TCGA-JW-A5VK-01A	0	TCGA-JW-A5VK	623
TCGA-HM-A3JK-01A	0	TCGA-HM-A3JK	632
TCGA-C5-A8YT-01A	1	TCGA-C5-A8YT	633
TCGA-MY-A5BF-01A	0	TCGA-MY-A5BF	634
TCGA-MY-A5BF-11A	0	TCGA-MY-A5BF	634
TCGA-JX-A5QV-01A	0	TCGA-JX-A5QV	636
TCGA-C5-A1ML-01A	1	TCGA-C5-A1ML	636
TCGA-C5-A8ZZ-01A	0	TCGA-C5-A8ZZ	636
TCGA-FU-A3NI-01A	1	TCGA-FU-A3NI	638
TCGA-JX-A3PZ-01A	1	TCGA-JX-A3PZ	642
TCGA-JW-A5VJ-01A	0	TCGA-JW-A5VJ	652
TCGA-HM-A3JJ-11A	1	TCGA-HM-A3JJ	659
TCGA-HM-A3JJ-01A	1	TCGA-HM-A3JJ	659
TCGA-MA-AA3W-01A	0	TCGA-MA-AA3W	685
TCGA-Q1-A73S-01A	0	TCGA-Q1-A73S	688
TCGA-DS-A3LQ-01A	0	TCGA-DS-A3LQ	699
TCGA-C5-A8YQ-01A	1	TCGA-C5-A8YQ	715
TCGA-BI-A20A-01A	0	TCGA-BI-A20A	720
TCGA-FU-A23L-01A	0	TCGA-FU-A23L	725
TCGA-VS-A8EI-01A	0	TCGA-VS-A8EI	729
TCGA-EA-A6QX-01A	0	TCGA-EA-A6QX	730
TCGA-VS-A9UD-01A	0	TCGA-VS-A9UD	739
TCGA-JW-A5VI-01A	0	TCGA-JW-A5VI	747
TCGA-EA-A411-01A	0	TCGA-EA-A411	747
TCGA-EA-A4BA-01A	0	TCGA-EA-A4BA	755
TCGA-EA-A3QE-01A	0	TCGA-EA-A3QE	761
TCGA-HG-A2PA-01A	1	TCGA-HG-A2PA	773
TCGA-EA-A5O9-01A	0	TCGA-EA-A5O9	788
TCGA-EA-A43B-01A	0	TCGA-EA-A43B	791
TCGA-WL-A834-01A	0	TCGA-WL-A834	791
TCGA-VS-A9UR-01A	0	TCGA-VS-A9UR	793
TCGA-FU-A3TQ-01A	0	TCGA-FU-A3TQ	795
TCGA-EK-A2H1-01A	0	TCGA-EK-A2H1	799
TCGA-EA-A410-01A	0	TCGA-EA-A410	803
TCGA-EA-A5FO-01A	0	TCGA-EA-A5FO	815
TCGA-VS-A9UC-01A	0	TCGA-VS-A9UC	825
TCGA-EA-A5ZF-01A	0	TCGA-EA-A5ZF	828
TCGA-VS-A9UM-01A	1	TCGA-VS-A9UM	829
TCGA-EA-A5ZE-01A	0	TCGA-EA-A5ZE	829
TCGA-VS-A8EK-01A	1	TCGA-VS-A8EK	829
TCGA-EA-A5ZD-01A	0	TCGA-EA-A5ZD	830
TCGA-JW-A5VG-01A	0	TCGA-JW-A5VG	834
TCGA-C5-A8YR-01A	1	TCGA-C5-A8YR	837
TCGA-MU-A51Y-01A	0	TCGA-MU-A51Y	854
TCGA-DS-A1OB-01A	1	TCGA-DS-A1OB	861
TCGA-FU-A3YQ-01A	0	TCGA-FU-A3YQ	861
TCGA-JW-A69B-01A	0	TCGA-JW-A69B	863
TCGA-VS-A9UA-01A	0	TCGA-VS-A9UA	867
TCGA-DS-A1OA-01A	1	TCGA-DS-A1OA	879
TCGA-XS-A8TJ-01A	0	TCGA-XS-A8TJ	890
TCGA-IR-A3LK-01A	1	TCGA-IR-A3LK	908
TCGA-VS-A9UB-01A	0	TCGA-VS-A9UB	911
TCGA-C5-A1M8-01A	0	TCGA-C5-A1M8	919
TCGA-EA-A3HR-01A	0	TCGA-EA-A3HR	940
TCGA-VS-A8QM-01A	1	TCGA-VS-A8QM	951
TCGA-FU-A3HY-01A	0	TCGA-FU-A3HY	954
TCGA-EA-A3HT-01A	0	TCGA-EA-A3HT	954
TCGA-C5-A1M6-01A	1	TCGA-C5-A1M6	955
TCGA-EA-A3HS-01A	0	TCGA-EA-A3HS	959
TCGA-EA-A439-01A	0	TCGA-EA-A439	965
TCGA-VS-A8Q8-01A	1	TCGA-VS-A8Q8	978
TCGA-VS-A8EH-01A	0	TCGA-VS-A8EH	986
TCGA-C5-A2M2-01A	1	TCGA-C5-A2M2	1011
TCGA-EA-A3HU-01A	0	TCGA-EA-A3HU	1013
TCGA-VS-A94Z-01A	0	TCGA-VS-A94Z	1015
TCGA-C5-A1MQ-01A	0	TCGA-C5-A1MQ	1031
TCGA-MU-A5YI-01A	0	TCGA-MU-A5YI	1053
TCGA-C5-A1M9-01A	1	TCGA-C5-A1M9	1065
TCGA-MY-A5BE-01A	0	TCGA-MY-A5BE	1066
TCGA-FU-A57G-01A	0	TCGA-FU-A57G	1078
TCGA-C5-A1MI-01A	1	TCGA-C5-A1MI	1083
TCGA-VS-A8QA-01A	0	TCGA-VS-A8QA	1099
TCGA-FU-A3HZ-01A	0	TCGA-FU-A3HZ	1103
TCGA-IR-A3LL-01A	0	TCGA-IR-A3LL	1106
TCGA-C5-A1BI-01B	0	TCGA-C5-A1BI	1112
TCGA-DS-A0VK-01A	1	TCGA-DS-A0VK	1118
TCGA-EA-A3Y4-01A	0	TCGA-EA-A3Y4	1122
TCGA-EA-A3HQ-01A	0	TCGA-EA-A3HQ	1136
TCGA-C5-A2M1-01A	0	TCGA-C5-A2M1	1169
TCGA-C5-A1MH-01A	1	TCGA-C5-A1MH	1186
TCGA-EA-A1QS-01A	0	TCGA-EA-A1QS	1203
TCGA-VS-A8QH-01A	1	TCGA-VS-A8QH	1210
TCGA-VS-A950-01A	0	TCGA-VS-A950	1221
TCGA-EA-A1QT-01A	0	TCGA-EA-A1QT	1243
TCGA-VS-A94W-01A	0	TCGA-VS-A94W	1243
TCGA-C5-A1MN-01A	1	TCGA-C5-A1MN	1245
TCGA-EK-A2RA-01A	0	TCGA-EK-A2RA	1246
TCGA-VS-A9UQ-01A	0	TCGA-VS-A9UQ	1263
TCGA-VS-A9U6-01A	0	TCGA-VS-A9U6	1320
TCGA-C5-A2LS-01A	0	TCGA-C5-A2LS	1345
TCGA-JX-A3Q8-01A	0	TCGA-JX-A3Q8	1357
TCGA-DG-A2KL-01A	0	TCGA-DG-A2KL	1367
TCGA-VS-A9UI-01A	1	TCGA-VS-A9UI	1372
TCGA-VS-A8EG-01A	0	TCGA-VS-A8EG	1386
TCGA-C5-A8XH-01A	1	TCGA-C5-A8XH	1394
TCGA-C5-A1M7-01A	0	TCGA-C5-A1M7	1409
TCGA-VS-A8EC-01A	0	TCGA-VS-A8EC	1415
TCGA-VS-A9UH-01A	0	TCGA-VS-A9UH	1427
TCGA-VS-A9UP-01A	0	TCGA-VS-A9UP	1444
TCGA-EK-A2RL-01A	1	TCGA-EK-A2RL	1453
TCGA-VS-A9UO-01A	0	TCGA-VS-A9UO	1456
TCGA-VS-A9U7-01A	0	TCGA-VS-A9U7	1472
TCGA-BI-A0VR-01A	0	TCGA-BI-A0VR	1505
TCGA-VS-A958-01A	0	TCGA-VS-A958	1525
TCGA-VS-A9U5-01A	0	TCGA-VS-A9U5	1535
TCGA-C5-A7XC-01A	0	TCGA-C5-A7XC	1551
TCGA-VS-A959-01A	0	TCGA-VS-A959	1561
TCGA-C5-A3HD-01B	0	TCGA-C5-A3HD	1582
TCGA-C5-A1MF-01A	0	TCGA-C5-A1MF	1617
TCGA-VS-A8Q9-01A	0	TCGA-VS-A8Q9	1630
TCGA-MY-A5BD-01A	0	TCGA-MY-A5BD	1667
TCGA-VS-A957-01A	0	TCGA-VS-A957	1688
TCGA-DS-A0VL-01A	1	TCGA-DS-A0VL	1692
TCGA-VS-A954-01A	0	TCGA-VS-A954	1714
TCGA-BI-A0VS-01A	0	TCGA-BI-A0VS	1735
TCGA-C5-A1ME-01A	0	TCGA-C5-A1ME	1756
TCGA-VS-A952-01A	0	TCGA-VS-A952	1778
TCGA-DR-A0ZM-01A	0	TCGA-DR-A0ZM	1791
TCGA-VS-A8QF-01A	0	TCGA-VS-A8QF	1800
TCGA-EK-A2H0-01A	0	TCGA-EK-A2H0	1847
TCGA-DG-A2KM-01A	0	TCGA-DG-A2KM	1946
TCGA-VS-A8EL-01A	0	TCGA-VS-A8EL	1992
TCGA-IR-A3LB-01A	1	TCGA-IR-A3LB	2032
TCGA-VS-A9UZ-01A	0	TCGA-VS-A9UZ	2044
TCGA-C5-A1M5-01A	1	TCGA-C5-A1M5	2052
TCGA-ZJ-A8QQ-01A	0	TCGA-ZJ-A8QQ	2056
TCGA-C5-A1BE-01B	1	TCGA-C5-A1BE	2094
TCGA-UC-A7PI-01A	0	TCGA-UC-A7PI	2114
TCGA-C5-A2LT-01A	0	TCGA-C5-A2LT	2226
TCGA-C5-A2LV-01A	0	TCGA-C5-A2LV	2234
TCGA-C5-A2LY-01A	0	TCGA-C5-A2LY	2383
TCGA-IR-A3LH-01A	0	TCGA-IR-A3LH	2394
TCGA-IR-A3LI-01A	0	TCGA-IR-A3LI	2493
TCGA-DG-A2KK-01A	0	TCGA-DG-A2KK	2496
TCGA-C5-A1BM-01A	1	TCGA-C5-A1BM	2520
TCGA-C5-A2LX-01A	0	TCGA-C5-A2LX	2526
TCGA-DR-A0ZL-01A	0	TCGA-DR-A0ZL	2669
TCGA-UC-A7PF-01A	1	TCGA-UC-A7PF	2859
TCGA-UC-A7PF-11A	1	TCGA-UC-A7PF	2859
TCGA-C5-A7UI-01A	1	TCGA-C5-A7UI	2888
TCGA-DG-A2KJ-01A	0	TCGA-DG-A2KJ	2893
TCGA-IR-A3LF-01A	0	TCGA-IR-A3LF	2949
TCGA-C5-A8XK-01A	0	TCGA-C5-A8XK	3039
TCGA-C5-A2LZ-01A	1	TCGA-C5-A2LZ	3046
TCGA-C5-A7CJ-01A	1	TCGA-C5-A7CJ	3097
TCGA-EK-A2IR-01A	0	TCGA-EK-A2IR	3442
TCGA-DS-A0VM-01A	0	TCGA-DS-A0VM	3589
TCGA-DS-A0VN-01A	0	TCGA-DS-A0VN	3609
TCGA-DS-A1OD-01A	0	TCGA-DS-A1OD	3874
TCGA-IR-A3LC-01A	0	TCGA-IR-A3LC	3935
TCGA-C5-A7UH-01A	0	TCGA-C5-A7UH	3988
TCGA-C5-A7CK-01A	1	TCGA-C5-A7CK	4086
TCGA-IR-A3LA-01A	0	TCGA-IR-A3LA	4172
TCGA-C5-A1BJ-01A	0	TCGA-C5-A1BJ	4385
TCGA-C5-A8XJ-01A	0	TCGA-C5-A8XJ	4467
TCGA-C5-A7CO-01A	0	TCGA-C5-A7CO	4482
TCGA-IR-A3L7-01A	0	TCGA-IR-A3L7	4483
TCGA-C5-A7CH-01A	0	TCGA-C5-A7CH	4694
TCGA-C5-A7UE-01A	0	TCGA-C5-A7UE	4738
TCGA-C5-A905-01A	0	TCGA-C5-A905	4879
TCGA-C5-A1BL-01A	0	TCGA-C5-A1BL	5271
TCGA-C5-A1BK-01B	0	TCGA-C5-A1BK	5385
TCGA-JX-A3Q0-01A	0	TCGA-JX-A3Q0	6375
TCGA-C5-A7CG-01A	0	TCGA-C5-A7CG	6408
