# Supplementary material for: Pan-cancer analysis reveals signal transducer and activator of transcription (STAT) gene family as biomarkers for prognostic prediction and therapeutic guidance
Source: Front Genet. 2023 Mar 9;14:1120500. doi: 10.3389/fgene.2023.1120500 (PMC10034013; doi:10.3389/fgene.2023.1120500)
Supplement: Supplementary file 2 [file DataSheet1.ZIP › Source data/TCGA-CHOL.survival.tsv]

sample	OS	_PATIENT	OS.time
TCGA-W5-AA31-01A	0	TCGA-W5-AA31	10
TCGA-W5-AA31-11A	0	TCGA-W5-AA31	10
TCGA-WD-A7RX-01A	1	TCGA-WD-A7RX	21
TCGA-YR-A95A-01A	1	TCGA-YR-A95A	26
TCGA-4G-AAZR-11A	1	TCGA-4G-AAZR	28
TCGA-4G-AAZR-01A	1	TCGA-4G-AAZR	28
TCGA-W5-AA2Q-11A	0	TCGA-W5-AA2Q	50
TCGA-W5-AA2Q-01A	0	TCGA-W5-AA2Q	50
TCGA-ZU-A8S4-01A	1	TCGA-ZU-A8S4	98
TCGA-ZU-A8S4-11A	1	TCGA-ZU-A8S4	98
TCGA-ZD-A8I3-01A	1	TCGA-ZD-A8I3	169
TCGA-W5-AA39-01A	1	TCGA-W5-AA39	170
TCGA-W7-A93O-01A	0	TCGA-W7-A93O	180
TCGA-W7-A93O-11A	0	TCGA-W7-A93O	180
TCGA-W5-AA2X-11A	1	TCGA-W5-AA2X	271
TCGA-W5-AA2X-01A	1	TCGA-W5-AA2X	271
TCGA-3X-AAV9-01A	1	TCGA-3X-AAV9	339
TCGA-ZH-A8Y1-01A	1	TCGA-ZH-A8Y1	385
TCGA-3X-AAVB-01A	0	TCGA-3X-AAVB	402
TCGA-4G-AAZT-01A	0	TCGA-4G-AAZT	420
TCGA-4G-AAZT-11A	0	TCGA-4G-AAZT	420
TCGA-3X-AAVA-01A	1	TCGA-3X-AAVA	445
TCGA-ZH-A8Y6-01A	0	TCGA-ZH-A8Y6	519
TCGA-W5-AA2M-01A	1	TCGA-W5-AA2M	540
TCGA-W5-AA34-11A	1	TCGA-W5-AA34	555
TCGA-W5-AA34-01A	1	TCGA-W5-AA34	555
TCGA-ZH-A8Y3-01A	1	TCGA-ZH-A8Y3	561
TCGA-ZH-A8Y8-01A	0	TCGA-ZH-A8Y8	602
TCGA-W5-AA2U-01A	1	TCGA-W5-AA2U	627
TCGA-W5-AA2U-11A	1	TCGA-W5-AA2U	627
TCGA-W5-AA2O-01A	1	TCGA-W5-AA2O	640
TCGA-W5-AA2O-11A	1	TCGA-W5-AA2O	640
TCGA-3X-AAVE-01A	0	TCGA-3X-AAVE	650
TCGA-W6-AA0T-01A	0	TCGA-W6-AA0T	656
TCGA-ZH-A8Y2-01A	1	TCGA-ZH-A8Y2	701
TCGA-3X-AAVC-01A	0	TCGA-3X-AAVC	709
TCGA-ZH-A8Y4-01A	1	TCGA-ZH-A8Y4	741
TCGA-ZH-A8Y7-01A	0	TCGA-ZH-A8Y7	755
TCGA-W6-AA0S-01A	0	TCGA-W6-AA0S	808
TCGA-W5-AA2K-01A	1	TCGA-W5-AA2K	833
TCGA-W5-AA2J-01A	0	TCGA-W5-AA2J	916
TCGA-W5-AA2W-01A	1	TCGA-W5-AA2W	924
TCGA-W5-AA2H-01A	0	TCGA-W5-AA2H	1077
TCGA-W5-AA30-01A	0	TCGA-W5-AA30	1153
TCGA-W5-AA30-11A	0	TCGA-W5-AA30	1153
TCGA-4G-AAZO-01A	0	TCGA-4G-AAZO	1177
TCGA-4G-AAZO-11A	0	TCGA-4G-AAZO	1177
TCGA-W5-AA2T-01A	1	TCGA-W5-AA2T	1220
TCGA-W5-AA2T-11A	1	TCGA-W5-AA2T	1220
TCGA-ZH-A8Y5-01A	0	TCGA-ZH-A8Y5	1229
TCGA-W5-AA36-01A	1	TCGA-W5-AA36	1402
TCGA-W7-A93N-01A	0	TCGA-W7-A93N	1441
TCGA-W7-A93N-11A	0	TCGA-W7-A93N	1441
TCGA-W5-AA33-01A	0	TCGA-W5-AA33	1449
TCGA-W5-AA33-11A	0	TCGA-W5-AA33	1449
TCGA-W5-AA38-01A	0	TCGA-W5-AA38	1471
TCGA-W5-AA2R-11A	0	TCGA-W5-AA2R	1542
TCGA-W5-AA2R-01A	0	TCGA-W5-AA2R	1542
TCGA-W5-AA2Z-11A	0	TCGA-W5-AA2Z	1614
TCGA-W5-AA2Z-01A	0	TCGA-W5-AA2Z	1614
TCGA-4G-AAZG-01A	0	TCGA-4G-AAZG	1716
TCGA-4G-AAZF-01A	0	TCGA-4G-AAZF	1777
TCGA-4G-AAZF-11A	0	TCGA-4G-AAZF	1777
TCGA-W7-A93P-11A	0	TCGA-W7-A93P	1777
TCGA-W7-A93P-01A	0	TCGA-W7-A93P	1777
TCGA-W5-AA2I-11A	1	TCGA-W5-AA2I	1939
TCGA-W5-AA2I-01A	1	TCGA-W5-AA2I	1939
TCGA-W5-AA2G-01A	0	TCGA-W5-AA2G	1976
