# Supplementary material for: Pan-cancer analysis reveals signal transducer and activator of transcription (STAT) gene family as biomarkers for prognostic prediction and therapeutic guidance
Source: Front Genet. 2023 Mar 9;14:1120500. doi: 10.3389/fgene.2023.1120500 (PMC10034013; doi:10.3389/fgene.2023.1120500)
Supplement: Supplementary file 2 [file DataSheet1.ZIP › Source data/TCGA-DLBC.survival.tsv]

sample	OS	_PATIENT	OS.time
TCGA-RQ-A6JB-01A	0	TCGA-RQ-A6JB	1
TCGA-RQ-AAAT-01A	0	TCGA-RQ-AAAT	17
TCGA-FA-A6HN-01A	1	TCGA-FA-A6HN	58
TCGA-FF-8047-01A	0	TCGA-FF-8047	126
TCGA-FA-8693-01A	0	TCGA-FA-8693	132
TCGA-FA-A4BB-01A	0	TCGA-FA-A4BB	132
TCGA-FA-A7Q1-01A	1	TCGA-FA-A7Q1	248
TCGA-FF-A7CQ-01A	0	TCGA-FF-A7CQ	298
TCGA-FF-A7CR-01A	1	TCGA-FF-A7CR	313
TCGA-FF-A7CX-01A	0	TCGA-FF-A7CX	385
TCGA-GS-A9U4-01A	1	TCGA-GS-A9U4	391
TCGA-FA-A82F-01A	0	TCGA-FA-A82F	427
TCGA-FA-A86F-01A	0	TCGA-FA-A86F	553
TCGA-G8-6907-14A	1	TCGA-G8-6907	595
TCGA-G8-6907-01A	1	TCGA-G8-6907	595
TCGA-FF-8062-01A	0	TCGA-FF-8062	679
TCGA-FA-A4XK-01A	1	TCGA-FA-A4XK	708
TCGA-FA-A7DS-01A	0	TCGA-FA-A7DS	719
TCGA-GS-A9TV-01A	0	TCGA-GS-A9TV	730
TCGA-FA-A6HO-01A	0	TCGA-FA-A6HO	749
TCGA-FF-8046-01A	0	TCGA-FF-8046	751
TCGA-GS-A9TZ-01A	0	TCGA-GS-A9TZ	765
TCGA-RQ-A68N-01A	0	TCGA-RQ-A68N	788
TCGA-FF-A7CW-01A	0	TCGA-FF-A7CW	791
TCGA-FF-8061-01A	0	TCGA-FF-8061	832
TCGA-FF-8042-01A	0	TCGA-FF-8042	946
TCGA-FF-8043-01A	0	TCGA-FF-8043	965
TCGA-FM-8000-01A	0	TCGA-FM-8000	972
TCGA-GS-A9TQ-01A	0	TCGA-GS-A9TQ	982
TCGA-FF-8041-01A	0	TCGA-FF-8041	1081
TCGA-GS-A9TT-01A	0	TCGA-GS-A9TT	1163
TCGA-G8-6324-01A	1	TCGA-G8-6324	1252
TCGA-GR-A4D5-01A	0	TCGA-GR-A4D5	1299
TCGA-GR-A4D6-01A	0	TCGA-GR-A4D6	1334
TCGA-GS-A9TX-01A	0	TCGA-GS-A9TX	1373
TCGA-GR-A4D4-01A	0	TCGA-GR-A4D4	1581
TCGA-G8-6325-01A	0	TCGA-G8-6325	1581
TCGA-GS-A9TW-01A	0	TCGA-GS-A9TW	1617
TCGA-GR-A4D9-01B	0	TCGA-GR-A4D9	1739
TCGA-G8-6326-01A	0	TCGA-G8-6326	2131
TCGA-GS-A9TY-01A	0	TCGA-GS-A9TY	2616
TCGA-GR-7353-01A	0	TCGA-GR-7353	2983
TCGA-GS-A9U3-01A	0	TCGA-GS-A9U3	3394
TCGA-G8-6909-14A	1	TCGA-G8-6909	3553
TCGA-G8-6909-01A	1	TCGA-G8-6909	3553
TCGA-GS-A9TU-01A	0	TCGA-GS-A9TU	3897
TCGA-GR-7351-01A	0	TCGA-GR-7351	4578
TCGA-G8-6914-14A	0	TCGA-G8-6914	5980
TCGA-G8-6914-01A	0	TCGA-G8-6914	5980
TCGA-G8-6906-01A	1	TCGA-G8-6906	6425
TCGA-G8-6906-14A	1	TCGA-G8-6906	6425
