# Supplementary material for: Pan-cancer analysis reveals signal transducer and activator of transcription (STAT) gene family as biomarkers for prognostic prediction and therapeutic guidance
Source: Front Genet. 2023 Mar 9;14:1120500. doi: 10.3389/fgene.2023.1120500 (PMC10034013; doi:10.3389/fgene.2023.1120500)
Supplement: Supplementary file 2 [file DataSheet1.ZIP › Source data/TCGA-ESCA.survival.tsv]

sample	OS	_PATIENT	OS.time
TCGA-LN-A9FO-01A	0	TCGA-LN-A9FO	4
TCGA-L5-A43H-01A	1	TCGA-L5-A43H	9
TCGA-L5-A43H-11A	1	TCGA-L5-A43H	9
TCGA-L5-A88Y-11A	0	TCGA-L5-A88Y	11
TCGA-L5-A88Y-01A	0	TCGA-L5-A88Y	11
TCGA-IG-A50L-01A	0	TCGA-IG-A50L	16
TCGA-IG-A5B8-01A	1	TCGA-IG-A5B8	24
TCGA-IG-A3Y9-01A	1	TCGA-IG-A3Y9	26
TCGA-Z6-A9VB-01A	0	TCGA-Z6-A9VB	40
TCGA-L5-A4OQ-11A	1	TCGA-L5-A4OQ	42
TCGA-L5-A4OQ-01A	1	TCGA-L5-A4OQ	42
TCGA-VR-A8ET-01A	1	TCGA-VR-A8ET	47
TCGA-Z6-A8JE-01A	0	TCGA-Z6-A8JE	64
TCGA-R6-A8WC-01A	0	TCGA-R6-A8WC	70
TCGA-L5-A88V-01A	0	TCGA-L5-A88V	79
TCGA-L5-A88V-11A	0	TCGA-L5-A88V	79
TCGA-IG-A3YB-01A	0	TCGA-IG-A3YB	80
TCGA-L5-A8NF-11A	1	TCGA-L5-A8NF	81
TCGA-L5-A8NF-01A	1	TCGA-L5-A8NF	81
TCGA-Z6-AAPN-01A	0	TCGA-Z6-AAPN	81
TCGA-R6-A8W8-01B	1	TCGA-R6-A8W8	88
TCGA-L5-A893-01A	0	TCGA-L5-A893	92
TCGA-L5-A893-11A	0	TCGA-L5-A893	92
TCGA-L5-A43C-01A	0	TCGA-L5-A43C	96
TCGA-L5-A43C-11A	0	TCGA-L5-A43C	96
TCGA-L5-A4OR-11A	1	TCGA-L5-A4OR	96
TCGA-L5-A4OR-01A	1	TCGA-L5-A4OR	96
TCGA-L5-A4OO-01A	0	TCGA-L5-A4OO	101
TCGA-L5-A4OO-11A	0	TCGA-L5-A4OO	101
TCGA-Z6-A8JD-01A	0	TCGA-Z6-A8JD	104
TCGA-V5-A7RC-06A	1	TCGA-V5-A7RC	104
TCGA-V5-A7RC-01B	1	TCGA-V5-A7RC	104
TCGA-JY-A6FE-01A	1	TCGA-JY-A6FE	112
TCGA-L5-A891-01A	0	TCGA-L5-A891	114
TCGA-L5-A891-11A	0	TCGA-L5-A891	114
TCGA-IG-A4QS-01A	1	TCGA-IG-A4QS	118
TCGA-2H-A9GQ-11A	1	TCGA-2H-A9GQ	128
TCGA-2H-A9GQ-01A	1	TCGA-2H-A9GQ	128
TCGA-LN-A5U5-01A	1	TCGA-LN-A5U5	136
TCGA-IG-A8O2-01A	1	TCGA-IG-A8O2	142
TCGA-L5-A4OG-01A	0	TCGA-L5-A4OG	143
TCGA-L5-A4OG-11A	0	TCGA-L5-A4OG	143
TCGA-L5-A4OT-01A	1	TCGA-L5-A4OT	149
TCGA-L5-A4OT-11A	1	TCGA-L5-A4OT	149
TCGA-R6-A6KZ-01A	1	TCGA-R6-A6KZ	154
TCGA-Q9-A6FU-01A	1	TCGA-Q9-A6FU	157
TCGA-V5-A7RB-01A	1	TCGA-V5-A7RB	161
TCGA-L5-A8NN-11A	0	TCGA-L5-A8NN	167
TCGA-L5-A8NN-01A	0	TCGA-L5-A8NN	167
TCGA-LN-A49K-01A	1	TCGA-LN-A49K	180
TCGA-2H-A9GL-01A	1	TCGA-2H-A9GL	180
TCGA-2H-A9GL-11A	1	TCGA-2H-A9GL	180
TCGA-KH-A6WC-01A	0	TCGA-KH-A6WC	191
TCGA-R6-A6XQ-01B	1	TCGA-R6-A6XQ	193
TCGA-RE-A7BO-01A	1	TCGA-RE-A7BO	213
TCGA-R6-A6L6-01B	1	TCGA-R6-A6L6	214
TCGA-L5-A4OW-01A	1	TCGA-L5-A4OW	217
TCGA-L5-A4OW-11A	1	TCGA-L5-A4OW	217
TCGA-L5-A4OP-11A	0	TCGA-L5-A4OP	218
TCGA-L5-A4OP-01A	0	TCGA-L5-A4OP	218
TCGA-L5-A88Z-11A	0	TCGA-L5-A88Z	225
TCGA-L5-A88Z-01A	0	TCGA-L5-A88Z	225
TCGA-L5-A4OX-11A	1	TCGA-L5-A4OX	226
TCGA-L5-A4OX-01A	1	TCGA-L5-A4OX	226
TCGA-R6-A6DQ-01B	1	TCGA-R6-A6DQ	231
TCGA-2H-A9GK-11A	1	TCGA-2H-A9GK	232
TCGA-2H-A9GK-01A	1	TCGA-2H-A9GK	232
TCGA-IC-A6RE-01A	0	TCGA-IC-A6RE	234
TCGA-IC-A6RE-11A	0	TCGA-IC-A6RE	234
TCGA-L5-A8NM-11A	1	TCGA-L5-A8NM	236
TCGA-L5-A8NM-01A	1	TCGA-L5-A8NM	236
TCGA-Q9-A6FW-01A	0	TCGA-Q9-A6FW	238
TCGA-R6-A6DN-01B	1	TCGA-R6-A6DN	243
TCGA-VR-A8EW-01A	1	TCGA-VR-A8EW	247
TCGA-L5-A8NR-01A	0	TCGA-L5-A8NR	265
TCGA-L5-A8NR-11A	0	TCGA-L5-A8NR	265
TCGA-L5-A43M-11A	0	TCGA-L5-A43M	272
TCGA-L5-A43M-01A	0	TCGA-L5-A43M	272
TCGA-2H-A9GN-01A	1	TCGA-2H-A9GN	272
TCGA-2H-A9GN-11A	1	TCGA-2H-A9GN	272
TCGA-V5-AASX-01A	0	TCGA-V5-AASX	273
TCGA-V5-AASX-11A	0	TCGA-V5-AASX	273
TCGA-VR-AA7D-01A	1	TCGA-VR-AA7D	279
TCGA-V5-AASW-01A	0	TCGA-V5-AASW	282
TCGA-R6-A6Y2-01B	1	TCGA-R6-A6Y2	283
TCGA-IG-A4QT-01A	1	TCGA-IG-A4QT	283
TCGA-IG-A6QS-01A	1	TCGA-IG-A6QS	303
TCGA-L7-A6VZ-01A	0	TCGA-L7-A6VZ	315
TCGA-LN-A49L-01A	1	TCGA-LN-A49L	318
TCGA-LN-A7HV-01A	0	TCGA-LN-A7HV	320
TCGA-L7-A56G-01A	1	TCGA-L7-A56G	330
TCGA-VR-AA7B-01A	0	TCGA-VR-AA7B	342
TCGA-LN-A4A9-01A	1	TCGA-LN-A4A9	351
TCGA-LN-A7HW-01A	0	TCGA-LN-A7HW	365
TCGA-LN-A9FP-01A	0	TCGA-LN-A9FP	366
TCGA-LN-A7HY-01A	0	TCGA-LN-A7HY	366
TCGA-IG-A97I-01A	0	TCGA-IG-A97I	370
TCGA-LN-A7HX-01A	0	TCGA-LN-A7HX	372
TCGA-LN-A9FR-01A	0	TCGA-LN-A9FR	373
TCGA-LN-A8HZ-01A	0	TCGA-LN-A8HZ	375
TCGA-LN-A49P-01A	0	TCGA-LN-A49P	375
TCGA-LN-A5U6-01A	0	TCGA-LN-A5U6	375
TCGA-LN-A4MQ-01A	0	TCGA-LN-A4MQ	375
TCGA-LN-A49N-01A	0	TCGA-LN-A49N	378
TCGA-VR-A8ER-01A	1	TCGA-VR-A8ER	378
TCGA-LN-A49Y-01A	0	TCGA-LN-A49Y	379
TCGA-LN-A4A2-01A	0	TCGA-LN-A4A2	380
TCGA-LN-A4A4-01A	0	TCGA-LN-A4A4	383
TCGA-LN-A49V-01A	0	TCGA-LN-A49V	383
TCGA-LN-A4A1-01A	0	TCGA-LN-A4A1	383
TCGA-LN-A49X-01A	0	TCGA-LN-A49X	384
TCGA-LN-A49M-01A	0	TCGA-LN-A49M	385
TCGA-R6-A8WG-01A	1	TCGA-R6-A8WG	386
TCGA-LN-A4A3-01A	0	TCGA-LN-A4A3	388
TCGA-IG-A625-01A	1	TCGA-IG-A625	390
TCGA-LN-A4A6-01A	0	TCGA-LN-A4A6	391
TCGA-LN-A9FQ-01A	0	TCGA-LN-A9FQ	391
TCGA-L5-A8NH-01A	1	TCGA-L5-A8NH	393
TCGA-L5-A8NH-11A	1	TCGA-L5-A8NH	393
TCGA-LN-A49S-01A	0	TCGA-LN-A49S	400
TCGA-LN-A7HZ-01A	0	TCGA-LN-A7HZ	401
TCGA-LN-A8I1-01A	0	TCGA-LN-A8I1	401
TCGA-L5-A8NL-11A	0	TCGA-L5-A8NL	402
TCGA-L5-A8NL-01A	0	TCGA-L5-A8NL	402
TCGA-LN-A4MR-01A	0	TCGA-LN-A4MR	402
TCGA-LN-A49W-01A	0	TCGA-LN-A49W	403
TCGA-LN-A8I0-01A	0	TCGA-LN-A8I0	407
TCGA-LN-A49R-01A	0	TCGA-LN-A49R	407
TCGA-LN-A49O-01A	0	TCGA-LN-A49O	408
TCGA-L5-A8NS-01A	0	TCGA-L5-A8NS	408
TCGA-L5-A8NS-11A	0	TCGA-L5-A8NS	408
TCGA-L5-A8NI-01A	1	TCGA-L5-A8NI	410
TCGA-L5-A8NI-11A	1	TCGA-L5-A8NI	410
TCGA-L5-A8NK-01A	0	TCGA-L5-A8NK	412
TCGA-L5-A8NK-11A	0	TCGA-L5-A8NK	412
TCGA-2H-A9GM-01A	1	TCGA-2H-A9GM	424
TCGA-2H-A9GM-11A	1	TCGA-2H-A9GM	424
TCGA-2H-A9GI-11A	1	TCGA-2H-A9GI	435
TCGA-2H-A9GI-01A	1	TCGA-2H-A9GI	435
TCGA-XP-A8T8-01A	0	TCGA-XP-A8T8	437
TCGA-IG-A97H-01A	0	TCGA-IG-A97H	441
TCGA-IG-A7DP-01A	0	TCGA-IG-A7DP	452
TCGA-LN-A49U-01A	0	TCGA-LN-A49U	467
TCGA-V5-AASV-01A	0	TCGA-V5-AASV	467
TCGA-L5-A88S-11A	0	TCGA-L5-A88S	471
TCGA-L5-A88S-01A	0	TCGA-L5-A88S	471
TCGA-LN-A4A8-01A	0	TCGA-LN-A4A8	472
TCGA-IC-A6RF-01A	0	TCGA-IC-A6RF	477
TCGA-IC-A6RF-11A	0	TCGA-IC-A6RF	477
TCGA-R6-A8W5-01B	1	TCGA-R6-A8W5	480
TCGA-VR-AA7I-01A	1	TCGA-VR-AA7I	484
TCGA-2H-A9GO-01A	1	TCGA-2H-A9GO	494
TCGA-2H-A9GO-11A	1	TCGA-2H-A9GO	494
TCGA-R6-A6L4-01A	1	TCGA-R6-A6L4	496
TCGA-V5-A7RE-01A	0	TCGA-V5-A7RE	500
TCGA-V5-A7RE-11A	0	TCGA-V5-A7RE	500
TCGA-L5-A8NJ-01A	0	TCGA-L5-A8NJ	501
TCGA-L5-A8NJ-11A	0	TCGA-L5-A8NJ	501
TCGA-IG-A51D-01A	0	TCGA-IG-A51D	518
TCGA-VR-AA4G-01A	0	TCGA-VR-AA4G	549
TCGA-VR-A8EZ-01A	1	TCGA-VR-A8EZ	553
TCGA-X8-AAAR-01A	0	TCGA-X8-AAAR	554
TCGA-L5-A43I-01A	1	TCGA-L5-A43I	556
TCGA-L5-A43I-11A	1	TCGA-L5-A43I	556
TCGA-VR-A8EU-01A	1	TCGA-VR-A8EU	557
TCGA-L5-A4ON-01A	1	TCGA-L5-A4ON	558
TCGA-L5-A4ON-11A	1	TCGA-L5-A4ON	558
TCGA-IG-A4P3-01A	1	TCGA-IG-A4P3	567
TCGA-ZR-A9CJ-01B	1	TCGA-ZR-A9CJ	600
TCGA-L5-A4OI-11A	0	TCGA-L5-A4OI	608
TCGA-L5-A4OI-01A	0	TCGA-L5-A4OI	608
TCGA-S8-A6BV-01A	0	TCGA-S8-A6BV	609
TCGA-2H-A9GG-01A	1	TCGA-2H-A9GG	610
TCGA-2H-A9GG-11A	1	TCGA-2H-A9GG	610
TCGA-IG-A3YC-01A	0	TCGA-IG-A3YC	612
TCGA-S8-A6BW-01A	0	TCGA-S8-A6BW	620
TCGA-IG-A3YA-01A	0	TCGA-IG-A3YA	632
TCGA-L5-A4OJ-11A	0	TCGA-L5-A4OJ	639
TCGA-L5-A4OJ-01A	0	TCGA-L5-A4OJ	639
TCGA-L5-A8NQ-01A	1	TCGA-L5-A8NQ	650
TCGA-L5-A8NQ-11A	1	TCGA-L5-A8NQ	650
TCGA-JY-A939-01A	0	TCGA-JY-A939	660
TCGA-LN-A4A5-01A	1	TCGA-LN-A4A5	681
TCGA-L5-A88T-01A	0	TCGA-L5-A88T	694
TCGA-L5-A88T-11A	0	TCGA-L5-A88T	694
TCGA-VR-A8EQ-01A	1	TCGA-VR-A8EQ	694
TCGA-JY-A93C-01A	0	TCGA-JY-A93C	705
TCGA-IG-A5S3-01A	0	TCGA-IG-A5S3	712
TCGA-L5-A4OE-01A	1	TCGA-L5-A4OE	730
TCGA-L5-A4OE-11A	1	TCGA-L5-A4OE	730
TCGA-JY-A93F-01A	0	TCGA-JY-A93F	731
TCGA-XP-A8T6-01A	1	TCGA-XP-A8T6	763
TCGA-L5-A88W-01A	1	TCGA-L5-A88W	764
TCGA-L5-A88W-11A	1	TCGA-L5-A88W	764
TCGA-JY-A93E-01A	0	TCGA-JY-A93E	767
TCGA-LN-A5U7-01A	0	TCGA-LN-A5U7	768
TCGA-2H-A9GF-01A	1	TCGA-2H-A9GF	784
TCGA-2H-A9GF-11A	1	TCGA-2H-A9GF	784
TCGA-VR-A8EO-01A	0	TCGA-VR-A8EO	785
TCGA-L5-A4OF-01A	1	TCGA-L5-A4OF	801
TCGA-L5-A4OF-11A	1	TCGA-L5-A4OF	801
TCGA-VR-A8EP-01A	0	TCGA-VR-A8EP	824
TCGA-L5-A8NT-11A	0	TCGA-L5-A8NT	825
TCGA-L5-A8NT-01A	0	TCGA-L5-A8NT	825
TCGA-VR-A8EX-01A	1	TCGA-VR-A8EX	855
TCGA-L5-A4OU-01A	0	TCGA-L5-A4OU	882
TCGA-L5-A4OU-11A	0	TCGA-L5-A4OU	882
TCGA-L5-A43E-11A	0	TCGA-L5-A43E	920
TCGA-L5-A43E-01A	0	TCGA-L5-A43E	920
TCGA-2H-A9GH-11A	1	TCGA-2H-A9GH	951
TCGA-2H-A9GH-01A	1	TCGA-2H-A9GH	951
TCGA-JY-A93D-01A	1	TCGA-JY-A93D	960
TCGA-2H-A9GR-11A	1	TCGA-2H-A9GR	987
TCGA-2H-A9GR-01A	1	TCGA-2H-A9GR	987
TCGA-L5-A4OH-11A	0	TCGA-L5-A4OH	992
TCGA-L5-A4OH-01A	0	TCGA-L5-A4OH	992
TCGA-M9-A5M8-01A	0	TCGA-M9-A5M8	1007
TCGA-IG-A3I8-11A	0	TCGA-IG-A3I8	1012
TCGA-IG-A3I8-01A	0	TCGA-IG-A3I8	1012
TCGA-VR-A8EY-01A	0	TCGA-VR-A8EY	1025
TCGA-JY-A938-01A	0	TCGA-JY-A938	1060
TCGA-IG-A3QL-01A	0	TCGA-IG-A3QL	1071
TCGA-L5-A8NG-11A	0	TCGA-L5-A8NG	1094
TCGA-L5-A8NG-01A	0	TCGA-L5-A8NG	1094
TCGA-R6-A6XG-01B	0	TCGA-R6-A6XG	1168
TCGA-XP-A8T7-01A	0	TCGA-XP-A8T7	1254
TCGA-JY-A6FG-01A	1	TCGA-JY-A6FG	1263
TCGA-L5-A4OS-11A	0	TCGA-L5-A4OS	1271
TCGA-L5-A4OS-01A	0	TCGA-L5-A4OS	1271
TCGA-JY-A6FA-01A	1	TCGA-JY-A6FA	1361
TCGA-L5-A8NW-11A	1	TCGA-L5-A8NW	1402
TCGA-L5-A8NW-01A	1	TCGA-L5-A8NW	1402
TCGA-VR-AA4D-01A	1	TCGA-VR-AA4D	1405
TCGA-JY-A6FH-01A	0	TCGA-JY-A6FH	1441
TCGA-L5-A4OM-01A	1	TCGA-L5-A4OM	1458
TCGA-L5-A4OM-11A	1	TCGA-L5-A4OM	1458
TCGA-VR-A8Q7-01A	0	TCGA-VR-A8Q7	1590
TCGA-L5-A8NV-11A	1	TCGA-L5-A8NV	1599
TCGA-L5-A8NV-01A	1	TCGA-L5-A8NV	1599
TCGA-R6-A6Y0-01B	0	TCGA-R6-A6Y0	1641
TCGA-L5-A8NE-11A	0	TCGA-L5-A8NE	1688
TCGA-L5-A8NE-01A	0	TCGA-L5-A8NE	1688
TCGA-2H-A9GJ-11A	1	TCGA-2H-A9GJ	1781
TCGA-2H-A9GJ-01A	1	TCGA-2H-A9GJ	1781
TCGA-JY-A6FB-01A	0	TCGA-JY-A6FB	1837
TCGA-JY-A6FD-01A	0	TCGA-JY-A6FD	2069
TCGA-L5-A8NU-11A	1	TCGA-L5-A8NU	2134
TCGA-L5-A8NU-01A	1	TCGA-L5-A8NU	2134
TCGA-JY-A6F8-01A	0	TCGA-JY-A6F8	3714
