# Supplementary material for: Pan-cancer analysis reveals signal transducer and activator of transcription (STAT) gene family as biomarkers for prognostic prediction and therapeutic guidance
Source: Front Genet. 2023 Mar 9;14:1120500. doi: 10.3389/fgene.2023.1120500 (PMC10034013; doi:10.3389/fgene.2023.1120500)
Supplement: Supplementary file 2 [file DataSheet1.ZIP › Source data/TCGA-GBM.survival.tsv]

sample	OS	_PATIENT	OS.time
TCGA-12-0657-01A	1	TCGA-12-0657	3
TCGA-32-1977-01A	0	TCGA-32-1977	3
TCGA-19-1791-01A	0	TCGA-19-1791	4
TCGA-28-1757-01A	0	TCGA-28-1757	4
TCGA-19-2624-01A	1	TCGA-19-2624	5
TCGA-41-4097-01A	1	TCGA-41-4097	6
TCGA-06-0140-01A	1	TCGA-06-0140	6
TCGA-28-1746-01A	0	TCGA-28-1746	6
TCGA-06-0402-01A	1	TCGA-06-0402	8
TCGA-06-0201-01A	1	TCGA-06-0201	12
TCGA-14-3476-01B	1	TCGA-14-3476	12
TCGA-06-2569-01A	0	TCGA-06-2569	13
TCGA-32-1976-01A	1	TCGA-32-1976	15
TCGA-06-0213-01A	1	TCGA-06-0213	16
TCGA-19-0962-01B	1	TCGA-19-0962	20
TCGA-28-2502-01B	0	TCGA-28-2502	20
TCGA-02-0439-01A	1	TCGA-02-0439	20
TCGA-06-0219-01A	1	TCGA-06-0219	22
TCGA-08-0392-11A	1	TCGA-08-0392	22
TCGA-08-0392-01A	1	TCGA-08-0392	22
TCGA-14-1043-01B	1	TCGA-14-1043	24
TCGA-41-2571-01A	1	TCGA-41-2571	26
TCGA-06-0750-01A	1	TCGA-06-0750	28
TCGA-14-1455-01A	1	TCGA-14-1455	28
TCGA-14-0781-01B	1	TCGA-14-0781	29
TCGA-14-1794-01A	1	TCGA-14-1794	30
TCGA-41-3392-01A	1	TCGA-41-3392	30
TCGA-06-2557-01A	1	TCGA-06-2557	33
TCGA-19-2621-01B	1	TCGA-19-2621	33
TCGA-14-1396-01A	1	TCGA-14-1396	34
TCGA-14-1453-01A	1	TCGA-14-1453	35
TCGA-32-1980-01A	1	TCGA-32-1980	36
TCGA-28-1753-01A	0	TCGA-28-1753	37
TCGA-08-0352-01A	1	TCGA-08-0352	39
TCGA-08-0352-11A	1	TCGA-08-0352	39
TCGA-14-0813-01A	1	TCGA-14-0813	41
TCGA-14-1395-01B	1	TCGA-14-1395	42
TCGA-4W-AA9S-01A	0	TCGA-4W-AA9S	44
TCGA-06-6391-01A	1	TCGA-06-6391	45
TCGA-06-6699-01A	0	TCGA-06-6699	47
TCGA-28-1755-01A	1	TCGA-28-1755	47
TCGA-26-5139-01A	0	TCGA-26-5139	48
TCGA-81-5910-01A	1	TCGA-81-5910	49
TCGA-08-0345-01A	1	TCGA-08-0345	53
TCGA-08-0345-11A	1	TCGA-08-0345	53
TCGA-19-5955-01A	1	TCGA-19-5955	54
TCGA-06-A5U1-01A	1	TCGA-06-A5U1	57
TCGA-14-1795-01A	1	TCGA-14-1795	60
TCGA-14-0867-01A	1	TCGA-14-0867	62
TCGA-12-5301-01A	1	TCGA-12-5301	62
TCGA-06-0649-01B	1	TCGA-06-0649	64
TCGA-06-0142-01A	1	TCGA-06-0142	67
TCGA-14-0787-01A	1	TCGA-14-0787	68
TCGA-26-6174-01A	0	TCGA-26-6174	71
TCGA-06-0145-01A	1	TCGA-06-0145	71
TCGA-02-0055-01A	1	TCGA-02-0055	76
TCGA-28-1747-01C	1	TCGA-28-1747	77
TCGA-76-4934-01A	1	TCGA-76-4934	77
TCGA-06-A6S1-01A	1	TCGA-06-A6S1	78
TCGA-08-0385-11A	1	TCGA-08-0385	82
TCGA-08-0385-01A	1	TCGA-08-0385	82
TCGA-06-0119-01A	1	TCGA-06-0119	82
TCGA-06-0747-01A	1	TCGA-06-0747	82
TCGA-06-0749-01A	1	TCGA-06-0749	82
TCGA-76-6193-01A	1	TCGA-76-6193	82
TCGA-06-5418-01A	1	TCGA-06-5418	83
TCGA-28-1756-01C	0	TCGA-28-1756	86
TCGA-02-0033-01A	1	TCGA-02-0033	86
TCGA-27-2526-01A	1	TCGA-27-2526	87
TCGA-14-0862-01B	1	TCGA-14-0862	88
TCGA-76-4928-01B	1	TCGA-76-4928	94
TCGA-28-2499-01A	1	TCGA-28-2499	95
TCGA-06-A6S0-01A	1	TCGA-06-A6S0	95
TCGA-06-0413-01A	1	TCGA-06-0413	96
TCGA-06-0157-01A	1	TCGA-06-0157	97
TCGA-06-0174-01A	1	TCGA-06-0174	98
TCGA-12-5299-01A	1	TCGA-12-5299	98
TCGA-02-0048-01A	1	TCGA-02-0048	98
TCGA-19-1789-01A	1	TCGA-19-1789	99
TCGA-14-0812-01B	1	TCGA-14-0812	99
TCGA-76-6192-01A	1	TCGA-76-6192	100
TCGA-06-0169-01A	1	TCGA-06-0169	100
TCGA-02-0456-01A	1	TCGA-02-0456	102
TCGA-19-0964-01A	0	TCGA-19-0964	103
TCGA-08-0359-01A	1	TCGA-08-0359	103
TCGA-08-0359-11A	1	TCGA-08-0359	103
TCGA-14-4157-01A	0	TCGA-14-4157	104
TCGA-06-0162-01A	1	TCGA-06-0162	104
TCGA-74-6573-01A	1	TCGA-74-6573	105
TCGA-74-6573-11A	1	TCGA-74-6573	105
TCGA-02-0099-01A	1	TCGA-02-0099	106
TCGA-06-5410-01A	1	TCGA-06-5410	108
TCGA-02-0037-01A	1	TCGA-02-0037	110
TCGA-76-4929-01A	1	TCGA-76-4929	111
TCGA-12-0692-01A	1	TCGA-12-0692	111
TCGA-19-1392-01A	1	TCGA-19-1392	111
TCGA-06-0182-01A	1	TCGA-06-0182	111
TCGA-19-1788-01A	1	TCGA-19-1788	112
TCGA-32-4210-01A	1	TCGA-32-4210	113
TCGA-76-6660-01A	1	TCGA-76-6660	114
TCGA-06-5856-01A	1	TCGA-06-5856	114
TCGA-14-1401-01A	1	TCGA-14-1401	114
TCGA-14-3477-01A	0	TCGA-14-3477	115
TCGA-16-0846-01A	1	TCGA-16-0846	119
TCGA-12-1098-01C	1	TCGA-12-1098	121
TCGA-06-0127-01A	1	TCGA-06-0127	121
TCGA-19-A6J4-01A	1	TCGA-19-A6J4	121
TCGA-02-0281-01A	1	TCGA-02-0281	121
TCGA-06-0175-01A	1	TCGA-06-0175	123
TCGA-06-1087-01A	1	TCGA-06-1087	123
TCGA-4W-AA9R-01A	0	TCGA-4W-AA9R	124
TCGA-19-2625-01A	1	TCGA-19-2625	124
TCGA-12-1099-01A	1	TCGA-12-1099	126
TCGA-08-0246-01A	1	TCGA-08-0246	127
TCGA-08-0246-11A	1	TCGA-08-0246	127
TCGA-06-0177-01A	1	TCGA-06-0177	127
TCGA-08-0510-01A	1	TCGA-08-0510	130
TCGA-16-0861-01A	1	TCGA-16-0861	131
TCGA-74-6577-01A	0	TCGA-74-6577	132
TCGA-06-2567-01A	1	TCGA-06-2567	133
TCGA-02-0333-01A	1	TCGA-02-0333	133
TCGA-08-0373-01A	1	TCGA-08-0373	134
TCGA-08-0373-11A	1	TCGA-08-0373	134
TCGA-41-3393-01A	1	TCGA-41-3393	135
TCGA-06-0173-01A	1	TCGA-06-0173	136
TCGA-19-4068-01A	0	TCGA-19-4068	137
TCGA-06-5412-01A	1	TCGA-06-5412	138
TCGA-76-4926-01B	1	TCGA-76-4926	138
TCGA-06-5859-01A	0	TCGA-06-5859	139
TCGA-16-1047-01B	1	TCGA-16-1047	139
TCGA-19-1389-02A	1	TCGA-19-1389	141
TCGA-19-1389-01A	1	TCGA-19-1389	141
TCGA-06-0194-01A	1	TCGA-06-0194	142
TCGA-32-1982-01A	1	TCGA-32-1982	142
TCGA-28-1760-01A	0	TCGA-28-1760	143
TCGA-06-0410-01A	1	TCGA-06-0410	143
TCGA-19-5953-01B	1	TCGA-19-5953	144
TCGA-02-0003-01A	1	TCGA-02-0003	144
TCGA-28-2509-01A	0	TCGA-28-2509	145
TCGA-06-6698-01A	0	TCGA-06-6698	145
TCGA-06-6700-01A	0	TCGA-06-6700	145
TCGA-08-0521-01A	1	TCGA-08-0521	146
TCGA-76-4925-01A	1	TCGA-76-4925	146
TCGA-76-6656-01A	1	TCGA-76-6656	147
TCGA-19-2620-01A	1	TCGA-19-2620	148
TCGA-06-2559-01A	1	TCGA-06-2559	150
TCGA-06-6701-01A	0	TCGA-06-6701	151
TCGA-76-6657-01A	1	TCGA-76-6657	153
TCGA-27-1830-01A	1	TCGA-27-1830	154
TCGA-19-1790-01B	1	TCGA-19-1790	154
TCGA-06-5417-01A	0	TCGA-06-5417	155
TCGA-28-5218-01A	1	TCGA-28-5218	157
TCGA-06-6388-01A	1	TCGA-06-6388	159
TCGA-28-2514-01A	0	TCGA-28-2514	160
TCGA-14-0817-01A	1	TCGA-14-0817	164
TCGA-06-6390-01A	1	TCGA-06-6390	164
TCGA-76-6283-01A	1	TCGA-76-6283	165
TCGA-28-6450-01A	1	TCGA-28-6450	165
TCGA-26-5134-01A	0	TCGA-26-5134	167
TCGA-02-0071-01A	1	TCGA-02-0071	167
TCGA-06-0197-01A	1	TCGA-06-0197	169
TCGA-06-0646-01A	1	TCGA-06-0646	175
TCGA-06-0645-01A	1	TCGA-06-0645	175
TCGA-12-1089-01A	1	TCGA-12-1089	177
TCGA-06-0156-01A	1	TCGA-06-0156	178
TCGA-06-0166-01A	1	TCGA-06-0166	178
TCGA-14-1827-01A	1	TCGA-14-1827	179
TCGA-OX-A56R-01A	1	TCGA-OX-A56R	180
TCGA-19-1387-01A	0	TCGA-19-1387	181
TCGA-06-2564-01A	0	TCGA-06-2564	181
TCGA-06-2566-01A	1	TCGA-06-2566	182
TCGA-02-0060-01A	1	TCGA-02-0060	183
TCGA-06-0122-01A	1	TCGA-06-0122	187
TCGA-06-5858-01A	0	TCGA-06-5858	187
TCGA-14-0783-01B	1	TCGA-14-0783	189
TCGA-RR-A6KA-01A	1	TCGA-RR-A6KA	191
TCGA-16-1460-01A	0	TCGA-16-1460	195
TCGA-02-0054-01A	1	TCGA-02-0054	199
TCGA-19-5947-01A	1	TCGA-19-5947	202
TCGA-14-1458-01A	1	TCGA-14-1458	203
TCGA-06-0877-01A	1	TCGA-06-0877	204
TCGA-06-5416-01A	0	TCGA-06-5416	204
TCGA-28-2506-01A	0	TCGA-28-2506	205
TCGA-12-1602-01A	1	TCGA-12-1602	206
TCGA-06-1086-01A	1	TCGA-06-1086	208
TCGA-02-0046-01A	1	TCGA-02-0046	209
TCGA-06-0126-01A	1	TCGA-06-0126	211
TCGA-19-2631-01A	1	TCGA-19-2631	213
TCGA-19-4065-02A	0	TCGA-19-4065	214
TCGA-19-4065-01A	0	TCGA-19-4065	214
TCGA-14-1452-01A	1	TCGA-14-1452	216
TCGA-26-1443-01A	0	TCGA-26-1443	217
TCGA-19-1786-01A	0	TCGA-19-1786	218
TCGA-14-1829-01A	0	TCGA-14-1829	218
TCGA-06-0878-01A	0	TCGA-06-0878	218
TCGA-08-0524-01A	1	TCGA-08-0524	221
TCGA-28-2513-01A	0	TCGA-28-2513	222
TCGA-02-0326-01A	1	TCGA-02-0326	223
TCGA-32-2616-01A	1	TCGA-32-2616	224
TCGA-06-6694-01A	1	TCGA-06-6694	224
TCGA-06-0210-01B	1	TCGA-06-0210	225
TCGA-06-0210-02A	1	TCGA-06-0210	225
TCGA-06-0210-01A	1	TCGA-06-0210	225
TCGA-06-0195-01B	1	TCGA-06-0195	225
TCGA-74-6584-01A	0	TCGA-74-6584	228
TCGA-19-2623-01A	0	TCGA-19-2623	229
TCGA-08-0531-01A	1	TCGA-08-0531	230
TCGA-12-1090-01A	1	TCGA-12-1090	231
TCGA-12-0654-01B	1	TCGA-12-0654	231
TCGA-27-2524-01A	1	TCGA-27-2524	231
TCGA-14-1825-01A	1	TCGA-14-1825	232
TCGA-28-1751-01A	0	TCGA-28-1751	232
TCGA-12-0775-01A	1	TCGA-12-0775	232
TCGA-06-0209-01A	1	TCGA-06-0209	232
TCGA-06-0206-01A	1	TCGA-06-0206	233
TCGA-02-0324-01A	1	TCGA-02-0324	235
TCGA-08-0511-01A	1	TCGA-08-0511	235
TCGA-06-6389-01A	0	TCGA-06-6389	237
TCGA-06-0745-01A	1	TCGA-06-0745	239
TCGA-26-6173-01A	0	TCGA-26-6173	241
TCGA-14-2555-01B	0	TCGA-14-2555	242
TCGA-19-5951-01A	1	TCGA-19-5951	244
TCGA-74-6581-01A	0	TCGA-74-6581	250
TCGA-06-6695-01A	0	TCGA-06-6695	253
TCGA-02-0058-01A	1	TCGA-02-0058	254
TCGA-76-6285-01A	1	TCGA-76-6285	254
TCGA-28-1750-01A	0	TCGA-28-1750	254
TCGA-06-5411-01A	1	TCGA-06-5411	254
TCGA-08-0353-01A	1	TCGA-08-0353	256
TCGA-08-0353-11A	1	TCGA-08-0353	256
TCGA-06-0208-01A	1	TCGA-06-0208	256
TCGA-06-0208-01B	1	TCGA-06-0208	256
TCGA-08-0346-01A	1	TCGA-08-0346	256
TCGA-08-0346-11A	1	TCGA-08-0346	256
TCGA-28-1752-01A	0	TCGA-28-1752	258
TCGA-06-5415-01A	0	TCGA-06-5415	260
TCGA-19-0960-01A	0	TCGA-19-0960	262
TCGA-06-0149-01A	1	TCGA-06-0149	262
TCGA-02-0086-01A	1	TCGA-02-0086	268
TCGA-06-5413-01A	0	TCGA-06-5413	268
TCGA-32-2632-01A	1	TCGA-32-2632	269
TCGA-26-5135-01A	1	TCGA-26-5135	270
TCGA-41-2573-01A	0	TCGA-41-2573	272
TCGA-12-0828-01A	1	TCGA-12-0828	272
TCGA-06-5414-01A	0	TCGA-06-5414	273
TCGA-06-0397-01A	1	TCGA-06-0397	274
TCGA-19-1386-01A	1	TCGA-19-1386	276
TCGA-12-1096-01A	1	TCGA-12-1096	277
TCGA-16-1060-01A	1	TCGA-16-1060	278
TCGA-76-4931-01A	1	TCGA-76-4931	279
TCGA-28-1749-01A	0	TCGA-28-1749	280
TCGA-02-0446-01A	1	TCGA-02-0446	282
TCGA-26-1799-01A	1	TCGA-26-1799	285
TCGA-26-5132-01A	0	TCGA-26-5132	286
TCGA-06-0159-01A	1	TCGA-06-0159	287
TCGA-41-2575-01A	1	TCGA-41-2575	290
TCGA-02-0059-01A	1	TCGA-02-0059	291
TCGA-06-0412-01A	1	TCGA-06-0412	291
TCGA-19-2619-01A	0	TCGA-19-2619	294
TCGA-12-0776-01A	1	TCGA-12-0776	296
TCGA-26-1440-01A	0	TCGA-26-1440	296
TCGA-06-0648-01A	1	TCGA-06-0648	298
TCGA-08-0349-11A	1	TCGA-08-0349	298
TCGA-08-0349-01A	1	TCGA-08-0349	298
TCGA-27-1832-01A	1	TCGA-27-1832	300
TCGA-02-0321-01A	1	TCGA-02-0321	301
TCGA-26-1438-01A	0	TCGA-26-1438	305
TCGA-06-0148-01A	1	TCGA-06-0148	307
TCGA-02-0074-01A	1	TCGA-02-0074	310
TCGA-16-1055-01B	1	TCGA-16-1055	313
TCGA-06-0141-01A	1	TCGA-06-0141	313
TCGA-06-0190-01A	1	TCGA-06-0190	317
TCGA-06-0190-02A	1	TCGA-06-0190	317
TCGA-12-0620-01A	1	TCGA-12-0620	318
TCGA-06-0155-01B	1	TCGA-06-0155	318
TCGA-02-0039-01A	1	TCGA-02-0039	320
TCGA-12-0653-01A	1	TCGA-12-0653	320
TCGA-12-0653-01B	1	TCGA-12-0653	320
TCGA-02-0430-01A	1	TCGA-02-0430	321
TCGA-02-0338-01A	1	TCGA-02-0338	322
TCGA-02-0009-01A	1	TCGA-02-0009	322
TCGA-12-0821-01A	1	TCGA-12-0821	323
TCGA-02-0325-01A	1	TCGA-02-0325	323
TCGA-06-0165-01A	1	TCGA-06-0165	324
TCGA-02-0038-01A	1	TCGA-02-0038	326
TCGA-08-0520-01A	1	TCGA-08-0520	327
TCGA-02-0269-01B	1	TCGA-02-0269	327
TCGA-19-1385-01A	1	TCGA-19-1385	327
TCGA-06-0394-01A	1	TCGA-06-0394	329
TCGA-06-0158-01A	1	TCGA-06-0158	329
TCGA-32-4719-01A	1	TCGA-32-4719	330
TCGA-12-3650-01A	1	TCGA-12-3650	333
TCGA-28-5215-01A	1	TCGA-28-5215	335
TCGA-08-0514-01A	1	TCGA-08-0514	337
TCGA-14-0789-01A	1	TCGA-14-0789	342
TCGA-28-2512-01A	1	TCGA-28-2512	343
TCGA-28-5207-01A	1	TCGA-28-5207	343
TCGA-02-0440-01A	1	TCGA-02-0440	345
TCGA-02-0004-01A	1	TCGA-02-0004	345
TCGA-28-1745-01B	0	TCGA-28-1745	345
TCGA-76-6280-01A	1	TCGA-76-6280	346
TCGA-06-0167-01A	1	TCGA-06-0167	347
TCGA-27-1838-01A	1	TCGA-27-1838	350
TCGA-02-0106-01A	1	TCGA-02-0106	355
TCGA-06-5408-01A	1	TCGA-06-5408	357
TCGA-06-0143-01A	1	TCGA-06-0143	357
TCGA-28-5211-01C	0	TCGA-28-5211	358
TCGA-02-0001-01C	1	TCGA-02-0001	358
TCGA-19-0955-01A	0	TCGA-19-0955	358
TCGA-06-0160-01A	1	TCGA-06-0160	359
TCGA-41-3915-01A	1	TCGA-41-3915	360
TCGA-06-1801-01A	1	TCGA-06-1801	360
TCGA-06-0211-02A	1	TCGA-06-0211	360
TCGA-06-0211-01A	1	TCGA-06-0211	360
TCGA-06-0211-01B	1	TCGA-06-0211	360
TCGA-06-0139-01B	1	TCGA-06-0139	362
TCGA-06-0139-01A	1	TCGA-06-0139	362
TCGA-14-0740-01B	1	TCGA-14-0740	364
TCGA-19-5954-01A	1	TCGA-19-5954	368
TCGA-12-0691-01A	1	TCGA-12-0691	369
TCGA-08-0348-11A	1	TCGA-08-0348	370
TCGA-08-0348-01A	1	TCGA-08-0348	370
TCGA-02-0027-01A	1	TCGA-02-0027	370
TCGA-12-1094-01A	1	TCGA-12-1094	372
TCGA-08-0375-11A	1	TCGA-08-0375	372
TCGA-08-0375-01A	1	TCGA-08-0375	372
TCGA-02-0317-01A	1	TCGA-02-0317	372
TCGA-32-2491-01A	1	TCGA-32-2491	372
TCGA-06-0152-01A	1	TCGA-06-0152	375
TCGA-06-0152-02A	1	TCGA-06-0152	375
TCGA-02-0339-01A	1	TCGA-02-0339	377
TCGA-14-1459-01A	1	TCGA-14-1459	378
TCGA-41-6646-01A	1	TCGA-41-6646	379
TCGA-41-6646-01B	1	TCGA-41-6646	379
TCGA-06-2558-01A	1	TCGA-06-2558	380
TCGA-08-0509-01A	1	TCGA-08-0509	382
TCGA-06-2562-01A	1	TCGA-06-2562	382
TCGA-02-0052-01A	1	TCGA-02-0052	383
TCGA-32-4211-01A	1	TCGA-32-4211	383
TCGA-02-0084-01A	1	TCGA-02-0084	384
TCGA-06-0644-01A	1	TCGA-06-0644	384
TCGA-19-1787-01B	1	TCGA-19-1787	385
TCGA-32-1986-01A	1	TCGA-32-1986	386
TCGA-12-3651-01A	1	TCGA-12-3651	386
TCGA-28-5220-01A	1	TCGA-28-5220	388
TCGA-06-6697-01A	0	TCGA-06-6697	391
TCGA-02-2470-01A	1	TCGA-02-2470	393
TCGA-19-1388-01A	1	TCGA-19-1388	394
TCGA-06-0130-01A	1	TCGA-06-0130	394
TCGA-12-0618-01A	1	TCGA-12-0618	395
TCGA-06-0171-01A	1	TCGA-06-0171	399
TCGA-06-0171-02A	1	TCGA-06-0171	399
TCGA-15-1449-01A	1	TCGA-15-1449	404
TCGA-06-0238-01A	1	TCGA-06-0238	405
TCGA-41-2572-01A	1	TCGA-41-2572	406
TCGA-06-1804-01A	1	TCGA-06-1804	414
TCGA-28-5216-01A	0	TCGA-28-5216	415
TCGA-06-0237-01A	1	TCGA-06-0237	415
TCGA-15-0742-01A	1	TCGA-15-0742	419
TCGA-14-0790-01B	1	TCGA-14-0790	419
TCGA-02-0285-01A	1	TCGA-02-0285	422
TCGA-26-1439-01A	1	TCGA-26-1439	422
TCGA-06-0154-01A	1	TCGA-06-0154	424
TCGA-08-0390-11A	1	TCGA-08-0390	425
TCGA-08-0390-01A	1	TCGA-08-0390	425
TCGA-16-1063-01B	1	TCGA-16-1063	425
TCGA-16-1056-01B	1	TCGA-16-1056	426
TCGA-27-1837-01A	1	TCGA-27-1837	427
TCGA-19-5958-01A	1	TCGA-19-5958	428
TCGA-02-0034-01A	1	TCGA-02-0034	430
TCGA-02-0289-01A	1	TCGA-02-0289	432
TCGA-06-0686-01A	1	TCGA-06-0686	432
TCGA-19-0963-01B	1	TCGA-19-0963	434
TCGA-06-0133-01A	1	TCGA-06-0133	435
TCGA-74-6578-01A	0	TCGA-74-6578	436
TCGA-27-2527-01A	1	TCGA-27-2527	438
TCGA-02-0271-01A	1	TCGA-02-0271	440
TCGA-02-0422-01A	1	TCGA-02-0422	441
TCGA-28-5209-01A	0	TCGA-28-5209	442
TCGA-12-1097-01B	1	TCGA-12-1097	442
TCGA-12-3653-01A	1	TCGA-12-3653	442
TCGA-06-A7TK-01A	1	TCGA-06-A7TK	444
TCGA-12-0616-01A	1	TCGA-12-0616	448
TCGA-12-1600-01A	1	TCGA-12-1600	448
TCGA-02-0047-01A	1	TCGA-02-0047	448
TCGA-12-0780-01A	1	TCGA-12-0780	452
TCGA-32-1987-01A	1	TCGA-32-1987	452
TCGA-26-5133-01A	0	TCGA-26-5133	452
TCGA-12-0778-01A	1	TCGA-12-0778	454
TCGA-28-5204-01A	1	TCGA-28-5204	454
TCGA-08-0380-01A	1	TCGA-08-0380	454
TCGA-08-0380-11A	1	TCGA-08-0380	454
TCGA-12-5295-01A	1	TCGA-12-5295	454
TCGA-19-5960-01A	1	TCGA-19-5960	455
TCGA-06-0214-01A	1	TCGA-06-0214	457
TCGA-32-2495-01A	1	TCGA-32-2495	457
TCGA-12-0769-01A	1	TCGA-12-0769	458
TCGA-02-0051-01A	1	TCGA-02-0051	459
TCGA-41-5651-01A	1	TCGA-41-5651	460
TCGA-14-0736-02A	1	TCGA-14-0736	460
TCGA-14-0736-01A	1	TCGA-14-0736	460
TCGA-12-3649-01A	1	TCGA-12-3649	463
TCGA-06-1806-01A	1	TCGA-06-1806	466
TCGA-06-1802-01A	1	TCGA-06-1802	466
TCGA-02-2483-01A	0	TCGA-02-2483	466
TCGA-12-0615-01A	1	TCGA-12-0615	467
TCGA-08-0389-01A	1	TCGA-08-0389	467
TCGA-08-0389-11A	1	TCGA-08-0389	467
TCGA-08-0360-01A	1	TCGA-08-0360	468
TCGA-08-0360-11A	1	TCGA-08-0360	468
TCGA-32-1970-01A	1	TCGA-32-1970	468
TCGA-06-0189-01A	1	TCGA-06-0189	469
TCGA-02-2485-01A	0	TCGA-02-2485	470
TCGA-02-0115-01A	1	TCGA-02-0115	476
TCGA-12-1598-01A	1	TCGA-12-1598	476
TCGA-27-2528-01A	1	TCGA-27-2528	480
TCGA-12-1095-01A	1	TCGA-12-1095	482
TCGA-32-1978-01A	1	TCGA-32-1978	482
TCGA-02-0330-01A	1	TCGA-02-0330	484
TCGA-32-2615-01A	1	TCGA-32-2615	485
TCGA-02-0290-01A	1	TCGA-02-0290	485
TCGA-14-1034-02B	1	TCGA-14-1034	485
TCGA-14-1034-01A	1	TCGA-14-1034	485
TCGA-08-0525-01A	1	TCGA-08-0525	486
TCGA-12-1093-01A	1	TCGA-12-1093	486
TCGA-27-2523-01A	1	TCGA-27-2523	489
TCGA-02-0451-01A	1	TCGA-02-0451	493
TCGA-16-0850-01A	1	TCGA-16-0850	498
TCGA-14-0865-01B	1	TCGA-14-0865	502
TCGA-02-0258-01A	1	TCGA-02-0258	503
TCGA-06-0881-01A	1	TCGA-06-0881	504
TCGA-27-1831-01A	1	TCGA-27-1831	505
TCGA-06-2565-01A	1	TCGA-06-2565	506
TCGA-76-6191-01A	1	TCGA-76-6191	508
TCGA-27-2521-01A	1	TCGA-27-2521	510
TCGA-19-5959-01A	1	TCGA-19-5959	511
TCGA-02-2466-01A	1	TCGA-02-2466	511
TCGA-32-1991-01A	1	TCGA-32-1991	515
TCGA-02-0260-01A	1	TCGA-02-0260	515
TCGA-02-0089-01A	1	TCGA-02-0089	516
TCGA-76-6282-01A	1	TCGA-76-6282	519
TCGA-19-5950-01A	1	TCGA-19-5950	523
TCGA-14-2554-01A	1	TCGA-14-2554	532
TCGA-16-0848-01A	1	TCGA-16-0848	535
TCGA-76-4927-01A	1	TCGA-76-4927	535
TCGA-06-2561-01A	1	TCGA-06-2561	537
TCGA-02-0107-01A	1	TCGA-02-0107	537
TCGA-06-A7TL-01A	0	TCGA-06-A7TL	539
TCGA-81-5911-01A	0	TCGA-81-5911	539
TCGA-02-0266-01A	1	TCGA-02-0266	539
TCGA-19-A60I-01A	0	TCGA-19-A60I	541
TCGA-06-0147-01A	1	TCGA-06-0147	541
TCGA-14-1821-01A	1	TCGA-14-1821	541
TCGA-14-1823-01A	1	TCGA-14-1823	543
TCGA-28-5208-01A	1	TCGA-28-5208	544
TCGA-08-0354-11A	1	TCGA-08-0354	546
TCGA-08-0354-01A	1	TCGA-08-0354	546
TCGA-08-0386-11A	1	TCGA-08-0386	548
TCGA-08-0386-01A	1	TCGA-08-0386	548
TCGA-27-2519-01A	1	TCGA-27-2519	550
TCGA-02-0043-01A	1	TCGA-02-0043	557
TCGA-02-0006-01B	1	TCGA-02-0006	558
TCGA-08-0529-01A	1	TCGA-08-0529	560
TCGA-12-0820-01A	1	TCGA-12-0820	562
TCGA-76-6663-01A	1	TCGA-76-6663	567
TCGA-19-5952-01A	1	TCGA-19-5952	575
TCGA-26-5136-01B	1	TCGA-26-5136	577
TCGA-15-1446-01A	0	TCGA-15-1446	581
TCGA-32-5222-01A	1	TCGA-32-5222	585
TCGA-14-1037-01A	1	TCGA-14-1037	587
TCGA-08-0518-01A	1	TCGA-08-0518	588
TCGA-26-A7UX-01B	0	TCGA-26-A7UX	588
TCGA-06-0150-01A	1	TCGA-06-0150	592
TCGA-32-1979-01A	1	TCGA-32-1979	593
TCGA-08-0516-01A	1	TCGA-08-0516	596
TCGA-06-0168-01A	1	TCGA-06-0168	598
TCGA-02-0064-01A	1	TCGA-02-0064	600
TCGA-06-0221-01A	1	TCGA-06-0221	603
TCGA-06-0221-02A	1	TCGA-06-0221	603
TCGA-02-0057-01A	1	TCGA-02-0057	604
TCGA-32-4213-01A	0	TCGA-32-4213	604
TCGA-06-0146-01A	1	TCGA-06-0146	611
TCGA-02-0023-01B	1	TCGA-02-0023	612
TCGA-06-0179-01A	1	TCGA-06-0179	616
TCGA-32-4209-01A	1	TCGA-32-4209	618
TCGA-02-2486-01A	1	TCGA-02-2486	618
TCGA-12-0703-01A	1	TCGA-12-0703	620
TCGA-06-0124-01A	1	TCGA-06-0124	620
TCGA-06-0240-01A	1	TCGA-06-0240	621
TCGA-RR-A6KC-01A	1	TCGA-RR-A6KC	625
TCGA-12-0829-01A	1	TCGA-12-0829	626
TCGA-02-0015-01A	1	TCGA-02-0015	627
TCGA-02-0011-01B	1	TCGA-02-0011	630
TCGA-32-2494-01A	1	TCGA-32-2494	632
TCGA-06-0882-01A	1	TCGA-06-0882	632
TCGA-02-0075-01A	1	TCGA-02-0075	634
TCGA-08-0522-01A	1	TCGA-08-0522	635
TCGA-74-6575-01A	0	TCGA-74-6575	636
TCGA-76-6286-01A	1	TCGA-76-6286	638
TCGA-32-1973-01A	1	TCGA-32-1973	641
TCGA-32-4208-01A	0	TCGA-32-4208	643
TCGA-16-1062-01A	1	TCGA-16-1062	646
TCGA-27-1835-01A	1	TCGA-27-1835	648
TCGA-12-1092-01B	1	TCGA-12-1092	661
TCGA-19-0957-01C	1	TCGA-19-0957	666
TCGA-19-0957-02A	1	TCGA-19-0957	666
TCGA-12-1597-01B	1	TCGA-12-1597	675
TCGA-08-0358-01A	1	TCGA-08-0358	678
TCGA-08-0358-11A	1	TCGA-08-0358	678
TCGA-19-5956-01A	1	TCGA-19-5956	684
TCGA-28-5219-01A	0	TCGA-28-5219	690
TCGA-08-0244-01A	1	TCGA-08-0244	690
TCGA-08-0244-11A	1	TCGA-08-0244	690
TCGA-06-0128-01A	1	TCGA-06-0128	691
TCGA-02-0083-01A	1	TCGA-02-0083	691
TCGA-32-2634-01A	0	TCGA-32-2634	693
TCGA-14-0786-01B	1	TCGA-14-0786	701
TCGA-14-1451-01A	1	TCGA-14-1451	703
TCGA-02-0007-01A	1	TCGA-02-0007	705
TCGA-02-0111-01A	1	TCGA-02-0111	705
TCGA-28-5214-01A	1	TCGA-28-5214	713
TCGA-12-0822-01A	1	TCGA-12-0822	715
TCGA-06-0650-01A	1	TCGA-06-0650	717
TCGA-76-6661-01B	1	TCGA-76-6661	727
TCGA-76-6661-01A	1	TCGA-76-6661	727
TCGA-06-1084-01A	1	TCGA-06-1084	728
TCGA-06-0216-01A	1	TCGA-06-0216	735
TCGA-06-0216-01B	1	TCGA-06-0216	735
TCGA-27-1833-01A	1	TCGA-27-1833	737
TCGA-06-0138-01A	1	TCGA-06-0138	737
TCGA-19-2629-01A	1	TCGA-19-2629	737
TCGA-08-0355-11A	1	TCGA-08-0355	747
TCGA-08-0355-01A	1	TCGA-08-0355	747
TCGA-02-0026-01B	1	TCGA-02-0026	748
TCGA-27-2518-01A	1	TCGA-27-2518	753
TCGA-12-0819-01A	1	TCGA-12-0819	754
TCGA-02-0070-01A	0	TCGA-02-0070	762
TCGA-02-0337-01A	1	TCGA-02-0337	764
TCGA-32-2638-01A	1	TCGA-32-2638	766
TCGA-06-0132-01A	1	TCGA-06-0132	771
TCGA-19-1390-01A	1	TCGA-19-1390	772
TCGA-4W-AA9T-01A	0	TCGA-4W-AA9T	778
TCGA-12-1599-01A	1	TCGA-12-1599	781
TCGA-08-0347-01A	1	TCGA-08-0347	782
TCGA-08-0347-11A	1	TCGA-08-0347	782
TCGA-02-0332-01A	1	TCGA-02-0332	782
TCGA-12-0670-01A	1	TCGA-12-0670	790
TCGA-12-0670-01B	1	TCGA-12-0670	790
TCGA-16-0849-01A	0	TCGA-16-0849	793
TCGA-87-5896-01A	0	TCGA-87-5896	800
TCGA-14-0866-01B	1	TCGA-14-0866	801
TCGA-06-0743-01A	1	TCGA-06-0743	803
TCGA-02-0068-01A	1	TCGA-02-0068	804
TCGA-12-0688-01A	1	TCGA-12-0688	811
TCGA-06-0137-01A	1	TCGA-06-0137	812
TCGA-06-0137-01B	1	TCGA-06-0137	812
TCGA-06-0939-01A	1	TCGA-06-0939	814
TCGA-06-A5U0-01A	0	TCGA-06-A5U0	815
TCGA-06-1800-01A	1	TCGA-06-1800	815
TCGA-12-3648-01A	1	TCGA-12-3648	819
TCGA-02-0102-01A	1	TCGA-02-0102	822
TCGA-06-0187-01A	1	TCGA-06-0187	828
TCGA-02-0079-01A	1	TCGA-02-0079	829
TCGA-12-0826-01A	1	TCGA-12-0826	845
TCGA-12-0707-01A	1	TCGA-12-0707	864
TCGA-19-A6J5-01A	0	TCGA-19-A6J5	868
TCGA-02-0069-01A	0	TCGA-02-0069	873
TCGA-14-0871-01A	1	TCGA-14-0871	880
TCGA-16-1045-01B	1	TCGA-16-1045	883
TCGA-08-0350-01A	1	TCGA-08-0350	889
TCGA-08-0350-11A	1	TCGA-08-0350	889
TCGA-27-1836-01A	1	TCGA-27-1836	914
TCGA-14-1454-01A	1	TCGA-14-1454	918
TCGA-06-2563-01A	0	TCGA-06-2563	932
TCGA-08-0356-11A	1	TCGA-08-0356	946
TCGA-08-0356-01A	1	TCGA-08-0356	946
TCGA-28-5213-01A	1	TCGA-28-5213	951
TCGA-26-1442-01A	0	TCGA-26-1442	953
TCGA-06-2570-01A	0	TCGA-06-2570	958
TCGA-14-1402-01A	1	TCGA-14-1402	975
TCGA-14-1402-02A	1	TCGA-14-1402	975
TCGA-12-1091-01A	1	TCGA-12-1091	1010
TCGA-06-0129-01A	1	TCGA-06-0129	1024
TCGA-06-1805-01A	0	TCGA-06-1805	1031
TCGA-76-6662-01A	1	TCGA-76-6662	1048
TCGA-12-0619-01A	1	TCGA-12-0619	1062
TCGA-12-3652-01A	1	TCGA-12-3652	1062
TCGA-06-0414-01A	1	TCGA-06-0414	1068
TCGA-02-0010-01A	1	TCGA-02-0010	1077
TCGA-76-6664-01A	0	TCGA-76-6664	1101
TCGA-76-4935-01A	1	TCGA-76-4935	1121
TCGA-08-0357-11A	1	TCGA-08-0357	1143
TCGA-08-0357-01A	1	TCGA-08-0357	1143
TCGA-08-0245-01A	1	TCGA-08-0245	1151
TCGA-08-0245-11A	1	TCGA-08-0245	1151
TCGA-12-0662-01A	1	TCGA-12-0662	1161
TCGA-12-0827-01A	1	TCGA-12-0827	1179
TCGA-06-0192-01B	1	TCGA-06-0192	1185
TCGA-06-0879-01A	1	TCGA-06-0879	1229
TCGA-27-1834-01A	1	TCGA-27-1834	1233
TCGA-14-1456-01B	0	TCGA-14-1456	1246
TCGA-14-1456-01C	0	TCGA-14-1456	1246
TCGA-08-0512-01A	1	TCGA-08-0512	1282
TCGA-02-0025-01A	1	TCGA-02-0025	1300
TCGA-12-0773-01A	1	TCGA-12-0773	1315
TCGA-06-0875-01A	0	TCGA-06-0875	1322
TCGA-12-3646-01A	1	TCGA-12-3646	1339
TCGA-06-0188-01A	1	TCGA-06-0188	1356
TCGA-06-0876-01A	0	TCGA-06-0876	1405
TCGA-06-0151-01A	1	TCGA-06-0151	1417
TCGA-06-0744-01A	1	TCGA-06-0744	1426
TCGA-02-0432-01A	1	TCGA-02-0432	1433
TCGA-06-0125-01A	1	TCGA-06-0125	1448
TCGA-06-0125-02A	1	TCGA-06-0125	1448
TCGA-76-4932-01A	1	TCGA-76-4932	1458
TCGA-06-0241-01A	1	TCGA-06-0241	1481
TCGA-02-0116-01A	1	TCGA-02-0116	1489
TCGA-15-1444-01A	1	TCGA-15-1444	1537
TCGA-02-0085-01A	1	TCGA-02-0085	1561
TCGA-02-0024-01B	1	TCGA-02-0024	1615
TCGA-15-1447-01A	0	TCGA-15-1447	1618
TCGA-12-0772-01A	1	TCGA-12-0772	1638
TCGA-06-0164-01A	1	TCGA-06-0164	1731
TCGA-02-0087-01A	0	TCGA-02-0087	1757
TCGA-08-0517-01A	1	TCGA-08-0517	1785
TCGA-14-1450-01B	0	TCGA-14-1450	1788
TCGA-12-3644-01A	1	TCGA-12-3644	1818
TCGA-02-0104-01A	1	TCGA-02-0104	1977
TCGA-08-0351-01A	1	TCGA-08-0351	1987
TCGA-08-0351-11A	1	TCGA-08-0351	1987
TCGA-06-0184-01A	1	TCGA-06-0184	2126
TCGA-06-0409-01A	1	TCGA-06-0409	2201
TCGA-06-0185-01A	0	TCGA-06-0185	2246
TCGA-02-0021-01A	1	TCGA-02-0021	2362
TCGA-02-0014-01A	1	TCGA-02-0014	2512
TCGA-02-0016-01A	1	TCGA-02-0016	2648
TCGA-06-0178-01A	1	TCGA-06-0178	2681
TCGA-02-0080-01A	1	TCGA-02-0080	2729
TCGA-02-0028-01A	1	TCGA-02-0028	2755
TCGA-06-0176-01A	0	TCGA-06-0176	2768
TCGA-12-0818-01A	1	TCGA-12-0818	2791
TCGA-02-0113-01A	0	TCGA-02-0113	2818
TCGA-12-0656-01A	1	TCGA-12-0656	2883
TCGA-12-0656-01B	1	TCGA-12-0656	2883
TCGA-02-0114-01A	1	TCGA-02-0114	3041
TCGA-08-0344-01A	1	TCGA-08-0344	3524
TCGA-08-0344-11A	1	TCGA-08-0344	3524
TCGA-06-6693-01A	1	TCGA-06-6693	3667
TCGA-12-1088-01A	1	TCGA-12-1088	3881
