# Supplementary material for: Pan-cancer analysis reveals signal transducer and activator of transcription (STAT) gene family as biomarkers for prognostic prediction and therapeutic guidance
Source: Front Genet. 2023 Mar 9;14:1120500. doi: 10.3389/fgene.2023.1120500 (PMC10034013; doi:10.3389/fgene.2023.1120500)
Supplement: Supplementary file 2 [file DataSheet1.ZIP › Source data/TCGA-HNSC.survival.tsv]

sample	OS	_PATIENT	OS.time
TCGA-CN-5369-01A	1	TCGA-CN-5369	1
TCGA-IQ-A61I-01A	1	TCGA-IQ-A61I	2
TCGA-CV-7421-01A	1	TCGA-CV-7421	2
TCGA-HD-A4C1-01A	0	TCGA-HD-A4C1	11
TCGA-CX-7082-01A	1	TCGA-CX-7082	11
TCGA-CV-7414-01A	1	TCGA-CV-7414	14
TCGA-F7-A61W-01A	0	TCGA-F7-A61W	14
TCGA-CV-A463-01A	1	TCGA-CV-A463	23
TCGA-CR-7374-01A	0	TCGA-CR-7374	30
TCGA-CV-A45V-01A	1	TCGA-CV-A45V	32
TCGA-CV-7102-01A	1	TCGA-CV-7102	56
TCGA-MT-A67D-01A	0	TCGA-MT-A67D	56
TCGA-P3-A6T4-01A	1	TCGA-P3-A6T4	62
TCGA-CV-7255-01A	1	TCGA-CV-7255	64
TCGA-CV-7255-11A	1	TCGA-CV-7255	64
TCGA-CV-6934-11A	1	TCGA-CV-6934	65
TCGA-CV-6934-01A	1	TCGA-CV-6934	65
TCGA-BA-A6DG-01A	1	TCGA-BA-A6DG	69
TCGA-CV-6961-01A	1	TCGA-CV-6961	76
TCGA-CV-6961-11A	1	TCGA-CV-6961	76
TCGA-D6-6824-01A	0	TCGA-D6-6824	77
TCGA-CN-A642-01A	1	TCGA-CN-A642	82
TCGA-UF-A71A-06A	1	TCGA-UF-A71A	86
TCGA-UF-A71A-01A	1	TCGA-UF-A71A	86
TCGA-CQ-5326-01A	1	TCGA-CQ-5326	89
TCGA-UF-A7JV-01A	1	TCGA-UF-A7JV	90
TCGA-F7-A50I-01A	0	TCGA-F7-A50I	92
TCGA-CR-7371-01A	1	TCGA-CR-7371	94
TCGA-T3-A92N-01A	1	TCGA-T3-A92N	95
TCGA-4P-AA8J-01A	0	TCGA-4P-AA8J	102
TCGA-CR-7370-01A	0	TCGA-CR-7370	105
TCGA-CV-7429-01A	1	TCGA-CV-7429	107
TCGA-BA-6871-01A	1	TCGA-BA-6871	108
TCGA-CV-A6JU-01A	0	TCGA-CV-A6JU	110
TCGA-HD-A6HZ-11A	0	TCGA-HD-A6HZ	111
TCGA-HD-A6HZ-01A	0	TCGA-HD-A6HZ	111
TCGA-CN-6995-01A	1	TCGA-CN-6995	112
TCGA-BA-6873-01A	0	TCGA-BA-6873	122
TCGA-CV-6962-01A	1	TCGA-CV-6962	126
TCGA-CV-6962-11A	1	TCGA-CV-6962	126
TCGA-CQ-5334-01A	1	TCGA-CQ-5334	129
TCGA-CQ-6227-01A	1	TCGA-CQ-6227	129
TCGA-HD-A634-01A	1	TCGA-HD-A634	130
TCGA-CN-A640-01A	1	TCGA-CN-A640	134
TCGA-BB-4227-01A	0	TCGA-BB-4227	134
TCGA-CN-4726-01A	1	TCGA-CN-4726	142
TCGA-CV-7236-01A	1	TCGA-CV-7236	144
TCGA-CV-6938-01A	1	TCGA-CV-6938	144
TCGA-CV-6938-11A	1	TCGA-CV-6938	144
TCGA-BB-4225-01A	0	TCGA-BB-4225	146
TCGA-CV-7252-11A	1	TCGA-CV-7252	151
TCGA-CV-7252-01A	1	TCGA-CV-7252	151
TCGA-CR-7398-01A	0	TCGA-CR-7398	156
TCGA-CV-7101-01A	1	TCGA-CV-7101	160
TCGA-CV-7101-11A	1	TCGA-CV-7101	160
TCGA-IQ-A61K-01A	1	TCGA-IQ-A61K	161
TCGA-CV-6936-11A	1	TCGA-CV-6936	166
TCGA-CV-6936-01A	1	TCGA-CV-6936	166
TCGA-QK-A8Z8-01A	1	TCGA-QK-A8Z8	171
TCGA-BA-A6DD-01A	1	TCGA-BA-A6DD	173
TCGA-CR-7399-01A	0	TCGA-CR-7399	181
TCGA-CV-A6JD-01A	1	TCGA-CV-A6JD	182
TCGA-CR-6478-01A	1	TCGA-CR-6478	183
TCGA-CV-6952-01A	1	TCGA-CV-6952	185
TCGA-CV-6952-11A	1	TCGA-CV-6952	185
TCGA-BB-4217-01A	0	TCGA-BB-4217	187
TCGA-MT-A67G-01A	0	TCGA-MT-A67G	190
TCGA-C9-A47Z-01A	1	TCGA-C9-A47Z	191
TCGA-CV-A6JM-01A	1	TCGA-CV-A6JM	194
TCGA-CV-7438-11A	1	TCGA-CV-7438	194
TCGA-CV-7438-01A	1	TCGA-CV-7438	194
TCGA-CV-A6JO-01B	1	TCGA-CV-A6JO	197
TCGA-CV-A45X-01A	1	TCGA-CV-A45X	198
TCGA-CN-6020-01A	1	TCGA-CN-6020	205
TCGA-T2-A6WX-01A	1	TCGA-T2-A6WX	209
TCGA-HD-A6I0-11A	0	TCGA-HD-A6I0	210
TCGA-HD-A6I0-01A	0	TCGA-HD-A6I0	210
TCGA-CV-A465-01A	1	TCGA-CV-A465	215
TCGA-CV-5978-01A	1	TCGA-CV-5978	215
TCGA-CV-5978-11A	1	TCGA-CV-5978	215
TCGA-T2-A6X0-01A	0	TCGA-T2-A6X0	216
TCGA-BA-A6DB-01A	0	TCGA-BA-A6DB	216
TCGA-MZ-A5BI-01A	1	TCGA-MZ-A5BI	217
TCGA-CV-6956-11A	1	TCGA-CV-6956	217
TCGA-CV-6956-01A	1	TCGA-CV-6956	217
TCGA-CV-7434-01A	1	TCGA-CV-7434	218
TCGA-CV-7434-11A	1	TCGA-CV-7434	218
TCGA-QK-A6IG-01A	1	TCGA-QK-A6IG	222
TCGA-CN-A63T-01A	0	TCGA-CN-A63T	225
TCGA-D6-A6EM-01A	0	TCGA-D6-A6EM	232
TCGA-CR-6487-01A	0	TCGA-CR-6487	234
TCGA-BA-A6DF-01A	1	TCGA-BA-A6DF	238
TCGA-MT-A51X-01A	0	TCGA-MT-A51X	242
TCGA-CV-7099-01A	1	TCGA-CV-7099	243
TCGA-QK-AA3K-01A	0	TCGA-QK-AA3K	253
TCGA-CN-5363-01A	1	TCGA-CN-5363	253
TCGA-CV-6959-01A	1	TCGA-CV-6959	256
TCGA-CV-6959-11A	1	TCGA-CV-6959	256
TCGA-CN-5370-01A	1	TCGA-CN-5370	259
TCGA-CN-5358-01A	1	TCGA-CN-5358	261
TCGA-BB-A6UO-01A	1	TCGA-BB-A6UO	268
TCGA-CV-7100-01A	1	TCGA-CV-7100	274
TCGA-BA-4078-01A	1	TCGA-BA-4078	276
TCGA-CN-6021-01A	1	TCGA-CN-6021	276
TCGA-BB-4224-01A	0	TCGA-BB-4224	278
TCGA-CR-7377-01A	1	TCGA-CR-7377	279
TCGA-CN-6022-01A	1	TCGA-CN-6022	281
TCGA-CR-6493-01A	1	TCGA-CR-6493	282
TCGA-BA-4075-01A	1	TCGA-BA-4075	283
TCGA-QK-A6II-01A	1	TCGA-QK-A6II	284
TCGA-CV-6441-11A	1	TCGA-CV-6441	292
TCGA-CV-6441-01A	1	TCGA-CV-6441	292
TCGA-D6-6517-01A	0	TCGA-D6-6517	292
TCGA-CV-7413-01A	1	TCGA-CV-7413	294
TCGA-CV-7413-11A	1	TCGA-CV-7413	294
TCGA-CV-6935-11A	1	TCGA-CV-6935	295
TCGA-CV-6935-01A	1	TCGA-CV-6935	295
TCGA-CR-6481-01A	0	TCGA-CR-6481	311
TCGA-CQ-5332-01A	1	TCGA-CQ-5332	317
TCGA-CV-A6K2-01A	1	TCGA-CV-A6K2	317
TCGA-CN-6988-01A	0	TCGA-CN-6988	318
TCGA-BB-A5HY-01A	1	TCGA-BB-A5HY	321
TCGA-CX-7085-01A	0	TCGA-CX-7085	321
TCGA-KU-A6H8-01A	1	TCGA-KU-A6H8	327
TCGA-CV-7180-01A	1	TCGA-CV-7180	327
TCGA-P3-A5QF-01A	1	TCGA-P3-A5QF	330
TCGA-CV-6955-11A	1	TCGA-CV-6955	334
TCGA-CV-6955-01A	1	TCGA-CV-6955	334
TCGA-BA-A6DI-01A	1	TCGA-BA-A6DI	336
TCGA-CN-6024-01A	1	TCGA-CN-6024	337
TCGA-CQ-5333-01A	1	TCGA-CQ-5333	341
TCGA-CV-6941-01A	1	TCGA-CV-6941	342
TCGA-CR-6482-01A	0	TCGA-CR-6482	345
TCGA-D6-6826-01A	1	TCGA-D6-6826	348
TCGA-CN-5365-01A	1	TCGA-CN-5365	351
TCGA-BA-A6DA-01A	0	TCGA-BA-A6DA	351
TCGA-CN-5367-01A	1	TCGA-CN-5367	352
TCGA-CQ-A4C7-01A	1	TCGA-CQ-A4C7	353
TCGA-CR-6484-01A	0	TCGA-CR-6484	354
TCGA-CN-6998-01A	1	TCGA-CN-6998	357
TCGA-CR-5247-01A	0	TCGA-CR-5247	358
TCGA-F7-A622-01A	1	TCGA-F7-A622	359
TCGA-CN-5366-01A	1	TCGA-CN-5366	360
TCGA-IQ-A61G-01A	0	TCGA-IQ-A61G	360
TCGA-CV-7253-01A	1	TCGA-CV-7253	361
TCGA-CR-6480-01A	0	TCGA-CR-6480	362
TCGA-CV-6945-01A	1	TCGA-CV-6945	366
TCGA-CN-A641-01A	0	TCGA-CN-A641	367
TCGA-D6-A6EQ-01A	0	TCGA-D6-A6EQ	368
TCGA-QK-A8ZA-01A	1	TCGA-QK-A8ZA	371
TCGA-D6-A4ZB-01A	0	TCGA-D6-A4ZB	376
TCGA-CN-A63W-01A	1	TCGA-CN-A63W	377
TCGA-CN-5359-01A	1	TCGA-CN-5359	377
TCGA-F7-A624-01A	0	TCGA-F7-A624	378
TCGA-CR-6488-01A	0	TCGA-CR-6488	379
TCGA-CQ-A4CH-01A	1	TCGA-CQ-A4CH	379
TCGA-BA-6872-01A	1	TCGA-BA-6872	384
TCGA-MT-A67F-01A	0	TCGA-MT-A67F	384
TCGA-CV-7097-01A	1	TCGA-CV-7097	385
TCGA-CV-7097-11A	1	TCGA-CV-7097	385
TCGA-HD-8634-01A	1	TCGA-HD-8634	385
TCGA-C9-A480-01A	0	TCGA-C9-A480	386
TCGA-QK-A6IJ-01A	0	TCGA-QK-A6IJ	387
TCGA-RS-A6TO-01A	1	TCGA-RS-A6TO	387
TCGA-D6-A6ES-01A	0	TCGA-D6-A6ES	389
TCGA-QK-A8Z7-01A	0	TCGA-QK-A8Z7	392
TCGA-CR-7389-01A	0	TCGA-CR-7389	392
TCGA-CN-4729-01A	0	TCGA-CN-4729	392
TCGA-BB-A6UM-01A	0	TCGA-BB-A6UM	393
TCGA-CV-7104-01A	1	TCGA-CV-7104	393
TCGA-P3-A6T6-01A	1	TCGA-P3-A6T6	395
TCGA-CN-4736-01A	1	TCGA-CN-4736	395
TCGA-CN-4742-01A	1	TCGA-CN-4742	397
TCGA-P3-A6T8-01A	0	TCGA-P3-A6T8	400
TCGA-TN-A7HJ-01A	0	TCGA-TN-A7HJ	403
TCGA-D6-6515-01A	1	TCGA-D6-6515	403
TCGA-CQ-6225-01A	1	TCGA-CQ-6225	403
TCGA-CV-5970-01A	1	TCGA-CV-5970	406
TCGA-CV-5970-11A	1	TCGA-CV-5970	406
TCGA-KU-A66S-01A	1	TCGA-KU-A66S	406
TCGA-BA-A6DJ-01A	1	TCGA-BA-A6DJ	407
TCGA-H7-7774-01A	0	TCGA-H7-7774	407
TCGA-TN-A7HI-01A	0	TCGA-TN-A7HI	412
TCGA-H7-A6C4-11A	1	TCGA-H7-A6C4	414
TCGA-H7-A6C4-01A	1	TCGA-H7-A6C4	414
TCGA-BA-4076-01A	1	TCGA-BA-4076	415
TCGA-IQ-A61L-01A	0	TCGA-IQ-A61L	416
TCGA-T3-A92M-01A	0	TCGA-T3-A92M	417
TCGA-HD-A633-01A	0	TCGA-HD-A633	421
TCGA-IQ-A61O-01A	1	TCGA-IQ-A61O	421
TCGA-D6-A6EP-01A	0	TCGA-D6-A6EP	424
TCGA-UF-A7JK-01A	1	TCGA-UF-A7JK	424
TCGA-DQ-7588-01A	1	TCGA-DQ-7588	427
TCGA-CQ-A4CG-01A	1	TCGA-CQ-A4CG	430
TCGA-CN-4738-01A	1	TCGA-CN-4738	436
TCGA-MT-A51W-01A	0	TCGA-MT-A51W	437
TCGA-BA-A6DE-01A	0	TCGA-BA-A6DE	440
TCGA-IQ-7632-01A	0	TCGA-IQ-7632	441
TCGA-WA-A7H4-01A	0	TCGA-WA-A7H4	443
TCGA-HD-8224-01A	1	TCGA-HD-8224	446
TCGA-QK-A8Z9-01B	1	TCGA-QK-A8Z9	449
TCGA-BA-6870-01A	1	TCGA-BA-6870	451
TCGA-CV-7424-01A	1	TCGA-CV-7424	453
TCGA-CV-7424-11A	1	TCGA-CV-7424	453
TCGA-CQ-6228-01A	1	TCGA-CQ-6228	456
TCGA-H7-8502-01A	0	TCGA-H7-8502	458
TCGA-CV-6950-01A	1	TCGA-CV-6950	459
TCGA-H7-8501-01A	0	TCGA-H7-8501	461
TCGA-BA-4074-01A	1	TCGA-BA-4074	462
TCGA-CV-A468-01A	1	TCGA-CV-A468	464
TCGA-QK-AA3J-01A	0	TCGA-QK-AA3J	466
TCGA-MT-A7BN-01A	0	TCGA-MT-A7BN	469
TCGA-IQ-A6SH-01A	0	TCGA-IQ-A6SH	471
TCGA-BA-6868-01B	1	TCGA-BA-6868	472
TCGA-CR-6492-01A	0	TCGA-CR-6492	479
TCGA-CQ-6219-01A	1	TCGA-CQ-6219	479
TCGA-P3-A5Q6-01A	1	TCGA-P3-A5Q6	480
TCGA-T2-A6WZ-01A	1	TCGA-T2-A6WZ	484
TCGA-IQ-7630-01A	0	TCGA-IQ-7630	485
TCGA-P3-A6T7-01A	1	TCGA-P3-A6T7	487
TCGA-MZ-A6I9-01A	1	TCGA-MZ-A6I9	489
TCGA-D6-6825-01A	0	TCGA-D6-6825	491
TCGA-CN-5364-01A	1	TCGA-CN-5364	493
TCGA-CV-7430-11A	1	TCGA-CV-7430	495
TCGA-CV-7430-01A	1	TCGA-CV-7430	495
TCGA-BA-A8YP-01A	0	TCGA-BA-A8YP	499
TCGA-CN-A63Y-01A	0	TCGA-CN-A63Y	504
TCGA-CV-7437-01A	1	TCGA-CV-7437	506
TCGA-CV-7437-11A	1	TCGA-CV-7437	506
TCGA-CQ-7067-01A	0	TCGA-CQ-7067	509
TCGA-CR-6477-01A	0	TCGA-CR-6477	514
TCGA-RS-A6TP-01A	0	TCGA-RS-A6TP	516
TCGA-UP-A6WW-01A	0	TCGA-UP-A6WW	518
TCGA-BA-5555-01A	0	TCGA-BA-5555	520
TCGA-CV-7248-11A	1	TCGA-CV-7248	521
TCGA-CV-7248-01A	1	TCGA-CV-7248	521
TCGA-CR-7383-01A	1	TCGA-CR-7383	521
TCGA-CV-5431-01A	1	TCGA-CV-5431	522
TCGA-CV-5431-11A	1	TCGA-CV-5431	522
TCGA-CN-A49A-01A	1	TCGA-CN-A49A	526
TCGA-CN-6996-01A	1	TCGA-CN-6996	530
TCGA-D6-A4Z9-01A	0	TCGA-D6-A4Z9	539
TCGA-QK-A8ZB-01A	0	TCGA-QK-A8ZB	542
TCGA-F7-A620-01A	0	TCGA-F7-A620	543
TCGA-CV-7409-01A	1	TCGA-CV-7409	543
TCGA-CV-5966-11A	1	TCGA-CV-5966	545
TCGA-CV-5966-01A	1	TCGA-CV-5966	545
TCGA-UF-A7JC-01A	1	TCGA-UF-A7JC	546
TCGA-CV-5439-01A	1	TCGA-CV-5439	546
TCGA-CV-5439-11B	1	TCGA-CV-5439	546
TCGA-MZ-A7D7-01A	0	TCGA-MZ-A7D7	547
TCGA-DQ-5631-01A	1	TCGA-DQ-5631	548
TCGA-UF-A7JJ-01A	0	TCGA-UF-A7JJ	549
TCGA-KU-A66T-01A	0	TCGA-KU-A66T	552
TCGA-BB-4228-01A	0	TCGA-BB-4228	559
TCGA-CV-7263-11A	1	TCGA-CV-7263	560
TCGA-CV-7263-01A	1	TCGA-CV-7263	560
TCGA-CR-6474-01A	1	TCGA-CR-6474	564
TCGA-D6-6827-01A	0	TCGA-D6-6827	568
TCGA-CV-7095-01A	1	TCGA-CV-7095	572
TCGA-CV-7095-11A	1	TCGA-CV-7095	572
TCGA-CX-7086-01A	0	TCGA-CX-7086	573
TCGA-F7-A61S-01A	0	TCGA-F7-A61S	576
TCGA-CV-7247-01A	1	TCGA-CV-7247	577
TCGA-CV-7247-11A	1	TCGA-CV-7247	577
TCGA-P3-A6T3-01A	1	TCGA-P3-A6T3	577
TCGA-P3-A6T0-01A	0	TCGA-P3-A6T0	578
TCGA-IQ-A6SG-01A	0	TCGA-IQ-A6SG	579
TCGA-CN-6018-01A	1	TCGA-CN-6018	580
TCGA-CV-5436-11A	1	TCGA-CV-5436	584
TCGA-CV-5436-01A	1	TCGA-CV-5436	584
TCGA-KU-A6H7-01A	0	TCGA-KU-A6H7	586
TCGA-KU-A6H7-06A	0	TCGA-KU-A6H7	586
TCGA-CN-A6V7-01A	0	TCGA-CN-A6V7	594
TCGA-QK-A6VC-01A	0	TCGA-QK-A6VC	600
TCGA-CV-7433-01A	1	TCGA-CV-7433	601
TCGA-CV-6943-01A	1	TCGA-CV-6943	602
TCGA-CV-6943-11A	1	TCGA-CV-6943	602
TCGA-CN-A6V1-01A	0	TCGA-CN-A6V1	603
TCGA-CV-A6K0-01B	0	TCGA-CV-A6K0	606
TCGA-CR-7380-01A	1	TCGA-CR-7380	606
TCGA-F7-A623-01A	0	TCGA-F7-A623	616
TCGA-F7-A50G-01A	0	TCGA-F7-A50G	616
TCGA-TN-A7HL-01A	0	TCGA-TN-A7HL	619
TCGA-DQ-7591-01A	0	TCGA-DQ-7591	622
TCGA-BA-A4IH-01A	0	TCGA-BA-A4IH	622
TCGA-BA-A6DL-01A	0	TCGA-BA-A6DL	623
TCGA-BA-5557-01A	0	TCGA-BA-5557	623
TCGA-BB-8601-01A	0	TCGA-BB-8601	624
TCGA-CV-6937-01A	1	TCGA-CV-6937	624
TCGA-WA-A7GZ-01A	1	TCGA-WA-A7GZ	625
TCGA-WA-A7GZ-11A	1	TCGA-WA-A7GZ	625
TCGA-CN-4737-01A	0	TCGA-CN-4737	625
TCGA-UF-A7JO-01A	1	TCGA-UF-A7JO	631
TCGA-CN-A6V6-01A	0	TCGA-CN-A6V6	635
TCGA-H7-A76A-01A	0	TCGA-H7-A76A	637
TCGA-CV-A45P-01A	0	TCGA-CV-A45P	639
TCGA-QK-A6VB-01A	0	TCGA-QK-A6VB	641
TCGA-QK-A64Z-01A	1	TCGA-QK-A64Z	641
TCGA-CV-6433-11A	0	TCGA-CV-6433	641
TCGA-CV-6433-01A	0	TCGA-CV-6433	641
TCGA-H7-A6C5-11A	0	TCGA-H7-A6C5	642
TCGA-H7-A6C5-01A	0	TCGA-H7-A6C5	642
TCGA-BA-6869-01A	0	TCGA-BA-6869	644
TCGA-CN-A49C-01A	0	TCGA-CN-A49C	645
TCGA-QK-A652-01A	0	TCGA-QK-A652	645
TCGA-CV-A6JY-01A	0	TCGA-CV-A6JY	646
TCGA-QK-A6IH-01A	0	TCGA-QK-A6IH	653
TCGA-CQ-5325-01A	1	TCGA-CQ-5325	654
TCGA-F7-8489-01A	0	TCGA-F7-8489	658
TCGA-CV-7177-01A	1	TCGA-CV-7177	663
TCGA-CV-7177-11A	1	TCGA-CV-7177	663
TCGA-CV-6939-01A	1	TCGA-CV-6939	666
TCGA-CV-6939-11A	1	TCGA-CV-6939	666
TCGA-HD-7831-01A	0	TCGA-HD-7831	667
TCGA-HD-8314-01A	0	TCGA-HD-8314	670
TCGA-CV-7440-01A	1	TCGA-CV-7440	675
TCGA-CV-7440-11A	1	TCGA-CV-7440	675
TCGA-CN-A63V-01A	0	TCGA-CN-A63V	679
TCGA-UF-A7JS-01A	1	TCGA-UF-A7JS	680
TCGA-BB-7861-01A	0	TCGA-BB-7861	682
TCGA-CV-A6K1-01A	0	TCGA-CV-A6K1	685
TCGA-D6-A6EN-01A	0	TCGA-D6-A6EN	687
TCGA-CR-6491-01A	0	TCGA-CR-6491	693
TCGA-CV-7415-01A	1	TCGA-CV-7415	695
TCGA-HD-8635-01A	0	TCGA-HD-8635	695
TCGA-HD-8635-11A	0	TCGA-HD-8635	695
TCGA-CV-5971-01A	0	TCGA-CV-5971	701
TCGA-CV-5971-11A	0	TCGA-CV-5971	701
TCGA-D6-6823-01A	0	TCGA-D6-6823	701
TCGA-QK-A6IF-01A	0	TCGA-QK-A6IF	704
TCGA-CQ-A4C9-01A	0	TCGA-CQ-A4C9	707
TCGA-D6-A74Q-01A	0	TCGA-D6-A74Q	710
TCGA-CN-A6UY-01A	0	TCGA-CN-A6UY	713
TCGA-CV-A6JZ-01A	0	TCGA-CV-A6JZ	714
TCGA-CN-A499-01A	0	TCGA-CN-A499	717
TCGA-BA-5151-01A	0	TCGA-BA-5151	722
TCGA-BA-5556-01A	0	TCGA-BA-5556	725
TCGA-CN-6013-01A	1	TCGA-CN-6013	727
TCGA-UF-A7JD-01A	1	TCGA-UF-A7JD	739
TCGA-CN-A6V3-01A	0	TCGA-CN-A6V3	742
TCGA-BB-7871-01A	0	TCGA-BB-7871	750
TCGA-CR-7397-01A	0	TCGA-CR-7397	754
TCGA-CR-7372-01A	0	TCGA-CR-7372	759
TCGA-D6-8568-01A	0	TCGA-D6-8568	759
TCGA-F7-A61V-01A	0	TCGA-F7-A61V	759
TCGA-D6-A6EO-01A	0	TCGA-D6-A6EO	759
TCGA-CV-7416-11A	1	TCGA-CV-7416	763
TCGA-CV-7416-01A	1	TCGA-CV-7416	763
TCGA-D6-8569-01A	0	TCGA-D6-8569	770
TCGA-D6-6516-01A	0	TCGA-D6-6516	773
TCGA-CN-A498-01A	1	TCGA-CN-A498	773
TCGA-BB-A5HU-01A	0	TCGA-BB-A5HU	782
TCGA-HD-7754-01A	0	TCGA-HD-7754	783
TCGA-CV-7418-01A	1	TCGA-CV-7418	789
TCGA-CV-7418-11A	1	TCGA-CV-7418	789
TCGA-CR-7382-01A	0	TCGA-CR-7382	796
TCGA-CV-7245-01A	0	TCGA-CV-7245	797
TCGA-CV-7245-11A	0	TCGA-CV-7245	797
TCGA-CR-5250-01A	0	TCGA-CR-5250	799
TCGA-CV-6940-01A	1	TCGA-CV-6940	804
TCGA-BA-5149-01A	1	TCGA-BA-5149	806
TCGA-CN-4730-01A	0	TCGA-CN-4730	817
TCGA-CR-7388-01A	1	TCGA-CR-7388	823
TCGA-BB-A5HZ-01A	0	TCGA-BB-A5HZ	827
TCGA-QK-A6V9-01A	0	TCGA-QK-A6V9	833
TCGA-HD-7832-01A	0	TCGA-HD-7832	836
TCGA-HD-7917-01A	1	TCGA-HD-7917	836
TCGA-CN-4740-01A	1	TCGA-CN-4740	839
TCGA-BA-A6D8-01A	0	TCGA-BA-A6D8	850
TCGA-CV-A45O-01A	0	TCGA-CV-A45O	851
TCGA-CV-A6JT-01A	0	TCGA-CV-A6JT	852
TCGA-CN-6017-01A	1	TCGA-CN-6017	853
TCGA-BA-A4IG-01A	0	TCGA-BA-A4IG	855
TCGA-CV-6960-01A	1	TCGA-CV-6960	862
TCGA-CV-6960-11A	1	TCGA-CV-6960	862
TCGA-HD-7753-01A	0	TCGA-HD-7753	866
TCGA-D6-A6EK-01A	0	TCGA-D6-A6EK	875
TCGA-P3-A6T5-01A	1	TCGA-P3-A6T5	882
TCGA-CR-7373-01A	0	TCGA-CR-7373	889
TCGA-CQ-A4CB-01A	0	TCGA-CQ-A4CB	893
TCGA-BA-A4IF-01A	0	TCGA-BA-A4IF	895
TCGA-UF-A7JH-01A	0	TCGA-UF-A7JH	896
TCGA-CQ-A4CE-01A	0	TCGA-CQ-A4CE	897
TCGA-CN-A49B-01A	0	TCGA-CN-A49B	904
TCGA-CV-A6JN-01A	0	TCGA-CV-A6JN	906
TCGA-P3-A5Q5-01A	0	TCGA-P3-A5Q5	910
TCGA-CR-7402-01A	0	TCGA-CR-7402	911
TCGA-CR-7391-01A	0	TCGA-CR-7391	913
TCGA-MT-A67A-01A	0	TCGA-MT-A67A	914
TCGA-CV-6951-01A	1	TCGA-CV-6951	915
TCGA-CV-6951-11A	1	TCGA-CV-6951	915
TCGA-BA-A4II-01A	0	TCGA-BA-A4II	918
TCGA-CV-7568-01A	1	TCGA-CV-7568	927
TCGA-CR-7395-01A	0	TCGA-CR-7395	930
TCGA-CN-6011-01A	0	TCGA-CN-6011	933
TCGA-DQ-5629-01A	1	TCGA-DQ-5629	941
TCGA-F7-A50J-01A	0	TCGA-F7-A50J	947
TCGA-CQ-A4CI-01A	0	TCGA-CQ-A4CI	950
TCGA-CV-7243-01A	0	TCGA-CV-7243	954
TCGA-CN-A63U-01A	0	TCGA-CN-A63U	964
TCGA-CR-7376-01A	0	TCGA-CR-7376	972
TCGA-CN-6989-01A	1	TCGA-CN-6989	980
TCGA-CQ-6220-01A	1	TCGA-CQ-6220	985
TCGA-T2-A6X2-01A	0	TCGA-T2-A6X2	987
TCGA-CN-6997-01A	1	TCGA-CN-6997	988
TCGA-UF-A7JT-01A	1	TCGA-UF-A7JT	993
TCGA-CR-7393-01A	0	TCGA-CR-7393	993
TCGA-F7-8298-01A	0	TCGA-F7-8298	995
TCGA-CR-7385-01A	0	TCGA-CR-7385	997
TCGA-CN-4731-01A	1	TCGA-CN-4731	998
TCGA-CQ-6221-01A	0	TCGA-CQ-6221	1000
TCGA-IQ-A61J-01A	0	TCGA-IQ-A61J	1021
TCGA-CQ-A4CD-01A	0	TCGA-CQ-A4CD	1022
TCGA-BB-7863-01A	0	TCGA-BB-7863	1025
TCGA-HD-7229-01A	0	TCGA-HD-7229	1027
TCGA-DQ-5630-01A	0	TCGA-DQ-5630	1030
TCGA-CR-7379-01A	0	TCGA-CR-7379	1036
TCGA-CV-7422-01A	1	TCGA-CV-7422	1037
TCGA-CN-6019-01A	0	TCGA-CN-6019	1038
TCGA-CX-7219-01A	0	TCGA-CX-7219	1045
TCGA-CR-6472-01A	0	TCGA-CR-6472	1050
TCGA-HL-7533-01A	0	TCGA-HL-7533	1057
TCGA-CN-A497-01A	0	TCGA-CN-A497	1065
TCGA-CN-6992-01A	0	TCGA-CN-6992	1066
TCGA-CV-A6JE-01A	0	TCGA-CV-A6JE	1075
TCGA-CR-7401-01A	0	TCGA-CR-7401	1077
TCGA-CV-A45U-01A	1	TCGA-CV-A45U	1079
TCGA-CV-7407-01A	1	TCGA-CV-7407	1081
TCGA-CR-7369-01A	1	TCGA-CR-7369	1090
TCGA-CV-7446-01A	1	TCGA-CV-7446	1093
TCGA-CV-7242-11A	0	TCGA-CV-7242	1095
TCGA-CV-7242-01A	0	TCGA-CV-7242	1095
TCGA-BB-7862-01A	0	TCGA-BB-7862	1117
TCGA-P3-A6SW-01A	0	TCGA-P3-A6SW	1120
TCGA-CR-6473-01A	0	TCGA-CR-6473	1125
TCGA-F7-7848-01A	0	TCGA-F7-7848	1131
TCGA-DQ-5625-01A	1	TCGA-DQ-5625	1133
TCGA-BA-4077-01B	1	TCGA-BA-4077	1134
TCGA-IQ-A61H-01A	0	TCGA-IQ-A61H	1138
TCGA-DQ-7592-01A	0	TCGA-DQ-7592	1143
TCGA-IQ-A61E-01A	0	TCGA-IQ-A61E	1147
TCGA-CR-5249-01A	0	TCGA-CR-5249	1152
TCGA-CN-4725-01A	0	TCGA-CN-4725	1157
TCGA-BB-7872-01A	0	TCGA-BB-7872	1168
TCGA-IQ-7631-01A	0	TCGA-IQ-7631	1172
TCGA-CQ-6229-01A	0	TCGA-CQ-6229	1179
TCGA-CN-6994-01A	0	TCGA-CN-6994	1183
TCGA-DQ-7595-01A	0	TCGA-DQ-7595	1190
TCGA-CR-7365-01A	0	TCGA-CR-7365	1191
TCGA-CR-6471-01A	1	TCGA-CR-6471	1202
TCGA-DQ-7594-01A	0	TCGA-DQ-7594	1218
TCGA-DQ-7593-01A	0	TCGA-DQ-7593	1224
TCGA-CR-7368-01A	0	TCGA-CR-7368	1245
TCGA-CQ-6218-01A	0	TCGA-CQ-6218	1253
TCGA-DQ-7596-01A	0	TCGA-DQ-7596	1265
TCGA-BA-7269-01A	0	TCGA-BA-7269	1273
TCGA-CQ-7069-01A	0	TCGA-CQ-7069	1274
TCGA-CN-5355-01A	0	TCGA-CN-5355	1278
TCGA-BA-5152-01A	0	TCGA-BA-5152	1288
TCGA-CV-6948-01A	1	TCGA-CV-6948	1289
TCGA-CQ-7068-01A	0	TCGA-CQ-7068	1309
TCGA-CQ-7071-01A	0	TCGA-CQ-7071	1311
TCGA-CV-5979-01A	0	TCGA-CV-5979	1315
TCGA-CV-5979-11A	0	TCGA-CV-5979	1315
TCGA-CR-7394-01A	0	TCGA-CR-7394	1346
TCGA-CQ-A4C6-01A	0	TCGA-CQ-A4C6	1353
TCGA-UF-A7J9-01A	0	TCGA-UF-A7J9	1358
TCGA-BB-7866-01A	0	TCGA-BB-7866	1368
TCGA-CN-4739-01A	1	TCGA-CN-4739	1394
TCGA-CV-A45W-01A	1	TCGA-CV-A45W	1398
TCGA-CQ-5331-01A	0	TCGA-CQ-5331	1399
TCGA-DQ-7589-01A	0	TCGA-DQ-7589	1409
TCGA-CN-5356-01A	0	TCGA-CN-5356	1409
TCGA-DQ-7590-01A	0	TCGA-DQ-7590	1413
TCGA-CR-7392-01A	0	TCGA-CR-7392	1425
TCGA-CQ-6223-01A	0	TCGA-CQ-6223	1428
TCGA-CR-7386-01A	0	TCGA-CR-7386	1430
TCGA-P3-A6SX-01A	1	TCGA-P3-A6SX	1430
TCGA-CR-7364-01A	0	TCGA-CR-7364	1435
TCGA-CR-7367-01A	0	TCGA-CR-7367	1440
TCGA-CN-6016-01A	0	TCGA-CN-6016	1443
TCGA-CV-7254-01A	1	TCGA-CV-7254	1459
TCGA-CN-6012-01A	0	TCGA-CN-6012	1460
TCGA-UF-A71D-01A	0	TCGA-UF-A71D	1461
TCGA-CV-A45Z-01A	1	TCGA-CV-A45Z	1466
TCGA-CQ-5323-01A	0	TCGA-CQ-5323	1466
TCGA-CR-7404-01A	0	TCGA-CR-7404	1472
TCGA-CV-5976-11A	0	TCGA-CV-5976	1478
TCGA-CV-5976-01A	0	TCGA-CV-5976	1478
TCGA-CN-4722-01A	0	TCGA-CN-4722	1483
TCGA-UF-A71E-01A	1	TCGA-UF-A71E	1504
TCGA-UF-A71B-01A	0	TCGA-UF-A71B	1506
TCGA-CR-7390-01A	0	TCGA-CR-7390	1508
TCGA-CV-7261-11A	0	TCGA-CV-7261	1512
TCGA-CV-7261-01A	0	TCGA-CV-7261	1512
TCGA-CR-6470-01A	0	TCGA-CR-6470	1521
TCGA-CN-6010-01A	0	TCGA-CN-6010	1523
TCGA-BB-7864-01A	0	TCGA-BB-7864	1527
TCGA-CX-A4AQ-01A	0	TCGA-CX-A4AQ	1555
TCGA-P3-A5QE-01A	0	TCGA-P3-A5QE	1559
TCGA-CN-4727-01A	0	TCGA-CN-4727	1560
TCGA-CN-6023-01A	0	TCGA-CN-6023	1584
TCGA-CN-5373-01A	0	TCGA-CN-5373	1584
TCGA-CN-4733-01A	0	TCGA-CN-4733	1586
TCGA-CV-7103-01A	1	TCGA-CV-7103	1591
TCGA-CV-7103-11A	1	TCGA-CV-7103	1591
TCGA-CQ-5324-01A	0	TCGA-CQ-5324	1593
TCGA-CQ-7065-01A	0	TCGA-CQ-7065	1628
TCGA-CV-6953-01A	1	TCGA-CV-6953	1641
TCGA-CV-6953-11A	1	TCGA-CV-6953	1641
TCGA-CQ-5327-01A	0	TCGA-CQ-5327	1660
TCGA-CR-5248-01A	0	TCGA-CR-5248	1663
TCGA-UF-A719-01A	0	TCGA-UF-A719	1663
TCGA-CV-6003-11A	0	TCGA-CV-6003	1665
TCGA-CV-6003-01A	0	TCGA-CV-6003	1665
TCGA-CV-7428-11A	1	TCGA-CV-7428	1671
TCGA-CV-7428-01A	1	TCGA-CV-7428	1671
TCGA-UF-A7JF-01A	0	TCGA-UF-A7JF	1686
TCGA-CN-4734-01A	0	TCGA-CN-4734	1690
TCGA-CN-4723-01A	0	TCGA-CN-4723	1699
TCGA-CV-7425-01A	1	TCGA-CV-7425	1718
TCGA-CV-7425-11A	1	TCGA-CV-7425	1718
TCGA-CQ-6224-01A	0	TCGA-CQ-6224	1721
TCGA-CV-A464-01A	0	TCGA-CV-A464	1722
TCGA-CN-4728-01A	0	TCGA-CN-4728	1724
TCGA-CN-5374-01A	1	TCGA-CN-5374	1732
TCGA-CN-4735-01A	0	TCGA-CN-4735	1737
TCGA-CV-7406-01A	1	TCGA-CV-7406	1748
TCGA-CV-7406-11A	1	TCGA-CV-7406	1748
TCGA-BA-5153-01A	1	TCGA-BA-5153	1762
TCGA-CR-6467-01A	0	TCGA-CR-6467	1777
TCGA-DQ-5624-01A	0	TCGA-DQ-5624	1778
TCGA-CV-A460-01A	1	TCGA-CV-A460	1838
TCGA-CV-5977-11A	0	TCGA-CV-5977	1840
TCGA-CV-5977-01A	0	TCGA-CV-5977	1840
TCGA-CQ-5330-01A	0	TCGA-CQ-5330	1897
TCGA-CV-6436-01A	0	TCGA-CV-6436	1899
TCGA-CV-6436-11A	0	TCGA-CV-6436	1899
TCGA-UF-A718-01A	0	TCGA-UF-A718	1971
TCGA-CV-7089-01A	1	TCGA-CV-7089	1972
TCGA-CV-7089-11A	1	TCGA-CV-7089	1972
TCGA-CQ-7064-01A	0	TCGA-CQ-7064	1973
TCGA-BA-5558-01A	0	TCGA-BA-5558	1995
TCGA-CV-6954-11A	1	TCGA-CV-6954	2002
TCGA-CV-6954-01A	1	TCGA-CV-6954	2002
TCGA-CQ-6222-01A	0	TCGA-CQ-6222	2016
TCGA-BB-7870-01A	0	TCGA-BB-7870	2016
TCGA-CV-A461-01A	1	TCGA-CV-A461	2064
TCGA-BA-5559-01A	1	TCGA-BA-5559	2083
TCGA-CN-5361-01A	1	TCGA-CN-5361	2120
TCGA-CQ-7063-01A	0	TCGA-CQ-7063	2133
TCGA-CQ-5329-01A	0	TCGA-CQ-5329	2143
TCGA-BB-8596-01A	0	TCGA-BB-8596	2161
TCGA-CV-7178-11A	1	TCGA-CV-7178	2166
TCGA-CV-7178-01A	1	TCGA-CV-7178	2166
TCGA-CN-5360-01A	0	TCGA-CN-5360	2169
TCGA-P3-A5QA-01A	0	TCGA-P3-A5QA	2182
TCGA-CN-4741-01A	0	TCGA-CN-4741	2239
TCGA-UF-A7JA-01A	0	TCGA-UF-A7JA	2265
TCGA-P3-A6T2-01A	0	TCGA-P3-A6T2	2298
TCGA-CV-5435-11B	1	TCGA-CV-5435	2319
TCGA-CV-5435-01A	1	TCGA-CV-5435	2319
TCGA-CV-5442-01A	0	TCGA-CV-5442	2327
TCGA-CV-5442-11A	0	TCGA-CV-5442	2327
TCGA-CV-7235-01A	0	TCGA-CV-7235	2347
TCGA-CV-7235-11A	0	TCGA-CV-7235	2347
TCGA-CQ-7072-01A	0	TCGA-CQ-7072	2359
TCGA-CV-5444-11A	0	TCGA-CV-5444	2437
TCGA-CV-5444-01A	0	TCGA-CV-5444	2437
TCGA-CR-5243-01A	0	TCGA-CR-5243	2562
TCGA-CV-7432-11A	1	TCGA-CV-7432	2570
TCGA-CV-7432-01A	1	TCGA-CV-7432	2570
TCGA-CV-5973-01A	0	TCGA-CV-5973	2641
TCGA-CV-5973-11A	0	TCGA-CV-5973	2641
TCGA-CV-A45Y-01A	1	TCGA-CV-A45Y	2703
TCGA-CV-7411-01A	1	TCGA-CV-7411	2717
TCGA-CV-7238-11A	0	TCGA-CV-7238	2727
TCGA-CV-7238-01A	0	TCGA-CV-7238	2727
TCGA-CV-6933-01A	1	TCGA-CV-6933	2741
TCGA-CV-6933-11A	1	TCGA-CV-6933	2741
TCGA-CV-5443-01A	0	TCGA-CV-5443	2784
TCGA-CV-5443-11A	0	TCGA-CV-5443	2784
TCGA-CV-5441-01A	0	TCGA-CV-5441	2886
TCGA-CV-5441-11A	0	TCGA-CV-5441	2886
TCGA-CV-7250-11A	1	TCGA-CV-7250	2900
TCGA-CV-7250-01A	1	TCGA-CV-7250	2900
TCGA-CV-7423-11A	1	TCGA-CV-7423	3059
TCGA-CV-7423-01A	1	TCGA-CV-7423	3059
TCGA-BB-4223-01A	0	TCGA-BB-4223	3221
TCGA-CV-5440-01A	0	TCGA-CV-5440	3270
TCGA-CV-5440-11A	0	TCGA-CV-5440	3270
TCGA-CV-5434-11B	1	TCGA-CV-5434	3314
TCGA-CV-5434-01A	1	TCGA-CV-5434	3314
TCGA-CV-7091-11A	0	TCGA-CV-7091	3381
TCGA-CV-7091-01A	0	TCGA-CV-7091	3381
TCGA-CV-5432-01A	0	TCGA-CV-5432	3930
TCGA-CV-5432-11B	0	TCGA-CV-5432	3930
TCGA-CV-7183-01A	0	TCGA-CV-7183	3981
TCGA-CV-7183-11A	0	TCGA-CV-7183	3981
TCGA-CV-5430-01A	0	TCGA-CV-5430	4241
TCGA-CV-5430-11B	0	TCGA-CV-5430	4241
TCGA-CV-6942-01A	0	TCGA-CV-6942	4282
TCGA-CV-7435-01A	1	TCGA-CV-7435	4680
TCGA-CV-7435-11A	1	TCGA-CV-7435	4680
TCGA-CV-7427-01A	1	TCGA-CV-7427	4760
TCGA-CV-A45T-01A	1	TCGA-CV-A45T	4856
TCGA-CV-A45Q-01A	1	TCGA-CV-A45Q	5152
TCGA-CV-7090-01A	0	TCGA-CV-7090	5252
TCGA-CV-A45R-01A	0	TCGA-CV-A45R	5480
TCGA-CV-7410-01A	1	TCGA-CV-7410	6417
