# Supplementary material for: Pan-cancer analysis reveals signal transducer and activator of transcription (STAT) gene family as biomarkers for prognostic prediction and therapeutic guidance
Source: Front Genet. 2023 Mar 9;14:1120500. doi: 10.3389/fgene.2023.1120500 (PMC10034013; doi:10.3389/fgene.2023.1120500)
Supplement: Supplementary file 2 [file DataSheet1.ZIP › Source data/TCGA-KICH.survival.tsv]

sample	OS	_PATIENT	OS.time
TCGA-NP-A5H5-11A	0	TCGA-NP-A5H5	6
TCGA-NP-A5H5-01A	0	TCGA-NP-A5H5	6
TCGA-NP-A5GY-01A	1	TCGA-NP-A5GY	22
TCGA-NP-A5H7-01A	0	TCGA-NP-A5H7	22
TCGA-UW-A72I-01A	0	TCGA-UW-A72I	26
TCGA-KN-8427-01A	0	TCGA-KN-8427	30
TCGA-KN-8427-11A	0	TCGA-KN-8427	30
TCGA-KN-8432-01A	0	TCGA-KN-8432	76
TCGA-KN-8432-11A	0	TCGA-KN-8432	76
TCGA-KM-A7Q6-01B	0	TCGA-KM-A7Q6	106
TCGA-KN-8426-01A	0	TCGA-KN-8426	108
TCGA-KN-8426-11A	0	TCGA-KN-8426	108
TCGA-UW-A72K-01A	0	TCGA-UW-A72K	159
TCGA-UW-A72R-01A	0	TCGA-UW-A72R	229
TCGA-UW-A7GC-11A	1	TCGA-UW-A7GC	236
TCGA-UW-A7GC-01A	1	TCGA-UW-A7GC	236
TCGA-KO-8404-01A	1	TCGA-KO-8404	325
TCGA-KO-8404-11A	1	TCGA-KO-8404	325
TCGA-KN-8433-01A	0	TCGA-KN-8433	341
TCGA-KN-8433-11A	0	TCGA-KN-8433	341
TCGA-UW-A72T-01A	0	TCGA-UW-A72T	387
TCGA-UW-A72N-01A	0	TCGA-UW-A72N	397
TCGA-KM-A7Q8-01B	1	TCGA-KM-A7Q8	407
TCGA-KM-A7Q9-01B	0	TCGA-KM-A7Q9	450
TCGA-KO-8408-11A	1	TCGA-KO-8408	507
TCGA-KO-8408-01A	1	TCGA-KO-8408	507
TCGA-KM-A7QA-01C	0	TCGA-KM-A7QA	513
TCGA-UW-A72S-01A	0	TCGA-UW-A72S	546
TCGA-KN-8431-01A	0	TCGA-KN-8431	588
TCGA-KN-8431-11A	0	TCGA-KN-8431	588
TCGA-UW-A72Q-01A	0	TCGA-UW-A72Q	607
TCGA-UW-A72O-01A	0	TCGA-UW-A72O	633
TCGA-KM-8439-01A	0	TCGA-KM-8439	708
TCGA-KN-8419-01A	0	TCGA-KN-8419	714
TCGA-KN-8419-11A	0	TCGA-KN-8419	714
TCGA-KL-8325-01A	1	TCGA-KL-8325	725
TCGA-KL-8325-11A	1	TCGA-KL-8325	725
TCGA-KM-A7QL-01C	0	TCGA-KM-A7QL	730
TCGA-KL-8341-01A	1	TCGA-KL-8341	754
TCGA-KL-8341-11A	1	TCGA-KL-8341	754
TCGA-UW-A72P-01A	0	TCGA-UW-A72P	769
TCGA-KN-8422-11A	0	TCGA-KN-8422	775
TCGA-KN-8422-01A	0	TCGA-KN-8422	775
TCGA-KN-8423-11A	0	TCGA-KN-8423	788
TCGA-KN-8423-01A	0	TCGA-KN-8423	788
TCGA-KM-A7QJ-01C	0	TCGA-KM-A7QJ	807
TCGA-NP-A5H6-01A	0	TCGA-NP-A5H6	809
TCGA-KL-8339-11A	1	TCGA-KL-8339	855
TCGA-KL-8339-01A	1	TCGA-KL-8339	855
TCGA-KM-8441-01A	0	TCGA-KM-8441	876
TCGA-KL-8344-11A	0	TCGA-KL-8344	876
TCGA-KL-8344-01A	0	TCGA-KL-8344	876
TCGA-UW-A72L-01A	0	TCGA-UW-A72L	901
TCGA-UW-A72M-01A	0	TCGA-UW-A72M	911
TCGA-KL-8336-01A	1	TCGA-KL-8336	920
TCGA-KL-8336-11A	1	TCGA-KL-8336	920
TCGA-KM-8639-01A	0	TCGA-KM-8639	953
TCGA-NP-A5H1-01A	0	TCGA-NP-A5H1	959
TCGA-NP-A5GZ-01A	0	TCGA-NP-A5GZ	980
TCGA-UW-A7GY-01A	0	TCGA-UW-A7GY	1032
TCGA-UW-A7GY-11B	0	TCGA-UW-A7GY	1032
TCGA-NP-A5B3-01A	0	TCGA-NP-A5B3	1069
TCGA-NP-A5B3-11A	0	TCGA-NP-A5B3	1069
TCGA-KM-A7QB-01C	0	TCGA-KM-A7QB	1094
TCGA-KM-A7QE-01C	0	TCGA-KM-A7QE	1100
TCGA-KM-A7QK-01C	0	TCGA-KM-A7QK	1101
TCGA-UW-A72H-01A	0	TCGA-UW-A72H	1153
TCGA-KL-8323-11A	1	TCGA-KL-8323	1158
TCGA-KL-8323-01A	1	TCGA-KL-8323	1158
TCGA-UW-A72J-01A	0	TCGA-UW-A72J	1205
TCGA-UW-A7GX-11A	0	TCGA-UW-A7GX	1266
TCGA-UW-A7GX-01A	0	TCGA-UW-A7GX	1266
TCGA-KN-8436-11A	0	TCGA-KN-8436	1288
TCGA-KN-8436-01A	0	TCGA-KN-8436	1288
TCGA-UW-A7GG-01A	0	TCGA-UW-A7GG	1327
TCGA-UW-A7GG-11A	0	TCGA-UW-A7GG	1327
TCGA-KL-8337-01A	0	TCGA-KL-8337	1364
TCGA-KL-8337-11A	0	TCGA-KL-8337	1364
TCGA-KM-8440-01A	0	TCGA-KM-8440	1366
TCGA-KM-8442-01A	0	TCGA-KM-8442	1437
TCGA-KM-A7QD-01C	0	TCGA-KM-A7QD	1506
TCGA-KM-8443-01A	0	TCGA-KM-8443	1520
TCGA-KM-8477-01A	0	TCGA-KM-8477	1553
TCGA-KN-8428-11A	1	TCGA-KN-8428	1590
TCGA-KN-8428-01A	1	TCGA-KN-8428	1590
TCGA-UW-A7GU-01A	0	TCGA-UW-A7GU	1644
TCGA-UW-A7GU-11B	0	TCGA-UW-A7GU	1644
TCGA-KM-A7QG-01C	0	TCGA-KM-A7QG	1653
TCGA-KL-8345-11A	0	TCGA-KL-8345	1665
TCGA-KL-8345-01A	0	TCGA-KL-8345	1665
TCGA-KM-A7Q7-01B	0	TCGA-KM-A7Q7	1688
TCGA-KN-8434-11A	0	TCGA-KN-8434	1797
TCGA-KN-8434-01A	0	TCGA-KN-8434	1797
TCGA-KL-8346-11A	0	TCGA-KL-8346	1897
TCGA-KL-8346-01A	0	TCGA-KL-8346	1897
TCGA-KM-A7QC-01C	0	TCGA-KM-A7QC	1961
TCGA-KN-8424-01A	0	TCGA-KN-8424	1983
TCGA-KN-8424-11A	0	TCGA-KN-8424	1983
TCGA-KL-8340-01A	0	TCGA-KL-8340	2024
TCGA-KL-8340-11A	0	TCGA-KL-8340	2024
TCGA-KM-A7QI-01C	0	TCGA-KM-A7QI	2108
TCGA-KL-8343-01A	1	TCGA-KL-8343	2172
TCGA-KL-8343-11A	1	TCGA-KL-8343	2172
TCGA-UW-A7GK-11A	0	TCGA-UW-A7GK	2238
TCGA-UW-A7GK-01A	0	TCGA-UW-A7GK	2238
TCGA-KL-8342-01A	0	TCGA-KL-8342	2248
TCGA-KL-8342-11A	0	TCGA-KL-8342	2248
TCGA-UW-A7GP-11A	0	TCGA-UW-A7GP	2440
TCGA-UW-A7GP-01A	0	TCGA-UW-A7GP	2440
TCGA-KL-8332-11A	0	TCGA-KL-8332	2582
TCGA-KL-8332-01A	0	TCGA-KL-8332	2582
TCGA-KL-8338-11A	0	TCGA-KL-8338	2633
TCGA-KL-8338-01A	0	TCGA-KL-8338	2633
TCGA-KN-8429-11A	0	TCGA-KN-8429	2650
TCGA-KN-8429-01A	0	TCGA-KN-8429	2650
TCGA-KN-8421-11A	0	TCGA-KN-8421	2674
TCGA-KN-8421-01A	0	TCGA-KN-8421	2674
TCGA-KO-8416-01A	0	TCGA-KO-8416	2752
TCGA-KO-8416-11A	0	TCGA-KO-8416	2752
TCGA-KL-8329-11A	0	TCGA-KL-8329	2752
TCGA-KL-8329-01A	0	TCGA-KL-8329	2752
TCGA-KL-8335-01A	0	TCGA-KL-8335	2815
TCGA-KL-8335-11A	0	TCGA-KL-8335	2815
TCGA-KO-8417-01A	0	TCGA-KO-8417	2815
TCGA-KO-8417-11A	0	TCGA-KO-8417	2815
TCGA-KO-8407-01A	0	TCGA-KO-8407	2820
TCGA-KO-8407-11A	0	TCGA-KO-8407	2820
TCGA-KO-8415-01A	0	TCGA-KO-8415	2939
TCGA-KO-8415-11A	0	TCGA-KO-8415	2939
TCGA-KL-8334-01A	0	TCGA-KL-8334	2949
TCGA-KL-8334-11A	0	TCGA-KL-8334	2949
TCGA-KL-8333-11A	0	TCGA-KL-8333	2991
TCGA-KL-8333-01A	0	TCGA-KL-8333	2991
TCGA-KL-8331-11A	0	TCGA-KL-8331	3010
TCGA-KL-8331-01A	0	TCGA-KL-8331	3010
TCGA-UW-A7GN-01B	0	TCGA-UW-A7GN	3036
TCGA-UW-A7GN-11B	0	TCGA-UW-A7GN	3036
TCGA-KO-8413-11A	0	TCGA-KO-8413	3038
TCGA-KO-8413-01A	0	TCGA-KO-8413	3038
TCGA-KO-8405-01A	0	TCGA-KO-8405	3056
TCGA-KO-8405-11A	0	TCGA-KO-8405	3056
TCGA-KN-8437-11A	0	TCGA-KN-8437	3068
TCGA-KN-8437-01A	0	TCGA-KN-8437	3068
TCGA-UW-A7GR-11A	0	TCGA-UW-A7GR	3109
TCGA-UW-A7GR-01A	0	TCGA-UW-A7GR	3109
TCGA-KL-8328-11A	0	TCGA-KL-8328	3127
TCGA-KL-8328-01A	0	TCGA-KL-8328	3127
TCGA-UW-A7GL-01A	0	TCGA-UW-A7GL	3130
TCGA-UW-A7GL-11A	0	TCGA-UW-A7GL	3130
TCGA-KO-8410-11A	0	TCGA-KO-8410	3136
TCGA-KO-8410-01A	0	TCGA-KO-8410	3136
TCGA-KO-8406-01A	0	TCGA-KO-8406	3145
TCGA-KO-8406-11A	0	TCGA-KO-8406	3145
TCGA-KN-8425-01A	0	TCGA-KN-8425	3179
TCGA-KN-8425-11A	0	TCGA-KN-8425	3179
TCGA-KO-8409-11A	0	TCGA-KO-8409	3180
TCGA-KO-8409-01A	0	TCGA-KO-8409	3180
TCGA-KO-8403-11A	0	TCGA-KO-8403	3208
TCGA-KO-8403-01A	0	TCGA-KO-8403	3208
TCGA-KO-8414-01A	0	TCGA-KO-8414	3212
TCGA-KO-8414-11A	0	TCGA-KO-8414	3212
TCGA-KL-8330-11A	0	TCGA-KL-8330	3304
TCGA-KL-8330-01A	0	TCGA-KL-8330	3304
TCGA-KL-8326-01A	0	TCGA-KL-8326	3322
TCGA-KL-8326-11A	0	TCGA-KL-8326	3322
TCGA-KN-8435-11A	0	TCGA-KN-8435	3498
TCGA-KN-8435-01A	0	TCGA-KN-8435	3498
TCGA-UW-A7GJ-11A	0	TCGA-UW-A7GJ	3614
TCGA-UW-A7GJ-01A	0	TCGA-UW-A7GJ	3614
TCGA-UW-A7GI-11A	0	TCGA-UW-A7GI	3641
TCGA-UW-A7GI-01A	0	TCGA-UW-A7GI	3641
TCGA-KM-8476-01A	0	TCGA-KM-8476	3745
TCGA-KN-8418-01A	0	TCGA-KN-8418	3935
TCGA-KN-8418-11A	0	TCGA-KN-8418	3935
TCGA-KO-8411-11A	0	TCGA-KO-8411	3958
TCGA-KO-8411-01A	0	TCGA-KO-8411	3958
TCGA-KL-8327-01A	0	TCGA-KL-8327	4169
TCGA-KL-8327-11A	0	TCGA-KL-8327	4169
TCGA-KM-8438-01A	0	TCGA-KM-8438	4622
TCGA-KL-8324-01A	0	TCGA-KL-8324	4676
TCGA-KL-8324-11A	0	TCGA-KL-8324	4676
TCGA-KM-A7QH-01C	0	TCGA-KM-A7QH	5132
