# Supplementary material for: Pan-cancer analysis reveals signal transducer and activator of transcription (STAT) gene family as biomarkers for prognostic prediction and therapeutic guidance
Source: Front Genet. 2023 Mar 9;14:1120500. doi: 10.3389/fgene.2023.1120500 (PMC10034013; doi:10.3389/fgene.2023.1120500)
Supplement: Supplementary file 2 [file DataSheet1.ZIP › Source data/TCGA-KIRP.survival.tsv]

sample	OS	_PATIENT	OS.time
TCGA-A4-7583-01A	0	TCGA-A4-7583	3
TCGA-4A-A93W-01A	0	TCGA-4A-A93W	4
TCGA-B9-A5W9-01A	0	TCGA-B9-A5W9	5
TCGA-A4-7915-01A	0	TCGA-A4-7915	7
TCGA-F9-A97G-01A	0	TCGA-F9-A97G	13
TCGA-B9-4117-01A	0	TCGA-B9-4117	14
TCGA-A4-8516-01A	0	TCGA-A4-8516	23
TCGA-A4-7734-01A	0	TCGA-A4-7734	27
TCGA-BQ-5891-01A	0	TCGA-BQ-5891	29
TCGA-BQ-5891-11A	0	TCGA-BQ-5891	29
TCGA-GL-A4EM-01A	0	TCGA-GL-A4EM	32
TCGA-B9-4617-01A	0	TCGA-B9-4617	35
TCGA-F9-A8NY-01A	0	TCGA-F9-A8NY	36
TCGA-IA-A40Y-01A	0	TCGA-IA-A40Y	62
TCGA-AT-A5NU-01A	0	TCGA-AT-A5NU	67
TCGA-F9-A7VF-01A	0	TCGA-F9-A7VF	73
TCGA-BQ-5894-11A	0	TCGA-BQ-5894	84
TCGA-BQ-5894-01A	0	TCGA-BQ-5894	84
TCGA-DW-7842-01A	0	TCGA-DW-7842	92
TCGA-GL-7966-11A	0	TCGA-GL-7966	112
TCGA-GL-7966-01A	0	TCGA-GL-7966	112
TCGA-DW-7840-01A	0	TCGA-DW-7840	114
TCGA-BQ-7062-11A	0	TCGA-BQ-7062	116
TCGA-BQ-7062-01A	0	TCGA-BQ-7062	116
TCGA-G7-6789-01A	1	TCGA-G7-6789	122
TCGA-2Z-A9J7-01A	1	TCGA-2Z-A9J7	139
TCGA-2Z-A9JR-01A	0	TCGA-2Z-A9JR	161
TCGA-Y8-A8S0-11A	0	TCGA-Y8-A8S0	183
TCGA-Y8-A8S0-01A	0	TCGA-Y8-A8S0	183
TCGA-P4-A5EA-01A	1	TCGA-P4-A5EA	201
TCGA-P4-A5EA-11A	1	TCGA-P4-A5EA	201
TCGA-Y8-A8RZ-01A	0	TCGA-Y8-A8RZ	205
TCGA-Y8-A8RZ-11A	0	TCGA-Y8-A8RZ	205
TCGA-BQ-7060-11A	0	TCGA-BQ-7060	214
TCGA-BQ-7060-01A	0	TCGA-BQ-7060	214
TCGA-2K-A9WE-01A	0	TCGA-2K-A9WE	214
TCGA-BQ-7061-11A	0	TCGA-BQ-7061	218
TCGA-BQ-7061-01A	0	TCGA-BQ-7061	218
TCGA-BQ-7059-01A	0	TCGA-BQ-7059	232
TCGA-BQ-7059-11A	0	TCGA-BQ-7059	232
TCGA-BQ-5890-01A	0	TCGA-BQ-5890	233
TCGA-BQ-5890-11A	0	TCGA-BQ-5890	233
TCGA-A4-7828-01A	0	TCGA-A4-7828	238
TCGA-BQ-5893-01A	1	TCGA-BQ-5893	241
TCGA-BQ-5893-11A	1	TCGA-BQ-5893	241
TCGA-A4-A5Y0-11A	0	TCGA-A4-A5Y0	252
TCGA-A4-A5Y0-01A	0	TCGA-A4-A5Y0	252
TCGA-A4-A57E-11A	1	TCGA-A4-A57E	258
TCGA-A4-A57E-01A	1	TCGA-A4-A57E	258
TCGA-BQ-5877-11A	1	TCGA-BQ-5877	270
TCGA-BQ-5877-01A	1	TCGA-BQ-5877	270
TCGA-AL-3466-01A	1	TCGA-AL-3466	293
TCGA-J7-A8I2-01A	0	TCGA-J7-A8I2	307
TCGA-B3-A6W5-01A	0	TCGA-B3-A6W5	309
TCGA-B3-A6W5-11A	0	TCGA-B3-A6W5	309
TCGA-J7-8537-01A	1	TCGA-J7-8537	321
TCGA-F9-A4JJ-01A	1	TCGA-F9-A4JJ	325
TCGA-BQ-5889-01A	1	TCGA-BQ-5889	329
TCGA-BQ-5889-11A	1	TCGA-BQ-5889	329
TCGA-G7-6793-01A	1	TCGA-G7-6793	336
TCGA-GL-A9DD-11A	0	TCGA-GL-A9DD	341
TCGA-GL-A9DD-01A	0	TCGA-GL-A9DD	341
TCGA-BQ-7058-01A	1	TCGA-BQ-7058	343
TCGA-BQ-7058-11A	1	TCGA-BQ-7058	343
TCGA-KV-A74V-01A	0	TCGA-KV-A74V	347
TCGA-KV-A74V-11A	0	TCGA-KV-A74V	347
TCGA-4A-A93Y-01A	0	TCGA-4A-A93Y	352
TCGA-HE-A5NI-01A	0	TCGA-HE-A5NI	360
TCGA-B9-A44B-01A	0	TCGA-B9-A44B	361
TCGA-SX-A7SM-01A	1	TCGA-SX-A7SM	363
TCGA-BQ-5892-01A	0	TCGA-BQ-5892	364
TCGA-BQ-5892-11A	0	TCGA-BQ-5892	364
TCGA-MH-A855-01A	0	TCGA-MH-A855	369
TCGA-5P-A9JU-01A	0	TCGA-5P-A9JU	373
TCGA-B9-A8YI-01A	0	TCGA-B9-A8YI	374
TCGA-IZ-A6M9-01A	0	TCGA-IZ-A6M9	376
TCGA-5P-A9KC-01A	0	TCGA-5P-A9KC	377
TCGA-GL-A59R-01A	0	TCGA-GL-A59R	378
TCGA-GL-A59R-11A	0	TCGA-GL-A59R	378
TCGA-A4-A6HP-01A	0	TCGA-A4-A6HP	379
TCGA-A4-A6HP-11A	0	TCGA-A4-A6HP	379
TCGA-B3-8121-01A	0	TCGA-B3-8121	379
TCGA-A4-A48D-01A	0	TCGA-A4-A48D	379
TCGA-PJ-A8JU-01A	0	TCGA-PJ-A8JU	380
TCGA-J7-6720-01A	0	TCGA-J7-6720	388
TCGA-4A-A93X-01A	0	TCGA-4A-A93X	390
TCGA-GL-A9DC-01A	0	TCGA-GL-A9DC	392
TCGA-GL-7773-01A	0	TCGA-GL-7773	393
TCGA-A4-A5Y1-11A	1	TCGA-A4-A5Y1	395
TCGA-A4-A5Y1-01A	1	TCGA-A4-A5Y1	395
TCGA-5P-A9KA-01A	0	TCGA-5P-A9KA	395
TCGA-F9-A7Q0-01A	0	TCGA-F9-A7Q0	398
TCGA-BQ-5888-01A	0	TCGA-BQ-5888	403
TCGA-BQ-5888-11A	0	TCGA-BQ-5888	403
TCGA-Y8-A8S1-11A	0	TCGA-Y8-A8S1	404
TCGA-Y8-A8S1-01A	0	TCGA-Y8-A8S1	404
TCGA-DW-5561-01A	0	TCGA-DW-5561	414
TCGA-DW-7839-01A	0	TCGA-DW-7839	419
TCGA-Q2-A5QZ-01A	0	TCGA-Q2-A5QZ	428
TCGA-A4-8630-01A	0	TCGA-A4-8630	436
TCGA-DW-7841-01A	0	TCGA-DW-7841	445
TCGA-B9-A69E-01A	0	TCGA-B9-A69E	452
TCGA-5P-A9K3-01A	1	TCGA-5P-A9K3	471
TCGA-O9-A75Z-01A	0	TCGA-O9-A75Z	471
TCGA-Y8-A898-01A	0	TCGA-Y8-A898	475
TCGA-A4-A5XZ-01A	0	TCGA-A4-A5XZ	479
TCGA-A4-A5XZ-11A	0	TCGA-A4-A5XZ	479
TCGA-Y8-A895-01A	0	TCGA-Y8-A895	484
TCGA-P4-AAVL-01A	1	TCGA-P4-AAVL	487
TCGA-P4-AAVL-11A	1	TCGA-P4-AAVL	487
TCGA-2Z-A9JS-01A	1	TCGA-2Z-A9JS	492
TCGA-GL-A9DE-11A	0	TCGA-GL-A9DE	496
TCGA-GL-A9DE-01A	0	TCGA-GL-A9DE	496
TCGA-A4-A5DU-01A	0	TCGA-A4-A5DU	496
TCGA-SX-A7SP-01A	1	TCGA-SX-A7SP	496
TCGA-IZ-A6M8-01A	0	TCGA-IZ-A6M8	497
TCGA-A4-7996-01A	0	TCGA-A4-7996	506
TCGA-B1-A655-01A	0	TCGA-B1-A655	510
TCGA-IA-A40U-01A	0	TCGA-IA-A40U	511
TCGA-G7-A8LD-01A	1	TCGA-G7-A8LD	514
TCGA-A4-A4ZT-11A	0	TCGA-A4-A4ZT	516
TCGA-A4-A4ZT-01A	0	TCGA-A4-A4ZT	516
TCGA-B9-A5W8-01A	0	TCGA-B9-A5W8	524
TCGA-B9-A8YH-01A	0	TCGA-B9-A8YH	532
TCGA-MH-A854-01A	0	TCGA-MH-A854	536
TCGA-PJ-A5Z9-01A	0	TCGA-PJ-A5Z9	540
TCGA-GL-A59T-11A	0	TCGA-GL-A59T	546
TCGA-GL-A59T-01A	0	TCGA-GL-A59T	546
TCGA-G7-A8LB-01A	0	TCGA-G7-A8LB	547
TCGA-UN-AAZ9-01A	0	TCGA-UN-AAZ9	548
TCGA-Y8-A897-01A	0	TCGA-Y8-A897	549
TCGA-A4-7286-01A	0	TCGA-A4-7286	554
TCGA-KV-A6GD-01A	0	TCGA-KV-A6GD	560
TCGA-KV-A6GD-11A	0	TCGA-KV-A6GD	560
TCGA-Y8-A894-01A	0	TCGA-Y8-A894	567
TCGA-Y8-A896-01A	0	TCGA-Y8-A896	567
TCGA-SX-A7SN-01A	0	TCGA-SX-A7SN	578
TCGA-EV-5902-01A	0	TCGA-EV-5902	578
TCGA-A4-7732-01A	0	TCGA-A4-7732	582
TCGA-A4-7732-11A	0	TCGA-A4-7732	582
TCGA-B9-A5W7-01A	0	TCGA-B9-A5W7	585
TCGA-BQ-5876-11A	0	TCGA-BQ-5876	586
TCGA-BQ-5876-01A	0	TCGA-BQ-5876	586
TCGA-5P-A9K9-01A	1	TCGA-5P-A9K9	589
TCGA-A4-8517-01A	0	TCGA-A4-8517	597
TCGA-A4-7287-01A	1	TCGA-A4-7287	597
TCGA-A4-8518-11A	0	TCGA-A4-8518	600
TCGA-A4-8518-01A	0	TCGA-A4-8518	600
TCGA-PJ-A5Z8-01A	0	TCGA-PJ-A5Z8	600
TCGA-IA-A40X-01A	0	TCGA-IA-A40X	608
TCGA-BQ-7056-11A	0	TCGA-BQ-7056	612
TCGA-BQ-7056-01A	0	TCGA-BQ-7056	612
TCGA-MH-A562-01A	0	TCGA-MH-A562	616
TCGA-B1-A654-01A	0	TCGA-B1-A654	616
TCGA-B1-A656-01A	0	TCGA-B1-A656	618
TCGA-G7-7501-01A	1	TCGA-G7-7501	624
TCGA-B9-4116-01A	0	TCGA-B9-4116	627
TCGA-B1-A657-01A	0	TCGA-B1-A657	641
TCGA-IZ-8196-11A	0	TCGA-IZ-8196	649
TCGA-IZ-8196-01A	0	TCGA-IZ-8196	649
TCGA-A4-7584-01A	0	TCGA-A4-7584	650
TCGA-UZ-A9PZ-01A	0	TCGA-UZ-A9PZ	657
TCGA-BQ-5882-01A	1	TCGA-BQ-5882	658
TCGA-BQ-5882-11A	1	TCGA-BQ-5882	658
TCGA-B1-A47M-11A	0	TCGA-B1-A47M	659
TCGA-B1-A47M-01A	0	TCGA-B1-A47M	659
TCGA-B9-5155-01A	0	TCGA-B9-5155	665
TCGA-B9-7268-01A	0	TCGA-B9-7268	671
TCGA-IZ-8195-11A	0	TCGA-IZ-8195	677
TCGA-IZ-8195-01A	0	TCGA-IZ-8195	677
TCGA-5P-A9K0-01A	0	TCGA-5P-A9K0	677
TCGA-2Z-A9JT-01A	0	TCGA-2Z-A9JT	684
TCGA-BQ-5879-01A	1	TCGA-BQ-5879	697
TCGA-BQ-5879-11A	1	TCGA-BQ-5879	697
TCGA-G7-A8LC-01A	0	TCGA-G7-A8LC	702
TCGA-A4-8312-01A	0	TCGA-A4-8312	708
TCGA-A4-8515-01A	0	TCGA-A4-8515	709
TCGA-A4-8515-11A	0	TCGA-A4-8515	709
TCGA-A4-8311-01A	0	TCGA-A4-8311	729
TCGA-UZ-A9Q1-01A	0	TCGA-UZ-A9Q1	730
TCGA-2Z-A9JN-01A	0	TCGA-2Z-A9JN	740
TCGA-DW-7838-01A	0	TCGA-DW-7838	744
TCGA-EV-5903-01A	0	TCGA-EV-5903	757
TCGA-G7-6797-01A	0	TCGA-G7-6797	765
TCGA-HE-A5NL-01A	0	TCGA-HE-A5NL	767
TCGA-G7-A4TM-01A	0	TCGA-G7-A4TM	768
TCGA-Y8-A8RY-01A	0	TCGA-Y8-A8RY	769
TCGA-Y8-A8RY-11A	0	TCGA-Y8-A8RY	769
TCGA-BQ-5887-11A	0	TCGA-BQ-5887	771
TCGA-BQ-5887-01A	0	TCGA-BQ-5887	771
TCGA-2Z-A9JQ-01A	0	TCGA-2Z-A9JQ	778
TCGA-A4-8310-01A	0	TCGA-A4-8310	780
TCGA-G7-7502-01A	0	TCGA-G7-7502	786
TCGA-HE-A5NH-01A	0	TCGA-HE-A5NH	791
TCGA-WN-A9G9-01A	0	TCGA-WN-A9G9	791
TCGA-BQ-5884-11A	0	TCGA-BQ-5884	792
TCGA-BQ-5884-01A	0	TCGA-BQ-5884	792
TCGA-BQ-5886-11A	0	TCGA-BQ-5886	792
TCGA-BQ-5886-01A	0	TCGA-BQ-5886	792
TCGA-UZ-A9PJ-01A	1	TCGA-UZ-A9PJ	797
TCGA-BQ-7055-11A	0	TCGA-BQ-7055	799
TCGA-BQ-7055-01A	0	TCGA-BQ-7055	799
TCGA-B9-4115-01A	0	TCGA-B9-4115	803
TCGA-B9-4115-11A	0	TCGA-B9-4115	803
TCGA-SX-A7SR-01A	0	TCGA-SX-A7SR	805
TCGA-SX-A7SL-01A	0	TCGA-SX-A7SL	823
TCGA-5P-A9KE-01A	0	TCGA-5P-A9KE	824
TCGA-MH-A561-01A	0	TCGA-MH-A561	841
TCGA-GL-8500-11A	0	TCGA-GL-8500	841
TCGA-GL-8500-01A	0	TCGA-GL-8500	841
TCGA-B1-A47O-01A	0	TCGA-B1-A47O	842
TCGA-5P-A9KF-01A	0	TCGA-5P-A9KF	845
TCGA-MH-A55Z-01A	0	TCGA-MH-A55Z	845
TCGA-B9-4114-01A	0	TCGA-B9-4114	857
TCGA-SX-A71V-01A	0	TCGA-SX-A71V	876
TCGA-B3-3926-01A	0	TCGA-B3-3926	883
TCGA-B3-3926-11A	0	TCGA-B3-3926	883
TCGA-KV-A6GE-01A	0	TCGA-KV-A6GE	885
TCGA-MH-A857-01A	0	TCGA-MH-A857	890
TCGA-2Z-A9JP-01A	0	TCGA-2Z-A9JP	893
TCGA-A4-8098-01A	0	TCGA-A4-8098	896
TCGA-BQ-5885-11A	0	TCGA-BQ-5885	921
TCGA-BQ-5885-01A	0	TCGA-BQ-5885	921
TCGA-MH-A560-01A	0	TCGA-MH-A560	924
TCGA-A4-7997-01A	0	TCGA-A4-7997	927
TCGA-B3-4103-01A	0	TCGA-B3-4103	930
TCGA-B3-4103-11A	0	TCGA-B3-4103	930
TCGA-UZ-A9PU-01A	1	TCGA-UZ-A9PU	933
TCGA-2Z-A9JM-01A	0	TCGA-2Z-A9JM	934
TCGA-MH-A856-01A	0	TCGA-MH-A856	947
TCGA-2Z-A9JO-01A	0	TCGA-2Z-A9JO	949
TCGA-V9-A7HT-01A	0	TCGA-V9-A7HT	965
TCGA-2Z-A9JL-01A	0	TCGA-2Z-A9JL	1006
TCGA-B3-3925-01A	0	TCGA-B3-3925	1029
TCGA-B3-3925-11A	0	TCGA-B3-3925	1029
TCGA-EV-5901-01A	0	TCGA-EV-5901	1040
TCGA-MH-A55W-01A	0	TCGA-MH-A55W	1043
TCGA-B3-4104-11A	0	TCGA-B3-4104	1049
TCGA-B3-4104-01A	0	TCGA-B3-4104	1049
TCGA-2Z-A9JD-01A	0	TCGA-2Z-A9JD	1060
TCGA-A4-7585-01A	1	TCGA-A4-7585	1070
TCGA-A4-7585-11A	1	TCGA-A4-7585	1070
TCGA-SX-A71W-01A	0	TCGA-SX-A71W	1076
TCGA-DW-7836-01A	0	TCGA-DW-7836	1093
TCGA-B1-A47N-01A	0	TCGA-B1-A47N	1110
TCGA-UZ-A9PN-01A	1	TCGA-UZ-A9PN	1136
TCGA-B1-7332-01A	0	TCGA-B1-7332	1141
TCGA-DW-7837-01A	0	TCGA-DW-7837	1142
TCGA-2Z-A9JK-01A	0	TCGA-2Z-A9JK	1186
TCGA-WN-AB4C-01A	0	TCGA-WN-AB4C	1188
TCGA-G7-6795-01A	0	TCGA-G7-6795	1194
TCGA-2Z-A9JJ-01A	0	TCGA-2Z-A9JJ	1213
TCGA-DW-7963-01B	0	TCGA-DW-7963	1240
TCGA-BQ-5883-01A	0	TCGA-BQ-5883	1242
TCGA-BQ-5883-11A	0	TCGA-BQ-5883	1242
TCGA-B1-5398-01A	0	TCGA-B1-5398	1251
TCGA-SX-A7SO-01A	0	TCGA-SX-A7SO	1257
TCGA-SX-A7SQ-01A	0	TCGA-SX-A7SQ	1266
TCGA-P4-A5E8-01A	1	TCGA-P4-A5E8	1306
TCGA-P4-A5E8-11A	1	TCGA-P4-A5E8	1306
TCGA-5P-A9K8-01A	0	TCGA-5P-A9K8	1309
TCGA-BQ-5880-01A	1	TCGA-BQ-5880	1314
TCGA-BQ-5880-11A	1	TCGA-BQ-5880	1314
TCGA-SX-A7SU-01A	0	TCGA-SX-A7SU	1331
TCGA-B9-5156-01A	0	TCGA-B9-5156	1338
TCGA-SX-A71U-01A	0	TCGA-SX-A71U	1357
TCGA-BQ-7049-11A	1	TCGA-BQ-7049	1364
TCGA-BQ-7049-01A	1	TCGA-BQ-7049	1364
TCGA-UZ-A9PV-01A	0	TCGA-UZ-A9PV	1444
TCGA-BQ-5881-01A	0	TCGA-BQ-5881	1454
TCGA-BQ-5881-11A	0	TCGA-BQ-5881	1454
TCGA-SX-A71R-01A	0	TCGA-SX-A71R	1457
TCGA-BQ-7045-01A	1	TCGA-BQ-7045	1468
TCGA-BQ-7045-11A	1	TCGA-BQ-7045	1468
TCGA-DW-5560-01A	0	TCGA-DW-5560	1486
TCGA-AL-A5DJ-01A	1	TCGA-AL-A5DJ	1498
TCGA-AL-3471-01A	1	TCGA-AL-3471	1500
TCGA-SX-A71S-01A	0	TCGA-SX-A71S	1504
TCGA-5P-A9JY-01A	1	TCGA-5P-A9JY	1508
TCGA-BQ-7053-01A	0	TCGA-BQ-7053	1516
TCGA-BQ-7053-11A	0	TCGA-BQ-7053	1516
TCGA-BQ-7051-01A	0	TCGA-BQ-7051	1533
TCGA-BQ-7051-11A	0	TCGA-BQ-7051	1533
TCGA-B9-4113-11A	1	TCGA-B9-4113	1536
TCGA-B9-4113-01A	1	TCGA-B9-4113	1536
TCGA-P4-AAVM-01A	0	TCGA-P4-AAVM	1539
TCGA-P4-AAVM-11A	0	TCGA-P4-AAVM	1539
TCGA-DZ-6133-11A	1	TCGA-DZ-6133	1557
TCGA-DZ-6133-01A	1	TCGA-DZ-6133	1557
TCGA-2Z-A9JI-01A	0	TCGA-2Z-A9JI	1567
TCGA-G7-6790-01A	0	TCGA-G7-6790	1575
TCGA-P4-AAVK-11A	0	TCGA-P4-AAVK	1590
TCGA-P4-AAVK-01A	0	TCGA-P4-AAVK	1590
TCGA-SX-A7SS-01A	0	TCGA-SX-A7SS	1615
TCGA-2Z-A9JG-01A	0	TCGA-2Z-A9JG	1662
TCGA-HE-A5NJ-01A	0	TCGA-HE-A5NJ	1726
TCGA-2Z-A9JE-01A	0	TCGA-2Z-A9JE	1728
TCGA-2Z-A9J6-01A	0	TCGA-2Z-A9J6	1731
TCGA-HE-7130-01A	0	TCGA-HE-7130	1770
TCGA-2Z-A9J3-01A	1	TCGA-2Z-A9J3	1771
TCGA-2Z-A9J2-01A	0	TCGA-2Z-A9J2	1795
TCGA-DZ-6134-01A	0	TCGA-DZ-6134	1856
TCGA-DZ-6134-11A	0	TCGA-DZ-6134	1856
TCGA-A4-7288-01A	0	TCGA-A4-7288	1857
TCGA-A4-7288-11A	0	TCGA-A4-7288	1857
TCGA-BQ-7050-01A	0	TCGA-BQ-7050	1864
TCGA-BQ-7050-11A	0	TCGA-BQ-7050	1864
TCGA-AL-3473-01A	0	TCGA-AL-3473	1906
TCGA-UZ-A9PO-01A	0	TCGA-UZ-A9PO	1911
TCGA-5P-A9K6-01A	0	TCGA-5P-A9K6	1914
TCGA-BQ-5878-01A	0	TCGA-BQ-5878	1938
TCGA-BQ-5878-11A	0	TCGA-BQ-5878	1938
TCGA-UZ-A9PX-01A	0	TCGA-UZ-A9PX	1981
TCGA-AL-3472-01A	0	TCGA-AL-3472	2029
TCGA-IA-A83W-01A	1	TCGA-IA-A83W	2043
TCGA-IA-A83W-11A	1	TCGA-IA-A83W	2043
TCGA-5P-A9JV-01A	0	TCGA-5P-A9JV	2043
TCGA-5P-A9KH-01A	0	TCGA-5P-A9KH	2051
TCGA-AL-7173-01A	0	TCGA-AL-7173	2060
TCGA-AL-3467-01A	0	TCGA-AL-3467	2135
TCGA-UZ-A9PS-01A	0	TCGA-UZ-A9PS	2167
TCGA-UZ-A9PS-05A	0	TCGA-UZ-A9PS	2167
TCGA-G7-6796-01A	0	TCGA-G7-6796	2173
TCGA-5P-A9K4-01A	0	TCGA-5P-A9K4	2184
TCGA-UZ-A9PR-01A	0	TCGA-UZ-A9PR	2191
TCGA-HE-A5NK-01A	0	TCGA-HE-A5NK	2228
TCGA-DZ-6135-01A	0	TCGA-DZ-6135	2269
TCGA-DZ-6135-11A	0	TCGA-DZ-6135	2269
TCGA-2Z-A9J9-01A	0	TCGA-2Z-A9J9	2294
TCGA-2Z-A9J1-01A	0	TCGA-2Z-A9J1	2298
TCGA-AL-3468-01A	1	TCGA-AL-3468	2331
TCGA-5P-A9K2-01A	0	TCGA-5P-A9K2	2392
TCGA-P4-AAVO-01A	0	TCGA-P4-AAVO	2400
TCGA-P4-AAVO-11A	0	TCGA-P4-AAVO	2400
TCGA-DZ-6131-11A	0	TCGA-DZ-6131	2429
TCGA-DZ-6131-01A	0	TCGA-DZ-6131	2429
TCGA-G7-A8LE-01A	0	TCGA-G7-A8LE	2453
TCGA-DZ-6132-11A	0	TCGA-DZ-6132	2460
TCGA-DZ-6132-01A	0	TCGA-DZ-6132	2460
TCGA-P4-A5EB-01A	0	TCGA-P4-A5EB	2477
TCGA-P4-A5EB-11A	0	TCGA-P4-A5EB	2477
TCGA-HE-7129-01A	0	TCGA-HE-7129	2492
TCGA-HE-A5NF-01A	0	TCGA-HE-A5NF	2582
TCGA-IA-A83S-11A	1	TCGA-IA-A83S	2609
TCGA-IA-A83S-01A	1	TCGA-IA-A83S	2609
TCGA-UZ-A9PQ-01A	1	TCGA-UZ-A9PQ	2624
TCGA-BQ-5875-11A	0	TCGA-BQ-5875	2639
TCGA-BQ-5875-01A	0	TCGA-BQ-5875	2639
TCGA-P4-A5E7-11A	0	TCGA-P4-A5E7	2649
TCGA-P4-A5E7-01A	0	TCGA-P4-A5E7	2649
TCGA-IA-A83T-01A	1	TCGA-IA-A83T	2684
TCGA-IA-A83T-11A	1	TCGA-IA-A83T	2684
TCGA-5P-A9JZ-01A	0	TCGA-5P-A9JZ	2744
TCGA-G7-6792-01A	0	TCGA-G7-6792	2765
TCGA-2Z-A9J8-01A	0	TCGA-2Z-A9J8	2790
TCGA-P4-A5ED-11A	0	TCGA-P4-A5ED	2816
TCGA-P4-A5ED-01B	0	TCGA-P4-A5ED	2816
TCGA-P4-A5ED-01A	0	TCGA-P4-A5ED	2816
TCGA-BQ-7048-11A	0	TCGA-BQ-7048	2839
TCGA-BQ-7048-01A	0	TCGA-BQ-7048	2839
TCGA-IA-A83V-01A	1	TCGA-IA-A83V	2941
TCGA-IA-A83V-11A	1	TCGA-IA-A83V	2941
TCGA-BQ-7046-01A	0	TCGA-BQ-7046	2948
TCGA-BQ-7046-11A	0	TCGA-BQ-7046	2948
TCGA-UZ-A9PP-01A	0	TCGA-UZ-A9PP	3010
TCGA-P4-A5E6-11A	0	TCGA-P4-A5E6	3035
TCGA-P4-A5E6-01A	0	TCGA-P4-A5E6	3035
TCGA-2Z-A9J5-01A	0	TCGA-2Z-A9J5	3050
TCGA-UZ-A9PL-01A	0	TCGA-UZ-A9PL	3152
TCGA-5P-A9JW-01A	0	TCGA-5P-A9JW	3241
TCGA-UZ-A9Q0-01A	0	TCGA-UZ-A9Q0	3368
TCGA-UZ-A9PK-01A	0	TCGA-UZ-A9PK	3571
TCGA-BQ-7044-01A	0	TCGA-BQ-7044	3760
TCGA-BQ-7044-11A	0	TCGA-BQ-7044	3760
TCGA-UZ-A9PM-01A	0	TCGA-UZ-A9PM	3811
TCGA-DW-7834-01A	0	TCGA-DW-7834	3950
TCGA-GL-6846-01A	0	TCGA-GL-6846	5925
TCGA-GL-6846-11A	0	TCGA-GL-6846	5925
