# Supplementary material for: Pan-cancer analysis reveals signal transducer and activator of transcription (STAT) gene family as biomarkers for prognostic prediction and therapeutic guidance
Source: Front Genet. 2023 Mar 9;14:1120500. doi: 10.3389/fgene.2023.1120500 (PMC10034013; doi:10.3389/fgene.2023.1120500)
Supplement: Supplementary file 2 [file DataSheet1.ZIP › Source data/TCGA-LAML.survival.tsv]

sample	OS	_PATIENT	OS.time
TCGA-AB-2934-11A	0	TCGA-AB-2934	28
TCGA-AB-2934-03A	0	TCGA-AB-2934	28
TCGA-AB-2840-11D	1	TCGA-AB-2840	28
TCGA-AB-2840-11A	1	TCGA-AB-2840	28
TCGA-AB-2840-11C	1	TCGA-AB-2840	28
TCGA-AB-2840-11B	1	TCGA-AB-2840	28
TCGA-AB-2840-03D	1	TCGA-AB-2840	28
TCGA-AB-2840-03B	1	TCGA-AB-2840	28
TCGA-AB-2840-03C	1	TCGA-AB-2840	28
TCGA-AB-2840-03A	1	TCGA-AB-2840	28
TCGA-AB-2824-11C	1	TCGA-AB-2824	30
TCGA-AB-2824-11B	1	TCGA-AB-2824	30
TCGA-AB-2824-11A	1	TCGA-AB-2824	30
TCGA-AB-2824-03C	1	TCGA-AB-2824	30
TCGA-AB-2824-03A	1	TCGA-AB-2824	30
TCGA-AB-2824-03B	1	TCGA-AB-2824	30
TCGA-AB-2988-11A	1	TCGA-AB-2988	30
TCGA-AB-2988-03C	1	TCGA-AB-2988	30
TCGA-AB-2988-03B	1	TCGA-AB-2988	30
TCGA-AB-2988-03A	1	TCGA-AB-2988	30
TCGA-AB-2909-11A	0	TCGA-AB-2909	30
TCGA-AB-2909-03A	0	TCGA-AB-2909	30
TCGA-AB-2972-03A	1	TCGA-AB-2972	30
TCGA-AB-2972-11A	1	TCGA-AB-2972	30
TCGA-AB-2998-03A	1	TCGA-AB-2998	31
TCGA-AB-2998-11A	1	TCGA-AB-2998	31
TCGA-AB-2810-11B	1	TCGA-AB-2810	31
TCGA-AB-2810-11C	1	TCGA-AB-2810	31
TCGA-AB-2810-11A	1	TCGA-AB-2810	31
TCGA-AB-2810-03A	1	TCGA-AB-2810	31
TCGA-AB-2810-03C	1	TCGA-AB-2810	31
TCGA-AB-2810-03B	1	TCGA-AB-2810	31
TCGA-AB-2947-03A	0	TCGA-AB-2947	31
TCGA-AB-2947-11A	0	TCGA-AB-2947	31
TCGA-AB-2923-11A	1	TCGA-AB-2923	31
TCGA-AB-2923-03A	1	TCGA-AB-2923	31
TCGA-AB-2908-11A	1	TCGA-AB-2908	31
TCGA-AB-2908-03A	1	TCGA-AB-2908	31
TCGA-AB-2813-03B	1	TCGA-AB-2813	31
TCGA-AB-2813-03C	1	TCGA-AB-2813	31
TCGA-AB-2813-03A	1	TCGA-AB-2813	31
TCGA-AB-2813-11A	1	TCGA-AB-2813	31
TCGA-AB-2813-11C	1	TCGA-AB-2813	31
TCGA-AB-2813-11B	1	TCGA-AB-2813	31
TCGA-AB-2863-03D	1	TCGA-AB-2863	31
TCGA-AB-2863-03C	1	TCGA-AB-2863	31
TCGA-AB-2863-03B	1	TCGA-AB-2863	31
TCGA-AB-2863-03A	1	TCGA-AB-2863	31
TCGA-AB-2863-11A	1	TCGA-AB-2863	31
TCGA-AB-2863-11B	1	TCGA-AB-2863	31
TCGA-AB-2863-11D	1	TCGA-AB-2863	31
TCGA-AB-2977-11A	1	TCGA-AB-2977	31
TCGA-AB-2977-03A	1	TCGA-AB-2977	31
TCGA-AB-2977-03B	1	TCGA-AB-2977	31
TCGA-AB-2952-11A	1	TCGA-AB-2952	31
TCGA-AB-2952-03B	1	TCGA-AB-2952	31
TCGA-AB-2952-03A	1	TCGA-AB-2952	31
TCGA-AB-2928-11A	1	TCGA-AB-2928	59
TCGA-AB-2928-03A	1	TCGA-AB-2928	59
TCGA-AB-2936-03A	0	TCGA-AB-2936	59
TCGA-AB-2936-11A	0	TCGA-AB-2936	59
TCGA-AB-2901-11A	0	TCGA-AB-2901	59
TCGA-AB-2901-03A	0	TCGA-AB-2901	59
TCGA-AB-2865-03A	1	TCGA-AB-2865	61
TCGA-AB-2865-03C	1	TCGA-AB-2865	61
TCGA-AB-2865-03B	1	TCGA-AB-2865	61
TCGA-AB-2865-11B	1	TCGA-AB-2865	61
TCGA-AB-2865-11C	1	TCGA-AB-2865	61
TCGA-AB-2865-11A	1	TCGA-AB-2865	61
TCGA-AB-2850-11B	1	TCGA-AB-2850	61
TCGA-AB-2850-11C	1	TCGA-AB-2850	61
TCGA-AB-2850-11A	1	TCGA-AB-2850	61
TCGA-AB-2850-03A	1	TCGA-AB-2850	61
TCGA-AB-2850-03C	1	TCGA-AB-2850	61
TCGA-AB-2850-03B	1	TCGA-AB-2850	61
TCGA-AB-2919-03A	0	TCGA-AB-2919	61
TCGA-AB-2919-11A	0	TCGA-AB-2919	61
TCGA-AB-2935-03A	1	TCGA-AB-2935	61
TCGA-AB-2935-11A	1	TCGA-AB-2935	61
TCGA-AB-2809-03D	1	TCGA-AB-2809	62
TCGA-AB-2809-03C	1	TCGA-AB-2809	62
TCGA-AB-2809-03B	1	TCGA-AB-2809	62
TCGA-AB-2809-03A	1	TCGA-AB-2809	62
TCGA-AB-2809-11A	1	TCGA-AB-2809	62
TCGA-AB-2809-11B	1	TCGA-AB-2809	62
TCGA-AB-2809-11C	1	TCGA-AB-2809	62
TCGA-AB-2809-11D	1	TCGA-AB-2809	62
TCGA-AB-2853-11D	1	TCGA-AB-2853	89
TCGA-AB-2853-11A	1	TCGA-AB-2853	89
TCGA-AB-2853-11B	1	TCGA-AB-2853	89
TCGA-AB-2853-03D	1	TCGA-AB-2853	89
TCGA-AB-2853-03B	1	TCGA-AB-2853	89
TCGA-AB-2853-03C	1	TCGA-AB-2853	89
TCGA-AB-2853-03A	1	TCGA-AB-2853	89
TCGA-AB-2927-11A	1	TCGA-AB-2927	90
TCGA-AB-2927-03A	1	TCGA-AB-2927	90
TCGA-AB-2924-03A	0	TCGA-AB-2924	90
TCGA-AB-2924-11A	0	TCGA-AB-2924	90
TCGA-AB-2974-11A	1	TCGA-AB-2974	92
TCGA-AB-2974-03A	1	TCGA-AB-2974	92
TCGA-AB-2844-11A	1	TCGA-AB-2844	122
TCGA-AB-2844-11C	1	TCGA-AB-2844	122
TCGA-AB-2844-11B	1	TCGA-AB-2844	122
TCGA-AB-2844-03B	1	TCGA-AB-2844	122
TCGA-AB-2844-03C	1	TCGA-AB-2844	122
TCGA-AB-2844-03A	1	TCGA-AB-2844	122
TCGA-AB-2933-11A	1	TCGA-AB-2933	122
TCGA-AB-2933-03A	1	TCGA-AB-2933	122
TCGA-AB-2929-03A	1	TCGA-AB-2929	123
TCGA-AB-2929-11A	1	TCGA-AB-2929	123
TCGA-AB-2982-11A	0	TCGA-AB-2982	150
TCGA-AB-2982-03A	0	TCGA-AB-2982	150
TCGA-AB-2982-03B	0	TCGA-AB-2982	150
TCGA-AB-2856-11A	1	TCGA-AB-2856	150
TCGA-AB-2856-11B	1	TCGA-AB-2856	150
TCGA-AB-2856-11C	1	TCGA-AB-2856	150
TCGA-AB-2856-03B	1	TCGA-AB-2856	150
TCGA-AB-2856-03A	1	TCGA-AB-2856	150
TCGA-AB-2868-11C	1	TCGA-AB-2868	151
TCGA-AB-2868-11B	1	TCGA-AB-2868	151
TCGA-AB-2868-11A	1	TCGA-AB-2868	151
TCGA-AB-2868-03C	1	TCGA-AB-2868	151
TCGA-AB-2868-03A	1	TCGA-AB-2868	151
TCGA-AB-2868-03B	1	TCGA-AB-2868	151
TCGA-AB-2866-11A	1	TCGA-AB-2866	153
TCGA-AB-2866-11C	1	TCGA-AB-2866	153
TCGA-AB-2866-11B	1	TCGA-AB-2866	153
TCGA-AB-2866-03B	1	TCGA-AB-2866	153
TCGA-AB-2866-03C	1	TCGA-AB-2866	153
TCGA-AB-2866-03A	1	TCGA-AB-2866	153
TCGA-AB-2871-11A	0	TCGA-AB-2871	153
TCGA-AB-2871-03A	0	TCGA-AB-2871	153
TCGA-AB-2870-03A	1	TCGA-AB-2870	153
TCGA-AB-2870-11A	1	TCGA-AB-2870	153
TCGA-AB-2895-03A	1	TCGA-AB-2895	153
TCGA-AB-2895-11A	1	TCGA-AB-2895	153
TCGA-AB-2886-03A	0	TCGA-AB-2886	181
TCGA-AB-2886-11A	0	TCGA-AB-2886	181
TCGA-AB-2807-11D	1	TCGA-AB-2807	181
TCGA-AB-2807-11B	1	TCGA-AB-2807	181
TCGA-AB-2807-11C	1	TCGA-AB-2807	181
TCGA-AB-2807-11A	1	TCGA-AB-2807	181
TCGA-AB-2807-03A	1	TCGA-AB-2807	181
TCGA-AB-2807-03C	1	TCGA-AB-2807	181
TCGA-AB-2807-03B	1	TCGA-AB-2807	181
TCGA-AB-2807-03D	1	TCGA-AB-2807	181
TCGA-AB-2894-03A	1	TCGA-AB-2894	181
TCGA-AB-2894-11A	1	TCGA-AB-2894	181
TCGA-AB-2956-11A	1	TCGA-AB-2956	183
TCGA-AB-2956-03A	1	TCGA-AB-2956	183
TCGA-AB-2987-03A	1	TCGA-AB-2987	184
TCGA-AB-2987-11A	1	TCGA-AB-2987	184
TCGA-AB-2900-11A	1	TCGA-AB-2900	184
TCGA-AB-2900-03A	1	TCGA-AB-2900	184
TCGA-AB-2867-03C	1	TCGA-AB-2867	184
TCGA-AB-2867-03B	1	TCGA-AB-2867	184
TCGA-AB-2867-03A	1	TCGA-AB-2867	184
TCGA-AB-2867-11A	1	TCGA-AB-2867	184
TCGA-AB-2867-11B	1	TCGA-AB-2867	184
TCGA-AB-2867-11C	1	TCGA-AB-2867	184
TCGA-AB-2855-03A	1	TCGA-AB-2855	212
TCGA-AB-2855-03B	1	TCGA-AB-2855	212
TCGA-AB-2855-03C	1	TCGA-AB-2855	212
TCGA-AB-2855-11A	1	TCGA-AB-2855	212
TCGA-AB-2855-11B	1	TCGA-AB-2855	212
TCGA-AB-2875-11A	0	TCGA-AB-2875	212
TCGA-AB-2875-03A	0	TCGA-AB-2875	212
TCGA-AB-2893-11A	1	TCGA-AB-2893	212
TCGA-AB-2893-03A	1	TCGA-AB-2893	212
TCGA-AB-2986-03A	1	TCGA-AB-2986	212
TCGA-AB-2986-11A	1	TCGA-AB-2986	212
TCGA-AB-2825-03C	1	TCGA-AB-2825	212
TCGA-AB-2825-11C	1	TCGA-AB-2825	212
TCGA-AB-2825-11B	1	TCGA-AB-2825	212
TCGA-AB-2825-03D	1	TCGA-AB-2825	212
TCGA-AB-2825-11A	1	TCGA-AB-2825	212
TCGA-AB-2825-03A	1	TCGA-AB-2825	212
TCGA-AB-2825-11D	1	TCGA-AB-2825	212
TCGA-AB-2825-03B	1	TCGA-AB-2825	212
TCGA-AB-2885-03A	1	TCGA-AB-2885	214
TCGA-AB-2885-11A	1	TCGA-AB-2885	214
TCGA-AB-2896-03B	1	TCGA-AB-2896	214
TCGA-AB-2896-03A	1	TCGA-AB-2896	214
TCGA-AB-2896-11A	1	TCGA-AB-2896	214
TCGA-AB-2937-03A	1	TCGA-AB-2937	215
TCGA-AB-2937-11A	1	TCGA-AB-2937	215
TCGA-AB-2843-11D	1	TCGA-AB-2843	215
TCGA-AB-2843-11B	1	TCGA-AB-2843	215
TCGA-AB-2843-11C	1	TCGA-AB-2843	215
TCGA-AB-2843-11A	1	TCGA-AB-2843	215
TCGA-AB-2843-03A	1	TCGA-AB-2843	215
TCGA-AB-2843-03C	1	TCGA-AB-2843	215
TCGA-AB-2843-03B	1	TCGA-AB-2843	215
TCGA-AB-2843-03D	1	TCGA-AB-2843	215
TCGA-AB-2851-11A	1	TCGA-AB-2851	242
TCGA-AB-2851-11C	1	TCGA-AB-2851	242
TCGA-AB-2851-03A	1	TCGA-AB-2851	242
TCGA-AB-2851-03B	1	TCGA-AB-2851	242
TCGA-AB-2851-03C	1	TCGA-AB-2851	242
TCGA-AB-2851-11B	1	TCGA-AB-2851	242
TCGA-AB-2869-11A	0	TCGA-AB-2869	243
TCGA-AB-2869-03A	0	TCGA-AB-2869	243
TCGA-AB-2925-03A	1	TCGA-AB-2925	243
TCGA-AB-2925-11A	1	TCGA-AB-2925	243
TCGA-AB-2945-11A	1	TCGA-AB-2945	243
TCGA-AB-2945-03A	1	TCGA-AB-2945	243
TCGA-AB-2811-11C	1	TCGA-AB-2811	243
TCGA-AB-2811-03A	1	TCGA-AB-2811	243
TCGA-AB-2811-03B	1	TCGA-AB-2811	243
TCGA-AB-2811-03C	1	TCGA-AB-2811	243
TCGA-AB-2811-11B	1	TCGA-AB-2811	243
TCGA-AB-2811-11A	1	TCGA-AB-2811	243
TCGA-AB-2897-11A	0	TCGA-AB-2897	243
TCGA-AB-2897-03A	0	TCGA-AB-2897	243
TCGA-AB-2879-11A	0	TCGA-AB-2879	245
TCGA-AB-2879-03A	0	TCGA-AB-2879	245
TCGA-AB-2834-03B	1	TCGA-AB-2834	245
TCGA-AB-2834-03A	1	TCGA-AB-2834	245
TCGA-AB-2834-11A	1	TCGA-AB-2834	245
TCGA-AB-2834-11B	1	TCGA-AB-2834	245
TCGA-AB-2834-11C	1	TCGA-AB-2834	245
TCGA-AB-2816-03C	1	TCGA-AB-2816	245
TCGA-AB-2816-03B	1	TCGA-AB-2816	245
TCGA-AB-2816-03A	1	TCGA-AB-2816	245
TCGA-AB-2816-11A	1	TCGA-AB-2816	245
TCGA-AB-2816-11B	1	TCGA-AB-2816	245
TCGA-AB-2816-11C	1	TCGA-AB-2816	245
TCGA-AB-2985-11A	1	TCGA-AB-2985	273
TCGA-AB-2985-03A	1	TCGA-AB-2985	273
TCGA-AB-2817-11A	1	TCGA-AB-2817	273
TCGA-AB-2817-11C	1	TCGA-AB-2817	273
TCGA-AB-2817-11B	1	TCGA-AB-2817	273
TCGA-AB-2817-03B	1	TCGA-AB-2817	273
TCGA-AB-2817-03C	1	TCGA-AB-2817	273
TCGA-AB-2817-03A	1	TCGA-AB-2817	273
TCGA-AB-2827-11A	1	TCGA-AB-2827	273
TCGA-AB-2827-11B	1	TCGA-AB-2827	273
TCGA-AB-2827-11C	1	TCGA-AB-2827	273
TCGA-AB-2827-03C	1	TCGA-AB-2827	273
TCGA-AB-2827-03B	1	TCGA-AB-2827	273
TCGA-AB-2827-03A	1	TCGA-AB-2827	273
TCGA-AB-2829-11B	1	TCGA-AB-2829	273
TCGA-AB-2829-11C	1	TCGA-AB-2829	273
TCGA-AB-2829-11A	1	TCGA-AB-2829	273
TCGA-AB-2829-03A	1	TCGA-AB-2829	273
TCGA-AB-2829-03C	1	TCGA-AB-2829	273
TCGA-AB-2829-03B	1	TCGA-AB-2829	273
TCGA-AB-2873-03A	0	TCGA-AB-2873	273
TCGA-AB-2873-11A	0	TCGA-AB-2873	273
TCGA-AB-2912-11A	1	TCGA-AB-2912	274
TCGA-AB-2912-03A	1	TCGA-AB-2912	274
TCGA-AB-2830-03C	1	TCGA-AB-2830	275
TCGA-AB-2830-03B	1	TCGA-AB-2830	275
TCGA-AB-2830-03A	1	TCGA-AB-2830	275
TCGA-AB-2830-11A	1	TCGA-AB-2830	275
TCGA-AB-2830-11B	1	TCGA-AB-2830	275
TCGA-AB-2830-11C	1	TCGA-AB-2830	275
TCGA-AB-2818-11B	1	TCGA-AB-2818	303
TCGA-AB-2818-11C	1	TCGA-AB-2818	303
TCGA-AB-2818-11A	1	TCGA-AB-2818	303
TCGA-AB-2818-03A	1	TCGA-AB-2818	303
TCGA-AB-2818-03C	1	TCGA-AB-2818	303
TCGA-AB-2818-03B	1	TCGA-AB-2818	303
TCGA-AB-2845-03D	1	TCGA-AB-2845	304
TCGA-AB-2845-03C	1	TCGA-AB-2845	304
TCGA-AB-2845-03B	1	TCGA-AB-2845	304
TCGA-AB-2845-03A	1	TCGA-AB-2845	304
TCGA-AB-2845-11A	1	TCGA-AB-2845	304
TCGA-AB-2845-11B	1	TCGA-AB-2845	304
TCGA-AB-2845-11D	1	TCGA-AB-2845	304
TCGA-AB-2938-11A	1	TCGA-AB-2938	304
TCGA-AB-2938-03A	1	TCGA-AB-2938	304
TCGA-AB-2859-03B	1	TCGA-AB-2859	304
TCGA-AB-2859-11C	1	TCGA-AB-2859	304
TCGA-AB-2859-03A	1	TCGA-AB-2859	304
TCGA-AB-2859-11A	1	TCGA-AB-2859	304
TCGA-AB-2859-11B	1	TCGA-AB-2859	304
TCGA-AB-2889-11A	0	TCGA-AB-2889	304
TCGA-AB-2889-03A	0	TCGA-AB-2889	304
TCGA-AB-2970-11A	1	TCGA-AB-2970	305
TCGA-AB-2970-03A	1	TCGA-AB-2970	305
TCGA-AB-2950-03A	0	TCGA-AB-2950	306
TCGA-AB-2950-11A	0	TCGA-AB-2950	306
TCGA-AB-2857-11A	1	TCGA-AB-2857	306
TCGA-AB-2857-11C	1	TCGA-AB-2857	306
TCGA-AB-2857-11B	1	TCGA-AB-2857	306
TCGA-AB-2857-03B	1	TCGA-AB-2857	306
TCGA-AB-2857-03C	1	TCGA-AB-2857	306
TCGA-AB-2857-03A	1	TCGA-AB-2857	306
TCGA-AB-2888-03B	0	TCGA-AB-2888	334
TCGA-AB-2888-11A	0	TCGA-AB-2888	334
TCGA-AB-2888-03A	0	TCGA-AB-2888	334
TCGA-AB-2983-03A	1	TCGA-AB-2983	335
TCGA-AB-2983-11A	1	TCGA-AB-2983	335
TCGA-AB-2965-03A	1	TCGA-AB-2965	335
TCGA-AB-2965-11A	1	TCGA-AB-2965	335
TCGA-AB-2802-11C	1	TCGA-AB-2802	365
TCGA-AB-2802-11B	1	TCGA-AB-2802	365
TCGA-AB-2802-11A	1	TCGA-AB-2802	365
TCGA-AB-2802-03C	1	TCGA-AB-2802	365
TCGA-AB-2802-03D	1	TCGA-AB-2802	365
TCGA-AB-2802-11D	1	TCGA-AB-2802	365
TCGA-AB-2802-03B	1	TCGA-AB-2802	365
TCGA-AB-2802-03A	1	TCGA-AB-2802	365
TCGA-AB-2989-11A	1	TCGA-AB-2989	365
TCGA-AB-2989-03A	1	TCGA-AB-2989	365
TCGA-AB-2882-03A	1	TCGA-AB-2882	365
TCGA-AB-2882-11A	1	TCGA-AB-2882	365
TCGA-AB-2838-11A	1	TCGA-AB-2838	365
TCGA-AB-2838-11B	1	TCGA-AB-2838	365
TCGA-AB-2838-11C	1	TCGA-AB-2838	365
TCGA-AB-2838-03C	1	TCGA-AB-2838	365
TCGA-AB-2838-03B	1	TCGA-AB-2838	365
TCGA-AB-2838-03A	1	TCGA-AB-2838	365
TCGA-AB-2878-03A	1	TCGA-AB-2878	365
TCGA-AB-2878-11A	1	TCGA-AB-2878	365
TCGA-AB-2832-11B	1	TCGA-AB-2832	365
TCGA-AB-2832-11C	1	TCGA-AB-2832	365
TCGA-AB-2832-11A	1	TCGA-AB-2832	365
TCGA-AB-2832-03A	1	TCGA-AB-2832	365
TCGA-AB-2832-03C	1	TCGA-AB-2832	365
TCGA-AB-2832-03B	1	TCGA-AB-2832	365
TCGA-AB-2812-11A	1	TCGA-AB-2812	366
TCGA-AB-2812-11B	1	TCGA-AB-2812	366
TCGA-AB-2812-11C	1	TCGA-AB-2812	366
TCGA-AB-2812-03C	1	TCGA-AB-2812	366
TCGA-AB-2812-03B	1	TCGA-AB-2812	366
TCGA-AB-2812-03A	1	TCGA-AB-2812	366
TCGA-AB-2854-11B	1	TCGA-AB-2854	366
TCGA-AB-2854-11C	1	TCGA-AB-2854	366
TCGA-AB-2854-11A	1	TCGA-AB-2854	366
TCGA-AB-2854-03A	1	TCGA-AB-2854	366
TCGA-AB-2854-03C	1	TCGA-AB-2854	366
TCGA-AB-2854-03B	1	TCGA-AB-2854	366
TCGA-AB-2920-11A	1	TCGA-AB-2920	366
TCGA-AB-2920-03A	1	TCGA-AB-2920	366
TCGA-AB-2920-03B	1	TCGA-AB-2920	366
TCGA-AB-2898-11A	0	TCGA-AB-2898	393
TCGA-AB-2898-03A	0	TCGA-AB-2898	393
TCGA-AB-2881-11A	0	TCGA-AB-2881	393
TCGA-AB-2881-03A	0	TCGA-AB-2881	393
TCGA-AB-2874-11A	0	TCGA-AB-2874	396
TCGA-AB-2874-03A	0	TCGA-AB-2874	396
TCGA-AB-2880-11A	1	TCGA-AB-2880	424
TCGA-AB-2880-03A	1	TCGA-AB-2880	424
TCGA-AB-2860-11B	1	TCGA-AB-2860	427
TCGA-AB-2860-11A	1	TCGA-AB-2860	427
TCGA-AB-2860-11C	1	TCGA-AB-2860	427
TCGA-AB-2860-03A	1	TCGA-AB-2860	427
TCGA-AB-2860-03B	1	TCGA-AB-2860	427
TCGA-AB-2860-03C	1	TCGA-AB-2860	427
TCGA-AB-2939-11A	0	TCGA-AB-2939	455
TCGA-AB-2939-03A	0	TCGA-AB-2939	455
TCGA-AB-2848-11A	1	TCGA-AB-2848	455
TCGA-AB-2848-11C	1	TCGA-AB-2848	455
TCGA-AB-2848-11B	1	TCGA-AB-2848	455
TCGA-AB-2848-03B	1	TCGA-AB-2848	455
TCGA-AB-2848-03C	1	TCGA-AB-2848	455
TCGA-AB-2848-03A	1	TCGA-AB-2848	455
TCGA-AB-2833-11B	1	TCGA-AB-2833	456
TCGA-AB-2833-11C	1	TCGA-AB-2833	456
TCGA-AB-2833-03A	1	TCGA-AB-2833	456
TCGA-AB-2833-03B	1	TCGA-AB-2833	456
TCGA-AB-2833-03C	1	TCGA-AB-2833	456
TCGA-AB-2833-11A	1	TCGA-AB-2833	456
TCGA-AB-2926-03A	1	TCGA-AB-2926	457
TCGA-AB-2926-11A	1	TCGA-AB-2926	457
TCGA-AB-2990-03B	0	TCGA-AB-2990	457
TCGA-AB-2990-03A	0	TCGA-AB-2990	457
TCGA-AB-2990-11A	0	TCGA-AB-2990	457
TCGA-AB-2968-03A	1	TCGA-AB-2968	458
TCGA-AB-2968-11A	1	TCGA-AB-2968	458
TCGA-AB-3006-03A	1	TCGA-AB-3006	485
TCGA-AB-3006-11A	1	TCGA-AB-3006	485
TCGA-AB-2839-03B	1	TCGA-AB-2839	486
TCGA-AB-2839-03C	1	TCGA-AB-2839	486
TCGA-AB-2839-03A	1	TCGA-AB-2839	486
TCGA-AB-2839-11A	1	TCGA-AB-2839	486
TCGA-AB-2839-11C	1	TCGA-AB-2839	486
TCGA-AB-2839-11B	1	TCGA-AB-2839	486
TCGA-AB-2981-03B	0	TCGA-AB-2981	487
TCGA-AB-2981-03C	0	TCGA-AB-2981	487
TCGA-AB-2981-03A	0	TCGA-AB-2981	487
TCGA-AB-2981-11A	0	TCGA-AB-2981	487
TCGA-AB-2959-11A	1	TCGA-AB-2959	489
TCGA-AB-2959-03A	1	TCGA-AB-2959	489
TCGA-AB-2955-03A	1	TCGA-AB-2955	489
TCGA-AB-2955-11A	1	TCGA-AB-2955	489
TCGA-AB-2904-03A	1	TCGA-AB-2904	517
TCGA-AB-2904-11A	1	TCGA-AB-2904	517
TCGA-AB-2836-11B	1	TCGA-AB-2836	518
TCGA-AB-2836-11C	1	TCGA-AB-2836	518
TCGA-AB-2836-11A	1	TCGA-AB-2836	518
TCGA-AB-2836-03A	1	TCGA-AB-2836	518
TCGA-AB-2836-03C	1	TCGA-AB-2836	518
TCGA-AB-2836-03B	1	TCGA-AB-2836	518
TCGA-AB-2906-03A	0	TCGA-AB-2906	577
TCGA-AB-2906-11A	0	TCGA-AB-2906	577
TCGA-AB-2805-03C	1	TCGA-AB-2805	577
TCGA-AB-2805-03B	1	TCGA-AB-2805	577
TCGA-AB-2805-03A	1	TCGA-AB-2805	577
TCGA-AB-2805-11A	1	TCGA-AB-2805	577
TCGA-AB-2805-11B	1	TCGA-AB-2805	577
TCGA-AB-2805-11C	1	TCGA-AB-2805	577
TCGA-AB-2858-12A	1	TCGA-AB-2858	577
TCGA-AB-2858-11B	1	TCGA-AB-2858	577
TCGA-AB-2858-11C	1	TCGA-AB-2858	577
TCGA-AB-2858-11A	1	TCGA-AB-2858	577
TCGA-AB-2858-03A	1	TCGA-AB-2858	577
TCGA-AB-2858-03C	1	TCGA-AB-2858	577
TCGA-AB-2858-03B	1	TCGA-AB-2858	577
TCGA-AB-2858-03D	1	TCGA-AB-2858	577
TCGA-AB-3009-03A	1	TCGA-AB-3009	577
TCGA-AB-3009-11A	1	TCGA-AB-3009	577
TCGA-AB-2864-03D	1	TCGA-AB-2864	577
TCGA-AB-2864-11D	1	TCGA-AB-2864	577
TCGA-AB-2864-11C	1	TCGA-AB-2864	577
TCGA-AB-2864-03A	1	TCGA-AB-2864	577
TCGA-AB-2864-03B	1	TCGA-AB-2864	577
TCGA-AB-2864-11B	1	TCGA-AB-2864	577
TCGA-AB-2864-11A	1	TCGA-AB-2864	577
TCGA-AB-2864-03C	1	TCGA-AB-2864	577
TCGA-AB-2948-03A	1	TCGA-AB-2948	580
TCGA-AB-2948-11A	1	TCGA-AB-2948	580
TCGA-AB-2847-11B	1	TCGA-AB-2847	608
TCGA-AB-2847-11C	1	TCGA-AB-2847	608
TCGA-AB-2847-11A	1	TCGA-AB-2847	608
TCGA-AB-2847-03A	1	TCGA-AB-2847	608
TCGA-AB-2847-03C	1	TCGA-AB-2847	608
TCGA-AB-2847-03B	1	TCGA-AB-2847	608
TCGA-AB-2847-11D	1	TCGA-AB-2847	608
TCGA-AB-2847-03D	1	TCGA-AB-2847	608
TCGA-AB-2973-03A	1	TCGA-AB-2973	609
TCGA-AB-2973-11A	1	TCGA-AB-2973	609
TCGA-AB-2957-03A	0	TCGA-AB-2957	609
TCGA-AB-2957-11A	0	TCGA-AB-2957	609
TCGA-AB-2872-03A	0	TCGA-AB-2872	638
TCGA-AB-2872-11A	0	TCGA-AB-2872	638
TCGA-AB-2877-03A	0	TCGA-AB-2877	638
TCGA-AB-2877-11A	0	TCGA-AB-2877	638
TCGA-AB-2831-11A	1	TCGA-AB-2831	640
TCGA-AB-2831-03B	1	TCGA-AB-2831	640
TCGA-AB-2831-11C	1	TCGA-AB-2831	640
TCGA-AB-2831-11B	1	TCGA-AB-2831	640
TCGA-AB-2831-03A	1	TCGA-AB-2831	640
TCGA-AB-2942-03A	0	TCGA-AB-2942	641
TCGA-AB-2942-11A	0	TCGA-AB-2942	641
TCGA-AB-2899-03A	1	TCGA-AB-2899	671
TCGA-AB-2899-11A	1	TCGA-AB-2899	671
TCGA-AB-2979-03B	0	TCGA-AB-2979	671
TCGA-AB-2979-03A	0	TCGA-AB-2979	671
TCGA-AB-2979-11A	0	TCGA-AB-2979	671
TCGA-AB-2978-11A	0	TCGA-AB-2978	699
TCGA-AB-2978-03A	0	TCGA-AB-2978	699
TCGA-AB-2949-03B	0	TCGA-AB-2949	699
TCGA-AB-2949-11A	0	TCGA-AB-2949	699
TCGA-AB-2949-03A	0	TCGA-AB-2949	699
TCGA-AB-2980-11A	0	TCGA-AB-2980	699
TCGA-AB-2980-03A	0	TCGA-AB-2980	699
TCGA-AB-2883-11A	0	TCGA-AB-2883	730
TCGA-AB-2883-03A	0	TCGA-AB-2883	730
TCGA-AB-2826-03B	1	TCGA-AB-2826	731
TCGA-AB-2826-11A	1	TCGA-AB-2826	731
TCGA-AB-2826-11C	1	TCGA-AB-2826	731
TCGA-AB-2826-11B	1	TCGA-AB-2826	731
TCGA-AB-2826-03A	1	TCGA-AB-2826	731
TCGA-AB-2884-11A	1	TCGA-AB-2884	731
TCGA-AB-2884-03A	1	TCGA-AB-2884	731
TCGA-AB-2993-03A	1	TCGA-AB-2993	761
TCGA-AB-2993-11A	1	TCGA-AB-2993	761
TCGA-AB-2971-03A	1	TCGA-AB-2971	792
TCGA-AB-2971-11A	1	TCGA-AB-2971	792
TCGA-AB-2803-11B	1	TCGA-AB-2803	792
TCGA-AB-2803-11C	1	TCGA-AB-2803	792
TCGA-AB-2803-11A	1	TCGA-AB-2803	792
TCGA-AB-2803-03A	1	TCGA-AB-2803	792
TCGA-AB-2803-03C	1	TCGA-AB-2803	792
TCGA-AB-2803-03B	1	TCGA-AB-2803	792
TCGA-AB-2814-11D	1	TCGA-AB-2814	792
TCGA-AB-2814-11B	1	TCGA-AB-2814	792
TCGA-AB-2814-11C	1	TCGA-AB-2814	792
TCGA-AB-2814-11A	1	TCGA-AB-2814	792
TCGA-AB-2814-03A	1	TCGA-AB-2814	792
TCGA-AB-2814-03C	1	TCGA-AB-2814	792
TCGA-AB-2814-03B	1	TCGA-AB-2814	792
TCGA-AB-2814-03D	1	TCGA-AB-2814	792
TCGA-AB-2914-03A	0	TCGA-AB-2914	792
TCGA-AB-2914-11A	0	TCGA-AB-2914	792
TCGA-AB-2821-11B	1	TCGA-AB-2821	822
TCGA-AB-2821-11C	1	TCGA-AB-2821	822
TCGA-AB-2821-11A	1	TCGA-AB-2821	822
TCGA-AB-2821-03A	1	TCGA-AB-2821	822
TCGA-AB-2821-03C	1	TCGA-AB-2821	822
TCGA-AB-2821-03B	1	TCGA-AB-2821	822
TCGA-AB-2815-03A	1	TCGA-AB-2815	822
TCGA-AB-2815-03B	1	TCGA-AB-2815	822
TCGA-AB-2815-11C	1	TCGA-AB-2815	822
TCGA-AB-2815-11B	1	TCGA-AB-2815	822
TCGA-AB-2815-11A	1	TCGA-AB-2815	822
TCGA-AB-2815-03C	1	TCGA-AB-2815	822
TCGA-AB-3008-11A	1	TCGA-AB-3008	822
TCGA-AB-3008-03A	1	TCGA-AB-3008	822
TCGA-AB-2966-11A	1	TCGA-AB-2966	854
TCGA-AB-2966-03A	1	TCGA-AB-2966	854
TCGA-AB-2916-11A	0	TCGA-AB-2916	882
TCGA-AB-2916-03A	0	TCGA-AB-2916	882
TCGA-AB-2976-03A	1	TCGA-AB-2976	915
TCGA-AB-2976-11A	1	TCGA-AB-2976	915
TCGA-AB-2892-11A	0	TCGA-AB-2892	943
TCGA-AB-2892-03A	0	TCGA-AB-2892	943
TCGA-AB-2806-03B	1	TCGA-AB-2806	945
TCGA-AB-2806-03A	1	TCGA-AB-2806	945
TCGA-AB-2806-11A	1	TCGA-AB-2806	945
TCGA-AB-2806-11B	1	TCGA-AB-2806	945
TCGA-AB-2822-11D	1	TCGA-AB-2822	973
TCGA-AB-2822-11A	1	TCGA-AB-2822	973
TCGA-AB-2822-11B	1	TCGA-AB-2822	973
TCGA-AB-2822-03D	1	TCGA-AB-2822	973
TCGA-AB-2822-03B	1	TCGA-AB-2822	973
TCGA-AB-2822-03C	1	TCGA-AB-2822	973
TCGA-AB-2822-03A	1	TCGA-AB-2822	973
TCGA-AB-2967-11A	0	TCGA-AB-2967	1035
TCGA-AB-2967-03A	0	TCGA-AB-2967	1035
TCGA-AB-2969-03A	0	TCGA-AB-2969	1127
TCGA-AB-2969-11A	0	TCGA-AB-2969	1127
TCGA-AB-2984-03A	0	TCGA-AB-2984	1157
TCGA-AB-2984-11A	0	TCGA-AB-2984	1157
TCGA-AB-2911-03A	0	TCGA-AB-2911	1186
TCGA-AB-2911-11A	0	TCGA-AB-2911	1186
TCGA-AB-2917-11A	0	TCGA-AB-2917	1216
TCGA-AB-2917-03A	0	TCGA-AB-2917	1216
TCGA-AB-2913-03A	0	TCGA-AB-2913	1216
TCGA-AB-2913-11A	0	TCGA-AB-2913	1216
TCGA-AB-2876-11A	0	TCGA-AB-2876	1219
TCGA-AB-2876-03A	0	TCGA-AB-2876	1219
TCGA-AB-3000-11A	0	TCGA-AB-3000	1249
TCGA-AB-3000-03A	0	TCGA-AB-3000	1249
TCGA-AB-2964-11A	0	TCGA-AB-2964	1277
TCGA-AB-2964-03A	0	TCGA-AB-2964	1277
TCGA-AB-2841-03C	1	TCGA-AB-2841	1401
TCGA-AB-2841-03B	1	TCGA-AB-2841	1401
TCGA-AB-2841-03A	1	TCGA-AB-2841	1401
TCGA-AB-2841-11A	1	TCGA-AB-2841	1401
TCGA-AB-2841-11B	1	TCGA-AB-2841	1401
TCGA-AB-2841-11C	1	TCGA-AB-2841	1401
TCGA-AB-2846-03A	1	TCGA-AB-2846	1402
TCGA-AB-2846-11B	1	TCGA-AB-2846	1402
TCGA-AB-2846-03B	1	TCGA-AB-2846	1402
TCGA-AB-2846-03C	1	TCGA-AB-2846	1402
TCGA-AB-2846-11A	1	TCGA-AB-2846	1402
TCGA-AB-2846-11D	1	TCGA-AB-2846	1402
TCGA-AB-2862-11A	0	TCGA-AB-2862	1430
TCGA-AB-2862-11C	0	TCGA-AB-2862	1430
TCGA-AB-2862-11B	0	TCGA-AB-2862	1430
TCGA-AB-2862-03B	0	TCGA-AB-2862	1430
TCGA-AB-2862-03C	0	TCGA-AB-2862	1430
TCGA-AB-2862-03A	0	TCGA-AB-2862	1430
TCGA-AB-3002-11A	1	TCGA-AB-3002	1431
TCGA-AB-3002-03A	1	TCGA-AB-3002	1431
TCGA-AB-2954-03A	0	TCGA-AB-2954	1492
TCGA-AB-2954-11A	0	TCGA-AB-2954	1492
TCGA-AB-2995-11A	0	TCGA-AB-2995	1551
TCGA-AB-2995-03A	0	TCGA-AB-2995	1551
TCGA-AB-3001-03A	0	TCGA-AB-3001	1581
TCGA-AB-3001-11A	0	TCGA-AB-3001	1581
TCGA-AB-2996-11A	0	TCGA-AB-2996	1581
TCGA-AB-2996-03A	0	TCGA-AB-2996	1581
TCGA-AB-3007-11A	0	TCGA-AB-3007	1581
TCGA-AB-3007-03A	0	TCGA-AB-3007	1581
TCGA-AB-2905-11A	0	TCGA-AB-2905	1611
TCGA-AB-2905-03A	0	TCGA-AB-2905	1611
TCGA-AB-2963-11A	1	TCGA-AB-2963	1642
TCGA-AB-2963-03A	1	TCGA-AB-2963	1642
TCGA-AB-2835-11A	0	TCGA-AB-2835	1673
TCGA-AB-2835-11C	0	TCGA-AB-2835	1673
TCGA-AB-2835-11B	0	TCGA-AB-2835	1673
TCGA-AB-2835-03B	0	TCGA-AB-2835	1673
TCGA-AB-2835-03C	0	TCGA-AB-2835	1673
TCGA-AB-2835-03A	0	TCGA-AB-2835	1673
TCGA-AB-2992-11A	1	TCGA-AB-2992	1706
TCGA-AB-2992-03A	1	TCGA-AB-2992	1706
TCGA-AB-2999-03A	0	TCGA-AB-2999	1735
TCGA-AB-2999-03B	0	TCGA-AB-2999	1735
TCGA-AB-2999-11A	0	TCGA-AB-2999	1735
TCGA-AB-2994-03A	0	TCGA-AB-2994	1798
TCGA-AB-2994-11A	0	TCGA-AB-2994	1798
TCGA-AB-2991-03A	0	TCGA-AB-2991	1826
TCGA-AB-2991-11A	0	TCGA-AB-2991	1826
TCGA-AB-3011-11A	0	TCGA-AB-3011	1885
TCGA-AB-3011-03A	0	TCGA-AB-3011	1885
TCGA-AB-3012-03A	0	TCGA-AB-3012	1887
TCGA-AB-3012-11A	0	TCGA-AB-3012	1887
TCGA-AB-3005-03A	0	TCGA-AB-3005	2100
TCGA-AB-3005-11A	0	TCGA-AB-3005	2100
TCGA-AB-2849-03C	0	TCGA-AB-2849	2220
TCGA-AB-2849-03B	0	TCGA-AB-2849	2220
TCGA-AB-2849-03A	0	TCGA-AB-2849	2220
TCGA-AB-2849-11A	0	TCGA-AB-2849	2220
TCGA-AB-2849-11B	0	TCGA-AB-2849	2220
TCGA-AB-2849-11C	0	TCGA-AB-2849	2220
TCGA-AB-2828-03B	0	TCGA-AB-2828	2284
TCGA-AB-2828-11C	0	TCGA-AB-2828	2284
TCGA-AB-2828-03A	0	TCGA-AB-2828	2284
TCGA-AB-2828-11A	0	TCGA-AB-2828	2284
TCGA-AB-2828-03C	0	TCGA-AB-2828	2284
TCGA-AB-2828-11B	0	TCGA-AB-2828	2284
TCGA-AB-2819-11B	0	TCGA-AB-2819	2496
TCGA-AB-2819-11C	0	TCGA-AB-2819	2496
TCGA-AB-2819-03A	0	TCGA-AB-2819	2496
TCGA-AB-2819-03B	0	TCGA-AB-2819	2496
TCGA-AB-2819-03C	0	TCGA-AB-2819	2496
TCGA-AB-2819-11A	0	TCGA-AB-2819	2496
TCGA-AB-2804-11A	0	TCGA-AB-2804	2557
TCGA-AB-2804-11C	0	TCGA-AB-2804	2557
TCGA-AB-2804-11B	0	TCGA-AB-2804	2557
TCGA-AB-2804-03B	0	TCGA-AB-2804	2557
TCGA-AB-2804-03C	0	TCGA-AB-2804	2557
TCGA-AB-2804-03A	0	TCGA-AB-2804	2557
TCGA-AB-2808-11A	0	TCGA-AB-2808	2861
TCGA-AB-2808-11C	0	TCGA-AB-2808	2861
TCGA-AB-2808-11B	0	TCGA-AB-2808	2861
TCGA-AB-2808-11D	0	TCGA-AB-2808	2861
TCGA-AB-2808-03B	0	TCGA-AB-2808	2861
TCGA-AB-2808-03C	0	TCGA-AB-2808	2861
TCGA-AB-2808-03A	0	TCGA-AB-2808	2861
TCGA-AB-2808-03D	0	TCGA-AB-2808	2861
