# Supplementary material for: Pan-cancer analysis reveals signal transducer and activator of transcription (STAT) gene family as biomarkers for prognostic prediction and therapeutic guidance
Source: Front Genet. 2023 Mar 9;14:1120500. doi: 10.3389/fgene.2023.1120500 (PMC10034013; doi:10.3389/fgene.2023.1120500)
Supplement: Supplementary file 2 [file DataSheet1.ZIP › Source data/TCGA-LGG.survival.tsv]

sample	OS	_PATIENT	OS.time
TCGA-HT-7472-01A	0	TCGA-HT-7472	1
TCGA-HT-A5R9-01A	0	TCGA-HT-A5R9	2
TCGA-HT-8015-01B	0	TCGA-HT-8015	3
TCGA-HT-7467-01A	0	TCGA-HT-7467	3
TCGA-HT-A74O-01A	0	TCGA-HT-A74O	3
TCGA-HT-7691-01A	0	TCGA-HT-7691	3
TCGA-HT-A5RB-01A	0	TCGA-HT-A5RB	3
TCGA-HT-7687-01A	0	TCGA-HT-7687	3
TCGA-HT-7690-01A	0	TCGA-HT-7690	3
TCGA-HT-8106-01A	0	TCGA-HT-8106	3
TCGA-VM-A8CB-01A	0	TCGA-VM-A8CB	3
TCGA-HT-7471-01A	0	TCGA-HT-7471	4
TCGA-HT-A5R5-01A	0	TCGA-HT-A5R5	4
TCGA-HT-7877-01A	0	TCGA-HT-7877	4
TCGA-HT-7676-01A	0	TCGA-HT-7676	5
TCGA-F6-A8O4-01A	0	TCGA-F6-A8O4	6
TCGA-HT-A4DS-01A	0	TCGA-HT-A4DS	7
TCGA-P5-A5EV-01A	0	TCGA-P5-A5EV	7
TCGA-HT-8111-01A	0	TCGA-HT-8111	7
TCGA-HT-7857-01A	0	TCGA-HT-7857	7
TCGA-P5-A72U-01A	0	TCGA-P5-A72U	7
TCGA-HT-7616-01A	1	TCGA-HT-7616	7
TCGA-F6-A8O3-01A	0	TCGA-F6-A8O3	7
TCGA-CS-5394-01A	0	TCGA-CS-5394	8
TCGA-HT-7875-01A	0	TCGA-HT-7875	10
TCGA-HT-8107-01A	0	TCGA-HT-8107	14
TCGA-HT-7860-01A	0	TCGA-HT-7860	15
TCGA-DU-A7TJ-01A	0	TCGA-DU-A7TJ	17
TCGA-HT-7680-01A	0	TCGA-HT-7680	23
TCGA-E1-A7YU-01A	1	TCGA-E1-A7YU	23
TCGA-DU-6400-01A	1	TCGA-DU-6400	37
TCGA-P5-A5F6-01A	0	TCGA-P5-A5F6	39
TCGA-HT-8010-01A	0	TCGA-HT-8010	50
TCGA-HT-A616-01A	0	TCGA-HT-A616	55
TCGA-QH-A6X9-01A	0	TCGA-QH-A6X9	58
TCGA-S9-A7J2-01A	0	TCGA-S9-A7J2	62
TCGA-TQ-A7RI-01A	0	TCGA-TQ-A7RI	62
TCGA-RY-A843-01A	0	TCGA-RY-A843	63
TCGA-P5-A5EZ-01A	0	TCGA-P5-A5EZ	70
TCGA-P5-A780-01A	0	TCGA-P5-A780	72
TCGA-P5-A5EY-01A	0	TCGA-P5-A5EY	72
TCGA-DU-6542-01A	1	TCGA-DU-6542	73
TCGA-HT-A74H-01A	0	TCGA-HT-A74H	74
TCGA-HT-8108-01A	0	TCGA-HT-8108	76
TCGA-QH-A65S-01A	0	TCGA-QH-A65S	77
TCGA-HT-A614-01A	0	TCGA-HT-A614	82
TCGA-DU-7309-01A	0	TCGA-DU-7309	84
TCGA-HT-7692-01A	0	TCGA-HT-7692	90
TCGA-HT-7607-01A	1	TCGA-HT-7607	96
TCGA-P5-A77X-01A	0	TCGA-P5-A77X	105
TCGA-E1-A7YI-01A	1	TCGA-E1-A7YI	111
TCGA-HT-7879-01A	0	TCGA-HT-7879	112
TCGA-HT-7882-01A	1	TCGA-HT-7882	113
TCGA-HT-7474-01A	0	TCGA-HT-7474	114
TCGA-HT-7485-01A	0	TCGA-HT-7485	122
TCGA-P5-A781-01A	0	TCGA-P5-A781	134
TCGA-HT-7605-01A	0	TCGA-HT-7605	139
TCGA-HT-7601-01A	0	TCGA-HT-7601	153
TCGA-DU-8158-01A	1	TCGA-DU-8158	155
TCGA-HT-A5RC-01A	1	TCGA-HT-A5RC	162
TCGA-HT-7880-01A	0	TCGA-HT-7880	162
TCGA-RY-A83Y-01A	0	TCGA-RY-A83Y	166
TCGA-HT-8109-01A	0	TCGA-HT-8109	169
TCGA-FG-A87Q-01A	0	TCGA-FG-A87Q	174
TCGA-S9-A6UA-01A	1	TCGA-S9-A6UA	178
TCGA-P5-A5F1-01A	0	TCGA-P5-A5F1	179
TCGA-DB-A64Q-01A	0	TCGA-DB-A64Q	182
TCGA-HT-7684-01A	0	TCGA-HT-7684	184
TCGA-HT-8105-01A	0	TCGA-HT-8105	190
TCGA-HT-7478-01A	0	TCGA-HT-7478	194
TCGA-HT-A61A-01A	0	TCGA-HT-A61A	194
TCGA-CS-5397-01A	1	TCGA-CS-5397	194
TCGA-HT-7476-01A	0	TCGA-HT-7476	199
TCGA-DU-7012-01A	1	TCGA-DU-7012	199
TCGA-HT-7468-01A	0	TCGA-HT-7468	203
TCGA-P5-A5EW-01A	0	TCGA-P5-A5EW	204
TCGA-DU-5852-01A	1	TCGA-DU-5852	205
TCGA-DU-5855-01A	0	TCGA-DU-5855	207
TCGA-HT-7694-01A	0	TCGA-HT-7694	210
TCGA-DU-6402-01A	1	TCGA-DU-6402	214
TCGA-DU-A7TD-01A	1	TCGA-DU-A7TD	228
TCGA-P5-A736-01A	0	TCGA-P5-A736	230
TCGA-P5-A5F4-01A	0	TCGA-P5-A5F4	231
TCGA-CS-4941-01A	1	TCGA-CS-4941	234
TCGA-VM-A8CD-01A	1	TCGA-VM-A8CD	240
TCGA-S9-A7IS-01A	1	TCGA-S9-A7IS	241
TCGA-P5-A5F2-01A	0	TCGA-P5-A5F2	242
TCGA-DU-6410-01A	0	TCGA-DU-6410	242
TCGA-DU-7292-01A	1	TCGA-DU-7292	242
TCGA-P5-A5EX-01A	0	TCGA-P5-A5EX	243
TCGA-VW-A8FI-01A	1	TCGA-VW-A8FI	245
TCGA-S9-A7J1-01A	0	TCGA-S9-A7J1	249
TCGA-DU-5854-01A	0	TCGA-DU-5854	257
TCGA-DU-7013-01A	1	TCGA-DU-7013	269
TCGA-P5-A731-01A	0	TCGA-P5-A731	274
TCGA-QH-A6CZ-01A	0	TCGA-QH-A6CZ	279
TCGA-HT-8012-01A	0	TCGA-HT-8012	286
TCGA-P5-A5F0-01A	0	TCGA-P5-A5F0	287
TCGA-P5-A735-01A	0	TCGA-P5-A735	292
TCGA-RY-A83Z-01A	0	TCGA-RY-A83Z	301
TCGA-QH-A6X3-01A	0	TCGA-QH-A6X3	313
TCGA-DU-7290-01A	1	TCGA-DU-7290	315
TCGA-S9-A7R2-01A	1	TCGA-S9-A7R2	316
TCGA-P5-A72W-01A	0	TCGA-P5-A72W	317
TCGA-HT-A74J-01A	0	TCGA-HT-A74J	320
TCGA-FG-A4MU-01B	0	TCGA-FG-A4MU	326
TCGA-FG-A70Z-01A	0	TCGA-FG-A70Z	328
TCGA-P5-A730-01A	0	TCGA-P5-A730	333
TCGA-HT-A74L-01A	0	TCGA-HT-A74L	336
TCGA-QH-A86X-01A	0	TCGA-QH-A86X	337
TCGA-DB-A75L-01A	0	TCGA-DB-A75L	342
TCGA-HT-7884-01B	0	TCGA-HT-7884	343
TCGA-DU-A76K-01A	1	TCGA-DU-A76K	347
TCGA-DU-7006-01A	1	TCGA-DU-7006	349
TCGA-HT-7469-01A	1	TCGA-HT-7469	351
TCGA-P5-A72Z-01A	0	TCGA-P5-A72Z	354
TCGA-DU-6403-01A	1	TCGA-DU-6403	354
TCGA-DB-A75K-01A	0	TCGA-DB-A75K	368
TCGA-HT-8104-01A	0	TCGA-HT-8104	372
TCGA-P5-A737-01A	0	TCGA-P5-A737	372
TCGA-QH-A6CX-01A	1	TCGA-QH-A6CX	372
TCGA-E1-A7YK-01A	1	TCGA-E1-A7YK	378
TCGA-QH-A65V-01A	0	TCGA-QH-A65V	384
TCGA-HW-A5KK-01A	1	TCGA-HW-A5KK	388
TCGA-QH-A870-01A	0	TCGA-QH-A870	395
TCGA-E1-A7Z2-01A	1	TCGA-E1-A7Z2	398
TCGA-P5-A72X-01A	0	TCGA-P5-A72X	403
TCGA-WH-A86K-01A	0	TCGA-WH-A86K	405
TCGA-DU-5853-01A	0	TCGA-DU-5853	407
TCGA-QH-A6CY-01A	0	TCGA-QH-A6CY	408
TCGA-VM-A8CA-01A	0	TCGA-VM-A8CA	411
TCGA-QH-A6CW-01A	0	TCGA-QH-A6CW	414
TCGA-P5-A733-01A	0	TCGA-P5-A733	414
TCGA-FG-8182-01A	0	TCGA-FG-8182	416
TCGA-DH-A7UU-01A	0	TCGA-DH-A7UU	417
TCGA-HT-8558-01A	0	TCGA-HT-8558	418
TCGA-HT-8110-01A	0	TCGA-HT-8110	419
TCGA-QH-A65Z-01A	0	TCGA-QH-A65Z	427
TCGA-S9-A6WQ-01A	0	TCGA-S9-A6WQ	428
TCGA-DU-8168-01A	0	TCGA-DU-8168	431
TCGA-FG-8185-01A	0	TCGA-FG-8185	433
TCGA-HT-7620-01A	0	TCGA-HT-7620	434
TCGA-E1-A7YD-01A	1	TCGA-E1-A7YD	435
TCGA-DB-A64W-01A	1	TCGA-DB-A64W	438
TCGA-KT-A74X-01A	0	TCGA-KT-A74X	438
TCGA-KT-A7W1-01A	0	TCGA-KT-A7W1	438
TCGA-QH-A6CV-01A	0	TCGA-QH-A6CV	442
TCGA-HT-7695-01A	0	TCGA-HT-7695	442
TCGA-QH-A6X4-01A	0	TCGA-QH-A6X4	442
TCGA-DU-5849-01A	0	TCGA-DU-5849	443
TCGA-DU-8162-01A	1	TCGA-DU-8162	444
TCGA-FG-A60J-01A	0	TCGA-FG-A60J	449
TCGA-QH-A6CU-01A	0	TCGA-QH-A6CU	451
TCGA-TM-A84S-01A	0	TCGA-TM-A84S	454
TCGA-FG-6689-01A	0	TCGA-FG-6689	454
TCGA-HT-7689-01A	0	TCGA-HT-7689	455
TCGA-FG-8188-01A	0	TCGA-FG-8188	455
TCGA-DU-7010-01A	1	TCGA-DU-7010	456
TCGA-FG-A6IZ-01A	0	TCGA-FG-A6IZ	457
TCGA-S9-A7QW-01A	0	TCGA-S9-A7QW	458
TCGA-DU-5874-01A	0	TCGA-DU-5874	461
TCGA-QH-A65R-01A	0	TCGA-QH-A65R	461
TCGA-E1-A7YS-01A	1	TCGA-E1-A7YS	466
TCGA-FG-7634-01A	0	TCGA-FG-7634	467
TCGA-HT-A74K-01A	0	TCGA-HT-A74K	467
TCGA-DU-8167-01A	0	TCGA-DU-8167	471
TCGA-HT-8564-01A	0	TCGA-HT-8564	478
TCGA-QH-A65X-01A	0	TCGA-QH-A65X	482
TCGA-TQ-A7RH-01A	0	TCGA-TQ-A7RH	486
TCGA-VV-A86M-01A	0	TCGA-VV-A86M	487
TCGA-FG-8186-01A	0	TCGA-FG-8186	487
TCGA-HT-A617-01A	0	TCGA-HT-A617	491
TCGA-DB-A75P-01A	0	TCGA-DB-A75P	492
TCGA-E1-A7YL-01A	1	TCGA-E1-A7YL	492
TCGA-TM-A84C-01A	1	TCGA-TM-A84C	492
TCGA-TM-A84C-12A	1	TCGA-TM-A84C	492
TCGA-HT-7677-01A	0	TCGA-HT-7677	494
TCGA-HT-8011-01A	0	TCGA-HT-8011	494
TCGA-QH-A6X5-01A	0	TCGA-QH-A6X5	497
TCGA-FG-A6J1-01A	0	TCGA-FG-A6J1	500
TCGA-QH-A6XA-01A	0	TCGA-QH-A6XA	502
TCGA-HT-7473-01A	0	TCGA-HT-7473	503
TCGA-QH-A6XC-01A	0	TCGA-QH-A6XC	508
TCGA-QH-A6X8-01A	0	TCGA-QH-A6X8	509
TCGA-DU-6406-01A	1	TCGA-DU-6406	512
TCGA-HT-A618-01A	0	TCGA-HT-A618	512
TCGA-HT-A615-01A	0	TCGA-HT-A615	515
TCGA-DU-8166-01A	0	TCGA-DU-8166	516
TCGA-DU-A76O-01A	0	TCGA-DU-A76O	522
TCGA-DH-A66F-01A	0	TCGA-DH-A66F	523
TCGA-DH-A66G-01A	0	TCGA-DH-A66G	523
TCGA-HT-7606-01A	0	TCGA-HT-7606	526
TCGA-HT-7475-01A	0	TCGA-HT-7475	530
TCGA-DU-5851-01A	0	TCGA-DU-5851	531
TCGA-DH-A7UT-01A	1	TCGA-DH-A7UT	531
TCGA-DU-5872-02A	0	TCGA-DU-5872	532
TCGA-DU-5872-01A	0	TCGA-DU-5872	532
TCGA-HT-A61B-01A	0	TCGA-HT-A61B	533
TCGA-HT-7693-01A	0	TCGA-HT-7693	533
TCGA-HT-A61C-01A	1	TCGA-HT-A61C	537
TCGA-CS-6186-01A	1	TCGA-CS-6186	538
TCGA-FG-A60K-01A	0	TCGA-FG-A60K	542
TCGA-DB-A75M-01A	0	TCGA-DB-A75M	544
TCGA-FG-7636-01A	0	TCGA-FG-7636	544
TCGA-DU-A7T6-01A	1	TCGA-DU-A7T6	547
TCGA-DU-5847-01A	0	TCGA-DU-5847	548
TCGA-FG-A4MW-01A	1	TCGA-FG-A4MW	559
TCGA-FG-6692-01A	1	TCGA-FG-6692	561
TCGA-DB-A64X-01A	0	TCGA-DB-A64X	563
TCGA-S9-A7QX-01A	0	TCGA-S9-A7QX	564
TCGA-S9-A6WO-01A	0	TCGA-S9-A6WO	566
TCGA-DH-A7UV-01A	0	TCGA-DH-A7UV	566
TCGA-TM-A84R-01A	0	TCGA-TM-A84R	566
TCGA-FG-A87N-01A	0	TCGA-FG-A87N	567
TCGA-S9-A6WP-01A	0	TCGA-S9-A6WP	567
TCGA-FG-A4MX-01A	0	TCGA-FG-A4MX	569
TCGA-S9-A89V-01A	0	TCGA-S9-A89V	569
TCGA-S9-A6TV-01A	0	TCGA-S9-A6TV	571
TCGA-FG-6688-01A	0	TCGA-FG-6688	571
TCGA-DB-A4XA-01A	0	TCGA-DB-A4XA	573
TCGA-DU-5871-01A	0	TCGA-DU-5871	576
TCGA-DU-7298-01A	1	TCGA-DU-7298	576
TCGA-IK-7675-01A	1	TCGA-IK-7675	578
TCGA-DU-8165-01A	0	TCGA-DU-8165	582
TCGA-P5-A77W-01A	0	TCGA-P5-A77W	584
TCGA-HT-7855-01A	0	TCGA-HT-7855	585
TCGA-QH-A6CS-01A	0	TCGA-QH-A6CS	588
TCGA-E1-A7YJ-01A	1	TCGA-E1-A7YJ	592
TCGA-RY-A845-01A	0	TCGA-RY-A845	596
TCGA-TQ-A7RG-01A	0	TCGA-TQ-A7RG	599
TCGA-S9-A6WM-01A	0	TCGA-S9-A6WM	604
TCGA-DU-6405-01A	1	TCGA-DU-6405	605
TCGA-DH-5140-01A	1	TCGA-DH-5140	607
TCGA-S9-A7IZ-01A	0	TCGA-S9-A7IZ	608
TCGA-S9-A7J0-01A	0	TCGA-S9-A7J0	609
TCGA-VM-A8CF-01A	0	TCGA-VM-A8CF	609
TCGA-FG-8187-01A	0	TCGA-FG-8187	611
TCGA-FG-7643-01A	0	TCGA-FG-7643	611
TCGA-HT-A5R7-01A	0	TCGA-HT-A5R7	615
TCGA-FG-A713-01A	0	TCGA-FG-A713	622
TCGA-S9-A89Z-01A	0	TCGA-S9-A89Z	623
TCGA-FG-7641-01B	0	TCGA-FG-7641	627
TCGA-DU-8163-01A	0	TCGA-DU-8163	629
TCGA-S9-A7J3-01A	0	TCGA-S9-A7J3	629
TCGA-HW-A5KM-01A	0	TCGA-HW-A5KM	630
TCGA-WY-A85E-01A	0	TCGA-WY-A85E	633
TCGA-DU-A6S7-01A	0	TCGA-DU-A6S7	638
TCGA-CS-5395-01A	1	TCGA-CS-5395	639
TCGA-E1-A7YM-01A	1	TCGA-E1-A7YM	648
TCGA-DU-A76R-01A	1	TCGA-DU-A76R	648
TCGA-TQ-A7RF-01A	0	TCGA-TQ-A7RF	650
TCGA-HT-A619-01A	0	TCGA-HT-A619	651
TCGA-DU-8164-01A	0	TCGA-DU-8164	651
TCGA-FG-A60L-01A	0	TCGA-FG-A60L	655
TCGA-DU-A6S3-01A	0	TCGA-DU-A6S3	656
TCGA-HT-7608-01A	0	TCGA-HT-7608	671
TCGA-FG-A6J3-01A	0	TCGA-FG-A6J3	677
TCGA-DU-A6S8-01A	0	TCGA-DU-A6S8	678
TCGA-DU-6394-01A	1	TCGA-DU-6394	682
TCGA-FG-8189-01B	0	TCGA-FG-8189	685
TCGA-FG-7638-01B	0	TCGA-FG-7638	686
TCGA-HT-7603-01A	0	TCGA-HT-7603	705
TCGA-VW-A7QS-01A	0	TCGA-VW-A7QS	706
TCGA-DH-A7US-01A	0	TCGA-DH-A7US	706
TCGA-DU-7304-02A	1	TCGA-DU-7304	709
TCGA-DU-7304-01A	1	TCGA-DU-7304	709
TCGA-VM-A8CH-01A	0	TCGA-VM-A8CH	714
TCGA-S9-A7IY-01A	0	TCGA-S9-A7IY	715
TCGA-HT-7873-01B	0	TCGA-HT-7873	718
TCGA-FG-A4MY-01A	0	TCGA-FG-A4MY	721
TCGA-DU-8161-01A	1	TCGA-DU-8161	722
TCGA-TM-A84T-01A	0	TCGA-TM-A84T	724
TCGA-E1-A7YN-01A	1	TCGA-E1-A7YN	727
TCGA-TM-A84J-01A	0	TCGA-TM-A84J	735
TCGA-DB-A64L-01A	0	TCGA-DB-A64L	736
TCGA-HT-7477-01B	0	TCGA-HT-7477	738
TCGA-S9-A6U0-01A	1	TCGA-S9-A6U0	742
TCGA-DU-A5TT-01A	0	TCGA-DU-A5TT	743
TCGA-DH-5144-01A	0	TCGA-DH-5144	748
TCGA-TM-A84M-01A	0	TCGA-TM-A84M	754
TCGA-TM-A84B-12A	1	TCGA-TM-A84B	758
TCGA-TM-A84B-01A	1	TCGA-TM-A84B	758
TCGA-HW-8322-01A	0	TCGA-HW-8322	758
TCGA-DU-A5TW-01A	0	TCGA-DU-A5TW	760
TCGA-TM-A84Q-01A	0	TCGA-TM-A84Q	772
TCGA-FG-5963-01A	1	TCGA-FG-5963	775
TCGA-FG-5963-02A	1	TCGA-FG-5963	775
TCGA-DB-A64O-01A	1	TCGA-DB-A64O	775
TCGA-DU-A6S2-01A	0	TCGA-DU-A6S2	777
TCGA-S9-A6U1-01A	0	TCGA-S9-A6U1	785
TCGA-TQ-A7RR-01A	0	TCGA-TQ-A7RR	787
TCGA-DU-7301-01A	1	TCGA-DU-7301	788
TCGA-HT-A4DV-01A	0	TCGA-HT-A4DV	792
TCGA-TQ-A7RQ-01A	0	TCGA-TQ-A7RQ	795
TCGA-DU-A5TU-01A	0	TCGA-DU-A5TU	796
TCGA-DU-7019-01A	0	TCGA-DU-7019	800
TCGA-S9-A6WN-01A	0	TCGA-S9-A6WN	805
TCGA-DU-A76L-01A	1	TCGA-DU-A76L	814
TCGA-CS-6188-01A	1	TCGA-CS-6188	814
TCGA-S9-A7IX-01A	1	TCGA-S9-A7IX	819
TCGA-TQ-A7RW-01A	1	TCGA-TQ-A7RW	821
TCGA-S9-A7QZ-01A	0	TCGA-S9-A7QZ	826
TCGA-HT-A5RA-01A	0	TCGA-HT-A5RA	832
TCGA-DB-A64S-01A	0	TCGA-DB-A64S	835
TCGA-FN-7833-01A	0	TCGA-FN-7833	837
TCGA-DB-A64U-01A	0	TCGA-DB-A64U	846
TCGA-DH-A66D-01A	0	TCGA-DH-A66D	846
TCGA-TM-A84I-01A	0	TCGA-TM-A84I	854
TCGA-RY-A840-01A	0	TCGA-RY-A840	854
TCGA-HT-8563-01A	0	TCGA-HT-8563	860
TCGA-FG-8181-01A	0	TCGA-FG-8181	862
TCGA-S9-A7QY-01A	0	TCGA-S9-A7QY	863
TCGA-FG-A70Y-01A	0	TCGA-FG-A70Y	868
TCGA-HW-A5KL-01A	0	TCGA-HW-A5KL	878
TCGA-E1-A7YE-01A	1	TCGA-E1-A7YE	886
TCGA-DB-A64V-01A	0	TCGA-DB-A64V	889
TCGA-HT-8113-01A	0	TCGA-HT-8113	900
TCGA-HT-7602-01A	0	TCGA-HT-7602	908
TCGA-DU-A5TR-01A	0	TCGA-DU-A5TR	908
TCGA-S9-A6U2-01A	0	TCGA-S9-A6U2	908
TCGA-S9-A7R4-01A	0	TCGA-S9-A7R4	914
TCGA-TQ-A7RP-01A	0	TCGA-TQ-A7RP	914
TCGA-DB-A64P-01A	0	TCGA-DB-A64P	916
TCGA-DB-A4XB-01A	0	TCGA-DB-A4XB	919
TCGA-DH-A669-02A	1	TCGA-DH-A669	919
TCGA-DH-A669-01A	1	TCGA-DH-A669	919
TCGA-TM-A84H-01A	0	TCGA-TM-A84H	926
TCGA-DU-7018-01A	1	TCGA-DU-7018	933
TCGA-RY-A847-01A	0	TCGA-RY-A847	933
TCGA-DB-A75O-01A	0	TCGA-DB-A75O	935
TCGA-RY-A83X-01A	0	TCGA-RY-A83X	939
TCGA-S9-A6WL-01A	0	TCGA-S9-A6WL	946
TCGA-TQ-A7RO-01A	0	TCGA-TQ-A7RO	949
TCGA-TQ-A8XE-02A	1	TCGA-TQ-A8XE	954
TCGA-TQ-A8XE-01A	1	TCGA-TQ-A8XE	954
TCGA-DB-A64R-01A	0	TCGA-DB-A64R	955
TCGA-HT-7902-01A	0	TCGA-HT-7902	956
TCGA-S9-A7R8-01A	1	TCGA-S9-A7R8	961
TCGA-HW-A5KJ-01A	1	TCGA-HW-A5KJ	962
TCGA-DB-A4XH-01A	0	TCGA-DB-A4XH	962
TCGA-DU-A5TS-01A	0	TCGA-DU-A5TS	964
TCGA-HT-7688-01A	0	TCGA-HT-7688	964
TCGA-DH-5141-01A	0	TCGA-DH-5141	968
TCGA-E1-A7Z6-01A	1	TCGA-E1-A7Z6	984
TCGA-E1-A7YV-01A	1	TCGA-E1-A7YV	987
TCGA-FG-8191-01A	0	TCGA-FG-8191	992
TCGA-S9-A6U5-01A	0	TCGA-S9-A6U5	992
TCGA-R8-A6MO-01A	0	TCGA-R8-A6MO	993
TCGA-HT-8019-01A	0	TCGA-HT-8019	1004
TCGA-TM-A84O-01A	1	TCGA-TM-A84O	1011
TCGA-DU-A5TP-01A	0	TCGA-DU-A5TP	1012
TCGA-DB-A4XF-01A	0	TCGA-DB-A4XF	1021
TCGA-TQ-A7RN-01A	0	TCGA-TQ-A7RN	1026
TCGA-TQ-A7RU-01A	0	TCGA-TQ-A7RU	1032
TCGA-DU-A5TY-01A	1	TCGA-DU-A5TY	1033
TCGA-HT-8114-01A	0	TCGA-HT-8114	1040
TCGA-TM-A7CA-01A	0	TCGA-TM-A7CA	1058
TCGA-S9-A6U6-01A	0	TCGA-S9-A6U6	1069
TCGA-S9-A6TY-01A	0	TCGA-S9-A6TY	1076
TCGA-HW-7495-01A	0	TCGA-HW-7495	1078
TCGA-HT-7881-01A	0	TCGA-HT-7881	1079
TCGA-S9-A7IQ-01A	0	TCGA-S9-A7IQ	1099
TCGA-CS-4943-01A	1	TCGA-CS-4943	1106
TCGA-DB-5280-01A	0	TCGA-DB-5280	1112
TCGA-FG-A710-01A	0	TCGA-FG-A710	1115
TCGA-TQ-A7RM-01A	0	TCGA-TQ-A7RM	1116
TCGA-E1-A7YW-01A	1	TCGA-E1-A7YW	1120
TCGA-S9-A6TZ-01A	0	TCGA-S9-A6TZ	1120
TCGA-FG-5965-01B	1	TCGA-FG-5965	1120
TCGA-FG-5965-02B	1	TCGA-FG-5965	1120
TCGA-FG-5965-02A	1	TCGA-FG-5965	1120
TCGA-VV-A829-01A	0	TCGA-VV-A829	1127
TCGA-HT-7874-01A	0	TCGA-HT-7874	1130
TCGA-CS-6290-01A	1	TCGA-CS-6290	1137
TCGA-DU-A7TC-01A	0	TCGA-DU-A7TC	1137
TCGA-DB-A4XE-01A	0	TCGA-DB-A4XE	1139
TCGA-WY-A85D-01A	0	TCGA-WY-A85D	1147
TCGA-HT-8018-01A	1	TCGA-HT-8018	1152
TCGA-FG-A4MT-01A	0	TCGA-FG-A4MT	1164
TCGA-FG-A4MT-02A	0	TCGA-FG-A4MT	1164
TCGA-S9-A6WH-01A	0	TCGA-S9-A6WH	1173
TCGA-DU-A7TI-01A	1	TCGA-DU-A7TI	1183
TCGA-HT-7856-01A	0	TCGA-HT-7856	1189
TCGA-VM-A8CE-01A	0	TCGA-VM-A8CE	1191
TCGA-EZ-7264-01A	0	TCGA-EZ-7264	1201
TCGA-HT-7854-01A	0	TCGA-HT-7854	1201
TCGA-HW-8319-01A	1	TCGA-HW-8319	1209
TCGA-DB-A4XD-01A	0	TCGA-DB-A4XD	1210
TCGA-WY-A859-01A	0	TCGA-WY-A859	1213
TCGA-HW-8320-01A	0	TCGA-HW-8320	1217
TCGA-FG-7637-01A	0	TCGA-FG-7637	1219
TCGA-HT-7470-01A	1	TCGA-HT-7470	1220
TCGA-CS-5393-01A	0	TCGA-CS-5393	1222
TCGA-HT-7479-01A	0	TCGA-HT-7479	1227
TCGA-TQ-A7RJ-01A	0	TCGA-TQ-A7RJ	1229
TCGA-TM-A84G-01A	0	TCGA-TM-A84G	1236
TCGA-TM-A84L-01A	1	TCGA-TM-A84L	1242
TCGA-S9-A6TX-01A	0	TCGA-S9-A6TX	1245
TCGA-S9-A6TW-01A	0	TCGA-S9-A6TW	1250
TCGA-E1-5304-01A	1	TCGA-E1-5304	1251
TCGA-FG-6691-01A	0	TCGA-FG-6691	1257
TCGA-HW-7489-01A	1	TCGA-HW-7489	1262
TCGA-DU-7306-01A	0	TCGA-DU-7306	1277
TCGA-DH-A66B-01A	0	TCGA-DH-A66B	1279
TCGA-HW-8321-01A	0	TCGA-HW-8321	1294
TCGA-FG-6690-01A	0	TCGA-FG-6690	1294
TCGA-HT-7686-01A	0	TCGA-HT-7686	1300
TCGA-IK-8125-01A	0	TCGA-IK-8125	1301
TCGA-VM-A8C9-01A	0	TCGA-VM-A8C9	1314
TCGA-WY-A85A-01A	0	TCGA-WY-A85A	1320
TCGA-CS-4942-01A	1	TCGA-CS-4942	1335
TCGA-WY-A858-01A	0	TCGA-WY-A858	1337
TCGA-DU-7299-01A	1	TCGA-DU-7299	1339
TCGA-TQ-A7RK-01A	0	TCGA-TQ-A7RK	1341
TCGA-TQ-A7RK-02B	0	TCGA-TQ-A7RK	1341
TCGA-TQ-A7RK-02A	0	TCGA-TQ-A7RK	1341
TCGA-DU-A7TG-01A	1	TCGA-DU-A7TG	1351
TCGA-DB-5279-01A	0	TCGA-DB-5279	1354
TCGA-HT-7681-01A	0	TCGA-HT-7681	1359
TCGA-HW-7487-01A	0	TCGA-HW-7487	1382
TCGA-HW-7490-01A	0	TCGA-HW-7490	1387
TCGA-WY-A85B-01A	0	TCGA-WY-A85B	1393
TCGA-VM-A8C8-01A	0	TCGA-VM-A8C8	1397
TCGA-HT-7609-01A	0	TCGA-HT-7609	1399
TCGA-DH-5143-01A	0	TCGA-DH-5143	1401
TCGA-DU-6397-02A	1	TCGA-DU-6397	1401
TCGA-DU-6397-01A	1	TCGA-DU-6397	1401
TCGA-DB-A4X9-01A	0	TCGA-DB-A4X9	1412
TCGA-DB-A4XC-01A	0	TCGA-DB-A4XC	1421
TCGA-CS-6670-01A	0	TCGA-CS-6670	1426
TCGA-WY-A85C-01A	0	TCGA-WY-A85C	1426
TCGA-CS-6666-01A	0	TCGA-CS-6666	1428
TCGA-FG-5962-01B	0	TCGA-FG-5962	1453
TCGA-DB-5275-01A	0	TCGA-DB-5275	1458
TCGA-CS-6667-01A	0	TCGA-CS-6667	1469
TCGA-TM-A7C4-01A	0	TCGA-TM-A7C4	1470
TCGA-FG-A711-01A	1	TCGA-FG-A711	1481
TCGA-DU-6395-01A	1	TCGA-DU-6395	1491
TCGA-DU-6395-02A	1	TCGA-DU-6395	1491
TCGA-CS-6669-01A	0	TCGA-CS-6669	1494
TCGA-TM-A7C5-01A	0	TCGA-TM-A7C5	1500
TCGA-CS-6668-01A	0	TCGA-CS-6668	1519
TCGA-E1-5302-01A	1	TCGA-E1-5302	1525
TCGA-HT-7858-01A	0	TCGA-HT-7858	1540
TCGA-DB-5277-01A	1	TCGA-DB-5277	1547
TCGA-W9-A837-01A	0	TCGA-W9-A837	1553
TCGA-DU-A7TB-01A	0	TCGA-DU-A7TB	1567
TCGA-CS-6665-01A	0	TCGA-CS-6665	1568
TCGA-E1-A7YQ-01A	1	TCGA-E1-A7YQ	1578
TCGA-DU-6393-01A	1	TCGA-DU-6393	1585
TCGA-FG-5964-01A	0	TCGA-FG-5964	1588
TCGA-CS-5396-01A	0	TCGA-CS-5396	1631
TCGA-DH-A7UR-01A	0	TCGA-DH-A7UR	1650
TCGA-TM-A7C3-01A	1	TCGA-TM-A7C3	1666
TCGA-HT-7610-01A	0	TCGA-HT-7610	1706
TCGA-HW-7486-01A	0	TCGA-HW-7486	1721
TCGA-HT-7611-01A	0	TCGA-HT-7611	1752
TCGA-E1-5307-01A	1	TCGA-E1-5307	1762
TCGA-TM-A84F-01A	0	TCGA-TM-A84F	1796
TCGA-R8-A73M-01A	0	TCGA-R8-A73M	1806
TCGA-CS-4944-01A	0	TCGA-CS-4944	1828
TCGA-DU-7302-01A	0	TCGA-DU-7302	1834
TCGA-TQ-A7RV-02A	0	TCGA-TQ-A7RV	1868
TCGA-TQ-A7RV-01A	0	TCGA-TQ-A7RV	1868
TCGA-DU-7300-01A	1	TCGA-DU-7300	1886
TCGA-S9-A6TS-01A	1	TCGA-S9-A6TS	1891
TCGA-DU-7007-01A	1	TCGA-DU-7007	1915
TCGA-HT-8013-01A	1	TCGA-HT-8013	1933
TCGA-DH-5142-01A	0	TCGA-DH-5142	1943
TCGA-TM-A7CF-01A	0	TCGA-TM-A7CF	1989
TCGA-TM-A7CF-02A	0	TCGA-TM-A7CF	1989
TCGA-DU-6399-01A	1	TCGA-DU-6399	2000
TCGA-E1-5303-01A	1	TCGA-E1-5303	2052
TCGA-HW-7491-01A	0	TCGA-HW-7491	2078
TCGA-HW-7493-01A	0	TCGA-HW-7493	2107
TCGA-DB-5276-01A	0	TCGA-DB-5276	2218
TCGA-DB-A4XG-01A	0	TCGA-DB-A4XG	2219
TCGA-E1-A7Z3-01A	1	TCGA-E1-A7Z3	2235
TCGA-E1-A7YO-01A	1	TCGA-E1-A7YO	2282
TCGA-DU-6396-01A	1	TCGA-DU-6396	2286
TCGA-HT-7480-01A	0	TCGA-HT-7480	2287
TCGA-S9-A6WD-01A	0	TCGA-S9-A6WD	2289
TCGA-DB-5274-01A	0	TCGA-DB-5274	2289
TCGA-E1-5318-01A	1	TCGA-E1-5318	2379
TCGA-DB-5281-01A	0	TCGA-DB-5281	2381
TCGA-E1-5305-01A	1	TCGA-E1-5305	2433
TCGA-DB-5273-01A	0	TCGA-DB-5273	2493
TCGA-DU-A7TA-01A	0	TCGA-DU-A7TA	2565
TCGA-S9-A6WI-01A	0	TCGA-S9-A6WI	2585
TCGA-S9-A6WG-01A	0	TCGA-S9-A6WG	2602
TCGA-S9-A6TU-01A	0	TCGA-S9-A6TU	2650
TCGA-DU-6401-01A	1	TCGA-DU-6401	2660
TCGA-DU-6401-02A	1	TCGA-DU-6401	2660
TCGA-R8-A6MK-01A	0	TCGA-R8-A6MK	2702
TCGA-DU-7015-01A	0	TCGA-DU-7015	2761
TCGA-DB-5278-01A	0	TCGA-DB-5278	2772
TCGA-E1-A7YH-01A	1	TCGA-E1-A7YH	2835
TCGA-R8-A6ML-01A	0	TCGA-R8-A6ML	2860
TCGA-DU-7294-01A	0	TCGA-DU-7294	2869
TCGA-DU-6407-01A	1	TCGA-DU-6407	2875
TCGA-DU-6407-02B	1	TCGA-DU-6407	2875
TCGA-DU-6407-02A	1	TCGA-DU-6407	2875
TCGA-DU-A6S6-01A	0	TCGA-DU-A6S6	2893
TCGA-E1-5319-01A	1	TCGA-E1-5319	2907
TCGA-HT-7481-01A	0	TCGA-HT-7481	2918
TCGA-S9-A6U9-01A	0	TCGA-S9-A6U9	2918
TCGA-S9-A6U8-01A	1	TCGA-S9-A6U8	2988
TCGA-S9-A7R7-01A	0	TCGA-S9-A7R7	3000
TCGA-S9-A7R3-01A	0	TCGA-S9-A7R3	3013
TCGA-DU-7011-01A	1	TCGA-DU-7011	3200
TCGA-HT-7482-01A	0	TCGA-HT-7482	3253
TCGA-DU-6408-01A	1	TCGA-DU-6408	3470
TCGA-DU-7014-01A	1	TCGA-DU-7014	3571
TCGA-CS-4938-01B	0	TCGA-CS-4938	3574
TCGA-HT-7604-01A	0	TCGA-HT-7604	3725
TCGA-DB-5270-01A	0	TCGA-DB-5270	3733
TCGA-S9-A6UB-01A	0	TCGA-S9-A6UB	3761
TCGA-E1-5322-01A	1	TCGA-E1-5322	3978
TCGA-DU-6404-02A	1	TCGA-DU-6404	4068
TCGA-DU-6404-01A	1	TCGA-DU-6404	4068
TCGA-DU-6404-02B	1	TCGA-DU-6404	4068
TCGA-E1-5311-01A	1	TCGA-E1-5311	4084
TCGA-S9-A6WE-01A	0	TCGA-S9-A6WE	4113
TCGA-DU-A7T8-01A	1	TCGA-DU-A7T8	4229
TCGA-E1-A7Z4-01A	1	TCGA-E1-A7Z4	4412
TCGA-E1-A7YY-01A	1	TCGA-E1-A7YY	4445
TCGA-DU-7009-01A	1	TCGA-DU-7009	4695
TCGA-DU-7008-01A	0	TCGA-DU-7008	4752
TCGA-S9-A7R1-01A	1	TCGA-S9-A7R1	5166
TCGA-HT-7483-01A	0	TCGA-HT-7483	5255
TCGA-DU-5870-02A	0	TCGA-DU-5870	5546
TCGA-DU-5870-01A	0	TCGA-DU-5870	5546
TCGA-DU-6392-01A	0	TCGA-DU-6392	6423
