# Supplementary material for: Pan-cancer analysis reveals signal transducer and activator of transcription (STAT) gene family as biomarkers for prognostic prediction and therapeutic guidance
Source: Front Genet. 2023 Mar 9;14:1120500. doi: 10.3389/fgene.2023.1120500 (PMC10034013; doi:10.3389/fgene.2023.1120500)
Supplement: Supplementary file 2 [file DataSheet1.ZIP › Source data/TCGA-LIHC.survival.tsv]

sample	OS	_PATIENT	OS.time
TCGA-FV-A495-11A	0	TCGA-FV-A495	1
TCGA-FV-A495-01A	0	TCGA-FV-A495	1
TCGA-ED-A7PZ-01A	0	TCGA-ED-A7PZ	6
TCGA-ED-A97K-01A	0	TCGA-ED-A97K	6
TCGA-ED-A7PX-01A	0	TCGA-ED-A7PX	6
TCGA-BC-A3KF-01A	0	TCGA-BC-A3KF	8
TCGA-DD-A4NR-01A	1	TCGA-DD-A4NR	9
TCGA-DD-A4NR-11A	1	TCGA-DD-A4NR	9
TCGA-DD-AACK-01A	0	TCGA-DD-AACK	9
TCGA-RC-A6M6-01A	0	TCGA-RC-A6M6	9
TCGA-FV-A496-11A	0	TCGA-FV-A496	10
TCGA-FV-A496-01A	0	TCGA-FV-A496	10
TCGA-DD-A3A8-01A	1	TCGA-DD-A3A8	11
TCGA-DD-A3A8-11A	1	TCGA-DD-A3A8	11
TCGA-DD-AADM-01A	1	TCGA-DD-AADM	12
TCGA-FV-A4ZQ-01A	0	TCGA-FV-A4ZQ	12
TCGA-DD-A11B-11A	1	TCGA-DD-A11B	14
TCGA-DD-A11B-01A	1	TCGA-DD-A11B	14
TCGA-RC-A6M5-01A	0	TCGA-RC-A6M5	15
TCGA-DD-AAC8-01A	1	TCGA-DD-AAC8	16
TCGA-EP-A2KC-01A	1	TCGA-EP-A2KC	19
TCGA-BW-A5NO-01A	0	TCGA-BW-A5NO	20
TCGA-5C-AAPD-01A	0	TCGA-5C-AAPD	20
TCGA-ZP-A9D1-01A	0	TCGA-ZP-A9D1	21
TCGA-RC-A6M4-01A	0	TCGA-RC-A6M4	22
TCGA-T1-A6J8-01A	0	TCGA-T1-A6J8	23
TCGA-G3-AAV4-01A	1	TCGA-G3-AAV4	27
TCGA-WQ-A9G7-01A	0	TCGA-WQ-A9G7	30
TCGA-GJ-A6C0-01A	1	TCGA-GJ-A6C0	31
TCGA-GJ-A6C0-11A	1	TCGA-GJ-A6C0	31
TCGA-BC-A10Z-01A	1	TCGA-BC-A10Z	34
TCGA-BC-A10Z-11A	1	TCGA-BC-A10Z	34
TCGA-2Y-A9HA-01A	1	TCGA-2Y-A9HA	36
TCGA-DD-A73E-01A	0	TCGA-DD-A73E	44
TCGA-5R-AAAM-01A	1	TCGA-5R-AAAM	46
TCGA-UB-A7MD-01A	1	TCGA-UB-A7MD	52
TCGA-ED-A8O6-01A	1	TCGA-ED-A8O6	56
TCGA-G3-A7M9-01A	1	TCGA-G3-A7M9	56
TCGA-G3-AAV6-01A	1	TCGA-G3-AAV6	65
TCGA-KR-A7K0-01A	1	TCGA-KR-A7K0	65
TCGA-GJ-A9DB-01A	1	TCGA-GJ-A9DB	67
TCGA-DD-A11A-11A	1	TCGA-DD-A11A	79
TCGA-DD-A11A-01A	1	TCGA-DD-A11A	79
TCGA-CC-5260-01A	1	TCGA-CC-5260	87
TCGA-HP-A5MZ-01A	1	TCGA-HP-A5MZ	91
TCGA-BC-A10W-11A	1	TCGA-BC-A10W	91
TCGA-BC-A10W-01A	1	TCGA-BC-A10W	91
TCGA-QA-A7B7-01A	0	TCGA-QA-A7B7	94
TCGA-CC-5261-01A	1	TCGA-CC-5261	97
TCGA-CC-A1HT-01A	1	TCGA-CC-A1HT	101
TCGA-CC-5264-01A	1	TCGA-CC-5264	102
TCGA-CC-5262-01A	1	TCGA-CC-5262	103
TCGA-DD-AACL-01A	1	TCGA-DD-AACL	107
TCGA-DD-AADF-01A	1	TCGA-DD-AADF	115
TCGA-CC-5258-01A	1	TCGA-CC-5258	129
TCGA-CC-5263-01A	1	TCGA-CC-5263	129
TCGA-DD-AAD0-01A	0	TCGA-DD-AAD0	137
TCGA-CC-A8HT-01A	1	TCGA-CC-A8HT	140
TCGA-DD-AAE6-01A	0	TCGA-DD-AAE6	141
TCGA-BC-A112-01A	1	TCGA-BC-A112	153
TCGA-BC-A112-11A	1	TCGA-BC-A112	153
TCGA-DD-AACX-01A	0	TCGA-DD-AACX	170
TCGA-DD-A39Y-01A	1	TCGA-DD-A39Y	171
TCGA-DD-A39Y-11A	1	TCGA-DD-A39Y	171
TCGA-DD-AACZ-01A	1	TCGA-DD-AACZ	171
TCGA-G3-A3CI-01A	0	TCGA-G3-A3CI	180
TCGA-DD-A1EI-01A	0	TCGA-DD-A1EI	183
TCGA-DD-A1EI-11A	0	TCGA-DD-A1EI	183
TCGA-FV-A3R2-01A	1	TCGA-FV-A3R2	194
TCGA-FV-A3R2-11A	1	TCGA-FV-A3R2	194
TCGA-DD-AACH-01A	1	TCGA-DD-AACH	195
TCGA-CC-A9FS-01A	0	TCGA-CC-A9FS	211
TCGA-UB-A7MF-01A	1	TCGA-UB-A7MF	214
TCGA-CC-A7IE-01A	1	TCGA-CC-A7IE	217
TCGA-CC-A123-01A	0	TCGA-CC-A123	219
TCGA-DD-A119-11A	1	TCGA-DD-A119	223
TCGA-DD-A119-01A	1	TCGA-DD-A119	223
TCGA-MR-A520-01A	0	TCGA-MR-A520	229
TCGA-DD-A3A1-01A	1	TCGA-DD-A3A1	233
TCGA-DD-A3A1-11A	1	TCGA-DD-A3A1	233
TCGA-FV-A3I1-11A	1	TCGA-FV-A3I1	247
TCGA-FV-A3I1-01A	1	TCGA-FV-A3I1	247
TCGA-CC-A9FW-01A	0	TCGA-CC-A9FW	248
TCGA-CC-5259-01A	0	TCGA-CC-5259	250
TCGA-2Y-A9HB-01A	0	TCGA-2Y-A9HB	260
TCGA-4R-AA8I-01A	1	TCGA-4R-AA8I	262
TCGA-CC-A7IK-01A	1	TCGA-CC-A7IK	262
TCGA-CC-A5UE-01A	1	TCGA-CC-A5UE	272
TCGA-CC-A7IL-01A	1	TCGA-CC-A7IL	278
TCGA-CC-A8HV-01A	1	TCGA-CC-A8HV	279
TCGA-DD-A73B-01A	1	TCGA-DD-A73B	283
TCGA-MI-A75C-01A	0	TCGA-MI-A75C	291
TCGA-ED-A66Y-01A	1	TCGA-ED-A66Y	296
TCGA-CC-A7IG-01A	1	TCGA-CC-A7IG	299
TCGA-CC-A8HS-01A	1	TCGA-CC-A8HS	300
TCGA-CC-A3M9-01A	1	TCGA-CC-A3M9	300
TCGA-CC-A3MA-01A	1	TCGA-CC-A3MA	303
TCGA-EP-A3JL-01A	0	TCGA-EP-A3JL	303
TCGA-CC-A5UD-01A	1	TCGA-CC-A5UD	304
TCGA-BC-A10R-01A	1	TCGA-BC-A10R	308
TCGA-BC-A10R-11A	1	TCGA-BC-A10R	308
TCGA-UB-AA0V-01A	0	TCGA-UB-AA0V	314
TCGA-CC-A3MB-01A	1	TCGA-CC-A3MB	315
TCGA-5C-A9VH-01A	0	TCGA-5C-A9VH	322
TCGA-UB-AA0U-01A	0	TCGA-UB-AA0U	327
TCGA-5C-A9VG-01A	0	TCGA-5C-A9VG	328
TCGA-MR-A8JO-01A	0	TCGA-MR-A8JO	330
TCGA-ZS-A9CG-01A	0	TCGA-ZS-A9CG	341
TCGA-CC-A8HU-01A	1	TCGA-CC-A8HU	344
TCGA-WJ-A86L-01A	0	TCGA-WJ-A86L	345
TCGA-DD-AAC9-01A	0	TCGA-DD-AAC9	347
TCGA-CC-A5UC-01A	1	TCGA-CC-A5UC	347
TCGA-DD-A1EE-11A	1	TCGA-DD-A1EE	349
TCGA-DD-A1EE-01A	1	TCGA-DD-A1EE	349
TCGA-G3-AAV5-01A	0	TCGA-G3-AAV5	354
TCGA-2Y-A9H6-01A	0	TCGA-2Y-A9H6	357
TCGA-G3-AAV1-01A	1	TCGA-G3-AAV1	359
TCGA-K7-AAU7-01A	0	TCGA-K7-AAU7	359
TCGA-G3-AAV7-01A	0	TCGA-G3-AAV7	361
TCGA-G3-A7M7-01A	0	TCGA-G3-A7M7	361
TCGA-CC-A3MC-01A	0	TCGA-CC-A3MC	363
TCGA-EP-A3RK-01A	0	TCGA-EP-A3RK	363
TCGA-EP-A3RK-11A	0	TCGA-EP-A3RK	363
TCGA-DD-AACF-01A	1	TCGA-DD-AACF	365
TCGA-CC-A7IH-01A	0	TCGA-CC-A7IH	365
TCGA-FV-A3R3-01A	1	TCGA-FV-A3R3	366
TCGA-LG-A9QD-01A	0	TCGA-LG-A9QD	366
TCGA-G3-AAV2-01A	0	TCGA-G3-AAV2	372
TCGA-DD-A4NQ-01A	1	TCGA-DD-A4NQ	373
TCGA-DD-A4NQ-11A	1	TCGA-DD-A4NQ	373
TCGA-DD-AACD-01A	1	TCGA-DD-AACD	381
TCGA-CC-A7IJ-01A	0	TCGA-CC-A7IJ	382
TCGA-BC-A69I-01A	0	TCGA-BC-A69I	387
TCGA-LG-A6GG-11A	0	TCGA-LG-A6GG	387
TCGA-LG-A6GG-01A	0	TCGA-LG-A6GG	387
TCGA-ED-A7PY-01A	0	TCGA-ED-A7PY	390
TCGA-DD-A1EF-11A	1	TCGA-DD-A1EF	394
TCGA-DD-A1EF-01A	1	TCGA-DD-A1EF	394
TCGA-WQ-AB4B-01A	0	TCGA-WQ-AB4B	395
TCGA-ZP-A9D4-01A	0	TCGA-ZP-A9D4	395
TCGA-3K-AAZ8-01A	0	TCGA-3K-AAZ8	396
TCGA-CC-A7II-01A	0	TCGA-CC-A7II	399
TCGA-ED-A7XP-01A	0	TCGA-ED-A7XP	400
TCGA-ED-A8O5-01A	0	TCGA-ED-A8O5	406
TCGA-ED-A66X-01A	0	TCGA-ED-A66X	406
TCGA-ED-A82E-01A	0	TCGA-ED-A82E	408
TCGA-BD-A3EP-01A	0	TCGA-BD-A3EP	409
TCGA-BD-A3EP-11A	0	TCGA-BD-A3EP	409
TCGA-DD-AA3A-01A	1	TCGA-DD-AA3A	410
TCGA-YA-A8S7-01A	1	TCGA-YA-A8S7	412
TCGA-G3-AAV3-01A	0	TCGA-G3-AAV3	412
TCGA-DD-A1EL-11A	1	TCGA-DD-A1EL	415
TCGA-DD-A1EL-01A	1	TCGA-DD-A1EL	415
TCGA-DD-AACP-01A	0	TCGA-DD-AACP	415
TCGA-G3-A25S-01A	1	TCGA-G3-A25S	416
TCGA-DD-A3A7-11A	1	TCGA-DD-A3A7	419
TCGA-DD-A3A7-01A	1	TCGA-DD-A3A7	419
TCGA-ED-A627-01A	0	TCGA-ED-A627	423
TCGA-DD-AADC-01A	1	TCGA-DD-AADC	425
TCGA-LG-A9QC-01A	0	TCGA-LG-A9QC	425
TCGA-ED-A7XO-01A	0	TCGA-ED-A7XO	427
TCGA-G3-A7M8-01A	0	TCGA-G3-A7M8	430
TCGA-DD-AACQ-01A	1	TCGA-DD-AACQ	432
TCGA-DD-AADQ-01A	0	TCGA-DD-AADQ	436
TCGA-ES-A2HT-11A	1	TCGA-ES-A2HT	438
TCGA-ES-A2HT-01A	1	TCGA-ES-A2HT	438
TCGA-BC-A69H-01A	0	TCGA-BC-A69H	444
TCGA-G3-A7M5-01A	0	TCGA-G3-A7M5	447
TCGA-5R-AA1D-01A	0	TCGA-5R-AA1D	449
TCGA-G3-A25Y-01A	1	TCGA-G3-A25Y	452
TCGA-DD-AADO-01A	0	TCGA-DD-AADO	453
TCGA-DD-AADP-01A	0	TCGA-DD-AADP	458
TCGA-RC-A7SH-01A	0	TCGA-RC-A7SH	468
TCGA-DD-AACG-01A	1	TCGA-DD-AACG	469
TCGA-RC-A7SK-01A	0	TCGA-RC-A7SK	472
TCGA-DD-AADS-01A	0	TCGA-DD-AADS	474
TCGA-G3-AAV0-01A	0	TCGA-G3-AAV0	476
TCGA-DD-AAEB-01A	0	TCGA-DD-AAEB	478
TCGA-G3-AAUZ-01A	0	TCGA-G3-AAUZ	480
TCGA-UB-A7ME-01A	0	TCGA-UB-A7ME	486
TCGA-UB-A7MC-01A	0	TCGA-UB-A7MC	500
TCGA-MI-A75E-01A	0	TCGA-MI-A75E	507
TCGA-K7-A6G5-01A	0	TCGA-K7-A6G5	512
TCGA-K7-A5RG-01A	0	TCGA-K7-A5RG	519
TCGA-K7-A5RG-11A	0	TCGA-K7-A5RG	519
TCGA-5R-AA1C-01A	0	TCGA-5R-AA1C	520
TCGA-G3-A5SM-01A	0	TCGA-G3-A5SM	520
TCGA-DD-A3A3-01A	1	TCGA-DD-A3A3	535
TCGA-DD-A3A3-11A	1	TCGA-DD-A3A3	535
TCGA-O8-A75V-01A	0	TCGA-O8-A75V	538
TCGA-BC-A5W4-01A	1	TCGA-BC-A5W4	547
TCGA-DD-AAE1-01A	0	TCGA-DD-AAE1	552
TCGA-DD-AADU-01A	0	TCGA-DD-AADU	554
TCGA-DD-AADY-01A	0	TCGA-DD-AADY	555
TCGA-DD-AAE0-01A	0	TCGA-DD-AAE0	555
TCGA-2Y-A9H5-01A	1	TCGA-2Y-A9H5	555
TCGA-WX-AA47-01A	1	TCGA-WX-AA47	556
TCGA-DD-A1EK-01A	1	TCGA-DD-A1EK	558
TCGA-BC-A8YO-01A	0	TCGA-BC-A8YO	562
TCGA-DD-AAD1-01A	0	TCGA-DD-AAD1	564
TCGA-DD-AAE3-01A	0	TCGA-DD-AAE3	566
TCGA-EP-A12J-01A	0	TCGA-EP-A12J	570
TCGA-EP-A12J-11A	0	TCGA-EP-A12J	570
TCGA-DD-AADV-01A	0	TCGA-DD-AADV	574
TCGA-DD-AAEA-01A	0	TCGA-DD-AAEA	575
TCGA-RC-A7SF-01A	0	TCGA-RC-A7SF	579
TCGA-FV-A2QR-01A	1	TCGA-FV-A2QR	581
TCGA-FV-A2QR-11A	1	TCGA-FV-A2QR	581
TCGA-G3-A3CK-01A	0	TCGA-G3-A3CK	585
TCGA-DD-AADW-01A	0	TCGA-DD-AADW	587
TCGA-RC-A7SB-01A	0	TCGA-RC-A7SB	588
TCGA-G3-A3CJ-01A	0	TCGA-G3-A3CJ	594
TCGA-EP-A2KB-01A	1	TCGA-EP-A2KB	596
TCGA-DD-A39Z-01A	1	TCGA-DD-A39Z	601
TCGA-DD-A39Z-11A	1	TCGA-DD-A39Z	601
TCGA-UB-A7MB-01A	0	TCGA-UB-A7MB	601
TCGA-DD-A1EC-01A	0	TCGA-DD-A1EC	602
TCGA-DD-A1EC-11A	0	TCGA-DD-A1EC	602
TCGA-DD-AAE4-01A	0	TCGA-DD-AAE4	608
TCGA-EP-A26S-01A	0	TCGA-EP-A26S	608
TCGA-EP-A26S-11A	0	TCGA-EP-A26S	608
TCGA-DD-A3A4-11A	1	TCGA-DD-A3A4	612
TCGA-DD-A3A4-01A	1	TCGA-DD-A3A4	612
TCGA-WX-AA44-01A	0	TCGA-WX-AA44	615
TCGA-G3-A5SL-01A	0	TCGA-G3-A5SL	621
TCGA-EP-A2KA-01A	1	TCGA-EP-A2KA	627
TCGA-MI-A75I-01A	0	TCGA-MI-A75I	630
TCGA-K7-A5RF-01A	0	TCGA-K7-A5RF	631
TCGA-K7-A5RF-11A	0	TCGA-K7-A5RF	631
TCGA-G3-A7M6-01A	0	TCGA-G3-A7M6	632
TCGA-2Y-A9H8-01A	1	TCGA-2Y-A9H8	633
TCGA-DD-AADL-01A	0	TCGA-DD-AADL	636
TCGA-DD-AAE2-01A	0	TCGA-DD-AAE2	638
TCGA-PD-A5DF-01A	1	TCGA-PD-A5DF	639
TCGA-RC-A7S9-01A	0	TCGA-RC-A7S9	640
TCGA-DD-A39V-11A	1	TCGA-DD-A39V	643
TCGA-DD-A39V-01A	1	TCGA-DD-A39V	643
TCGA-DD-AAE7-01A	0	TCGA-DD-AAE7	644
TCGA-CC-A7IF-01A	1	TCGA-CC-A7IF	649
TCGA-G3-A25Z-01A	0	TCGA-G3-A25Z	655
TCGA-DD-AAD2-01A	0	TCGA-DD-AAD2	658
TCGA-DD-A4NE-11A	1	TCGA-DD-A4NE	660
TCGA-DD-A4NE-01A	1	TCGA-DD-A4NE	660
TCGA-DD-A11C-11A	0	TCGA-DD-A11C	662
TCGA-DD-A11C-01A	0	TCGA-DD-A11C	662
TCGA-DD-AAE8-01A	0	TCGA-DD-AAE8	664
TCGA-G3-A6UC-01A	0	TCGA-G3-A6UC	671
TCGA-DD-AAD6-01A	0	TCGA-DD-AAD6	672
TCGA-G3-A3CG-01A	0	TCGA-G3-A3CG	673
TCGA-BC-A3KG-01A	0	TCGA-BC-A3KG	680
TCGA-ES-A2HS-01A	1	TCGA-ES-A2HS	688
TCGA-ES-A2HS-11A	1	TCGA-ES-A2HS	688
TCGA-DD-A73D-01A	0	TCGA-DD-A73D	693
TCGA-XR-A8TF-01A	1	TCGA-XR-A8TF	693
TCGA-2Y-A9H9-01A	0	TCGA-2Y-A9H9	697
TCGA-G3-A5SJ-01A	0	TCGA-G3-A5SJ	698
TCGA-MI-A75G-01A	0	TCGA-MI-A75G	698
TCGA-DD-A73C-01A	0	TCGA-DD-A73C	701
TCGA-ZP-A9CZ-01A	0	TCGA-ZP-A9CZ	706
TCGA-BC-A10Y-01A	1	TCGA-BC-A10Y	711
TCGA-BC-A10Y-11A	1	TCGA-BC-A10Y	711
TCGA-DD-AAEG-01A	0	TCGA-DD-AAEG	719
TCGA-DD-AAE9-01A	0	TCGA-DD-AAE9	722
TCGA-2Y-A9GS-01A	1	TCGA-2Y-A9GS	724
TCGA-DD-A73A-01A	0	TCGA-DD-A73A	728
TCGA-FV-A2QQ-01A	0	TCGA-FV-A2QQ	729
TCGA-G3-A5SK-01A	0	TCGA-G3-A5SK	744
TCGA-MI-A75H-01A	0	TCGA-MI-A75H	747
TCGA-HP-A5N0-01A	1	TCGA-HP-A5N0	752
TCGA-WX-AA46-01A	0	TCGA-WX-AA46	756
TCGA-2Y-A9GY-01A	1	TCGA-2Y-A9GY	757
TCGA-DD-AAED-01A	0	TCGA-DD-AAED	763
TCGA-ZP-A9D2-01A	1	TCGA-ZP-A9D2	765
TCGA-G3-A5SI-01A	1	TCGA-G3-A5SI	768
TCGA-BC-A10X-01A	1	TCGA-BC-A10X	770
TCGA-BC-A10X-11A	1	TCGA-BC-A10X	770
TCGA-G3-A3CH-11A	0	TCGA-G3-A3CH	780
TCGA-G3-A3CH-01A	0	TCGA-G3-A3CH	780
TCGA-ZP-A9CY-01A	0	TCGA-ZP-A9CY	782
TCGA-DD-AAEH-01A	0	TCGA-DD-AAEH	784
TCGA-DD-A3A0-01A	1	TCGA-DD-A3A0	785
TCGA-DD-A3A0-11A	1	TCGA-DD-A3A0	785
TCGA-NI-A8LF-01A	0	TCGA-NI-A8LF	799
TCGA-DD-A4NG-11A	1	TCGA-DD-A4NG	802
TCGA-DD-A4NG-01A	1	TCGA-DD-A4NG	802
TCGA-DD-AAEE-01A	0	TCGA-DD-AAEE	810
TCGA-DD-A4NI-01A	0	TCGA-DD-A4NI	816
TCGA-DD-A4NI-11A	0	TCGA-DD-A4NI	816
TCGA-ED-A4XI-01A	0	TCGA-ED-A4XI	819
TCGA-DD-A39W-11A	1	TCGA-DD-A39W	827
TCGA-DD-A39W-01A	1	TCGA-DD-A39W	827
TCGA-KR-A7K2-01A	0	TCGA-KR-A7K2	829
TCGA-BC-A10U-11A	1	TCGA-BC-A10U	837
TCGA-BC-A10U-01A	1	TCGA-BC-A10U	837
TCGA-BC-A10T-11A	1	TCGA-BC-A10T	837
TCGA-BC-A10T-01A	1	TCGA-BC-A10T	837
TCGA-UB-A7MA-01A	0	TCGA-UB-A7MA	848
TCGA-2Y-A9GZ-01A	1	TCGA-2Y-A9GZ	848
TCGA-FV-A3I0-11A	0	TCGA-FV-A3I0	848
TCGA-FV-A3I0-01A	0	TCGA-FV-A3I0	848
TCGA-BC-4073-01B	0	TCGA-BC-4073	849
TCGA-ED-A5KG-01A	0	TCGA-ED-A5KG	854
TCGA-G3-A25V-01A	0	TCGA-G3-A25V	860
TCGA-GJ-A3OU-01A	0	TCGA-GJ-A3OU	879
TCGA-DD-AADN-01A	0	TCGA-DD-AADN	898
TCGA-XR-A8TG-01A	0	TCGA-XR-A8TG	898
TCGA-DD-A4NN-11A	1	TCGA-DD-A4NN	899
TCGA-DD-A4NN-01A	1	TCGA-DD-A4NN	899
TCGA-KR-A7K8-01A	0	TCGA-KR-A7K8	906
TCGA-ED-A459-01A	0	TCGA-ED-A459	910
TCGA-DD-A4NH-01A	0	TCGA-DD-A4NH	917
TCGA-DD-A4NH-11A	0	TCGA-DD-A4NH	917
TCGA-XR-A8TE-01A	0	TCGA-XR-A8TE	925
TCGA-DD-A4NJ-01A	0	TCGA-DD-A4NJ	928
TCGA-DD-A4NJ-11A	0	TCGA-DD-A4NJ	928
TCGA-DD-A3A9-01A	1	TCGA-DD-A3A9	931
TCGA-DD-A3A9-11A	1	TCGA-DD-A3A9	931
TCGA-G3-A25W-11A	0	TCGA-G3-A25W	935
TCGA-G3-A25W-01A	0	TCGA-G3-A25W	935
TCGA-DD-A4NF-01A	0	TCGA-DD-A4NF	942
TCGA-KR-A7K7-01A	0	TCGA-KR-A7K7	951
TCGA-DD-A4NB-01A	0	TCGA-DD-A4NB	989
TCGA-DD-A4NB-11A	0	TCGA-DD-A4NB	989
TCGA-DD-A1EJ-01A	1	TCGA-DD-A1EJ	1005
TCGA-DD-A1EJ-11A	1	TCGA-DD-A1EJ	1005
TCGA-DD-A4NA-01A	0	TCGA-DD-A4NA	1008
TCGA-DD-A4NA-11A	0	TCGA-DD-A4NA	1008
TCGA-XR-A8TD-01A	0	TCGA-XR-A8TD	1030
TCGA-DD-AADK-01A	0	TCGA-DD-AADK	1049
TCGA-DD-AADJ-01A	0	TCGA-DD-AADJ	1066
TCGA-DD-AAEK-01A	0	TCGA-DD-AAEK	1067
TCGA-DD-A73F-01A	0	TCGA-DD-A73F	1085
TCGA-DD-AADI-01A	0	TCGA-DD-AADI	1085
TCGA-ZP-A9CV-01A	1	TCGA-ZP-A9CV	1088
TCGA-ZP-A9D0-01A	0	TCGA-ZP-A9D0	1091
TCGA-RG-A7D4-01A	0	TCGA-RG-A7D4	1098
TCGA-BD-A3ER-01A	0	TCGA-BD-A3ER	1115
TCGA-BD-A3ER-11A	0	TCGA-BD-A3ER	1115
TCGA-BC-A10Q-01A	1	TCGA-BC-A10Q	1135
TCGA-BC-A10Q-11A	1	TCGA-BC-A10Q	1135
TCGA-DD-AADG-01A	0	TCGA-DD-AADG	1145
TCGA-DD-A114-01A	1	TCGA-DD-A114	1149
TCGA-DD-A114-11A	1	TCGA-DD-A114	1149
TCGA-2Y-A9H7-01A	0	TCGA-2Y-A9H7	1168
TCGA-DD-AADE-01A	0	TCGA-DD-AADE	1202
TCGA-DD-A4NK-01A	1	TCGA-DD-A4NK	1210
TCGA-DD-A4NK-11A	1	TCGA-DD-A4NK	1210
TCGA-DD-AAD8-01A	0	TCGA-DD-AAD8	1219
TCGA-2Y-A9H1-01A	1	TCGA-2Y-A9H1	1229
TCGA-DD-AADD-01A	0	TCGA-DD-AADD	1231
TCGA-DD-AADA-01A	0	TCGA-DD-AADA	1233
TCGA-ZS-A9CE-01A	0	TCGA-ZS-A9CE	1241
TCGA-DD-AADB-01A	0	TCGA-DD-AADB	1242
TCGA-2Y-A9GW-01A	1	TCGA-2Y-A9GW	1271
TCGA-DD-AAD3-01A	0	TCGA-DD-AAD3	1295
TCGA-DD-AACN-01A	0	TCGA-DD-AACN	1302
TCGA-XR-A8TC-01A	0	TCGA-XR-A8TC	1339
TCGA-DD-AAD5-01A	0	TCGA-DD-AAD5	1345
TCGA-BC-A216-11A	0	TCGA-BC-A216	1351
TCGA-BC-A216-01A	0	TCGA-BC-A216	1351
TCGA-BD-A2L6-11A	0	TCGA-BD-A2L6	1363
TCGA-BD-A2L6-01A	0	TCGA-BD-A2L6	1363
TCGA-DD-A1EG-11A	1	TCGA-DD-A1EG	1372
TCGA-DD-A1EG-01A	1	TCGA-DD-A1EG	1372
TCGA-ZS-A9CD-01A	1	TCGA-ZS-A9CD	1386
TCGA-BC-A217-01A	1	TCGA-BC-A217	1397
TCGA-BC-A10S-01A	1	TCGA-BC-A10S	1423
TCGA-BC-A10S-11A	1	TCGA-BC-A10S	1423
TCGA-DD-AACW-01A	0	TCGA-DD-AACW	1424
TCGA-DD-AACY-01A	0	TCGA-DD-AACY	1450
TCGA-2Y-A9H4-01A	0	TCGA-2Y-A9H4	1452
TCGA-BC-4072-01B	1	TCGA-BC-4072	1490
TCGA-DD-A1EH-01A	0	TCGA-DD-A1EH	1495
TCGA-DD-A1EH-11A	0	TCGA-DD-A1EH	1495
TCGA-2Y-A9H3-01A	0	TCGA-2Y-A9H3	1516
TCGA-DD-AACV-01A	0	TCGA-DD-AACV	1531
TCGA-DD-AAEI-01A	0	TCGA-DD-AAEI	1531
TCGA-G3-A25T-01A	0	TCGA-G3-A25T	1553
TCGA-DD-A11D-01A	1	TCGA-DD-A11D	1560
TCGA-DD-A11D-11A	1	TCGA-DD-A11D	1560
TCGA-DD-AACT-01A	0	TCGA-DD-AACT	1562
TCGA-DD-AACU-01A	0	TCGA-DD-AACU	1567
TCGA-DD-AACI-01A	0	TCGA-DD-AACI	1618
TCGA-DD-A116-01A	1	TCGA-DD-A116	1622
TCGA-DD-A116-11A	1	TCGA-DD-A116	1622
TCGA-2Y-A9GT-01A	1	TCGA-2Y-A9GT	1624
TCGA-DD-AAW3-01A	0	TCGA-DD-AAW3	1633
TCGA-G3-A25U-01A	0	TCGA-G3-A25U	1636
TCGA-DD-AACC-01A	1	TCGA-DD-AACC	1685
TCGA-DD-A39X-01A	1	TCGA-DD-A39X	1694
TCGA-DD-A39X-11A	1	TCGA-DD-A39X	1694
TCGA-DD-A4NL-11A	0	TCGA-DD-A4NL	1711
TCGA-DD-A4NL-01A	0	TCGA-DD-A4NL	1711
TCGA-DD-AAVX-01A	0	TCGA-DD-AAVX	1718
TCGA-2Y-A9H2-01A	0	TCGA-2Y-A9H2	1731
TCGA-DD-AACM-01A	0	TCGA-DD-AACM	1769
TCGA-G3-A25X-01A	0	TCGA-G3-A25X	1779
TCGA-G3-A25X-11A	0	TCGA-G3-A25X	1779
TCGA-NI-A4U2-01A	1	TCGA-NI-A4U2	1791
TCGA-NI-A4U2-11A	1	TCGA-NI-A4U2	1791
TCGA-DD-AACS-01A	0	TCGA-DD-AACS	1804
TCGA-DD-AAVS-01A	0	TCGA-DD-AAVS	1823
TCGA-FV-A23B-01A	1	TCGA-FV-A23B	1852
TCGA-FV-A23B-11A	1	TCGA-FV-A23B	1852
TCGA-DD-AAW2-01A	0	TCGA-DD-AAW2	1855
TCGA-DD-AACO-01A	0	TCGA-DD-AACO	1876
TCGA-DD-AAVZ-01A	0	TCGA-DD-AAVZ	1900
TCGA-2Y-A9GU-01A	0	TCGA-2Y-A9GU	1939
TCGA-DD-AAVY-01A	0	TCGA-DD-AAVY	1970
TCGA-DD-AAW1-01A	0	TCGA-DD-AAW1	1989
TCGA-DD-AAW0-01A	0	TCGA-DD-AAW0	2015
TCGA-DD-A1EB-01A	0	TCGA-DD-A1EB	2017
TCGA-DD-A1EB-11A	0	TCGA-DD-A1EB	2017
TCGA-DD-AADR-01A	0	TCGA-DD-AADR	2028
TCGA-DD-AACJ-01A	0	TCGA-DD-AACJ	2102
TCGA-BC-A110-01A	1	TCGA-BC-A110	2116
TCGA-BC-A110-11A	1	TCGA-BC-A110	2116
TCGA-DD-A3A2-01A	1	TCGA-DD-A3A2	2131
TCGA-DD-A3A2-11A	1	TCGA-DD-A3A2	2131
TCGA-DD-AACE-01A	0	TCGA-DD-AACE	2184
TCGA-DD-AAVU-01A	0	TCGA-DD-AAVU	2202
TCGA-DD-A4NO-11A	0	TCGA-DD-A4NO	2245
TCGA-DD-A4NO-01A	0	TCGA-DD-A4NO	2245
TCGA-DD-AACA-01A	0	TCGA-DD-AACA	2301
TCGA-DD-AACA-02B	0	TCGA-DD-AACA	2301
TCGA-DD-AACA-02A	0	TCGA-DD-AACA	2301
TCGA-DD-A1ED-11A	0	TCGA-DD-A1ED	2301
TCGA-DD-A1ED-01A	0	TCGA-DD-A1ED	2301
TCGA-DD-AAVW-01A	0	TCGA-DD-AAVW	2317
TCGA-DD-AACB-01A	0	TCGA-DD-AACB	2324
TCGA-DD-A4NV-11A	0	TCGA-DD-A4NV	2398
TCGA-DD-A4NV-01A	0	TCGA-DD-A4NV	2398
TCGA-ZS-A9CF-02A	0	TCGA-ZS-A9CF	2412
TCGA-ZS-A9CF-01A	0	TCGA-ZS-A9CF	2412
TCGA-DD-A1EA-01A	0	TCGA-DD-A1EA	2415
TCGA-DD-A113-11A	0	TCGA-DD-A113	2425
TCGA-DD-A113-01A	0	TCGA-DD-A113	2425
TCGA-2Y-A9GX-01A	0	TCGA-2Y-A9GX	2442
TCGA-DD-AAVV-01A	0	TCGA-DD-AAVV	2455
TCGA-DD-A4NS-01A	1	TCGA-DD-A4NS	2456
TCGA-DD-A4NS-11A	1	TCGA-DD-A4NS	2456
TCGA-FV-A4ZP-01A	1	TCGA-FV-A4ZP	2486
TCGA-FV-A4ZP-11A	1	TCGA-FV-A4ZP	2486
TCGA-DD-AAVR-01A	0	TCGA-DD-AAVR	2513
TCGA-2Y-A9GV-01A	1	TCGA-2Y-A9GV	2532
TCGA-DD-A115-01A	1	TCGA-DD-A115	2542
TCGA-DD-A115-11A	1	TCGA-DD-A115	2542
TCGA-DD-AAVQ-01A	0	TCGA-DD-AAVQ	2728
TCGA-DD-A4ND-11A	0	TCGA-DD-A4ND	2746
TCGA-DD-A4ND-01A	0	TCGA-DD-A4ND	2746
TCGA-DD-AAVP-01A	0	TCGA-DD-AAVP	2752
TCGA-DD-A1E9-01A	1	TCGA-DD-A1E9	2759
TCGA-DD-A1E9-11A	1	TCGA-DD-A1E9	2759
TCGA-DD-A3A5-11A	1	TCGA-DD-A3A5	3125
TCGA-DD-A3A5-01A	1	TCGA-DD-A3A5	3125
TCGA-DD-A3A6-11A	1	TCGA-DD-A3A6	3258
TCGA-DD-A3A6-01A	1	TCGA-DD-A3A6	3258
TCGA-DD-A4NP-01A	0	TCGA-DD-A4NP	3308
TCGA-DD-A4NP-11A	0	TCGA-DD-A4NP	3308
TCGA-DD-A118-11A	0	TCGA-DD-A118	3437
TCGA-DD-A118-01A	0	TCGA-DD-A118	3437
TCGA-DD-A73G-01A	0	TCGA-DD-A73G	3478
TCGA-2Y-A9H0-01A	0	TCGA-2Y-A9H0	3675
