# Supplementary material for: Pan-cancer analysis reveals signal transducer and activator of transcription (STAT) gene family as biomarkers for prognostic prediction and therapeutic guidance
Source: Front Genet. 2023 Mar 9;14:1120500. doi: 10.3389/fgene.2023.1120500 (PMC10034013; doi:10.3389/fgene.2023.1120500)
Supplement: Supplementary file 2 [file DataSheet1.ZIP › Source data/TCGA-LUAD.survival.tsv]

sample	OS	_PATIENT	OS.time
TCGA-NJ-A4YI-01A	1	TCGA-NJ-A4YI	4
TCGA-55-8506-11A	0	TCGA-55-8506	11
TCGA-55-8506-01A	0	TCGA-55-8506	11
TCGA-NJ-A55O-01A	0	TCGA-NJ-A55O	13
TCGA-35-3615-01A	0	TCGA-35-3615	14
TCGA-NJ-A55A-01A	0	TCGA-NJ-A55A	15
TCGA-97-7938-01A	1	TCGA-97-7938	18
TCGA-86-8672-01A	1	TCGA-86-8672	19
TCGA-50-6673-11A	1	TCGA-50-6673	22
TCGA-50-6673-01A	1	TCGA-50-6673	22
TCGA-86-8074-01A	0	TCGA-86-8074	24
TCGA-55-A493-01A	0	TCGA-55-A493	28
TCGA-93-A4JO-01A	1	TCGA-93-A4JO	33
TCGA-91-6849-11A	0	TCGA-91-6849	35
TCGA-91-6849-01A	0	TCGA-91-6849	35
TCGA-91-8499-01A	0	TCGA-91-8499	36
TCGA-91-8499-11A	0	TCGA-91-8499	36
TCGA-73-4677-01A	1	TCGA-73-4677	38
TCGA-73-4677-11A	1	TCGA-73-4677	38
TCGA-99-8032-01A	0	TCGA-99-8032	44
TCGA-99-8032-11A	0	TCGA-99-8032	44
TCGA-91-A4BC-01A	0	TCGA-91-A4BC	44
TCGA-55-8616-01A	0	TCGA-55-8616	48
TCGA-55-8616-11A	0	TCGA-55-8616	48
TCGA-NJ-A4YP-01A	0	TCGA-NJ-A4YP	50
TCGA-L9-A5IP-01A	1	TCGA-L9-A5IP	58
TCGA-91-6830-01A	0	TCGA-91-6830	60
TCGA-91-6830-11A	0	TCGA-91-6830	60
TCGA-67-3776-01A	0	TCGA-67-3776	61
TCGA-64-5775-01A	1	TCGA-64-5775	62
TCGA-05-5715-01A	0	TCGA-05-5715	62
TCGA-MP-A4TC-01A	1	TCGA-MP-A4TC	74
TCGA-91-6835-11A	0	TCGA-91-6835	79
TCGA-91-6835-01A	0	TCGA-91-6835	79
TCGA-MN-A4N5-01A	0	TCGA-MN-A4N5	84
TCGA-95-8494-01A	0	TCGA-95-8494	84
TCGA-95-7562-01A	1	TCGA-95-7562	87
TCGA-05-4415-01A	1	TCGA-05-4415	91
TCGA-44-2666-11A	1	TCGA-44-2666	97
TCGA-44-2666-01A	1	TCGA-44-2666	97
TCGA-44-2666-01B	1	TCGA-44-2666	97
TCGA-55-A490-01A	1	TCGA-55-A490	99
TCGA-86-A4D0-01A	1	TCGA-86-A4D0	116
TCGA-55-6975-01A	1	TCGA-55-6975	118
TCGA-55-6975-11A	1	TCGA-55-6975	118
TCGA-55-7727-11A	0	TCGA-55-7727	119
TCGA-55-7727-01A	0	TCGA-55-7727	119
TCGA-50-6591-01A	1	TCGA-50-6591	119
TCGA-50-6591-11A	1	TCGA-50-6591	119
TCGA-05-4250-01A	1	TCGA-05-4250	121
TCGA-86-8055-01A	1	TCGA-86-8055	124
TCGA-69-8255-01A	0	TCGA-69-8255	129
TCGA-73-4670-11A	0	TCGA-73-4670	131
TCGA-73-4670-01A	0	TCGA-73-4670	131
TCGA-38-A44F-01A	0	TCGA-38-A44F	133
TCGA-69-7978-01A	0	TCGA-69-7978	134
TCGA-86-8056-01A	0	TCGA-86-8056	139
TCGA-62-8394-01A	1	TCGA-62-8394	139
TCGA-62-8394-11A	1	TCGA-62-8394	139
TCGA-67-6216-01A	0	TCGA-67-6216	141
TCGA-05-5423-01A	0	TCGA-05-5423	151
TCGA-55-8092-11A	1	TCGA-55-8092	154
TCGA-55-8092-01A	1	TCGA-55-8092	154
TCGA-MP-A4T8-01A	1	TCGA-MP-A4T8	161
TCGA-97-8174-01A	1	TCGA-97-8174	164
TCGA-69-7765-01A	0	TCGA-69-7765	165
TCGA-MP-A4T7-01A	1	TCGA-MP-A4T7	167
TCGA-55-6712-01A	1	TCGA-55-6712	171
TCGA-78-7146-01A	1	TCGA-78-7146	173
TCGA-67-6215-01A	0	TCGA-67-6215	174
TCGA-55-6978-11A	1	TCGA-55-6978	176
TCGA-55-6978-01A	1	TCGA-55-6978	176
TCGA-86-6851-01A	0	TCGA-86-6851	179
TCGA-78-7158-01A	1	TCGA-78-7158	179
TCGA-35-4123-01A	0	TCGA-35-4123	182
TCGA-69-7974-01A	0	TCGA-69-7974	184
TCGA-93-8067-01A	0	TCGA-93-8067	186
TCGA-93-8067-01C	0	TCGA-93-8067	186
TCGA-93-8067-01D	0	TCGA-93-8067	186
TCGA-69-7761-01A	0	TCGA-69-7761	186
TCGA-55-7914-01A	1	TCGA-55-7914	187
TCGA-55-7914-11A	1	TCGA-55-7914	187
TCGA-50-6595-11A	1	TCGA-50-6595	189
TCGA-50-6595-01A	1	TCGA-50-6595	189
TCGA-L9-A443-01A	1	TCGA-L9-A443	193
TCGA-69-7760-01A	0	TCGA-69-7760	202
TCGA-71-8520-01A	1	TCGA-71-8520	210
TCGA-44-7662-01A	0	TCGA-44-7662	218
TCGA-44-7662-11A	0	TCGA-44-7662	218
TCGA-91-6848-11A	0	TCGA-91-6848	224
TCGA-91-6848-01A	0	TCGA-91-6848	224
TCGA-35-4122-01A	0	TCGA-35-4122	225
TCGA-69-7973-01A	0	TCGA-69-7973	230
TCGA-55-6979-11A	1	TCGA-55-6979	237
TCGA-55-6979-01A	1	TCGA-55-6979	237
TCGA-55-7284-01B	1	TCGA-55-7284	243
TCGA-78-7536-01A	1	TCGA-78-7536	244
TCGA-05-4402-01A	1	TCGA-05-4402	244
TCGA-50-5072-01A	1	TCGA-50-5072	250
TCGA-71-6725-01A	0	TCGA-71-6725	256
TCGA-50-5936-01A	1	TCGA-50-5936	257
TCGA-50-5936-11A	1	TCGA-50-5936	257
TCGA-78-7166-01A	1	TCGA-78-7166	258
TCGA-78-7166-11A	1	TCGA-78-7166	258
TCGA-49-AAR9-11A	1	TCGA-49-AAR9	260
TCGA-49-AAR9-01A	1	TCGA-49-AAR9	260
TCGA-44-8120-11A	0	TCGA-44-8120	260
TCGA-44-8120-01A	0	TCGA-44-8120	260
TCGA-35-5375-01A	0	TCGA-35-5375	264
TCGA-49-4507-01A	1	TCGA-49-4507	268
TCGA-49-4507-11A	1	TCGA-49-4507	268
TCGA-05-4418-01A	1	TCGA-05-4418	274
TCGA-05-5429-01A	1	TCGA-05-5429	275
TCGA-73-4676-01A	1	TCGA-73-4676	281
TCGA-73-4676-11A	1	TCGA-73-4676	281
TCGA-50-5930-11A	1	TCGA-50-5930	282
TCGA-50-5930-01A	1	TCGA-50-5930	282
TCGA-44-8119-01A	0	TCGA-44-8119	285
TCGA-44-8119-11A	0	TCGA-44-8119	285
TCGA-44-A47B-01A	0	TCGA-44-A47B	287
TCGA-78-7161-01A	1	TCGA-78-7161	291
TCGA-4B-A93V-01A	1	TCGA-4B-A93V	300
TCGA-05-4396-01A	1	TCGA-05-4396	303
TCGA-L9-A444-01A	0	TCGA-L9-A444	307
TCGA-MP-A4TD-01A	1	TCGA-MP-A4TD	307
TCGA-50-7109-01A	1	TCGA-50-7109	308
TCGA-50-7109-11A	1	TCGA-50-7109	308
TCGA-91-6831-01A	0	TCGA-91-6831	310
TCGA-91-6831-11A	0	TCGA-91-6831	310
TCGA-78-8660-01A	1	TCGA-78-8660	321
TCGA-78-7542-11A	1	TCGA-78-7542	321
TCGA-78-7542-01A	1	TCGA-78-7542	321
TCGA-91-6828-01A	0	TCGA-91-6828	323
TCGA-91-6828-11A	0	TCGA-91-6828	323
TCGA-50-6593-01A	1	TCGA-50-6593	336
TCGA-50-6593-11A	1	TCGA-50-6593	336
TCGA-MP-A4TF-01A	1	TCGA-MP-A4TF	336
TCGA-44-A47F-01A	0	TCGA-44-A47F	337
TCGA-MP-A4TJ-01A	1	TCGA-MP-A4TJ	339
TCGA-73-A9RS-01A	1	TCGA-73-A9RS	340
TCGA-55-7907-01A	1	TCGA-55-7907	343
TCGA-55-7907-11A	1	TCGA-55-7907	343
TCGA-44-A47G-01A	0	TCGA-44-A47G	351
TCGA-86-8585-01A	0	TCGA-86-8585	353
TCGA-38-4631-01A	1	TCGA-38-4631	354
TCGA-38-4631-11A	1	TCGA-38-4631	354
TCGA-49-6761-11A	0	TCGA-49-6761	354
TCGA-49-6761-01A	0	TCGA-49-6761	354
TCGA-05-4422-01A	0	TCGA-05-4422	365
TCGA-50-6594-11A	1	TCGA-50-6594	370
TCGA-50-6594-01A	1	TCGA-50-6594	370
TCGA-91-6840-01A	0	TCGA-91-6840	372
TCGA-55-8620-01A	1	TCGA-55-8620	375
TCGA-55-8620-11A	1	TCGA-55-8620	375
TCGA-86-6562-01A	1	TCGA-86-6562	376
TCGA-95-7944-01A	0	TCGA-95-7944	377
TCGA-49-4490-01A	1	TCGA-49-4490	385
TCGA-49-4490-11A	1	TCGA-49-4490	385
TCGA-44-8117-11A	0	TCGA-44-8117	385
TCGA-44-8117-01A	0	TCGA-44-8117	385
TCGA-67-3774-01A	0	TCGA-67-3774	385
TCGA-69-7979-01A	0	TCGA-69-7979	408
TCGA-44-A4SU-01A	1	TCGA-44-A4SU	409
TCGA-69-8254-01A	0	TCGA-69-8254	409
TCGA-69-7980-01A	0	TCGA-69-7980	411
TCGA-62-A46Y-01A	1	TCGA-62-A46Y	414
TCGA-69-7764-01A	0	TCGA-69-7764	414
TCGA-86-A4P7-01A	0	TCGA-86-A4P7	415
TCGA-44-A4SS-01A	0	TCGA-44-A4SS	415
TCGA-55-8619-11A	0	TCGA-55-8619	416
TCGA-55-8619-01A	0	TCGA-55-8619	416
TCGA-91-6836-11A	0	TCGA-91-6836	417
TCGA-91-6836-01A	0	TCGA-91-6836	417
TCGA-55-8507-11A	0	TCGA-55-8507	418
TCGA-55-8507-01A	0	TCGA-55-8507	418
TCGA-67-6217-01A	0	TCGA-67-6217	422
TCGA-86-8668-01A	0	TCGA-86-8668	423
TCGA-53-7813-01A	0	TCGA-53-7813	424
TCGA-69-8253-01A	0	TCGA-69-8253	426
TCGA-05-4384-01A	0	TCGA-05-4384	426
TCGA-67-3773-01A	0	TCGA-67-3773	427
TCGA-49-4505-01A	1	TCGA-49-4505	428
TCGA-49-4505-11A	1	TCGA-49-4505	428
TCGA-MP-A4TI-01A	1	TCGA-MP-A4TI	429
TCGA-50-5931-11A	1	TCGA-50-5931	434
TCGA-50-5931-01A	1	TCGA-50-5931	434
TCGA-91-8497-01A	1	TCGA-91-8497	434
TCGA-L4-A4E6-01A	0	TCGA-L4-A4E6	435
TCGA-55-6543-01A	0	TCGA-55-6543	435
TCGA-97-8179-01A	0	TCGA-97-8179	435
TCGA-55-8505-11A	0	TCGA-55-8505	440
TCGA-55-8505-01A	0	TCGA-55-8505	440
TCGA-55-A4DF-01A	1	TCGA-55-A4DF	440
TCGA-55-7725-11A	0	TCGA-55-7725	442
TCGA-55-7725-01A	0	TCGA-55-7725	442
TCGA-L9-A50W-01A	1	TCGA-L9-A50W	442
TCGA-86-8359-01A	1	TCGA-86-8359	444
TCGA-62-8398-11A	1	TCGA-62-8398	444
TCGA-62-8398-01A	1	TCGA-62-8398	444
TCGA-55-8615-01A	0	TCGA-55-8615	446
TCGA-55-8615-11A	0	TCGA-55-8615	446
TCGA-67-4679-01B	0	TCGA-67-4679	448
TCGA-38-6178-01A	0	TCGA-38-6178	448
TCGA-05-4417-01A	0	TCGA-05-4417	455
TCGA-05-5420-01A	0	TCGA-05-5420	457
TCGA-05-5420-11A	0	TCGA-05-5420	457
TCGA-05-4434-01A	1	TCGA-05-4434	457
TCGA-50-5939-11A	1	TCGA-50-5939	460
TCGA-50-5939-01A	1	TCGA-50-5939	460
TCGA-55-8087-01A	0	TCGA-55-8087	462
TCGA-55-8087-11A	0	TCGA-55-8087	462
TCGA-55-6970-11A	1	TCGA-55-6970	464
TCGA-55-6970-01A	1	TCGA-55-6970	464
TCGA-44-A47A-01A	0	TCGA-44-A47A	466
TCGA-73-4668-11A	0	TCGA-73-4668	467
TCGA-73-4668-01A	0	TCGA-73-4668	467
TCGA-55-7816-01A	1	TCGA-55-7816	468
TCGA-97-8176-01A	1	TCGA-97-8176	468
TCGA-55-8299-01A	1	TCGA-55-8299	469
TCGA-55-8299-11A	1	TCGA-55-8299	469
TCGA-L9-A8F4-01A	0	TCGA-L9-A8F4	476
TCGA-95-7948-01A	0	TCGA-95-7948	476
TCGA-55-8097-01A	0	TCGA-55-8097	476
TCGA-55-8097-11A	0	TCGA-55-8097	476
TCGA-95-7947-01A	0	TCGA-95-7947	477
TCGA-55-8302-01A	0	TCGA-55-8302	478
TCGA-50-5051-01A	1	TCGA-50-5051	478
TCGA-55-A494-01A	0	TCGA-55-A494	481
TCGA-97-7941-01A	0	TCGA-97-7941	484
TCGA-44-A479-01A	0	TCGA-44-A479	486
TCGA-55-7573-01A	0	TCGA-55-7573	487
TCGA-55-7573-11A	0	TCGA-55-7573	487
TCGA-49-6742-11A	1	TCGA-49-6742	488
TCGA-49-6742-01A	1	TCGA-49-6742	488
TCGA-91-7771-01A	0	TCGA-91-7771	492
TCGA-97-8177-01A	0	TCGA-97-8177	499
TCGA-44-6779-11A	1	TCGA-44-6779	500
TCGA-44-6779-01A	1	TCGA-44-6779	500
TCGA-95-7043-01A	1	TCGA-95-7043	503
TCGA-91-8496-11A	0	TCGA-91-8496	505
TCGA-91-8496-01A	0	TCGA-91-8496	505
TCGA-S2-AA1A-01A	0	TCGA-S2-AA1A	513
TCGA-55-8621-01A	0	TCGA-55-8621	515
TCGA-55-8621-11A	0	TCGA-55-8621	515
TCGA-55-8204-01A	0	TCGA-55-8204	515
TCGA-55-8204-11A	0	TCGA-55-8204	515
TCGA-55-8514-01A	0	TCGA-55-8514	520
TCGA-55-8514-11A	0	TCGA-55-8514	520
TCGA-49-6745-01A	0	TCGA-49-6745	522
TCGA-49-6745-11A	0	TCGA-49-6745	522
TCGA-93-A4JQ-01A	0	TCGA-93-A4JQ	526
TCGA-93-7348-01A	0	TCGA-93-7348	531
TCGA-93-7348-11A	0	TCGA-93-7348	531
TCGA-55-8301-11A	0	TCGA-55-8301	534
TCGA-55-8301-01A	0	TCGA-55-8301	534
TCGA-55-8614-01A	0	TCGA-55-8614	536
TCGA-55-8614-11A	0	TCGA-55-8614	536
TCGA-55-7911-11A	0	TCGA-55-7911	537
TCGA-55-7911-01A	0	TCGA-55-7911	537
TCGA-55-8510-01A	0	TCGA-55-8510	539
TCGA-97-A4M3-01A	0	TCGA-97-A4M3	540
TCGA-55-8094-01A	0	TCGA-55-8094	541
TCGA-55-8094-11A	0	TCGA-55-8094	541
TCGA-97-8172-01A	0	TCGA-97-8172	545
TCGA-55-A57B-01A	0	TCGA-55-A57B	546
TCGA-55-8203-11A	0	TCGA-55-8203	547
TCGA-55-8203-01A	0	TCGA-55-8203	547
TCGA-J2-A4AD-01A	1	TCGA-J2-A4AD	550
TCGA-97-8175-01A	0	TCGA-97-8175	551
TCGA-55-8511-11A	0	TCGA-55-8511	552
TCGA-55-8511-01A	0	TCGA-55-8511	552
TCGA-95-A4VN-01A	0	TCGA-95-A4VN	553
TCGA-44-7661-01A	1	TCGA-44-7661	557
TCGA-44-7661-11A	1	TCGA-44-7661	557
TCGA-55-7913-11A	1	TCGA-55-7913	561
TCGA-55-7913-01B	1	TCGA-55-7913	561
TCGA-97-7937-01A	0	TCGA-97-7937	564
TCGA-L9-A7SV-01A	0	TCGA-L9-A7SV	565
TCGA-55-7903-11A	0	TCGA-55-7903	567
TCGA-55-7903-01A	0	TCGA-55-7903	567
TCGA-97-A4M6-01A	0	TCGA-97-A4M6	568
TCGA-97-8171-01A	0	TCGA-97-8171	568
TCGA-95-7567-01A	0	TCGA-95-7567	568
TCGA-67-3772-01A	0	TCGA-67-3772	573
TCGA-44-7669-01A	1	TCGA-44-7669	574
TCGA-44-7669-11A	1	TCGA-44-7669	574
TCGA-93-A4JP-01D	0	TCGA-93-A4JP	578
TCGA-93-A4JP-01E	0	TCGA-93-A4JP	578
TCGA-93-A4JP-01A	0	TCGA-93-A4JP	578
TCGA-05-4403-01A	0	TCGA-05-4403	578
TCGA-L4-A4E5-01A	0	TCGA-L4-A4E5	578
TCGA-MP-A4TK-01A	1	TCGA-MP-A4TK	582
TCGA-78-7147-01A	1	TCGA-78-7147	586
TCGA-69-A59K-01A	0	TCGA-69-A59K	591
TCGA-44-7660-01A	0	TCGA-44-7660	592
TCGA-44-7660-11A	0	TCGA-44-7660	592
TCGA-78-7154-01A	1	TCGA-78-7154	593
TCGA-62-A46P-01A	1	TCGA-62-A46P	594
TCGA-44-6145-11A	0	TCGA-44-6145	595
TCGA-44-6145-01A	0	TCGA-44-6145	595
TCGA-55-A492-01A	0	TCGA-55-A492	596
TCGA-55-8090-01A	1	TCGA-55-8090	598
TCGA-55-8205-01A	0	TCGA-55-8205	599
TCGA-55-8205-11A	0	TCGA-55-8205	599
TCGA-55-8091-11A	0	TCGA-55-8091	600
TCGA-55-8091-01A	0	TCGA-55-8091	600
TCGA-97-A4M1-01A	0	TCGA-97-A4M1	601
TCGA-NJ-A55R-01A	0	TCGA-NJ-A55R	603
TCGA-55-7994-01A	0	TCGA-55-7994	603
TCGA-55-7994-11A	0	TCGA-55-7994	603
TCGA-91-A4BD-01A	0	TCGA-91-A4BD	603
TCGA-86-7954-01A	0	TCGA-86-7954	605
TCGA-86-7954-11A	0	TCGA-86-7954	605
TCGA-95-A4VP-01A	0	TCGA-95-A4VP	605
TCGA-55-8512-11A	1	TCGA-55-8512	607
TCGA-55-8512-01A	1	TCGA-55-8512	607
TCGA-05-4382-01A	0	TCGA-05-4382	607
TCGA-55-A4DG-01A	0	TCGA-55-A4DG	608
TCGA-55-7283-11A	0	TCGA-55-7283	609
TCGA-55-7283-01A	0	TCGA-55-7283	609
TCGA-05-4405-01A	0	TCGA-05-4405	610
TCGA-67-3771-01A	0	TCGA-67-3771	610
TCGA-67-3770-01A	0	TCGA-67-3770	610
TCGA-97-A4LX-01A	0	TCGA-97-A4LX	614
TCGA-NJ-A7XG-01A	0	TCGA-NJ-A7XG	617
TCGA-55-8508-01A	0	TCGA-55-8508	617
TCGA-55-8508-11A	0	TCGA-55-8508	617
TCGA-97-A4M2-01A	0	TCGA-97-A4M2	624
TCGA-50-5044-01A	1	TCGA-50-5044	624
TCGA-86-7714-01A	1	TCGA-86-7714	625
TCGA-78-7148-01A	1	TCGA-78-7148	626
TCGA-55-A491-01A	0	TCGA-55-A491	626
TCGA-97-8552-01A	0	TCGA-97-8552	626
TCGA-64-1677-01A	1	TCGA-64-1677	628
TCGA-97-A4M7-01A	0	TCGA-97-A4M7	629
TCGA-55-A48Y-01A	0	TCGA-55-A48Y	630
TCGA-97-A4M5-01A	0	TCGA-97-A4M5	634
TCGA-55-A48Z-01A	0	TCGA-55-A48Z	651
TCGA-95-A4VK-01A	0	TCGA-95-A4VK	651
TCGA-55-7726-11A	0	TCGA-55-7726	652
TCGA-55-7726-01A	0	TCGA-55-7726	652
TCGA-97-A4M0-01A	0	TCGA-97-A4M0	652
TCGA-50-5935-01A	1	TCGA-50-5935	653
TCGA-50-5935-11A	1	TCGA-50-5935	653
TCGA-86-8358-01A	0	TCGA-86-8358	653
TCGA-99-8033-01A	1	TCGA-99-8033	656
TCGA-99-8033-11A	1	TCGA-99-8033	656
TCGA-97-8547-01A	0	TCGA-97-8547	657
TCGA-44-6774-01A	0	TCGA-44-6774	658
TCGA-44-6774-11A	0	TCGA-44-6774	658
TCGA-99-AA5R-01A	0	TCGA-99-AA5R	658
TCGA-L9-A743-01A	0	TCGA-L9-A743	664
TCGA-78-7150-01A	1	TCGA-78-7150	666
TCGA-05-4425-01A	0	TCGA-05-4425	669
TCGA-55-7576-11A	0	TCGA-55-7576	670
TCGA-55-7576-01A	0	TCGA-55-7576	670
TCGA-05-5428-01A	0	TCGA-05-5428	670
TCGA-55-8208-01A	0	TCGA-55-8208	674
TCGA-49-AAQV-11A	1	TCGA-49-AAQV	677
TCGA-49-AAQV-01A	1	TCGA-49-AAQV	677
TCGA-49-6767-01A	0	TCGA-49-6767	677
TCGA-49-6767-11A	0	TCGA-49-6767	677
TCGA-93-7347-11A	0	TCGA-93-7347	683
TCGA-93-7347-01A	0	TCGA-93-7347	683
TCGA-55-A48X-01A	0	TCGA-55-A48X	689
TCGA-69-7763-01A	0	TCGA-69-7763	690
TCGA-44-7659-01A	0	TCGA-44-7659	691
TCGA-44-7659-11A	0	TCGA-44-7659	691
TCGA-86-8075-01A	1	TCGA-86-8075	694
TCGA-78-7160-01A	1	TCGA-78-7160	697
TCGA-86-8280-01A	0	TCGA-86-8280	701
TCGA-55-1592-11A	1	TCGA-55-1592	701
TCGA-55-1592-01A	1	TCGA-55-1592	701
TCGA-55-8089-11A	1	TCGA-55-8089	702
TCGA-55-8089-01A	1	TCGA-55-8089	702
TCGA-44-6148-01A	0	TCGA-44-6148	704
TCGA-44-6148-11A	0	TCGA-44-6148	704
TCGA-55-7728-01A	0	TCGA-55-7728	704
TCGA-55-7728-11A	0	TCGA-55-7728	704
TCGA-44-6775-01C	0	TCGA-44-6775	705
TCGA-44-6775-11A	0	TCGA-44-6775	705
TCGA-44-6775-01A	0	TCGA-44-6775	705
TCGA-55-7724-11A	0	TCGA-55-7724	705
TCGA-55-7724-01A	0	TCGA-55-7724	705
TCGA-73-4659-01A	1	TCGA-73-4659	711
TCGA-73-4659-11A	1	TCGA-73-4659	711
TCGA-93-A4JN-01A	0	TCGA-93-A4JN	718
TCGA-44-7672-01A	0	TCGA-44-7672	719
TCGA-44-7672-11A	0	TCGA-44-7672	719
TCGA-55-8096-01A	1	TCGA-55-8096	719
TCGA-55-8096-11A	1	TCGA-55-8096	719
TCGA-44-6144-11A	0	TCGA-44-6144	723
TCGA-44-6144-01A	0	TCGA-44-6144	723
TCGA-J2-8194-01A	0	TCGA-J2-8194	724
TCGA-J2-8194-11A	0	TCGA-J2-8194	724
TCGA-44-6146-11A	0	TCGA-44-6146	728
TCGA-44-6146-01A	0	TCGA-44-6146	728
TCGA-44-6146-01B	0	TCGA-44-6146	728
TCGA-05-4245-01A	0	TCGA-05-4245	730
TCGA-05-4433-01A	0	TCGA-05-4433	730
TCGA-05-4397-01A	1	TCGA-05-4397	731
TCGA-86-A4JF-01A	1	TCGA-86-A4JF	737
TCGA-J2-8192-11A	0	TCGA-J2-8192	739
TCGA-J2-8192-01A	0	TCGA-J2-8192	739
TCGA-86-8073-01A	0	TCGA-86-8073	740
TCGA-MP-A4TH-01A	0	TCGA-MP-A4TH	741
TCGA-99-7458-01A	0	TCGA-99-7458	747
TCGA-55-6984-11A	1	TCGA-55-6984	760
TCGA-55-6984-01A	1	TCGA-55-6984	760
TCGA-05-4432-01A	0	TCGA-05-4432	761
TCGA-44-2668-01A	1	TCGA-44-2668	761
TCGA-44-2668-01B	1	TCGA-44-2668	761
TCGA-44-2668-11A	1	TCGA-44-2668	761
TCGA-05-4430-01A	0	TCGA-05-4430	761
TCGA-55-7815-11A	0	TCGA-55-7815	773
TCGA-55-7815-01A	0	TCGA-55-7815	773
TCGA-97-7554-01A	0	TCGA-97-7554	775
TCGA-50-6592-01A	1	TCGA-50-6592	777
TCGA-50-6592-11A	1	TCGA-50-6592	777
TCGA-05-4426-01A	0	TCGA-05-4426	791
TCGA-55-8513-11A	0	TCGA-55-8513	791
TCGA-55-8513-01A	0	TCGA-55-8513	791
TCGA-78-7539-01A	0	TCGA-78-7539	791
TCGA-05-4427-01A	0	TCGA-05-4427	791
TCGA-38-7271-11A	1	TCGA-38-7271	800
TCGA-38-7271-01A	1	TCGA-38-7271	800
TCGA-73-4666-01A	0	TCGA-73-4666	800
TCGA-73-4666-11A	0	TCGA-73-4666	800
TCGA-86-A4P8-01A	0	TCGA-86-A4P8	805
TCGA-86-8674-01A	0	TCGA-86-8674	806
TCGA-78-7220-01A	1	TCGA-78-7220	807
TCGA-44-4112-11A	1	TCGA-44-4112	808
TCGA-44-4112-01B	1	TCGA-44-4112	808
TCGA-44-4112-01A	1	TCGA-44-4112	808
TCGA-69-8453-01A	0	TCGA-69-8453	813
TCGA-83-5908-01A	0	TCGA-83-5908	824
TCGA-55-7570-01A	0	TCGA-55-7570	824
TCGA-55-7570-11A	0	TCGA-55-7570	824
TCGA-78-7145-01A	1	TCGA-78-7145	826
TCGA-MN-A4N1-01A	0	TCGA-MN-A4N1	827
TCGA-50-8460-01A	0	TCGA-50-8460	829
TCGA-50-8460-11A	0	TCGA-50-8460	829
TCGA-95-8039-01A	0	TCGA-95-8039	830
TCGA-86-8671-01A	0	TCGA-86-8671	839
TCGA-91-6847-01A	0	TCGA-91-6847	842
TCGA-91-6847-11A	0	TCGA-91-6847	842
TCGA-44-6147-11A	0	TCGA-44-6147	845
TCGA-44-6147-01A	0	TCGA-44-6147	845
TCGA-44-6147-01B	0	TCGA-44-6147	845
TCGA-44-5645-11A	0	TCGA-44-5645	852
TCGA-44-5645-01B	0	TCGA-44-5645	852
TCGA-44-5645-01A	0	TCGA-44-5645	852
TCGA-49-4487-01A	1	TCGA-49-4487	855
TCGA-49-4487-11A	1	TCGA-49-4487	855
TCGA-86-8673-01A	0	TCGA-86-8673	862
TCGA-44-5644-11A	0	TCGA-44-5644	863
TCGA-44-5644-01A	0	TCGA-44-5644	863
TCGA-64-5779-01A	0	TCGA-64-5779	864
TCGA-38-4629-11A	1	TCGA-38-4629	864
TCGA-38-4629-01A	1	TCGA-38-4629	864
TCGA-64-5815-01A	0	TCGA-64-5815	866
TCGA-49-4488-11A	1	TCGA-49-4488	869
TCGA-49-4488-01A	1	TCGA-49-4488	869
TCGA-55-7281-11A	0	TCGA-55-7281	872
TCGA-55-7281-01A	0	TCGA-55-7281	872
TCGA-49-AAR4-01A	1	TCGA-49-AAR4	879
TCGA-49-AAR4-11A	1	TCGA-49-AAR4	879
TCGA-44-7670-01A	0	TCGA-44-7670	882
TCGA-44-7670-11A	0	TCGA-44-7670	882
TCGA-05-5425-01A	0	TCGA-05-5425	882
TCGA-55-8206-01A	0	TCGA-55-8206	888
TCGA-55-8206-11A	0	TCGA-55-8206	888
TCGA-44-7671-01A	0	TCGA-44-7671	889
TCGA-44-7671-11A	0	TCGA-44-7671	889
TCGA-55-7995-01A	0	TCGA-55-7995	889
TCGA-55-7995-11A	0	TCGA-55-7995	889
TCGA-49-4510-11A	1	TCGA-49-4510	896
TCGA-49-4510-01A	1	TCGA-49-4510	896
TCGA-MP-A4TE-01A	1	TCGA-MP-A4TE	896
TCGA-86-A456-01A	0	TCGA-86-A456	896
TCGA-55-8085-01A	0	TCGA-55-8085	904
TCGA-55-8085-11A	0	TCGA-55-8085	904
TCGA-49-4512-11A	1	TCGA-49-4512	905
TCGA-49-4512-01A	1	TCGA-49-4512	905
TCGA-62-A472-01A	0	TCGA-62-A472	910
TCGA-05-4420-01A	0	TCGA-05-4420	912
TCGA-05-4424-01A	0	TCGA-05-4424	913
TCGA-73-4675-01A	1	TCGA-73-4675	922
TCGA-73-4675-11A	1	TCGA-73-4675	922
TCGA-53-7626-01A	1	TCGA-53-7626	929
TCGA-55-5899-01A	0	TCGA-55-5899	930
TCGA-86-8669-01A	0	TCGA-86-8669	938
TCGA-86-8278-01A	0	TCGA-86-8278	944
TCGA-86-7701-01A	0	TCGA-86-7701	947
TCGA-86-8279-01A	0	TCGA-86-8279	949
TCGA-78-7535-01A	1	TCGA-78-7535	949
TCGA-MP-A4TA-01A	1	TCGA-MP-A4TA	950
TCGA-55-7227-01A	1	TCGA-55-7227	952
TCGA-78-7156-01A	1	TCGA-78-7156	976
TCGA-55-8207-01A	0	TCGA-55-8207	977
TCGA-55-8207-11A	0	TCGA-55-8207	977
TCGA-44-6777-01A	1	TCGA-44-6777	987
TCGA-44-6777-11A	1	TCGA-44-6777	987
TCGA-J2-A4AG-01A	0	TCGA-J2-A4AG	988
TCGA-86-8076-01A	0	TCGA-86-8076	993
TCGA-55-7574-11A	1	TCGA-55-7574	995
TCGA-55-7574-01A	1	TCGA-55-7574	995
TCGA-55-6982-01A	1	TCGA-55-6982	995
TCGA-55-6982-11A	1	TCGA-55-6982	995
TCGA-86-7953-01A	0	TCGA-86-7953	997
TCGA-49-4506-01A	1	TCGA-49-4506	999
TCGA-49-4506-11A	1	TCGA-49-4506	999
TCGA-44-5643-01A	0	TCGA-44-5643	1013
TCGA-44-5643-11A	0	TCGA-44-5643	1013
TCGA-44-3919-11A	1	TCGA-44-3919	1026
TCGA-44-3919-01A	1	TCGA-44-3919	1026
TCGA-44-3918-11A	0	TCGA-44-3918	1036
TCGA-44-3918-01B	0	TCGA-44-3918	1036
TCGA-44-3918-01A	0	TCGA-44-3918	1036
TCGA-55-7910-11A	0	TCGA-55-7910	1040
TCGA-55-7910-01A	0	TCGA-55-7910	1040
TCGA-53-7624-01A	1	TCGA-53-7624	1043
TCGA-86-7711-01A	1	TCGA-86-7711	1046
TCGA-86-7711-11A	1	TCGA-86-7711	1046
TCGA-99-8025-01A	0	TCGA-99-8025	1060
TCGA-53-A4EZ-01A	0	TCGA-53-A4EZ	1071
TCGA-86-7955-01A	0	TCGA-86-7955	1072
TCGA-38-4630-01A	1	TCGA-38-4630	1073
TCGA-38-4630-11A	1	TCGA-38-4630	1073
TCGA-J2-A4AE-01A	0	TCGA-J2-A4AE	1079
TCGA-49-4494-11A	1	TCGA-49-4494	1081
TCGA-49-4494-01A	1	TCGA-49-4494	1081
TCGA-44-7667-11A	0	TCGA-44-7667	1097
TCGA-44-7667-01A	0	TCGA-44-7667	1097
TCGA-75-6214-01A	1	TCGA-75-6214	1115
TCGA-99-8028-11A	0	TCGA-99-8028	1118
TCGA-99-8028-01A	0	TCGA-99-8028	1118
TCGA-50-8459-11A	0	TCGA-50-8459	1119
TCGA-50-8459-01A	0	TCGA-50-8459	1119
TCGA-50-8457-01A	0	TCGA-50-8457	1125
TCGA-50-8457-11A	0	TCGA-50-8457	1125
TCGA-64-1680-01A	0	TCGA-64-1680	1126
TCGA-05-4390-01A	0	TCGA-05-4390	1126
TCGA-44-3396-11A	0	TCGA-44-3396	1130
TCGA-44-3396-01A	0	TCGA-44-3396	1130
TCGA-49-AARN-01A	1	TCGA-49-AARN	1135
TCGA-49-AARN-11A	1	TCGA-49-AARN	1135
TCGA-MP-A4T2-01A	1	TCGA-MP-A4T2	1136
TCGA-38-4627-01A	1	TCGA-38-4627	1147
TCGA-38-4627-11A	1	TCGA-38-4627	1147
TCGA-86-8054-01A	0	TCGA-86-8054	1148
TCGA-86-7713-01A	0	TCGA-86-7713	1157
TCGA-86-7713-11A	0	TCGA-86-7713	1157
TCGA-44-2661-01A	0	TCGA-44-2661	1159
TCGA-44-2661-11A	0	TCGA-44-2661	1159
TCGA-44-3398-01A	0	TCGA-44-3398	1163
TCGA-44-3398-11B	0	TCGA-44-3398	1163
TCGA-64-1681-01A	1	TCGA-64-1681	1167
TCGA-78-7155-01A	1	TCGA-78-7155	1171
TCGA-MN-A4N4-01A	0	TCGA-MN-A4N4	1175
TCGA-55-1594-01A	0	TCGA-55-1594	1178
TCGA-55-1594-11A	0	TCGA-55-1594	1178
TCGA-44-3917-01A	0	TCGA-44-3917	1183
TCGA-44-3917-01B	0	TCGA-44-3917	1183
TCGA-44-3917-11A	0	TCGA-44-3917	1183
TCGA-73-7498-01A	0	TCGA-73-7498	1189
TCGA-64-1678-01A	0	TCGA-64-1678	1189
TCGA-62-A470-01A	1	TCGA-62-A470	1194
TCGA-78-7540-11A	1	TCGA-78-7540	1197
TCGA-78-7540-01A	1	TCGA-78-7540	1197
TCGA-78-8648-01A	1	TCGA-78-8648	1209
TCGA-78-7152-01A	1	TCGA-78-7152	1215
TCGA-62-8395-01A	0	TCGA-62-8395	1216
TCGA-62-8395-11A	0	TCGA-62-8395	1216
TCGA-49-AARE-01A	1	TCGA-49-AARE	1229
TCGA-49-AARE-11A	1	TCGA-49-AARE	1229
TCGA-55-6985-11A	0	TCGA-55-6985	1233
TCGA-55-6985-01A	0	TCGA-55-6985	1233
TCGA-50-5932-11A	1	TCGA-50-5932	1235
TCGA-50-5932-01A	1	TCGA-50-5932	1235
TCGA-55-6969-01A	0	TCGA-55-6969	1239
TCGA-55-6969-11A	0	TCGA-55-6969	1239
TCGA-62-A471-01A	0	TCGA-62-A471	1246
TCGA-44-2664-01A	0	TCGA-44-2664	1251
TCGA-91-6829-01A	1	TCGA-91-6829	1258
TCGA-91-6829-11A	1	TCGA-91-6829	1258
TCGA-MP-A4T9-01A	1	TCGA-MP-A4T9	1265
TCGA-50-6597-01A	1	TCGA-50-6597	1268
TCGA-95-7039-01A	0	TCGA-95-7039	1272
TCGA-44-2662-01A	0	TCGA-44-2662	1280
TCGA-44-2662-01B	0	TCGA-44-2662	1280
TCGA-44-2662-11A	0	TCGA-44-2662	1280
TCGA-97-7546-01A	0	TCGA-97-7546	1285
TCGA-50-6590-01A	1	TCGA-50-6590	1288
TCGA-50-6590-11A	1	TCGA-50-6590	1288
TCGA-62-8397-01A	0	TCGA-62-8397	1289
TCGA-62-8397-11A	0	TCGA-62-8397	1289
TCGA-55-6968-01A	1	TCGA-55-6968	1293
TCGA-55-6968-11A	1	TCGA-55-6968	1293
TCGA-44-2665-11A	0	TCGA-44-2665	1301
TCGA-44-2665-01B	0	TCGA-44-2665	1301
TCGA-44-2665-01A	0	TCGA-44-2665	1301
TCGA-64-5778-01A	0	TCGA-64-5778	1305
TCGA-44-2655-01A	0	TCGA-44-2655	1324
TCGA-44-2655-11A	0	TCGA-44-2655	1324
TCGA-75-5147-01A	0	TCGA-75-5147	1333
TCGA-44-2657-01A	0	TCGA-44-2657	1351
TCGA-44-2657-11A	0	TCGA-44-2657	1351
TCGA-38-4632-01A	1	TCGA-38-4632	1357
TCGA-38-4632-11A	1	TCGA-38-4632	1357
TCGA-44-2659-11A	0	TCGA-44-2659	1367
TCGA-44-2659-01A	0	TCGA-44-2659	1367
TCGA-05-4389-01A	0	TCGA-05-4389	1369
TCGA-55-6981-01A	1	TCGA-55-6981	1379
TCGA-55-6981-11A	1	TCGA-55-6981	1379
TCGA-55-6971-11A	0	TCGA-55-6971	1400
TCGA-55-6971-01A	0	TCGA-55-6971	1400
TCGA-49-4501-11A	1	TCGA-49-4501	1421
TCGA-49-4501-01A	1	TCGA-49-4501	1421
TCGA-44-2656-01A	0	TCGA-44-2656	1429
TCGA-44-2656-01B	0	TCGA-44-2656	1429
TCGA-44-2656-11A	0	TCGA-44-2656	1429
TCGA-05-4398-01A	0	TCGA-05-4398	1431
TCGA-NJ-A4YQ-01A	0	TCGA-NJ-A4YQ	1432
TCGA-50-5066-01A	0	TCGA-50-5066	1442
TCGA-50-5066-02A	0	TCGA-50-5066	1442
TCGA-62-A46O-01A	1	TCGA-62-A46O	1454
TCGA-50-5941-01A	0	TCGA-50-5941	1474
TCGA-55-1595-01A	0	TCGA-55-1595	1479
TCGA-55-1595-11A	0	TCGA-55-1595	1479
TCGA-38-4628-11A	1	TCGA-38-4628	1492
TCGA-38-4628-01A	1	TCGA-38-4628	1492
TCGA-62-8402-11A	1	TCGA-62-8402	1498
TCGA-62-8402-01A	1	TCGA-62-8402	1498
TCGA-50-5068-01A	1	TCGA-50-5068	1499
TCGA-MP-A4SY-01A	1	TCGA-MP-A4SY	1501
TCGA-75-6212-01A	1	TCGA-75-6212	1516
TCGA-05-4249-01A	0	TCGA-05-4249	1523
TCGA-78-7633-01A	1	TCGA-78-7633	1528
TCGA-73-7499-01A	1	TCGA-73-7499	1531
TCGA-64-5781-01A	0	TCGA-64-5781	1559
TCGA-73-4658-01A	1	TCGA-73-4658	1600
TCGA-73-4658-11A	1	TCGA-73-4658	1600
TCGA-50-5946-02A	0	TCGA-50-5946	1617
TCGA-50-5946-01A	0	TCGA-50-5946	1617
TCGA-49-6743-11A	0	TCGA-49-6743	1621
TCGA-49-6743-01A	0	TCGA-49-6743	1621
TCGA-78-7537-01A	1	TCGA-78-7537	1622
TCGA-55-6972-11A	1	TCGA-55-6972	1632
TCGA-55-6972-01A	1	TCGA-55-6972	1632
TCGA-62-A46S-01A	1	TCGA-62-A46S	1653
TCGA-49-6744-01A	0	TCGA-49-6744	1683
TCGA-49-6744-11A	0	TCGA-49-6744	1683
TCGA-49-4514-01A	0	TCGA-49-4514	1700
TCGA-49-4514-11A	0	TCGA-49-4514	1700
TCGA-62-A46R-01A	1	TCGA-62-A46R	1725
TCGA-64-1676-01A	0	TCGA-64-1676	1728
TCGA-50-5944-01A	0	TCGA-50-5944	1750
TCGA-MP-A4SW-01A	1	TCGA-MP-A4SW	1778
TCGA-MP-A4T6-01A	1	TCGA-MP-A4T6	1790
TCGA-O1-A52J-01A	1	TCGA-O1-A52J	1798
TCGA-50-5055-01A	1	TCGA-50-5055	1830
TCGA-50-5942-01A	0	TCGA-50-5942	1847
TCGA-44-6778-11A	0	TCGA-44-6778	1864
TCGA-44-6778-01A	0	TCGA-44-6778	1864
TCGA-97-7553-01A	0	TCGA-97-7553	1870
TCGA-49-AAR3-11A	0	TCGA-49-AAR3	1893
TCGA-49-AAR3-01A	0	TCGA-49-AAR3	1893
TCGA-97-7552-01A	0	TCGA-97-7552	1932
TCGA-97-7547-01A	0	TCGA-97-7547	1965
TCGA-78-7159-01A	0	TCGA-78-7159	1974
TCGA-75-5125-01A	1	TCGA-75-5125	2027
TCGA-55-1596-01A	0	TCGA-55-1596	2065
TCGA-55-1596-11A	0	TCGA-55-1596	2065
TCGA-62-A46U-01A	0	TCGA-62-A46U	2067
TCGA-55-6980-01A	0	TCGA-55-6980	2109
TCGA-55-6980-11A	0	TCGA-55-6980	2109
TCGA-55-6987-11A	0	TCGA-55-6987	2137
TCGA-55-6987-01A	0	TCGA-55-6987	2137
TCGA-NJ-A4YF-01A	0	TCGA-NJ-A4YF	2161
TCGA-50-5045-01A	1	TCGA-50-5045	2174
TCGA-62-A46V-01A	0	TCGA-62-A46V	2199
TCGA-49-AAR2-11A	0	TCGA-49-AAR2	2224
TCGA-49-AAR2-01A	0	TCGA-49-AAR2	2224
TCGA-MP-A5C7-01A	0	TCGA-MP-A5C7	2248
TCGA-NJ-A4YG-01A	0	TCGA-NJ-A4YG	2261
TCGA-49-4486-01A	1	TCGA-49-4486	2318
TCGA-49-4486-11A	1	TCGA-49-4486	2318
TCGA-78-8655-01A	0	TCGA-78-8655	2360
TCGA-75-5146-01A	0	TCGA-75-5146	2368
TCGA-50-5933-11A	1	TCGA-50-5933	2393
TCGA-50-5933-01A	1	TCGA-50-5933	2393
TCGA-55-6642-01A	0	TCGA-55-6642	2449
TCGA-55-6642-11A	0	TCGA-55-6642	2449
TCGA-64-1679-01A	0	TCGA-64-1679	2488
TCGA-73-4662-11A	0	TCGA-73-4662	2515
TCGA-73-4662-01A	0	TCGA-73-4662	2515
TCGA-75-6206-01A	0	TCGA-75-6206	2590
TCGA-80-5611-01A	0	TCGA-80-5611	2595
TCGA-44-6776-01A	0	TCGA-44-6776	2616
TCGA-44-6776-11A	0	TCGA-44-6776	2616
TCGA-MP-A4T4-01A	1	TCGA-MP-A4T4	2617
TCGA-MP-A4SV-01A	1	TCGA-MP-A4SV	2620
TCGA-64-5774-01A	0	TCGA-64-5774	2676
TCGA-78-7167-01A	1	TCGA-78-7167	2681
TCGA-78-7167-11A	1	TCGA-78-7167	2681
TCGA-62-8399-11A	0	TCGA-62-8399	2696
TCGA-62-8399-01A	0	TCGA-62-8399	2696
TCGA-55-6983-01A	0	TCGA-55-6983	2823
TCGA-55-6983-11A	0	TCGA-55-6983	2823
TCGA-80-5608-01A	0	TCGA-80-5608	2832
TCGA-38-4625-01A	0	TCGA-38-4625	2973
TCGA-38-4625-11A	0	TCGA-38-4625	2973
TCGA-75-7027-01A	0	TCGA-75-7027	3059
TCGA-50-5049-01A	0	TCGA-50-5049	3094
TCGA-78-7162-11A	1	TCGA-78-7162	3169
TCGA-78-7162-01A	1	TCGA-78-7162	3169
TCGA-55-6986-11A	0	TCGA-55-6986	3261
TCGA-55-6986-01A	0	TCGA-55-6986	3261
TCGA-75-7025-01A	0	TCGA-75-7025	3305
TCGA-78-8662-01A	1	TCGA-78-8662	3361
TCGA-78-7153-01A	0	TCGA-78-7153	3635
TCGA-38-4626-01A	0	TCGA-38-4626	3674
TCGA-38-4626-11A	0	TCGA-38-4626	3674
TCGA-49-AARO-01A	0	TCGA-49-AARO	3759
TCGA-49-AARO-11A	0	TCGA-49-AARO	3759
TCGA-78-7149-01A	0	TCGA-78-7149	3940
TCGA-49-AAR0-11A	0	TCGA-49-AAR0	4765
TCGA-49-AAR0-01A	0	TCGA-49-AAR0	4765
TCGA-78-7143-01A	1	TCGA-78-7143	4961
TCGA-49-AARR-11A	0	TCGA-49-AARR	4992
TCGA-49-AARR-01A	0	TCGA-49-AARR	4992
TCGA-49-AARQ-11A	0	TCGA-49-AARQ	6732
TCGA-49-AARQ-01A	0	TCGA-49-AARQ	6732
TCGA-78-8640-11A	0	TCGA-78-8640	7062
TCGA-78-8640-01A	0	TCGA-78-8640	7062
TCGA-78-7163-11A	0	TCGA-78-7163	7248
TCGA-78-7163-01A	0	TCGA-78-7163	7248
