# Supplementary material for: Pan-cancer analysis reveals signal transducer and activator of transcription (STAT) gene family as biomarkers for prognostic prediction and therapeutic guidance
Source: Front Genet. 2023 Mar 9;14:1120500. doi: 10.3389/fgene.2023.1120500 (PMC10034013; doi:10.3389/fgene.2023.1120500)
Supplement: Supplementary file 2 [file DataSheet1.ZIP › Source data/TCGA-LUSC.survival.tsv]

sample	OS	_PATIENT	OS.time
TCGA-58-8386-01A	1	TCGA-58-8386	1
TCGA-58-8386-11A	1	TCGA-58-8386	1
TCGA-NC-A5HD-01A	1	TCGA-NC-A5HD	2
TCGA-56-7731-11A	1	TCGA-56-7731	3
TCGA-56-7731-01A	1	TCGA-56-7731	3
TCGA-56-A5DR-01A	0	TCGA-56-A5DR	4
TCGA-77-7338-11A	1	TCGA-77-7338	5
TCGA-77-7338-01A	1	TCGA-77-7338	5
TCGA-94-7557-01A	1	TCGA-94-7557	5
TCGA-XC-AA0X-01A	1	TCGA-XC-AA0X	6
TCGA-56-A5DS-01A	0	TCGA-56-A5DS	8
TCGA-33-A5GW-01A	1	TCGA-33-A5GW	9
TCGA-51-4080-11A	1	TCGA-51-4080	12
TCGA-51-4080-01A	1	TCGA-51-4080	12
TCGA-37-3792-01A	0	TCGA-37-3792	12
TCGA-51-4079-11A	1	TCGA-51-4079	12
TCGA-51-4079-01A	1	TCGA-51-4079	12
TCGA-37-4141-01A	0	TCGA-37-4141	12
TCGA-NK-A7XE-01A	0	TCGA-NK-A7XE	13
TCGA-37-3789-01A	0	TCGA-37-3789	13
TCGA-77-7141-01A	0	TCGA-77-7141	15
TCGA-77-7141-11A	0	TCGA-77-7141	15
TCGA-22-4596-01A	1	TCGA-22-4596	17
TCGA-22-4596-11A	1	TCGA-22-4596	17
TCGA-85-8287-01A	1	TCGA-85-8287	23
TCGA-22-5478-01A	1	TCGA-22-5478	24
TCGA-22-5478-11A	1	TCGA-22-5478	24
TCGA-66-2755-01A	0	TCGA-66-2755	28
TCGA-66-2755-11A	0	TCGA-66-2755	28
TCGA-66-2756-01A	0	TCGA-66-2756	30
TCGA-66-2756-11A	0	TCGA-66-2756	30
TCGA-66-2763-01A	0	TCGA-66-2763	30
TCGA-66-2763-11A	0	TCGA-66-2763	30
TCGA-66-2744-01A	0	TCGA-66-2744	30
TCGA-66-2744-11A	0	TCGA-66-2744	30
TCGA-66-2766-11A	0	TCGA-66-2766	31
TCGA-66-2766-01A	0	TCGA-66-2766	31
TCGA-66-2753-11A	0	TCGA-66-2753	31
TCGA-66-2753-01A	0	TCGA-66-2753	31
TCGA-34-7107-01A	1	TCGA-34-7107	34
TCGA-34-7107-11A	1	TCGA-34-7107	34
TCGA-85-7843-01A	0	TCGA-85-7843	35
TCGA-NC-A5HH-01A	0	TCGA-NC-A5HH	37
TCGA-56-8503-01A	0	TCGA-56-8503	41
TCGA-85-7710-01A	0	TCGA-85-7710	42
TCGA-85-7710-11A	0	TCGA-85-7710	42
TCGA-33-4589-11A	1	TCGA-33-4589	47
TCGA-33-4589-01A	1	TCGA-33-4589	47
TCGA-39-5028-11A	1	TCGA-39-5028	52
TCGA-39-5028-01A	1	TCGA-39-5028	52
TCGA-22-1011-11A	1	TCGA-22-1011	53
TCGA-22-1011-01A	1	TCGA-22-1011	53
TCGA-56-8622-01A	0	TCGA-56-8622	55
TCGA-56-8622-11A	0	TCGA-56-8622	55
TCGA-39-5030-11A	1	TCGA-39-5030	59
TCGA-39-5030-01A	1	TCGA-39-5030	59
TCGA-66-2785-11A	0	TCGA-66-2785	60
TCGA-66-2785-01A	0	TCGA-66-2785	60
TCGA-66-2754-01A	0	TCGA-66-2754	61
TCGA-66-2754-11A	0	TCGA-66-2754	61
TCGA-66-2767-11A	0	TCGA-66-2767	61
TCGA-66-2767-01A	0	TCGA-66-2767	61
TCGA-66-2737-11A	0	TCGA-66-2737	61
TCGA-66-2737-01A	0	TCGA-66-2737	61
TCGA-66-2765-11A	0	TCGA-66-2765	61
TCGA-66-2765-01A	0	TCGA-66-2765	61
TCGA-66-2768-01A	0	TCGA-66-2768	61
TCGA-66-2768-11A	0	TCGA-66-2768	61
TCGA-66-2777-01A	0	TCGA-66-2777	61
TCGA-66-2777-11A	0	TCGA-66-2777	61
TCGA-85-8355-01A	0	TCGA-85-8355	61
TCGA-98-A53B-01A	1	TCGA-98-A53B	61
TCGA-92-8065-01A	0	TCGA-92-8065	70
TCGA-34-2596-11A	1	TCGA-34-2596	80
TCGA-34-2596-01A	1	TCGA-34-2596	80
TCGA-92-7340-11A	0	TCGA-92-7340	82
TCGA-92-7340-01D	0	TCGA-92-7340	82
TCGA-92-7340-01E	0	TCGA-92-7340	82
TCGA-92-7340-01A	0	TCGA-92-7340	82
TCGA-68-7755-01A	0	TCGA-68-7755	83
TCGA-98-8020-11A	1	TCGA-98-8020	84
TCGA-98-8020-01A	1	TCGA-98-8020	84
TCGA-18-4086-01A	1	TCGA-18-4086	85
TCGA-18-4086-11A	1	TCGA-18-4086	85
TCGA-NC-A5HL-01A	1	TCGA-NC-A5HL	88
TCGA-43-8118-01A	1	TCGA-43-8118	89
TCGA-43-8118-11A	1	TCGA-43-8118	89
TCGA-90-7767-11A	0	TCGA-90-7767	89
TCGA-90-7767-01A	0	TCGA-90-7767	89
TCGA-66-2773-11A	1	TCGA-66-2773	92
TCGA-66-2773-01A	1	TCGA-66-2773	92
TCGA-85-8353-01A	1	TCGA-85-8353	94
TCGA-60-2720-11A	0	TCGA-60-2720	97
TCGA-60-2720-01A	0	TCGA-60-2720	97
TCGA-37-5819-01A	0	TCGA-37-5819	103
TCGA-56-8305-11A	0	TCGA-56-8305	105
TCGA-56-8305-01A	0	TCGA-56-8305	105
TCGA-92-7341-11A	0	TCGA-92-7341	106
TCGA-92-7341-01A	0	TCGA-92-7341	106
TCGA-56-8304-01A	0	TCGA-56-8304	106
TCGA-60-2696-11A	1	TCGA-60-2696	109
TCGA-60-2696-01A	1	TCGA-60-2696	109
TCGA-NK-A5CX-01A	0	TCGA-NK-A5CX	111
TCGA-85-A5B5-01A	0	TCGA-85-A5B5	111
TCGA-O2-A52Q-01A	1	TCGA-O2-A52Q	113
TCGA-43-6773-11A	1	TCGA-43-6773	116
TCGA-43-6773-01A	1	TCGA-43-6773	116
TCGA-66-2781-01A	0	TCGA-66-2781	121
TCGA-66-2781-11A	0	TCGA-66-2781	121
TCGA-37-3783-01A	0	TCGA-37-3783	122
TCGA-66-2795-11A	0	TCGA-66-2795	122
TCGA-66-2795-01A	0	TCGA-66-2795	122
TCGA-92-8063-01A	0	TCGA-92-8063	122
TCGA-92-8063-01H	0	TCGA-92-8063	122
TCGA-92-8063-01G	0	TCGA-92-8063	122
TCGA-94-8035-01A	0	TCGA-94-8035	122
TCGA-34-8455-11A	1	TCGA-34-8455	123
TCGA-34-8455-01A	1	TCGA-34-8455	123
TCGA-66-2789-01A	1	TCGA-66-2789	123
TCGA-66-2789-11A	1	TCGA-66-2789	123
TCGA-NC-A5HK-01A	0	TCGA-NC-A5HK	128
TCGA-22-1002-01A	1	TCGA-22-1002	131
TCGA-22-1002-11A	1	TCGA-22-1002	131
TCGA-46-3769-01A	0	TCGA-46-3769	135
TCGA-18-3407-01A	1	TCGA-18-3407	136
TCGA-18-3407-11A	1	TCGA-18-3407	136
TCGA-NC-A5HF-01A	1	TCGA-NC-A5HF	138
TCGA-33-A4WN-01A	1	TCGA-33-A4WN	143
TCGA-18-3410-01A	1	TCGA-18-3410	146
TCGA-18-3410-11A	1	TCGA-18-3410	146
TCGA-56-8083-01A	0	TCGA-56-8083	150
TCGA-56-8083-11A	0	TCGA-56-8083	150
TCGA-34-5929-01A	1	TCGA-34-5929	151
TCGA-34-5929-11A	1	TCGA-34-5929	151
TCGA-94-8490-01A	0	TCGA-94-8490	153
TCGA-66-2791-01A	1	TCGA-66-2791	153
TCGA-66-2791-11A	1	TCGA-66-2791	153
TCGA-92-8064-01E	0	TCGA-92-8064	160
TCGA-92-8064-01F	0	TCGA-92-8064	160
TCGA-92-8064-01A	0	TCGA-92-8064	160
TCGA-85-8352-01A	1	TCGA-85-8352	161
TCGA-43-6771-11A	1	TCGA-43-6771	166
TCGA-43-6771-01A	1	TCGA-43-6771	166
TCGA-52-7809-01A	1	TCGA-52-7809	166
TCGA-98-A539-01A	0	TCGA-98-A539	173
TCGA-77-A5G7-01B	1	TCGA-77-A5G7	180
TCGA-18-4083-11A	1	TCGA-18-4083	188
TCGA-18-4083-01A	1	TCGA-18-4083	188
TCGA-85-6798-01A	1	TCGA-85-6798	195
TCGA-77-8007-01A	1	TCGA-77-8007	198
TCGA-77-8007-11A	1	TCGA-77-8007	198
TCGA-56-7730-11A	1	TCGA-56-7730	198
TCGA-56-7730-01A	1	TCGA-56-7730	198
TCGA-68-7756-01A	0	TCGA-68-7756	202
TCGA-37-4135-01A	0	TCGA-37-4135	207
TCGA-33-AASB-11A	1	TCGA-33-AASB	211
TCGA-33-AASB-01A	1	TCGA-33-AASB	211
TCGA-68-7757-01A	0	TCGA-68-7757	211
TCGA-68-7757-01B	0	TCGA-68-7757	211
TCGA-77-8145-01A	1	TCGA-77-8145	212
TCGA-66-2769-01A	1	TCGA-66-2769	215
TCGA-66-2769-11A	1	TCGA-66-2769	215
TCGA-22-0944-11A	1	TCGA-22-0944	223
TCGA-22-0944-01A	1	TCGA-22-0944	223
TCGA-37-4132-01A	0	TCGA-37-4132	227
TCGA-43-7657-11A	0	TCGA-43-7657	236
TCGA-43-7657-01A	0	TCGA-43-7657	236
TCGA-85-8481-01A	1	TCGA-85-8481	236
TCGA-37-4133-01A	0	TCGA-37-4133	238
TCGA-37-4129-01A	0	TCGA-37-4129	242
TCGA-68-8250-01A	0	TCGA-68-8250	244
TCGA-37-4130-01A	0	TCGA-37-4130	247
TCGA-O2-A52W-01A	1	TCGA-O2-A52W	261
TCGA-52-7811-01A	1	TCGA-52-7811	266
TCGA-60-2712-11A	1	TCGA-60-2712	274
TCGA-60-2712-01A	1	TCGA-60-2712	274
TCGA-34-5236-01A	1	TCGA-34-5236	276
TCGA-21-1081-01A	1	TCGA-21-1081	284
TCGA-90-7766-11A	0	TCGA-90-7766	289
TCGA-90-7766-01A	0	TCGA-90-7766	289
TCGA-22-4609-11A	1	TCGA-22-4609	291
TCGA-22-4609-01A	1	TCGA-22-4609	291
TCGA-85-6175-01A	1	TCGA-85-6175	294
TCGA-43-A475-01A	0	TCGA-43-A475	296
TCGA-46-3768-01A	1	TCGA-46-3768	299
TCGA-56-8626-01A	1	TCGA-56-8626	302
TCGA-66-2793-01A	1	TCGA-66-2793	306
TCGA-66-2793-11A	1	TCGA-66-2793	306
TCGA-85-8277-01A	1	TCGA-85-8277	307
TCGA-60-2698-01A	1	TCGA-60-2698	311
TCGA-60-2698-11A	1	TCGA-60-2698	311
TCGA-56-8625-11A	1	TCGA-56-8625	315
TCGA-56-8625-01A	1	TCGA-56-8625	315
TCGA-90-A59Q-01A	1	TCGA-90-A59Q	322
TCGA-46-6025-01A	0	TCGA-46-6025	324
TCGA-21-5787-01A	1	TCGA-21-5787	329
TCGA-O2-A5IB-01A	1	TCGA-O2-A5IB	340
TCGA-77-7138-01A	1	TCGA-77-7138	340
TCGA-77-7138-11A	1	TCGA-77-7138	340
TCGA-63-A5MN-01A	1	TCGA-63-A5MN	345
TCGA-18-3412-01A	1	TCGA-18-3412	345
TCGA-18-3412-11A	1	TCGA-18-3412	345
TCGA-77-8140-01A	1	TCGA-77-8140	351
TCGA-43-A474-01A	0	TCGA-43-A474	353
TCGA-22-5482-01A	1	TCGA-22-5482	357
TCGA-22-5482-11A	1	TCGA-22-5482	357
TCGA-60-2726-01A	1	TCGA-60-2726	358
TCGA-60-2726-11A	1	TCGA-60-2726	358
TCGA-43-8116-11A	0	TCGA-43-8116	358
TCGA-43-8116-01A	0	TCGA-43-8116	358
TCGA-22-4613-11A	1	TCGA-22-4613	358
TCGA-22-4613-01A	1	TCGA-22-4613	358
TCGA-90-7769-01A	0	TCGA-90-7769	358
TCGA-90-7769-11A	0	TCGA-90-7769	358
TCGA-MF-A522-01A	1	TCGA-MF-A522	360
TCGA-66-2782-01A	1	TCGA-66-2782	365
TCGA-66-2782-11A	1	TCGA-66-2782	365
TCGA-43-A56V-01A	0	TCGA-43-A56V	366
TCGA-66-2780-01A	1	TCGA-66-2780	366
TCGA-66-2780-11A	1	TCGA-66-2780	366
TCGA-70-6722-01A	0	TCGA-70-6722	367
TCGA-46-3766-01A	0	TCGA-46-3766	370
TCGA-18-3406-01A	1	TCGA-18-3406	371
TCGA-18-3406-11A	1	TCGA-18-3406	371
TCGA-60-2697-11A	1	TCGA-60-2697	372
TCGA-60-2697-01A	1	TCGA-60-2697	372
TCGA-70-6723-01A	0	TCGA-70-6723	375
TCGA-85-A53L-01A	0	TCGA-85-A53L	377
TCGA-56-5897-01A	0	TCGA-56-5897	378
TCGA-77-8131-01A	1	TCGA-77-8131	383
TCGA-85-8584-01A	1	TCGA-85-8584	383
TCGA-O2-A52S-01A	1	TCGA-O2-A52S	387
TCGA-L3-A4E7-01A	0	TCGA-L3-A4E7	392
TCGA-46-3767-01A	0	TCGA-46-3767	396
TCGA-56-8201-01A	1	TCGA-56-8201	397
TCGA-56-8201-11A	1	TCGA-56-8201	397
TCGA-22-4604-01A	1	TCGA-22-4604	399
TCGA-22-4604-11A	1	TCGA-22-4604	399
TCGA-LA-A446-01A	0	TCGA-LA-A446	401
TCGA-85-8288-01A	1	TCGA-85-8288	402
TCGA-58-8387-01A	1	TCGA-58-8387	403
TCGA-58-8387-11A	1	TCGA-58-8387	403
TCGA-56-A4BX-01A	0	TCGA-56-A4BX	405
TCGA-46-3765-01A	0	TCGA-46-3765	405
TCGA-68-8251-01A	0	TCGA-68-8251	406
TCGA-43-8115-11A	0	TCGA-43-8115	407
TCGA-43-8115-01A	0	TCGA-43-8115	407
TCGA-LA-A7SW-01A	1	TCGA-LA-A7SW	408
TCGA-58-8388-11A	1	TCGA-58-8388	412
TCGA-58-8388-01A	1	TCGA-58-8388	412
TCGA-NC-A5HJ-01A	1	TCGA-NC-A5HJ	418
TCGA-56-8624-11A	0	TCGA-56-8624	420
TCGA-56-8624-01A	0	TCGA-56-8624	420
TCGA-46-6026-01A	0	TCGA-46-6026	423
TCGA-90-7964-01A	0	TCGA-90-7964	428
TCGA-90-7964-11A	0	TCGA-90-7964	428
TCGA-33-4586-01A	1	TCGA-33-4586	428
TCGA-33-4586-11A	1	TCGA-33-4586	428
TCGA-56-8309-01A	0	TCGA-56-8309	428
TCGA-56-8309-11A	0	TCGA-56-8309	428
TCGA-22-1012-11A	1	TCGA-22-1012	429
TCGA-22-1012-01A	1	TCGA-22-1012	429
TCGA-94-A4VJ-01A	0	TCGA-94-A4VJ	430
TCGA-43-A56U-01A	0	TCGA-43-A56U	432
TCGA-56-A62T-01A	0	TCGA-56-A62T	440
TCGA-56-7223-01A	1	TCGA-56-7223	442
TCGA-22-5474-11A	1	TCGA-22-5474	445
TCGA-22-5474-01A	1	TCGA-22-5474	445
TCGA-68-A59J-01A	0	TCGA-68-A59J	448
TCGA-NC-A5HQ-01A	1	TCGA-NC-A5HQ	448
TCGA-22-1000-01A	1	TCGA-22-1000	454
TCGA-22-1000-11A	1	TCGA-22-1000	454
TCGA-85-A511-01A	1	TCGA-85-A511	455
TCGA-56-8082-01A	0	TCGA-56-8082	455
TCGA-56-8082-11A	0	TCGA-56-8082	455
TCGA-63-A5MM-01A	1	TCGA-63-A5MM	456
TCGA-85-A512-01A	0	TCGA-85-A512	465
TCGA-85-8479-01A	0	TCGA-85-8479	468
TCGA-21-1078-11A	1	TCGA-21-1078	474
TCGA-21-1078-01A	1	TCGA-21-1078	474
TCGA-56-8629-01A	0	TCGA-56-8629	481
TCGA-56-8629-11A	0	TCGA-56-8629	481
TCGA-85-A510-01A	0	TCGA-85-A510	482
TCGA-L3-A524-01A	1	TCGA-L3-A524	490
TCGA-94-A5I4-01A	0	TCGA-94-A5I4	491
TCGA-68-A59I-01A	0	TCGA-68-A59I	492
TCGA-85-A50Z-01A	0	TCGA-85-A50Z	493
TCGA-63-A5MT-01A	0	TCGA-63-A5MT	498
TCGA-58-8392-11A	1	TCGA-58-8392	501
TCGA-58-8392-01A	1	TCGA-58-8392	501
TCGA-22-5492-11A	1	TCGA-22-5492	506
TCGA-22-5492-01A	1	TCGA-22-5492	506
TCGA-56-8504-01A	0	TCGA-56-8504	510
TCGA-56-8504-11A	0	TCGA-56-8504	510
TCGA-85-8351-01A	0	TCGA-85-8351	510
TCGA-NK-A5D1-01A	0	TCGA-NK-A5D1	511
TCGA-34-5241-01A	1	TCGA-34-5241	515
TCGA-66-2727-01A	1	TCGA-66-2727	516
TCGA-66-2727-11A	1	TCGA-66-2727	516
TCGA-56-8308-01A	0	TCGA-56-8308	517
TCGA-56-8308-11A	0	TCGA-56-8308	517
TCGA-39-5040-11A	1	TCGA-39-5040	519
TCGA-39-5040-01A	1	TCGA-39-5040	519
TCGA-96-8170-01A	0	TCGA-96-8170	531
TCGA-56-7822-01A	1	TCGA-56-7822	532
TCGA-56-7822-11A	1	TCGA-56-7822	532
TCGA-94-A5I6-01A	0	TCGA-94-A5I6	538
TCGA-77-8138-01A	1	TCGA-77-8138	539
TCGA-56-A4BY-01A	1	TCGA-56-A4BY	543
TCGA-39-5039-11A	1	TCGA-39-5039	544
TCGA-39-5039-01A	1	TCGA-39-5039	544
TCGA-85-8664-01A	1	TCGA-85-8664	550
TCGA-98-A53A-01A	1	TCGA-98-A53A	552
TCGA-56-5898-01A	0	TCGA-56-5898	555
TCGA-96-8169-01A	0	TCGA-96-8169	557
TCGA-94-7943-01A	0	TCGA-94-7943	559
TCGA-43-5668-01A	1	TCGA-43-5668	559
TCGA-43-5668-11A	1	TCGA-43-5668	559
TCGA-56-7222-01A	1	TCGA-56-7222	562
TCGA-56-7222-11A	1	TCGA-56-7222	562
TCGA-98-A53I-01A	0	TCGA-98-A53I	565
TCGA-56-A4ZK-01A	0	TCGA-56-A4ZK	570
TCGA-22-5483-01A	1	TCGA-22-5483	573
TCGA-22-5483-11A	1	TCGA-22-5483	573
TCGA-85-7950-01A	0	TCGA-85-7950	576
TCGA-66-2778-11A	0	TCGA-66-2778	578
TCGA-66-2778-01A	0	TCGA-66-2778	578
TCGA-66-2771-11A	0	TCGA-66-2771	578
TCGA-66-2771-01A	0	TCGA-66-2771	578
TCGA-85-8049-01A	0	TCGA-85-8049	579
TCGA-J1-A4AH-01A	0	TCGA-J1-A4AH	581
TCGA-56-A4BW-01A	0	TCGA-56-A4BW	585
TCGA-22-4607-01A	1	TCGA-22-4607	587
TCGA-22-4607-11A	1	TCGA-22-4607	587
TCGA-96-A4JK-01A	0	TCGA-96-A4JK	589
TCGA-43-7656-11A	0	TCGA-43-7656	596
TCGA-43-7656-01A	0	TCGA-43-7656	596
TCGA-85-A4QR-01A	0	TCGA-85-A4QR	600
TCGA-56-7582-11A	0	TCGA-56-7582	601
TCGA-56-7582-01A	0	TCGA-56-7582	601
TCGA-33-6737-11A	1	TCGA-33-6737	601
TCGA-33-6737-01A	1	TCGA-33-6737	601
TCGA-85-A4JC-01A	1	TCGA-85-A4JC	604
TCGA-56-7221-01A	0	TCGA-56-7221	608
TCGA-90-A4ED-01A	0	TCGA-90-A4ED	615
TCGA-56-8628-01A	0	TCGA-56-8628	616
TCGA-56-8628-11A	0	TCGA-56-8628	616
TCGA-98-A53H-01A	0	TCGA-98-A53H	618
TCGA-22-4591-11A	1	TCGA-22-4591	623
TCGA-22-4591-01A	1	TCGA-22-4591	623
TCGA-98-A53J-01A	0	TCGA-98-A53J	630
TCGA-77-7140-01A	1	TCGA-77-7140	632
TCGA-77-7140-11A	1	TCGA-77-7140	632
TCGA-56-A49D-01A	0	TCGA-56-A49D	637
TCGA-66-2758-11A	0	TCGA-66-2758	639
TCGA-66-2758-01A	0	TCGA-66-2758	639
TCGA-94-7033-01A	0	TCGA-94-7033	640
TCGA-56-A4ZJ-01A	0	TCGA-56-A4ZJ	640
TCGA-66-2742-11A	0	TCGA-66-2742	641
TCGA-66-2742-01A	0	TCGA-66-2742	641
TCGA-60-2695-11A	0	TCGA-60-2695	642
TCGA-60-2695-01A	0	TCGA-60-2695	642
TCGA-98-A53D-01A	1	TCGA-98-A53D	645
TCGA-98-8023-11A	0	TCGA-98-8023	649
TCGA-98-8023-01A	0	TCGA-98-8023	649
TCGA-98-7454-11A	0	TCGA-98-7454	652
TCGA-98-7454-01A	0	TCGA-98-7454	652
TCGA-43-6770-11A	0	TCGA-43-6770	653
TCGA-43-6770-01A	0	TCGA-43-6770	653
TCGA-37-A5EN-01A	0	TCGA-37-A5EN	660
TCGA-56-6545-01A	0	TCGA-56-6545	666
TCGA-60-2707-11A	1	TCGA-60-2707	667
TCGA-60-2707-01A	1	TCGA-60-2707	667
TCGA-22-0940-01A	1	TCGA-22-0940	669
TCGA-22-0940-11A	1	TCGA-22-0940	669
TCGA-22-A5C4-01A	0	TCGA-22-A5C4	671
TCGA-77-A5G6-01A	1	TCGA-77-A5G6	678
TCGA-85-8350-01A	0	TCGA-85-8350	683
TCGA-43-2578-11A	1	TCGA-43-2578	684
TCGA-43-2578-01A	1	TCGA-43-2578	684
TCGA-85-8666-01A	1	TCGA-85-8666	687
TCGA-90-A4EE-01A	0	TCGA-90-A4EE	688
TCGA-56-8623-01A	1	TCGA-56-8623	692
TCGA-56-8623-11A	1	TCGA-56-8623	692
TCGA-66-2790-01A	0	TCGA-66-2790	699
TCGA-66-2790-11A	0	TCGA-66-2790	699
TCGA-43-6143-01A	0	TCGA-43-6143	699
TCGA-43-6143-11A	0	TCGA-43-6143	699
TCGA-66-2788-01A	0	TCGA-66-2788	699
TCGA-66-2788-11A	0	TCGA-66-2788	699
TCGA-66-2770-11A	0	TCGA-66-2770	700
TCGA-66-2770-01A	0	TCGA-66-2770	700
TCGA-77-6845-01A	1	TCGA-77-6845	708
TCGA-77-6845-11A	1	TCGA-77-6845	708
TCGA-18-3414-11A	1	TCGA-18-3414	716
TCGA-18-3414-01A	1	TCGA-18-3414	716
TCGA-60-2724-01A	0	TCGA-60-2724	717
TCGA-60-2724-11A	0	TCGA-60-2724	717
TCGA-22-4595-01A	1	TCGA-22-4595	734
TCGA-22-4595-11A	1	TCGA-22-4595	734
TCGA-85-8052-01A	0	TCGA-85-8052	734
TCGA-39-5029-11A	1	TCGA-39-5029	740
TCGA-39-5029-01A	1	TCGA-39-5029	740
TCGA-85-A4PA-01A	0	TCGA-85-A4PA	741
TCGA-43-6647-01A	0	TCGA-43-6647	757
TCGA-43-6647-11A	0	TCGA-43-6647	757
TCGA-90-6837-01A	0	TCGA-90-6837	758
TCGA-90-6837-11A	0	TCGA-90-6837	758
TCGA-66-2783-01A	0	TCGA-66-2783	759
TCGA-66-2783-11A	0	TCGA-66-2783	759
TCGA-66-2759-11A	0	TCGA-66-2759	762
TCGA-66-2759-01A	0	TCGA-66-2759	762
TCGA-85-8048-01A	0	TCGA-85-8048	765
TCGA-63-A5MP-01A	0	TCGA-63-A5MP	769
TCGA-NC-A5HP-01A	1	TCGA-NC-A5HP	770
TCGA-66-2786-11A	0	TCGA-66-2786	790
TCGA-66-2786-01A	0	TCGA-66-2786	790
TCGA-77-8143-01A	1	TCGA-77-8143	803
TCGA-34-8456-11A	0	TCGA-34-8456	804
TCGA-34-8456-01A	0	TCGA-34-8456	804
TCGA-NC-A5HT-01A	0	TCGA-NC-A5HT	804
TCGA-94-8491-01A	0	TCGA-94-8491	810
TCGA-85-8071-01A	0	TCGA-85-8071	815
TCGA-60-2725-01A	0	TCGA-60-2725	816
TCGA-60-2725-11A	0	TCGA-60-2725	816
TCGA-56-8307-11A	0	TCGA-56-8307	818
TCGA-56-8307-01A	0	TCGA-56-8307	818
TCGA-98-A53C-01A	0	TCGA-98-A53C	822
TCGA-22-1016-01A	1	TCGA-22-1016	822
TCGA-22-1016-11A	1	TCGA-22-1016	822
TCGA-85-A50M-01A	1	TCGA-85-A50M	826
TCGA-98-A538-01A	0	TCGA-98-A538	826
TCGA-33-AASL-01A	1	TCGA-33-AASL	826
TCGA-33-AASL-11A	1	TCGA-33-AASL	826
TCGA-18-5595-01A	1	TCGA-18-5595	827
TCGA-18-5595-11A	1	TCGA-18-5595	827
TCGA-77-8144-01A	0	TCGA-77-8144	833
TCGA-52-7812-01A	1	TCGA-52-7812	835
TCGA-77-A5GF-01A	1	TCGA-77-A5GF	840
TCGA-96-A4JL-01A	0	TCGA-96-A4JL	842
TCGA-43-5670-01A	0	TCGA-43-5670	849
TCGA-43-5670-11A	0	TCGA-43-5670	849
TCGA-52-7622-01A	0	TCGA-52-7622	862
TCGA-37-A5EM-01A	0	TCGA-37-A5EM	867
TCGA-56-1622-01A	1	TCGA-56-1622	881
TCGA-56-1622-11A	1	TCGA-56-1622	881
TCGA-34-2605-01A	1	TCGA-34-2605	881
TCGA-34-2605-11A	1	TCGA-34-2605	881
TCGA-77-6842-11A	1	TCGA-77-6842	899
TCGA-77-6842-01A	1	TCGA-77-6842	899
TCGA-60-2722-11A	0	TCGA-60-2722	908
TCGA-60-2722-01A	0	TCGA-60-2722	908
TCGA-85-A513-01A	0	TCGA-85-A513	910
TCGA-58-A46N-01A	0	TCGA-58-A46N	910
TCGA-51-4081-11A	0	TCGA-51-4081	911
TCGA-51-4081-01A	0	TCGA-51-4081	911
TCGA-85-7844-01A	0	TCGA-85-7844	911
TCGA-58-8390-11A	0	TCGA-58-8390	911
TCGA-58-8390-01A	0	TCGA-58-8390	911
TCGA-66-2792-01A	0	TCGA-66-2792	913
TCGA-66-2792-11A	0	TCGA-66-2792	913
TCGA-22-5485-11A	1	TCGA-22-5485	916
TCGA-22-5485-01A	1	TCGA-22-5485	916
TCGA-85-A4CL-01A	1	TCGA-85-A4CL	921
TCGA-52-7810-01A	0	TCGA-52-7810	923
TCGA-56-7580-11A	0	TCGA-56-7580	925
TCGA-56-7580-01A	0	TCGA-56-7580	925
TCGA-85-A4QQ-01A	1	TCGA-85-A4QQ	927
TCGA-85-8072-01A	0	TCGA-85-8072	932
TCGA-98-8022-11A	1	TCGA-98-8022	933
TCGA-98-8022-01A	1	TCGA-98-8022	933
TCGA-98-8021-01A	0	TCGA-98-8021	937
TCGA-85-A4JB-01A	0	TCGA-85-A4JB	942
TCGA-56-7579-11A	1	TCGA-56-7579	951
TCGA-56-7579-01A	1	TCGA-56-7579	951
TCGA-34-2609-11A	1	TCGA-34-2609	951
TCGA-34-2609-01A	1	TCGA-34-2609	951
TCGA-85-7698-01A	0	TCGA-85-7698	952
TCGA-34-2604-01A	1	TCGA-34-2604	958
TCGA-34-2604-11A	1	TCGA-34-2604	958
TCGA-85-8070-01A	0	TCGA-85-8070	960
TCGA-21-5782-01A	1	TCGA-21-5782	962
TCGA-21-1079-11A	1	TCGA-21-1079	965
TCGA-21-1079-01A	1	TCGA-21-1079	965
TCGA-18-3416-11A	1	TCGA-18-3416	973
TCGA-18-3416-01A	1	TCGA-18-3416	973
TCGA-22-4605-01A	1	TCGA-22-4605	974
TCGA-22-4605-11A	1	TCGA-22-4605	974
TCGA-21-A5DI-01A	0	TCGA-21-A5DI	979
TCGA-60-2721-11A	0	TCGA-60-2721	983
TCGA-60-2721-01A	0	TCGA-60-2721	983
TCGA-77-7465-01A	0	TCGA-77-7465	990
TCGA-85-8354-01A	0	TCGA-85-8354	995
TCGA-34-2608-11A	1	TCGA-34-2608	1000
TCGA-34-2608-01A	1	TCGA-34-2608	1000
TCGA-85-7699-01A	1	TCGA-85-7699	1001
TCGA-O2-A52N-01A	1	TCGA-O2-A52N	1006
TCGA-43-3920-01A	0	TCGA-43-3920	1007
TCGA-43-3920-11B	0	TCGA-43-3920	1007
TCGA-56-7823-01B	0	TCGA-56-7823	1011
TCGA-56-7823-11A	0	TCGA-56-7823	1011
TCGA-34-A5IX-01A	0	TCGA-34-A5IX	1031
TCGA-21-5786-01A	0	TCGA-21-5786	1032
TCGA-85-A4CN-01A	0	TCGA-85-A4CN	1038
TCGA-58-A46K-01A	1	TCGA-58-A46K	1045
TCGA-85-8276-01A	0	TCGA-85-8276	1050
TCGA-63-A5MY-01A	0	TCGA-63-A5MY	1052
TCGA-22-4601-11A	1	TCGA-22-4601	1057
TCGA-22-4601-01A	1	TCGA-22-4601	1057
TCGA-58-8393-11A	0	TCGA-58-8393	1058
TCGA-58-8393-01A	0	TCGA-58-8393	1058
TCGA-21-1077-01A	1	TCGA-21-1077	1058
TCGA-21-1077-11A	1	TCGA-21-1077	1058
TCGA-85-7697-01A	0	TCGA-85-7697	1063
TCGA-22-4593-11A	1	TCGA-22-4593	1067
TCGA-22-4593-01A	1	TCGA-22-4593	1067
TCGA-58-A46M-01A	0	TCGA-58-A46M	1072
TCGA-60-2715-01A	1	TCGA-60-2715	1075
TCGA-60-2715-11A	1	TCGA-60-2715	1075
TCGA-60-2723-11A	0	TCGA-60-2723	1092
TCGA-60-2723-01A	0	TCGA-60-2723	1092
TCGA-18-3417-11A	1	TCGA-18-3417	1097
TCGA-18-3417-01A	1	TCGA-18-3417	1097
TCGA-63-A5MV-01A	0	TCGA-63-A5MV	1100
TCGA-77-8156-01A	0	TCGA-77-8156	1106
TCGA-39-5034-01A	1	TCGA-39-5034	1107
TCGA-39-5034-11A	1	TCGA-39-5034	1107
TCGA-85-7696-01A	0	TCGA-85-7696	1111
TCGA-85-8580-01A	0	TCGA-85-8580	1113
TCGA-33-AAS8-11A	1	TCGA-33-AAS8	1114
TCGA-33-AAS8-01A	1	TCGA-33-AAS8	1114
TCGA-37-A5EL-01A	1	TCGA-37-A5EL	1143
TCGA-77-8128-01A	1	TCGA-77-8128	1150
TCGA-60-2704-11A	1	TCGA-60-2704	1154
TCGA-60-2704-01A	1	TCGA-60-2704	1154
TCGA-85-8582-01A	0	TCGA-85-8582	1160
TCGA-22-4599-11A	1	TCGA-22-4599	1161
TCGA-22-4599-01A	1	TCGA-22-4599	1161
TCGA-43-2581-11A	0	TCGA-43-2581	1176
TCGA-43-2581-01A	0	TCGA-43-2581	1176
TCGA-34-8454-11A	0	TCGA-34-8454	1180
TCGA-34-8454-01A	0	TCGA-34-8454	1180
TCGA-77-A5GH-01A	0	TCGA-77-A5GH	1182
TCGA-77-8136-01A	1	TCGA-77-8136	1189
TCGA-43-3394-11A	1	TCGA-43-3394	1190
TCGA-43-3394-01A	1	TCGA-43-3394	1190
TCGA-34-5928-01A	0	TCGA-34-5928	1196
TCGA-NC-A5HM-01A	0	TCGA-NC-A5HM	1212
TCGA-66-2787-11A	0	TCGA-66-2787	1217
TCGA-66-2787-01A	0	TCGA-66-2787	1217
TCGA-43-2576-01A	0	TCGA-43-2576	1223
TCGA-43-2576-11A	0	TCGA-43-2576	1223
TCGA-85-6561-01A	0	TCGA-85-6561	1224
TCGA-NC-A5HR-01A	0	TCGA-NC-A5HR	1244
TCGA-85-6560-01A	0	TCGA-85-6560	1259
TCGA-60-2711-11A	0	TCGA-60-2711	1260
TCGA-60-2711-01A	0	TCGA-60-2711	1260
TCGA-21-5784-01A	0	TCGA-21-5784	1268
TCGA-77-A5GA-01A	0	TCGA-77-A5GA	1280
TCGA-60-2719-11A	0	TCGA-60-2719	1297
TCGA-60-2719-01A	0	TCGA-60-2719	1297
TCGA-66-2734-11A	0	TCGA-66-2734	1311
TCGA-66-2734-01A	0	TCGA-66-2734	1311
TCGA-21-1083-11A	1	TCGA-21-1083	1315
TCGA-21-1083-01A	1	TCGA-21-1083	1315
TCGA-O2-A52V-01A	1	TCGA-O2-A52V	1335
TCGA-NC-A5HO-01A	0	TCGA-NC-A5HO	1336
TCGA-66-2757-01A	1	TCGA-66-2757	1338
TCGA-66-2757-11A	1	TCGA-66-2757	1338
TCGA-33-AASI-11A	1	TCGA-33-AASI	1344
TCGA-33-AASI-01A	1	TCGA-33-AASI	1344
TCGA-22-5477-11A	1	TCGA-22-5477	1346
TCGA-22-5477-01A	1	TCGA-22-5477	1346
TCGA-34-5927-01A	0	TCGA-34-5927	1361
TCGA-63-A5ML-01A	0	TCGA-63-A5ML	1386
TCGA-77-7463-01A	1	TCGA-77-7463	1423
TCGA-21-1071-11A	1	TCGA-21-1071	1426
TCGA-21-1071-01A	1	TCGA-21-1071	1426
TCGA-22-4594-01A	1	TCGA-22-4594	1470
TCGA-22-4594-11A	1	TCGA-22-4594	1470
TCGA-60-2716-01A	0	TCGA-60-2716	1475
TCGA-60-2716-11A	0	TCGA-60-2716	1475
TCGA-22-1017-01A	1	TCGA-22-1017	1485
TCGA-22-1017-11A	1	TCGA-22-1017	1485
TCGA-66-2800-11A	0	TCGA-66-2800	1492
TCGA-66-2800-01A	0	TCGA-66-2800	1492
TCGA-NC-A5HN-01A	0	TCGA-NC-A5HN	1499
TCGA-60-2709-01A	0	TCGA-60-2709	1505
TCGA-60-2709-11A	0	TCGA-60-2709	1505
TCGA-18-5592-11A	0	TCGA-18-5592	1519
TCGA-18-5592-01A	0	TCGA-18-5592	1519
TCGA-60-2714-01A	0	TCGA-60-2714	1531
TCGA-60-2714-11A	0	TCGA-60-2714	1531
TCGA-34-5240-01A	0	TCGA-34-5240	1541
TCGA-63-6202-01A	0	TCGA-63-6202	1602
TCGA-63-A5MW-01A	0	TCGA-63-A5MW	1639
TCGA-77-8133-01A	1	TCGA-77-8133	1640
TCGA-66-2794-11A	0	TCGA-66-2794	1645
TCGA-66-2794-01A	0	TCGA-66-2794	1645
TCGA-77-8150-01A	1	TCGA-77-8150	1655
TCGA-33-4587-01A	1	TCGA-33-4587	1656
TCGA-33-4587-11A	1	TCGA-33-4587	1656
TCGA-39-5022-11A	1	TCGA-39-5022	1679
TCGA-39-5022-01A	1	TCGA-39-5022	1679
TCGA-63-7023-01A	0	TCGA-63-7023	1682
TCGA-39-5037-01A	0	TCGA-39-5037	1690
TCGA-39-5037-11A	0	TCGA-39-5037	1690
TCGA-77-8009-11A	1	TCGA-77-8009	1695
TCGA-77-8009-01A	1	TCGA-77-8009	1695
TCGA-22-5491-11A	1	TCGA-22-5491	1713
TCGA-22-5491-01A	1	TCGA-22-5491	1713
TCGA-58-A46L-01A	0	TCGA-58-A46L	1723
TCGA-60-2713-11A	0	TCGA-60-2713	1731
TCGA-60-2713-01A	0	TCGA-60-2713	1731
TCGA-96-7545-01A	1	TCGA-96-7545	1736
TCGA-NC-A5HI-01A	0	TCGA-NC-A5HI	1743
TCGA-63-A5MI-01A	0	TCGA-63-A5MI	1784
TCGA-63-A5MJ-01A	0	TCGA-63-A5MJ	1824
TCGA-34-5239-01A	0	TCGA-34-5239	1834
TCGA-39-5031-11A	1	TCGA-39-5031	1841
TCGA-39-5031-01A	1	TCGA-39-5031	1841
TCGA-77-8154-01A	0	TCGA-77-8154	1841
TCGA-22-5471-01A	0	TCGA-22-5471	1845
TCGA-22-5471-11A	0	TCGA-22-5471	1845
TCGA-21-1076-01A	0	TCGA-21-1076	1852
TCGA-21-1076-11A	0	TCGA-21-1076	1852
TCGA-51-6867-11A	1	TCGA-51-6867	1856
TCGA-51-6867-01A	1	TCGA-51-6867	1856
TCGA-34-2600-11A	1	TCGA-34-2600	1874
TCGA-34-2600-01A	1	TCGA-34-2600	1874
TCGA-77-A5G8-01B	0	TCGA-77-A5G8	1884
TCGA-22-5489-01A	1	TCGA-22-5489	1912
TCGA-22-5489-11A	1	TCGA-22-5489	1912
TCGA-33-6738-01A	0	TCGA-33-6738	1927
TCGA-33-6738-11A	0	TCGA-33-6738	1927
TCGA-22-5473-01A	1	TCGA-22-5473	1933
TCGA-22-5473-11A	1	TCGA-22-5473	1933
TCGA-22-1005-11A	1	TCGA-22-1005	1953
TCGA-22-1005-01A	1	TCGA-22-1005	1953
TCGA-NC-A5HG-01A	0	TCGA-NC-A5HG	1963
TCGA-22-5472-01A	1	TCGA-22-5472	1975
TCGA-22-5472-11A	1	TCGA-22-5472	1975
TCGA-34-5231-01A	1	TCGA-34-5231	1984
TCGA-77-8153-11A	0	TCGA-77-8153	1992
TCGA-77-8153-01A	0	TCGA-77-8153	1992
TCGA-NK-A5CT-01A	0	TCGA-NK-A5CT	1997
TCGA-77-8148-01A	0	TCGA-77-8148	2023
TCGA-60-2710-11A	0	TCGA-60-2710	2024
TCGA-60-2710-01A	0	TCGA-60-2710	2024
TCGA-63-A5MH-01A	0	TCGA-63-A5MH	2026
TCGA-63-7022-01A	0	TCGA-63-7022	2073
TCGA-39-5035-01A	0	TCGA-39-5035	2080
TCGA-39-5035-11A	0	TCGA-39-5035	2080
TCGA-39-5021-11A	1	TCGA-39-5021	2086
TCGA-39-5021-01A	1	TCGA-39-5021	2086
TCGA-63-7020-01A	0	TCGA-63-7020	2133
TCGA-77-7335-01A	1	TCGA-77-7335	2133
TCGA-77-7335-11A	1	TCGA-77-7335	2133
TCGA-21-1075-01A	0	TCGA-21-1075	2134
TCGA-21-1075-11A	0	TCGA-21-1075	2134
TCGA-63-7021-01A	0	TCGA-63-7021	2142
TCGA-63-A5MG-01A	0	TCGA-63-A5MG	2148
TCGA-96-7544-01A	1	TCGA-96-7544	2160
TCGA-39-5036-01A	0	TCGA-39-5036	2165
TCGA-39-5036-11A	0	TCGA-39-5036	2165
TCGA-58-8391-11A	0	TCGA-58-8391	2167
TCGA-58-8391-01A	0	TCGA-58-8391	2167
TCGA-22-5480-01A	1	TCGA-22-5480	2170
TCGA-22-5480-11A	1	TCGA-22-5480	2170
TCGA-77-6843-11A	1	TCGA-77-6843	2224
TCGA-77-6843-01A	1	TCGA-77-6843	2224
TCGA-77-7142-01A	0	TCGA-77-7142	2227
TCGA-77-7142-11A	0	TCGA-77-7142	2227
TCGA-33-AASD-01A	1	TCGA-33-AASD	2249
TCGA-33-AASD-11A	1	TCGA-33-AASD	2249
TCGA-34-5234-01A	0	TCGA-34-5234	2271
TCGA-77-6844-01A	1	TCGA-77-6844	2284
TCGA-77-6844-11A	1	TCGA-77-6844	2284
TCGA-18-3408-11A	1	TCGA-18-3408	2304
TCGA-18-3408-01A	1	TCGA-18-3408	2304
TCGA-NC-A5HE-01A	0	TCGA-NC-A5HE	2336
TCGA-43-7658-01A	1	TCGA-43-7658	2378
TCGA-43-7658-11A	1	TCGA-43-7658	2378
TCGA-63-A5MS-01A	0	TCGA-63-A5MS	2381
TCGA-22-5481-01A	1	TCGA-22-5481	2409
TCGA-22-5481-11A	1	TCGA-22-5481	2409
TCGA-33-4547-11A	0	TCGA-33-4547	2419
TCGA-33-4547-01A	0	TCGA-33-4547	2419
TCGA-60-2708-01A	0	TCGA-60-2708	2447
TCGA-60-2708-11A	0	TCGA-60-2708	2447
TCGA-34-5232-01A	0	TCGA-34-5232	2471
TCGA-39-5024-01A	0	TCGA-39-5024	2510
TCGA-39-5024-11A	0	TCGA-39-5024	2510
TCGA-NK-A5CR-01A	0	TCGA-NK-A5CR	2542
TCGA-58-A46J-01A	0	TCGA-58-A46J	2589
TCGA-22-5479-01A	1	TCGA-22-5479	2625
TCGA-22-5479-11A	1	TCGA-22-5479	2625
TCGA-77-8008-11A	1	TCGA-77-8008	2639
TCGA-77-8008-01A	1	TCGA-77-8008	2639
TCGA-18-3421-11A	0	TCGA-18-3421	2645
TCGA-18-3421-01A	0	TCGA-18-3421	2645
TCGA-21-5783-01A	1	TCGA-21-5783	2680
TCGA-63-A5MR-01A	0	TCGA-63-A5MR	2716
TCGA-18-3415-11A	1	TCGA-18-3415	2803
TCGA-18-3415-01A	1	TCGA-18-3415	2803
TCGA-18-3419-01A	0	TCGA-18-3419	2811
TCGA-18-3419-11A	0	TCGA-18-3419	2811
TCGA-60-2706-11A	0	TCGA-60-2706	2820
TCGA-60-2706-01A	0	TCGA-60-2706	2820
TCGA-60-2703-01A	1	TCGA-60-2703	2945
TCGA-60-2703-11A	1	TCGA-60-2703	2945
TCGA-33-4538-01A	1	TCGA-33-4538	2979
TCGA-33-4538-11A	1	TCGA-33-4538	2979
TCGA-21-1072-11A	0	TCGA-21-1072	3016
TCGA-21-1072-01A	0	TCGA-21-1072	3016
TCGA-39-5027-01A	0	TCGA-39-5027	3108
TCGA-39-5027-11A	0	TCGA-39-5027	3108
TCGA-63-A5MB-01A	0	TCGA-63-A5MB	3123
TCGA-33-4582-11A	1	TCGA-33-4582	3149
TCGA-33-4582-01A	1	TCGA-33-4582	3149
TCGA-77-8139-01A	0	TCGA-77-8139	3166
TCGA-77-8146-01A	0	TCGA-77-8146	3189
TCGA-77-7337-01A	1	TCGA-77-7337	3253
TCGA-77-7337-11A	1	TCGA-77-7337	3253
TCGA-39-5019-11A	0	TCGA-39-5019	3387
TCGA-39-5019-01A	0	TCGA-39-5019	3387
TCGA-18-3411-01A	0	TCGA-18-3411	3576
TCGA-18-3411-11A	0	TCGA-18-3411	3576
TCGA-33-AASJ-11A	1	TCGA-33-AASJ	3600
TCGA-33-AASJ-01A	1	TCGA-33-AASJ	3600
TCGA-21-1070-11A	0	TCGA-21-1070	3636
TCGA-21-1070-01A	0	TCGA-21-1070	3636
TCGA-21-1082-01A	0	TCGA-21-1082	3644
TCGA-21-1080-11A	0	TCGA-21-1080	3724
TCGA-21-1080-01A	0	TCGA-21-1080	3724
TCGA-18-3409-11A	0	TCGA-18-3409	3747
TCGA-18-3409-01A	0	TCGA-18-3409	3747
TCGA-77-A5FZ-01A	1	TCGA-77-A5FZ	3838
TCGA-39-5016-01A	0	TCGA-39-5016	3850
TCGA-39-5016-11A	0	TCGA-39-5016	3850
TCGA-33-4532-01A	1	TCGA-33-4532	3924
TCGA-33-4532-11A	1	TCGA-33-4532	3924
TCGA-77-A5G1-01A	0	TCGA-77-A5G1	4026
TCGA-39-5011-11A	0	TCGA-39-5011	4053
TCGA-39-5011-01A	0	TCGA-39-5011	4053
TCGA-33-4533-01A	0	TCGA-33-4533	4068
TCGA-33-4533-11A	0	TCGA-33-4533	4068
TCGA-77-7139-01A	0	TCGA-77-7139	4261
TCGA-77-7139-11A	0	TCGA-77-7139	4261
TCGA-77-A5G3-01A	0	TCGA-77-A5G3	4570
TCGA-33-4583-11A	1	TCGA-33-4583	4601
TCGA-33-4583-01A	1	TCGA-33-4583	4601
TCGA-18-4721-01A	0	TCGA-18-4721	4694
TCGA-18-4721-11A	0	TCGA-18-4721	4694
TCGA-77-8130-01A	0	TCGA-77-8130	4765
TCGA-33-4566-01A	1	TCGA-33-4566	5287
TCGA-33-4566-11A	1	TCGA-33-4566	5287
