# Supplementary material for: Pan-cancer analysis reveals signal transducer and activator of transcription (STAT) gene family as biomarkers for prognostic prediction and therapeutic guidance
Source: Front Genet. 2023 Mar 9;14:1120500. doi: 10.3389/fgene.2023.1120500 (PMC10034013; doi:10.3389/fgene.2023.1120500)
Supplement: Supplementary file 2 [file DataSheet1.ZIP › Source data/TCGA-MESO.survival.tsv]

sample	OS	_PATIENT	OS.time
TCGA-NQ-A57I-01A	1	TCGA-NQ-A57I	20
TCGA-YS-A95B-01A	1	TCGA-YS-A95B	39
TCGA-LK-A4O2-01A	1	TCGA-LK-A4O2	57
TCGA-UT-A88G-01B	1	TCGA-UT-A88G	76
TCGA-SC-A6LP-01A	1	TCGA-SC-A6LP	78
TCGA-YS-AA4M-01A	1	TCGA-YS-AA4M	84
TCGA-ZN-A9VW-01A	1	TCGA-ZN-A9VW	84
TCGA-MQ-A4LV-01A	1	TCGA-MQ-A4LV	107
TCGA-YS-A95C-01A	1	TCGA-YS-A95C	133
TCGA-3U-A98D-01A	1	TCGA-3U-A98D	142
TCGA-XT-AASU-01A	1	TCGA-XT-AASU	142
TCGA-XT-AASU-11A	1	TCGA-XT-AASU	142
TCGA-UT-A97Y-01A	1	TCGA-UT-A97Y	144
TCGA-MQ-A4LM-01A	1	TCGA-MQ-A4LM	158
TCGA-LK-A4NY-01A	1	TCGA-LK-A4NY	168
TCGA-LK-A4O0-01A	1	TCGA-LK-A4O0	185
TCGA-UD-AABZ-01A	1	TCGA-UD-AABZ	197
TCGA-ZN-A9VP-01A	0	TCGA-ZN-A9VP	228
TCGA-SH-A7BH-01A	1	TCGA-SH-A7BH	243
TCGA-LK-A4NZ-01A	1	TCGA-LK-A4NZ	244
TCGA-UD-AAC5-01A	1	TCGA-UD-AAC5	253
TCGA-TS-A7OY-01A	1	TCGA-TS-A7OY	255
TCGA-ZN-A9VO-01A	0	TCGA-ZN-A9VO	261
TCGA-TS-A7P6-01A	1	TCGA-TS-A7P6	283
TCGA-SC-A6LQ-01A	1	TCGA-SC-A6LQ	297
TCGA-TS-A8AI-01A	1	TCGA-TS-A8AI	328
TCGA-MQ-A6BL-01A	1	TCGA-MQ-A6BL	333
TCGA-LK-A4O7-01A	1	TCGA-LK-A4O7	350
TCGA-TS-A8AF-01A	1	TCGA-TS-A8AF	358
TCGA-3H-AB3L-01A	1	TCGA-3H-AB3L	361
TCGA-3H-AB3S-01A	1	TCGA-3H-AB3S	385
TCGA-LK-A4O5-01A	1	TCGA-LK-A4O5	387
TCGA-UD-AAC7-01A	1	TCGA-UD-AAC7	406
TCGA-3H-AB3T-01A	1	TCGA-3H-AB3T	414
TCGA-SC-A6LN-01A	1	TCGA-SC-A6LN	414
TCGA-UT-A88E-01B	1	TCGA-UT-A88E	434
TCGA-LK-A4O6-01A	1	TCGA-LK-A4O6	448
TCGA-SH-A9CT-01A	1	TCGA-SH-A9CT	449
TCGA-UD-AAC6-01A	1	TCGA-UD-AAC6	456
TCGA-TS-A7P8-01A	1	TCGA-TS-A7P8	457
TCGA-SH-A7BD-01A	1	TCGA-SH-A7BD	459
TCGA-TS-A8AY-01A	1	TCGA-TS-A8AY	469
TCGA-ZN-A9VQ-01A	0	TCGA-ZN-A9VQ	499
TCGA-MQ-A4LP-01A	1	TCGA-MQ-A4LP	527
TCGA-3U-A98F-01A	1	TCGA-3U-A98F	536
TCGA-LK-A4NW-01A	1	TCGA-LK-A4NW	546
TCGA-TS-A7P1-01A	1	TCGA-TS-A7P1	563
TCGA-MQ-A4LI-01A	1	TCGA-MQ-A4LI	572
TCGA-TS-A7P7-01A	1	TCGA-TS-A7P7	591
TCGA-MQ-A6BS-01A	1	TCGA-MQ-A6BS	608
TCGA-3U-A98G-01A	1	TCGA-3U-A98G	630
TCGA-SC-AA5Z-01A	0	TCGA-SC-AA5Z	664
TCGA-TS-A7P3-01A	1	TCGA-TS-A7P3	689
TCGA-MQ-A4LJ-01A	1	TCGA-MQ-A4LJ	709
TCGA-UD-AAC4-01A	1	TCGA-UD-AAC4	719
TCGA-SH-A7BC-01A	1	TCGA-SH-A7BC	727
TCGA-SH-A9CU-01A	1	TCGA-SH-A9CU	732
TCGA-3U-A98J-01A	1	TCGA-3U-A98J	741
TCGA-MQ-A6BN-01A	1	TCGA-MQ-A6BN	757
TCGA-UD-AAC1-01A	1	TCGA-UD-AAC1	789
TCGA-TS-A8AS-01A	1	TCGA-TS-A8AS	795
TCGA-UT-A88D-01B	1	TCGA-UT-A88D	823
TCGA-3H-AB3U-01A	1	TCGA-3H-AB3U	826
TCGA-UD-AABY-01A	1	TCGA-UD-AABY	843
TCGA-TS-A7OZ-01A	1	TCGA-TS-A7OZ	844
TCGA-3U-A98I-01A	1	TCGA-3U-A98I	860
TCGA-UT-A88C-01B	1	TCGA-UT-A88C	863
TCGA-SC-A6LM-01A	1	TCGA-SC-A6LM	881
TCGA-3H-AB3M-01A	1	TCGA-3H-AB3M	885
TCGA-LK-A4O4-01A	1	TCGA-LK-A4O4	949
TCGA-ZN-A9VU-01A	0	TCGA-ZN-A9VU	977
TCGA-TS-A7PB-01A	1	TCGA-TS-A7PB	982
TCGA-3U-A98H-01A	1	TCGA-3U-A98H	1156
TCGA-SC-A6LR-01A	0	TCGA-SC-A6LR	1168
TCGA-ZN-A9VS-01A	0	TCGA-ZN-A9VS	1228
TCGA-TS-A7P0-01A	1	TCGA-TS-A7P0	1261
TCGA-3H-AB3O-01A	1	TCGA-3H-AB3O	1302
TCGA-ZN-A9VV-01A	0	TCGA-ZN-A9VV	1309
TCGA-3H-AB3X-01A	0	TCGA-3H-AB3X	1490
TCGA-TS-A7OU-01B	1	TCGA-TS-A7OU	1675
TCGA-3H-AB3K-01A	1	TCGA-3H-AB3K	1715
TCGA-3U-A98E-01A	0	TCGA-3U-A98E	1916
TCGA-MQ-A6BR-01A	0	TCGA-MQ-A6BR	2090
TCGA-MQ-A6BQ-01A	0	TCGA-MQ-A6BQ	2359
TCGA-MQ-A4KX-01A	1	TCGA-MQ-A4KX	2459
TCGA-MQ-A4LC-01A	1	TCGA-MQ-A4LC	2790
