# Supplementary material for: Pan-cancer analysis reveals signal transducer and activator of transcription (STAT) gene family as biomarkers for prognostic prediction and therapeutic guidance
Source: Front Genet. 2023 Mar 9;14:1120500. doi: 10.3389/fgene.2023.1120500 (PMC10034013; doi:10.3389/fgene.2023.1120500)
Supplement: Supplementary file 2 [file DataSheet1.ZIP › Source data/TCGA-OV.survival.tsv]

sample	OS	_PATIENT	OS.time
TCGA-30-1857-01A	1	TCGA-30-1857	8
TCGA-23-1107-01A	1	TCGA-23-1107	9
TCGA-25-1631-01A	1	TCGA-25-1631	9
TCGA-24-2262-01A	1	TCGA-24-2262	11
TCGA-24-2262-11A	1	TCGA-24-2262	11
TCGA-23-1809-01A	0	TCGA-23-1809	16
TCGA-04-1353-01A	0	TCGA-04-1353	16
TCGA-04-1353-11B	0	TCGA-04-1353	16
TCGA-61-1722-01A	0	TCGA-61-1722	19
TCGA-61-1722-11A	0	TCGA-61-1722	19
TCGA-24-1422-01A	1	TCGA-24-1422	23
TCGA-04-1519-11A	0	TCGA-04-1519	24
TCGA-04-1519-01A	0	TCGA-04-1519	24
TCGA-VG-A8LO-01A	1	TCGA-VG-A8LO	24
TCGA-24-2261-01A	1	TCGA-24-2261	24
TCGA-24-2261-11A	1	TCGA-24-2261	24
TCGA-24-2288-01A	1	TCGA-24-2288	25
TCGA-25-2392-01A	1	TCGA-25-2392	31
TCGA-25-1312-01A	1	TCGA-25-1312	31
TCGA-04-1341-01A	0	TCGA-04-1341	33
TCGA-29-2435-01A	0	TCGA-29-2435	34
TCGA-24-1471-01A	0	TCGA-24-1471	36
TCGA-61-2016-01A	1	TCGA-61-2016	36
TCGA-30-1867-01A	1	TCGA-30-1867	37
TCGA-61-1895-11A	0	TCGA-61-1895	44
TCGA-61-1895-01A	0	TCGA-61-1895	44
TCGA-42-2593-01A	1	TCGA-42-2593	45
TCGA-57-1585-11A	1	TCGA-57-1585	53
TCGA-57-1585-01A	1	TCGA-57-1585	53
TCGA-04-1335-11A	1	TCGA-04-1335	55
TCGA-04-1335-01A	1	TCGA-04-1335	55
TCGA-25-1317-01A	1	TCGA-25-1317	61
TCGA-61-1995-01A	0	TCGA-61-1995	61
TCGA-61-1995-11A	0	TCGA-61-1995	61
TCGA-04-1337-11A	1	TCGA-04-1337	61
TCGA-04-1337-01A	1	TCGA-04-1337	61
TCGA-59-2355-01A	1	TCGA-59-2355	65
TCGA-31-1959-01A	0	TCGA-31-1959	67
TCGA-36-2543-01A	1	TCGA-36-2543	68
TCGA-61-1740-01A	1	TCGA-61-1740	74
TCGA-61-1740-11A	1	TCGA-61-1740	74
TCGA-30-1855-01A	1	TCGA-30-1855	75
TCGA-13-0755-01A	1	TCGA-13-0755	76
TCGA-20-1687-01A	0	TCGA-20-1687	81
TCGA-13-0724-01A	1	TCGA-13-0724	83
TCGA-23-2641-01A	0	TCGA-23-2641	84
TCGA-23-1032-01A	1	TCGA-23-1032	84
TCGA-20-1686-01A	0	TCGA-20-1686	89
TCGA-25-2401-01A	1	TCGA-25-2401	90
TCGA-25-1322-01A	1	TCGA-25-1322	91
TCGA-25-2396-01A	1	TCGA-25-2396	92
TCGA-09-1673-01A	0	TCGA-09-1673	92
TCGA-23-1111-01A	0	TCGA-23-1111	98
TCGA-24-1470-01A	0	TCGA-24-1470	105
TCGA-24-1843-01A	0	TCGA-24-1843	106
TCGA-24-1844-01A	0	TCGA-24-1844	113
TCGA-23-2649-01A	0	TCGA-23-2649	116
TCGA-24-1845-01A	0	TCGA-24-1845	116
TCGA-61-2003-01A	0	TCGA-61-2003	122
TCGA-13-1496-01A	1	TCGA-13-1496	129
TCGA-23-1120-01A	0	TCGA-23-1120	130
TCGA-61-1730-11A	1	TCGA-61-1730	132
TCGA-61-1730-01A	1	TCGA-61-1730	132
TCGA-24-1846-01A	0	TCGA-24-1846	133
TCGA-23-2647-01A	0	TCGA-23-2647	135
TCGA-23-2645-01A	0	TCGA-23-2645	137
TCGA-09-2048-01A	1	TCGA-09-2048	138
TCGA-23-2643-01A	0	TCGA-23-2643	143
TCGA-61-2088-11A	0	TCGA-61-2088	145
TCGA-61-2088-01A	0	TCGA-61-2088	145
TCGA-61-2087-01A	0	TCGA-61-2087	146
TCGA-61-2087-11A	0	TCGA-61-2087	146
TCGA-24-1427-01A	0	TCGA-24-1427	147
TCGA-24-2019-01A	0	TCGA-24-2019	148
TCGA-29-1784-01A	0	TCGA-29-1784	163
TCGA-24-1426-01A	0	TCGA-24-1426	163
TCGA-59-2363-01A	0	TCGA-59-2363	165
TCGA-61-1998-01A	0	TCGA-61-1998	168
TCGA-24-1850-01A	0	TCGA-24-1850	168
TCGA-24-1849-01A	0	TCGA-24-1849	176
TCGA-61-1900-01A	0	TCGA-61-1900	176
TCGA-61-1900-11A	0	TCGA-61-1900	176
TCGA-09-1672-01A	0	TCGA-09-1672	178
TCGA-24-1425-01A	0	TCGA-24-1425	181
TCGA-24-1424-01A	0	TCGA-24-1424	183
TCGA-36-2549-01A	0	TCGA-36-2549	184
TCGA-30-1862-01A	1	TCGA-30-1862	186
TCGA-09-2044-01B	0	TCGA-09-2044	186
TCGA-09-2043-01A	0	TCGA-09-2043	188
TCGA-09-2043-11A	0	TCGA-09-2043	188
TCGA-13-0714-01A	1	TCGA-13-0714	189
TCGA-24-1423-01A	0	TCGA-24-1423	190
TCGA-24-1413-01A	0	TCGA-24-1413	192
TCGA-61-2612-01A	1	TCGA-61-2612	193
TCGA-61-2612-11A	1	TCGA-61-2612	193
TCGA-23-1121-01A	0	TCGA-23-1121	194
TCGA-24-1416-01A	0	TCGA-24-1416	194
TCGA-61-2102-11A	1	TCGA-61-2102	197
TCGA-61-2102-01A	1	TCGA-61-2102	197
TCGA-10-0934-11A	1	TCGA-10-0934	204
TCGA-10-0934-01A	1	TCGA-10-0934	204
TCGA-31-1953-01A	0	TCGA-31-1953	204
TCGA-29-1783-01A	0	TCGA-29-1783	220
TCGA-24-0966-01A	0	TCGA-24-0966	232
TCGA-24-0980-01A	1	TCGA-24-0980	233
TCGA-24-1417-01A	0	TCGA-24-1417	238
TCGA-24-1419-01A	0	TCGA-24-1419	239
TCGA-24-1418-01A	0	TCGA-24-1418	243
TCGA-24-1842-01A	0	TCGA-24-1842	253
TCGA-29-1781-01A	0	TCGA-29-1781	255
TCGA-13-A5FU-01A	1	TCGA-13-A5FU	256
TCGA-61-1899-01A	0	TCGA-61-1899	256
TCGA-61-1899-11A	0	TCGA-61-1899	256
TCGA-24-1436-01A	1	TCGA-24-1436	260
TCGA-36-1575-01A	0	TCGA-36-1575	260
TCGA-09-1674-01A	0	TCGA-09-1674	260
TCGA-61-2614-01A	1	TCGA-61-2614	262
TCGA-23-1029-01B	0	TCGA-23-1029	268
TCGA-61-1904-11A	0	TCGA-61-1904	276
TCGA-61-1904-01A	0	TCGA-61-1904	276
TCGA-24-1469-01A	0	TCGA-24-1469	277
TCGA-59-2352-01A	1	TCGA-59-2352	286
TCGA-09-0365-01A	1	TCGA-09-0365	288
TCGA-29-2436-01A	0	TCGA-29-2436	297
TCGA-24-1920-01A	0	TCGA-24-1920	298
TCGA-WR-A838-01A	1	TCGA-WR-A838	304
TCGA-09-1659-01B	1	TCGA-09-1659	304
TCGA-24-1565-01A	1	TCGA-24-1565	312
TCGA-42-2590-01A	1	TCGA-42-2590	317
TCGA-24-1928-01A	1	TCGA-24-1928	336
TCGA-61-1721-01A	0	TCGA-61-1721	338
TCGA-61-1721-11A	0	TCGA-61-1721	338
TCGA-13-0757-01A	1	TCGA-13-0757	340
TCGA-24-1847-01A	0	TCGA-24-1847	343
TCGA-13-0758-01A	1	TCGA-13-0758	346
TCGA-57-1583-01A	1	TCGA-57-1583	346
TCGA-57-1583-11A	1	TCGA-57-1583	346
TCGA-61-1901-01A	1	TCGA-61-1901	347
TCGA-61-1901-11A	1	TCGA-61-1901	347
TCGA-29-2434-01A	0	TCGA-29-2434	349
TCGA-36-2552-01A	0	TCGA-36-2552	349
TCGA-13-0760-01A	1	TCGA-13-0760	351
TCGA-24-0970-01B	1	TCGA-24-0970	354
TCGA-29-1776-01A	0	TCGA-29-1776	360
TCGA-04-1343-01A	1	TCGA-04-1343	361
TCGA-5X-AA5U-01A	0	TCGA-5X-AA5U	361
TCGA-25-2397-01A	1	TCGA-25-2397	365
TCGA-29-1777-01A	0	TCGA-29-1777	374
TCGA-29-1775-01A	0	TCGA-29-1775	376
TCGA-13-0725-01A	1	TCGA-13-0725	377
TCGA-09-2056-11A	0	TCGA-09-2056	379
TCGA-09-2056-01B	0	TCGA-09-2056	379
TCGA-24-1464-01A	1	TCGA-24-1464	379
TCGA-25-1627-01A	1	TCGA-25-1627	394
TCGA-25-1323-01A	1	TCGA-25-1323	395
TCGA-25-2042-01A	1	TCGA-25-2042	396
TCGA-61-1903-01A	0	TCGA-61-1903	396
TCGA-61-1903-11A	0	TCGA-61-1903	396
TCGA-13-0807-01B	1	TCGA-13-0807	414
TCGA-3P-A9WA-01A	0	TCGA-3P-A9WA	420
TCGA-29-2429-01A	1	TCGA-29-2429	421
TCGA-13-1500-01A	1	TCGA-13-1500	425
TCGA-36-2548-01A	0	TCGA-36-2548	431
TCGA-24-2029-01A	1	TCGA-24-2029	439
TCGA-61-2000-11A	0	TCGA-61-2000	441
TCGA-61-2000-01A	0	TCGA-61-2000	441
TCGA-13-1512-01A	0	TCGA-13-1512	442
TCGA-10-0933-01A	1	TCGA-10-0933	446
TCGA-10-0933-11A	1	TCGA-10-0933	446
TCGA-29-1778-01A	0	TCGA-29-1778	454
TCGA-25-1870-01A	1	TCGA-25-1870	455
TCGA-25-1329-01A	1	TCGA-25-1329	457
TCGA-13-0727-01A	1	TCGA-13-0727	462
TCGA-23-1024-01A	0	TCGA-23-1024	468
TCGA-61-1916-01A	1	TCGA-61-1916	475
TCGA-61-1916-11A	1	TCGA-61-1916	475
TCGA-61-1916-02A	1	TCGA-61-1916	475
TCGA-30-1856-01A	1	TCGA-30-1856	477
TCGA-61-1918-11A	1	TCGA-61-1918	479
TCGA-61-1918-01A	1	TCGA-61-1918	479
TCGA-61-2611-02A	1	TCGA-61-2611	483
TCGA-61-2611-11A	1	TCGA-61-2611	483
TCGA-36-2551-01A	0	TCGA-36-2551	492
TCGA-24-1548-01A	1	TCGA-24-1548	493
TCGA-24-1927-01A	1	TCGA-24-1927	500
TCGA-24-2293-01A	1	TCGA-24-2293	506
TCGA-20-1685-01A	0	TCGA-20-1685	508
TCGA-29-1701-01A	1	TCGA-29-1701	515
TCGA-25-1626-01A	1	TCGA-25-1626	518
TCGA-24-1567-01A	1	TCGA-24-1567	524
TCGA-29-1774-01A	0	TCGA-29-1774	527
TCGA-29-1761-01A	1	TCGA-29-1761	528
TCGA-24-1428-01A	0	TCGA-24-1428	529
TCGA-13-1411-01A	1	TCGA-13-1411	531
TCGA-13-0730-01A	1	TCGA-13-0730	542
TCGA-09-0367-01A	1	TCGA-09-0367	547
TCGA-09-1670-01A	0	TCGA-09-1670	547
TCGA-61-2002-11A	0	TCGA-61-2002	547
TCGA-61-2002-01A	0	TCGA-61-2002	547
TCGA-29-1705-01A	1	TCGA-29-1705	555
TCGA-29-1705-02A	1	TCGA-29-1705	555
TCGA-36-2545-01A	0	TCGA-36-2545	557
TCGA-24-2033-01A	1	TCGA-24-2033	562
TCGA-04-1342-11A	1	TCGA-04-1342	563
TCGA-04-1342-01A	1	TCGA-04-1342	563
TCGA-10-0928-01A	1	TCGA-10-0928	563
TCGA-10-0928-11A	1	TCGA-10-0928	563
TCGA-61-1727-11A	0	TCGA-61-1727	564
TCGA-61-1727-01A	0	TCGA-61-1727	564
TCGA-25-1623-01A	1	TCGA-25-1623	565
TCGA-24-1434-01A	1	TCGA-24-1434	568
TCGA-31-1950-01A	0	TCGA-31-1950	571
TCGA-23-1031-01A	1	TCGA-23-1031	575
TCGA-OY-A56Q-01A	0	TCGA-OY-A56Q	576
TCGA-20-1684-01A	0	TCGA-20-1684	581
TCGA-24-1431-01A	1	TCGA-24-1431	583
TCGA-13-0901-01A	0	TCGA-13-0901	589
TCGA-13-0901-01B	0	TCGA-13-0901	589
TCGA-23-1116-01A	1	TCGA-23-1116	592
TCGA-24-1558-01A	1	TCGA-24-1558	594
TCGA-24-0968-01A	1	TCGA-24-0968	598
TCGA-10-0937-11A	1	TCGA-10-0937	608
TCGA-10-0937-01A	1	TCGA-10-0937	608
TCGA-25-2399-01A	1	TCGA-25-2399	608
TCGA-04-1517-01A	1	TCGA-04-1517	608
TCGA-04-1517-11A	1	TCGA-04-1517	608
TCGA-13-0795-01A	1	TCGA-13-0795	619
TCGA-29-2433-01A	0	TCGA-29-2433	620
TCGA-59-A5PD-01A	1	TCGA-59-A5PD	624
TCGA-36-2547-01A	0	TCGA-36-2547	624
TCGA-25-1628-01A	1	TCGA-25-1628	627
TCGA-61-2109-11A	1	TCGA-61-2109	629
TCGA-61-2109-01A	1	TCGA-61-2109	629
TCGA-13-1485-01A	1	TCGA-13-1485	629
TCGA-10-0938-01A	1	TCGA-10-0938	636
TCGA-10-0938-11A	1	TCGA-10-0938	636
TCGA-61-1724-11A	1	TCGA-61-1724	637
TCGA-61-1724-01A	1	TCGA-61-1724	637
TCGA-09-2054-11A	1	TCGA-09-2054	637
TCGA-09-2054-01A	1	TCGA-09-2054	637
TCGA-36-2544-01A	0	TCGA-36-2544	638
TCGA-04-1369-11A	1	TCGA-04-1369	642
TCGA-04-1369-01A	1	TCGA-04-1369	642
TCGA-57-1584-11A	0	TCGA-57-1584	643
TCGA-57-1584-01A	0	TCGA-57-1584	643
TCGA-29-2432-01A	1	TCGA-29-2432	653
TCGA-36-1570-01A	0	TCGA-36-1570	655
TCGA-04-1349-11A	1	TCGA-04-1349	656
TCGA-04-1349-01A	1	TCGA-04-1349	656
TCGA-36-2542-01A	0	TCGA-36-2542	657
TCGA-24-0975-01B	1	TCGA-24-0975	663
TCGA-24-0975-01A	1	TCGA-24-0975	663
TCGA-24-1474-01A	1	TCGA-24-1474	676
TCGA-61-2113-11A	1	TCGA-61-2113	676
TCGA-61-2113-01A	1	TCGA-61-2113	676
TCGA-24-0982-01A	1	TCGA-24-0982	679
TCGA-59-2350-01A	1	TCGA-59-2350	679
TCGA-59-2350-11A	1	TCGA-59-2350	679
TCGA-57-1586-11A	0	TCGA-57-1586	679
TCGA-57-1586-01A	0	TCGA-57-1586	679
TCGA-13-1487-01A	1	TCGA-13-1487	681
TCGA-31-1951-01A	0	TCGA-31-1951	684
TCGA-36-1574-01A	0	TCGA-36-1574	686
TCGA-29-1771-01A	0	TCGA-29-1771	686
TCGA-24-1923-01A	1	TCGA-24-1923	690
TCGA-36-1571-01A	1	TCGA-36-1571	695
TCGA-29-1769-01A	0	TCGA-29-1769	699
TCGA-20-0987-01A	1	TCGA-20-0987	701
TCGA-42-2587-01A	0	TCGA-42-2587	722
TCGA-36-2540-01A	0	TCGA-36-2540	724
TCGA-29-1702-01A	1	TCGA-29-1702	728
TCGA-25-1877-01A	1	TCGA-25-1877	730
TCGA-57-1582-01A	1	TCGA-57-1582	731
TCGA-57-1582-11A	1	TCGA-57-1582	731
TCGA-36-1580-01A	1	TCGA-36-1580	737
TCGA-30-1887-01A	1	TCGA-30-1887	738
TCGA-29-1770-01A	0	TCGA-29-1770	741
TCGA-29-1770-02A	0	TCGA-29-1770	741
TCGA-13-0717-01A	1	TCGA-13-0717	748
TCGA-36-1581-01A	0	TCGA-36-1581	751
TCGA-23-2072-01A	1	TCGA-23-2072	759
TCGA-25-1871-01A	1	TCGA-25-1871	760
TCGA-57-1994-01A	0	TCGA-57-1994	761
TCGA-57-1994-11A	0	TCGA-57-1994	761
TCGA-36-2538-01A	0	TCGA-36-2538	763
TCGA-57-1993-11A	0	TCGA-57-1993	763
TCGA-57-1993-01A	0	TCGA-57-1993	763
TCGA-20-1683-01A	0	TCGA-20-1683	772
TCGA-13-2071-01A	1	TCGA-13-2071	773
TCGA-36-1577-01A	0	TCGA-36-1577	783
TCGA-24-1564-01A	1	TCGA-24-1564	787
TCGA-10-0926-11A	1	TCGA-10-0926	788
TCGA-10-0926-01A	1	TCGA-10-0926	788
TCGA-36-2537-01A	0	TCGA-36-2537	788
TCGA-20-0990-01A	0	TCGA-20-0990	789
TCGA-20-0991-01A	0	TCGA-20-0991	797
TCGA-23-1026-01B	0	TCGA-23-1026	816
TCGA-09-2055-01B	0	TCGA-09-2055	819
TCGA-09-2055-01A	0	TCGA-09-2055	819
TCGA-25-1313-01A	1	TCGA-25-1313	820
TCGA-24-1544-01A	1	TCGA-24-1544	820
TCGA-25-2409-01A	1	TCGA-25-2409	821
TCGA-20-1682-01A	0	TCGA-20-1682	837
TCGA-25-1625-01A	1	TCGA-25-1625	840
TCGA-36-1578-01A	0	TCGA-36-1578	847
TCGA-61-1728-01A	0	TCGA-61-1728	848
TCGA-61-1728-11A	0	TCGA-61-1728	848
TCGA-04-1646-11A	1	TCGA-04-1646	848
TCGA-04-1646-01A	1	TCGA-04-1646	848
TCGA-24-2035-01A	1	TCGA-24-2035	857
TCGA-24-1430-01A	1	TCGA-24-1430	863
TCGA-61-1734-01B	0	TCGA-61-1734	866
TCGA-61-1734-11A	0	TCGA-61-1734	866
TCGA-13-1405-01A	1	TCGA-13-1405	868
TCGA-04-1648-01A	1	TCGA-04-1648	871
TCGA-04-1648-11A	1	TCGA-04-1648	871
TCGA-36-1568-01A	0	TCGA-36-1568	875
TCGA-42-2588-01A	1	TCGA-42-2588	880
TCGA-57-1992-11A	0	TCGA-57-1992	882
TCGA-57-1992-01A	0	TCGA-57-1992	882
TCGA-25-2404-01A	1	TCGA-25-2404	883
TCGA-36-1569-01A	0	TCGA-36-1569	885
TCGA-04-1536-11A	1	TCGA-04-1536	885
TCGA-04-1536-01A	1	TCGA-04-1536	885
TCGA-23-1030-01A	0	TCGA-23-1030	886
TCGA-09-0364-01A	1	TCGA-09-0364	887
TCGA-13-1483-01A	1	TCGA-13-1483	895
TCGA-36-2532-01A	0	TCGA-36-2532	897
TCGA-36-2534-01A	0	TCGA-36-2534	907
TCGA-30-1891-01A	1	TCGA-30-1891	914
TCGA-36-1576-01A	0	TCGA-36-1576	915
TCGA-31-1946-01A	0	TCGA-31-1946	918
TCGA-24-1924-01A	1	TCGA-24-1924	919
TCGA-09-1669-01A	0	TCGA-09-1669	928
TCGA-61-2012-01A	0	TCGA-61-2012	932
TCGA-61-2012-11A	0	TCGA-61-2012	932
TCGA-61-2008-11A	0	TCGA-61-2008	932
TCGA-61-2008-02A	0	TCGA-61-2008	932
TCGA-61-2008-01A	0	TCGA-61-2008	932
TCGA-25-2408-01A	1	TCGA-25-2408	943
TCGA-61-2613-01A	1	TCGA-61-2613	945
TCGA-61-2613-11A	1	TCGA-61-2613	945
TCGA-04-1365-01A	0	TCGA-04-1365	947
TCGA-29-1697-01A	1	TCGA-29-1697	949
TCGA-23-1113-01A	1	TCGA-23-1113	949
TCGA-13-0726-01A	1	TCGA-13-0726	949
TCGA-29-1710-01A	1	TCGA-29-1710	951
TCGA-29-1710-02A	1	TCGA-29-1710	951
TCGA-29-1768-01A	1	TCGA-29-1768	952
TCGA-61-1907-11A	0	TCGA-61-1907	952
TCGA-61-1907-01A	0	TCGA-61-1907	952
TCGA-61-1725-11A	0	TCGA-61-1725	956
TCGA-61-1725-01A	0	TCGA-61-1725	956
TCGA-24-2271-01A	1	TCGA-24-2271	962
TCGA-61-1733-11A	0	TCGA-61-1733	967
TCGA-61-1733-01A	0	TCGA-61-1733	967
TCGA-04-1652-01A	1	TCGA-04-1652	969
TCGA-04-1652-11A	1	TCGA-04-1652	969
TCGA-24-2030-01A	1	TCGA-24-2030	972
TCGA-23-1027-01A	1	TCGA-23-1027	976
TCGA-25-1325-01A	1	TCGA-25-1325	976
TCGA-13-1412-01A	1	TCGA-13-1412	984
TCGA-04-1361-11A	0	TCGA-04-1361	989
TCGA-04-1361-01A	0	TCGA-04-1361	989
TCGA-10-0931-01A	1	TCGA-10-0931	1000
TCGA-10-0931-11A	1	TCGA-10-0931	1000
TCGA-25-1314-01A	1	TCGA-25-1314	1004
TCGA-36-2530-01A	0	TCGA-36-2530	1004
TCGA-24-2295-01A	1	TCGA-24-2295	1007
TCGA-23-1117-01A	1	TCGA-23-1117	1013
TCGA-23-1123-01A	1	TCGA-23-1123	1018
TCGA-61-1741-01A	1	TCGA-61-1741	1024
TCGA-61-1741-11A	1	TCGA-61-1741	1024
TCGA-04-1364-01A	1	TCGA-04-1364	1024
TCGA-13-1817-02A	1	TCGA-13-1817	1024
TCGA-13-1817-01A	1	TCGA-13-1817	1024
TCGA-29-1696-01A	1	TCGA-29-1696	1032
TCGA-25-1321-01A	1	TCGA-25-1321	1033
TCGA-25-1324-01A	1	TCGA-25-1324	1035
TCGA-61-1906-11A	1	TCGA-61-1906	1038
TCGA-61-1906-01A	1	TCGA-61-1906	1038
TCGA-13-1506-01A	1	TCGA-13-1506	1039
TCGA-10-0930-01A	1	TCGA-10-0930	1040
TCGA-10-0930-11A	1	TCGA-10-0930	1040
TCGA-59-2354-11A	1	TCGA-59-2354	1046
TCGA-59-2354-01A	1	TCGA-59-2354	1046
TCGA-29-1711-01A	0	TCGA-29-1711	1053
TCGA-30-1861-01A	1	TCGA-30-1861	1058
TCGA-13-1504-01A	1	TCGA-13-1504	1059
TCGA-24-2026-01A	1	TCGA-24-2026	1059
TCGA-25-1318-01A	1	TCGA-25-1318	1064
TCGA-36-2529-01A	0	TCGA-36-2529	1066
TCGA-09-2045-11A	1	TCGA-09-2045	1069
TCGA-09-2045-01A	1	TCGA-09-2045	1069
TCGA-13-0804-01A	1	TCGA-13-0804	1073
TCGA-13-0805-01A	1	TCGA-13-0805	1074
TCGA-10-0935-11A	1	TCGA-10-0935	1078
TCGA-10-0935-01A	1	TCGA-10-0935	1078
TCGA-09-0369-01A	1	TCGA-09-0369	1082
TCGA-29-A5NZ-01A	1	TCGA-29-A5NZ	1088
TCGA-61-1738-11A	1	TCGA-61-1738	1089
TCGA-61-1738-01A	1	TCGA-61-1738	1089
TCGA-25-1634-01A	1	TCGA-25-1634	1091
TCGA-24-2260-01A	1	TCGA-24-2260	1100
TCGA-24-2260-11A	1	TCGA-24-2260	1100
TCGA-04-1651-01A	1	TCGA-04-1651	1102
TCGA-04-1651-11A	1	TCGA-04-1651	1102
TCGA-24-2290-01A	1	TCGA-24-2290	1102
TCGA-30-1853-01A	1	TCGA-30-1853	1103
TCGA-29-1785-01A	1	TCGA-29-1785	1104
TCGA-29-1699-01A	1	TCGA-29-1699	1106
TCGA-30-1866-01A	1	TCGA-30-1866	1114
TCGA-10-0936-11A	1	TCGA-10-0936	1123
TCGA-10-0936-01A	1	TCGA-10-0936	1123
TCGA-61-1910-11A	0	TCGA-61-1910	1127
TCGA-61-1910-01A	0	TCGA-61-1910	1127
TCGA-13-0912-01A	1	TCGA-13-0912	1145
TCGA-25-1320-01A	1	TCGA-25-1320	1155
TCGA-13-0761-01A	1	TCGA-13-0761	1156
TCGA-25-2393-01A	1	TCGA-25-2393	1157
TCGA-30-1714-01A	1	TCGA-30-1714	1158
TCGA-61-1919-11A	1	TCGA-61-1919	1161
TCGA-61-1919-01A	1	TCGA-61-1919	1161
TCGA-25-1630-01A	1	TCGA-25-1630	1162
TCGA-24-1616-01A	1	TCGA-24-1616	1163
TCGA-04-1525-01A	1	TCGA-04-1525	1167
TCGA-09-1661-01B	1	TCGA-09-1661	1169
TCGA-29-1694-01A	1	TCGA-29-1694	1187
TCGA-23-1122-01A	1	TCGA-23-1122	1189
TCGA-29-1766-01A	1	TCGA-29-1766	1199
TCGA-13-0723-01A	1	TCGA-13-0723	1204
TCGA-OY-A56P-01A	0	TCGA-OY-A56P	1207
TCGA-09-2053-01C	0	TCGA-09-2053	1209
TCGA-61-2009-01A	0	TCGA-61-2009	1212
TCGA-24-1557-01A	1	TCGA-24-1557	1213
TCGA-13-0791-02A	1	TCGA-13-0791	1224
TCGA-13-0791-01A	1	TCGA-13-0791	1224
TCGA-29-1695-01A	1	TCGA-29-1695	1229
TCGA-23-1023-01A	0	TCGA-23-1023	1233
TCGA-23-1023-01R	0	TCGA-23-1023	1233
TCGA-42-2591-01A	0	TCGA-42-2591	1240
TCGA-04-1332-01A	1	TCGA-04-1332	1247
TCGA-24-1550-01A	1	TCGA-24-1550	1249
TCGA-25-1326-01A	1	TCGA-25-1326	1249
TCGA-24-1552-01A	1	TCGA-24-1552	1259
TCGA-24-0979-01A	1	TCGA-24-0979	1264
TCGA-04-1516-01A	0	TCGA-04-1516	1265
TCGA-04-1516-11B	0	TCGA-04-1516	1265
TCGA-09-1665-01B	1	TCGA-09-1665	1266
TCGA-09-1665-11B	1	TCGA-09-1665	1266
TCGA-29-1707-02A	0	TCGA-29-1707	1277
TCGA-29-1707-01A	0	TCGA-29-1707	1277
TCGA-25-2400-01A	1	TCGA-25-2400	1278
TCGA-42-2589-01A	0	TCGA-42-2589	1278
TCGA-25-1316-01A	1	TCGA-25-1316	1279
TCGA-29-2431-01A	0	TCGA-29-2431	1285
TCGA-31-1955-01A	0	TCGA-31-1955	1293
TCGA-61-1911-11A	0	TCGA-61-1911	1293
TCGA-61-1911-01A	0	TCGA-61-1911	1293
TCGA-13-1501-01A	1	TCGA-13-1501	1314
TCGA-13-0893-01B	1	TCGA-13-0893	1319
TCGA-61-1917-01A	1	TCGA-61-1917	1321
TCGA-61-1917-11A	1	TCGA-61-1917	1321
TCGA-24-1435-01A	1	TCGA-24-1435	1324
TCGA-61-1743-01A	1	TCGA-61-1743	1329
TCGA-61-1743-11A	1	TCGA-61-1743	1329
TCGA-13-0803-01A	1	TCGA-13-0803	1334
TCGA-04-1331-01A	1	TCGA-04-1331	1336
TCGA-24-1560-01A	1	TCGA-24-1560	1341
TCGA-31-1956-01A	0	TCGA-31-1956	1342
TCGA-04-1362-01A	1	TCGA-04-1362	1348
TCGA-61-2110-11A	1	TCGA-61-2110	1354
TCGA-61-2110-01A	1	TCGA-61-2110	1354
TCGA-24-2038-01A	1	TCGA-24-2038	1354
TCGA-13-0911-01A	1	TCGA-13-0911	1355
TCGA-13-0720-01A	1	TCGA-13-0720	1355
TCGA-24-2281-01A	0	TCGA-24-2281	1357
TCGA-13-1510-01A	1	TCGA-13-1510	1359
TCGA-59-2372-01A	1	TCGA-59-2372	1363
TCGA-61-1737-01A	0	TCGA-61-1737	1364
TCGA-61-1737-11A	0	TCGA-61-1737	1364
TCGA-24-2023-11A	1	TCGA-24-2023	1364
TCGA-24-2023-01A	1	TCGA-24-2023	1364
TCGA-30-1860-01A	1	TCGA-30-1860	1366
TCGA-25-2398-01A	1	TCGA-25-2398	1369
TCGA-29-2428-01A	0	TCGA-29-2428	1372
TCGA-24-1466-01A	1	TCGA-24-1466	1373
TCGA-04-1655-01A	1	TCGA-04-1655	1380
TCGA-61-2018-01A	0	TCGA-61-2018	1381
TCGA-61-2018-11A	0	TCGA-61-2018	1381
TCGA-24-1562-01A	1	TCGA-24-1562	1384
TCGA-31-1944-01A	0	TCGA-31-1944	1386
TCGA-13-0765-01A	1	TCGA-13-0765	1389
TCGA-61-2017-01A	0	TCGA-61-2017	1398
TCGA-13-0801-01A	1	TCGA-13-0801	1399
TCGA-04-1338-01A	0	TCGA-04-1338	1418
TCGA-04-1338-11A	0	TCGA-04-1338	1418
TCGA-24-1105-01A	1	TCGA-24-1105	1442
TCGA-23-1021-01B	1	TCGA-23-1021	1446
TCGA-24-2267-11A	1	TCGA-24-2267	1446
TCGA-24-2267-01A	1	TCGA-24-2267	1446
TCGA-42-2582-01A	1	TCGA-42-2582	1447
TCGA-29-1690-01A	1	TCGA-29-1690	1448
TCGA-24-1563-01A	1	TCGA-24-1563	1451
TCGA-04-1654-11A	1	TCGA-04-1654	1451
TCGA-04-1654-01A	1	TCGA-04-1654	1451
TCGA-30-1859-01A	1	TCGA-30-1859	1463
TCGA-24-1614-01A	1	TCGA-24-1614	1470
TCGA-29-1691-01A	1	TCGA-29-1691	1470
TCGA-13-0921-01A	1	TCGA-13-0921	1483
TCGA-04-1348-11A	1	TCGA-04-1348	1483
TCGA-04-1348-01A	1	TCGA-04-1348	1483
TCGA-30-1892-01A	1	TCGA-30-1892	1484
TCGA-13-0920-01A	1	TCGA-13-0920	1484
TCGA-61-1736-01B	1	TCGA-61-1736	1484
TCGA-61-1736-11A	1	TCGA-61-1736	1484
TCGA-04-1644-11A	1	TCGA-04-1644	1487
TCGA-04-1644-01A	1	TCGA-04-1644	1487
TCGA-04-1644-01B	1	TCGA-04-1644	1487
TCGA-61-1913-11A	0	TCGA-61-1913	1488
TCGA-61-1913-01A	0	TCGA-61-1913	1488
TCGA-25-2391-01A	1	TCGA-25-2391	1492
TCGA-04-1336-11A	0	TCGA-04-1336	1495
TCGA-04-1336-01A	0	TCGA-04-1336	1495
TCGA-04-1356-11A	1	TCGA-04-1356	1499
TCGA-04-1356-01A	1	TCGA-04-1356	1499
TCGA-23-1028-01A	0	TCGA-23-1028	1503
TCGA-13-0894-01B	1	TCGA-13-0894	1509
TCGA-23-1022-01A	1	TCGA-23-1022	1511
TCGA-23-2084-01A	1	TCGA-23-2084	1516
TCGA-13-0904-01A	1	TCGA-13-0904	1532
TCGA-13-0802-01A	1	TCGA-13-0802	1552
TCGA-23-1109-01A	1	TCGA-23-1109	1562
TCGA-30-1869-01A	1	TCGA-30-1869	1563
TCGA-61-2092-01A	0	TCGA-61-2092	1573
TCGA-61-2092-11A	0	TCGA-61-2092	1573
TCGA-30-1718-01A	1	TCGA-30-1718	1579
TCGA-24-1551-01A	1	TCGA-24-1551	1579
TCGA-61-2610-01A	1	TCGA-61-2610	1579
TCGA-61-2610-02A	1	TCGA-61-2610	1579
TCGA-61-2610-11A	1	TCGA-61-2610	1579
TCGA-25-1635-01A	1	TCGA-25-1635	1583
TCGA-25-1315-01A	1	TCGA-25-1315	1583
TCGA-29-1704-02A	0	TCGA-29-1704	1587
TCGA-29-1704-01B	0	TCGA-29-1704	1587
TCGA-13-1491-01A	1	TCGA-13-1491	1595
TCGA-24-2298-11A	1	TCGA-24-2298	1620
TCGA-24-2298-01A	1	TCGA-24-2298	1620
TCGA-24-1103-01A	1	TCGA-24-1103	1646
TCGA-13-1511-01A	1	TCGA-13-1511	1650
TCGA-10-0925-11A	1	TCGA-10-0925	1652
TCGA-10-0925-01B	1	TCGA-10-0925	1652
TCGA-10-0925-01A	1	TCGA-10-0925	1652
TCGA-23-1110-01A	0	TCGA-23-1110	1658
TCGA-13-1477-01A	1	TCGA-13-1477	1662
TCGA-13-0751-01A	1	TCGA-13-0751	1678
TCGA-13-1408-01A	1	TCGA-13-1408	1680
TCGA-09-1668-01B	0	TCGA-09-1668	1684
TCGA-04-1638-11A	1	TCGA-04-1638	1686
TCGA-04-1638-01A	1	TCGA-04-1638	1686
TCGA-61-2101-11A	1	TCGA-61-2101	1688
TCGA-61-2101-01A	1	TCGA-61-2101	1688
TCGA-24-2297-01A	1	TCGA-24-2297	1699
TCGA-24-2297-11A	1	TCGA-24-2297	1699
TCGA-04-1514-01A	1	TCGA-04-1514	1720
TCGA-24-1549-01A	1	TCGA-24-1549	1721
TCGA-61-1914-01A	0	TCGA-61-1914	1722
TCGA-61-1914-11A	0	TCGA-61-1914	1722
TCGA-13-0766-01A	1	TCGA-13-0766	1725
TCGA-24-2254-01A	1	TCGA-24-2254	1736
TCGA-13-1409-01A	1	TCGA-13-1409	1742
TCGA-24-1545-01A	1	TCGA-24-1545	1746
TCGA-30-1880-01A	1	TCGA-30-1880	1751
TCGA-09-1666-01A	0	TCGA-09-1666	1752
TCGA-09-0366-01A	1	TCGA-09-0366	1757
TCGA-24-1553-01A	1	TCGA-24-1553	1767
TCGA-23-1124-01A	1	TCGA-23-1124	1768
TCGA-24-2024-01A	1	TCGA-24-2024	1769
TCGA-24-2024-11A	1	TCGA-24-2024	1769
TCGA-61-2096-11A	0	TCGA-61-2096	1776
TCGA-61-2096-01A	0	TCGA-61-2096	1776
TCGA-13-0768-01A	1	TCGA-13-0768	1784
TCGA-13-0916-01A	0	TCGA-13-0916	1785
TCGA-25-1632-01A	1	TCGA-25-1632	1799
TCGA-29-1703-01A	1	TCGA-29-1703	1815
TCGA-04-1370-11A	0	TCGA-04-1370	1824
TCGA-04-1370-01A	0	TCGA-04-1370	1824
TCGA-13-0908-01B	1	TCGA-13-0908	1843
TCGA-61-2097-11A	0	TCGA-61-2097	1844
TCGA-61-2097-01A	0	TCGA-61-2097	1844
TCGA-61-2095-11A	1	TCGA-61-2095	1875
TCGA-61-2095-02A	1	TCGA-61-2095	1875
TCGA-61-2095-01A	1	TCGA-61-2095	1875
TCGA-13-1482-01A	1	TCGA-13-1482	1877
TCGA-13-0764-01A	1	TCGA-13-0764	1881
TCGA-09-1667-01C	0	TCGA-09-1667	1882
TCGA-25-1633-01A	1	TCGA-25-1633	1891
TCGA-29-2427-01A	0	TCGA-29-2427	1900
TCGA-29-1764-01A	0	TCGA-29-1764	1914
TCGA-09-2051-01A	0	TCGA-09-2051	1919
TCGA-04-1347-01A	0	TCGA-04-1347	1919
TCGA-04-1347-11A	0	TCGA-04-1347	1919
TCGA-13-0794-01A	1	TCGA-13-0794	1919
TCGA-24-1104-01A	1	TCGA-24-1104	1933
TCGA-04-1350-01A	1	TCGA-04-1350	1946
TCGA-04-1350-11A	1	TCGA-04-1350	1946
TCGA-24-2036-01A	1	TCGA-24-2036	1947
TCGA-24-1546-01A	1	TCGA-24-1546	1955
TCGA-04-1649-01A	0	TCGA-04-1649	1966
TCGA-04-1649-11A	0	TCGA-04-1649	1966
TCGA-25-1319-01A	1	TCGA-25-1319	1977
TCGA-29-2425-01A	0	TCGA-29-2425	1977
TCGA-04-1351-01A	0	TCGA-04-1351	1991
TCGA-04-1351-11A	0	TCGA-04-1351	1991
TCGA-13-2065-01A	0	TCGA-13-2065	1993
TCGA-13-1507-01A	1	TCGA-13-1507	1993
TCGA-04-1346-01A	0	TCGA-04-1346	1993
TCGA-04-1346-11A	0	TCGA-04-1346	1993
TCGA-61-2098-01A	0	TCGA-61-2098	1993
TCGA-61-2098-11A	0	TCGA-61-2098	1993
TCGA-13-1505-01A	0	TCGA-13-1505	1998
TCGA-25-1328-01A	1	TCGA-25-1328	2009
TCGA-13-0899-01A	1	TCGA-13-0899	2012
TCGA-13-1498-01A	1	TCGA-13-1498	2012
TCGA-13-1819-02A	1	TCGA-13-1819	2025
TCGA-13-1819-01A	1	TCGA-13-1819	2025
TCGA-13-0887-01A	1	TCGA-13-0887	2028
TCGA-29-1763-01A	0	TCGA-29-1763	2032
TCGA-24-2289-01A	1	TCGA-24-2289	2049
TCGA-61-1915-01A	0	TCGA-61-1915	2061
TCGA-61-1915-11A	0	TCGA-61-1915	2061
TCGA-29-1698-01A	0	TCGA-29-1698	2078
TCGA-23-1114-01B	1	TCGA-23-1114	2089
TCGA-13-0883-01A	1	TCGA-13-0883	2097
TCGA-13-0797-01A	0	TCGA-13-0797	2121
TCGA-13-2066-01A	1	TCGA-13-2066	2133
TCGA-24-2280-01A	0	TCGA-24-2280	2143
TCGA-13-A5FT-01A	0	TCGA-13-A5FT	2143
TCGA-24-1556-01A	1	TCGA-24-1556	2148
TCGA-13-1488-01A	1	TCGA-13-1488	2154
TCGA-09-2050-01A	0	TCGA-09-2050	2163
TCGA-13-0897-01A	1	TCGA-13-0897	2182
TCGA-61-2094-11A	0	TCGA-61-2094	2182
TCGA-61-2094-01A	0	TCGA-61-2094	2182
TCGA-20-0996-01A	0	TCGA-20-0996	2196
TCGA-24-1852-01A	1	TCGA-24-1852	2201
TCGA-24-1852-02A	1	TCGA-24-1852	2201
TCGA-24-1463-01A	1	TCGA-24-1463	2218
TCGA-09-1664-01A	1	TCGA-09-1664	2279
TCGA-09-1664-11A	1	TCGA-09-1664	2279
TCGA-61-2104-01A	0	TCGA-61-2104	2338
TCGA-61-2104-11A	0	TCGA-61-2104	2338
TCGA-13-2061-01A	0	TCGA-13-2061	2339
TCGA-23-2081-01A	1	TCGA-23-2081	2342
TCGA-13-1403-01A	1	TCGA-13-1403	2345
TCGA-13-2060-01A	0	TCGA-13-2060	2369
TCGA-13-2059-01A	0	TCGA-13-2059	2387
TCGA-29-1688-01A	1	TCGA-29-1688	2400
TCGA-13-2057-01A	0	TCGA-13-2057	2434
TCGA-59-2349-11A	1	TCGA-59-2349	2437
TCGA-59-2349-01A	1	TCGA-59-2349	2437
TCGA-13-1509-01A	0	TCGA-13-1509	2438
TCGA-13-1410-01A	0	TCGA-13-1410	2464
TCGA-24-1930-01A	1	TCGA-24-1930	2467
TCGA-13-1404-01A	0	TCGA-13-1404	2469
TCGA-10-0927-11A	1	TCGA-10-0927	2490
TCGA-10-0927-01A	1	TCGA-10-0927	2490
TCGA-04-1371-11A	0	TCGA-04-1371	2506
TCGA-04-1371-01A	0	TCGA-04-1371	2506
TCGA-13-1407-01A	0	TCGA-13-1407	2534
TCGA-13-0799-01A	0	TCGA-13-0799	2535
TCGA-13-0923-01A	0	TCGA-13-0923	2547
TCGA-13-1489-01A	1	TCGA-13-1489	2553
TCGA-13-1489-02A	1	TCGA-13-1489	2553
TCGA-04-1542-01A	1	TCGA-04-1542	2561
TCGA-13-0919-01A	0	TCGA-13-0919	2571
TCGA-25-1878-01A	1	TCGA-25-1878	2587
TCGA-13-0924-01A	0	TCGA-13-0924	2614
TCGA-23-1118-01A	0	TCGA-23-1118	2616
TCGA-29-2414-01A	1	TCGA-29-2414	2621
TCGA-29-2414-02A	1	TCGA-29-2414	2621
TCGA-29-1762-01A	1	TCGA-29-1762	2634
TCGA-13-1481-01A	1	TCGA-13-1481	2648
TCGA-23-2078-01A	0	TCGA-23-2078	2661
TCGA-13-0800-01A	0	TCGA-13-0800	2661
TCGA-24-1604-01A	1	TCGA-24-1604	2688
TCGA-24-1555-01A	1	TCGA-24-1555	2692
TCGA-09-1662-01A	1	TCGA-09-1662	2717
TCGA-24-1603-01A	1	TCGA-24-1603	2742
TCGA-13-1495-01A	1	TCGA-13-1495	2749
TCGA-23-2079-01A	0	TCGA-23-2079	2788
TCGA-13-0888-01A	1	TCGA-13-0888	2811
TCGA-13-1494-01A	1	TCGA-13-1494	2856
TCGA-29-1692-02A	1	TCGA-29-1692	2872
TCGA-29-1692-01B	1	TCGA-29-1692	2872
TCGA-13-0889-01A	1	TCGA-13-0889	2894
TCGA-09-1675-01B	0	TCGA-09-1675	2967
TCGA-29-1693-01A	0	TCGA-29-1693	3096
TCGA-13-0891-01A	1	TCGA-13-0891	3128
TCGA-04-1367-01A	0	TCGA-04-1367	3145
TCGA-24-1467-01A	1	TCGA-24-1467	3224
TCGA-13-0884-01B	1	TCGA-13-0884	3260
TCGA-13-0793-01A	0	TCGA-13-0793	3263
TCGA-13-0913-02A	0	TCGA-13-0913	3325
TCGA-13-0913-01A	0	TCGA-13-0913	3325
TCGA-24-2027-01A	1	TCGA-24-2027	3337
TCGA-13-0885-01A	0	TCGA-13-0885	3388
TCGA-13-0762-01A	0	TCGA-13-0762	3400
TCGA-09-2049-01D	0	TCGA-09-2049	3419
TCGA-13-1499-01A	0	TCGA-13-1499	3500
TCGA-23-2077-01A	0	TCGA-23-2077	3525
TCGA-59-2351-01A	0	TCGA-59-2351	3532
TCGA-13-0910-01A	0	TCGA-13-0910	3548
TCGA-13-0792-01A	0	TCGA-13-0792	3602
TCGA-13-0906-01A	0	TCGA-13-0906	3619
TCGA-04-1530-01A	1	TCGA-04-1530	3622
TCGA-13-0905-01B	0	TCGA-13-0905	3746
TCGA-13-1484-01A	1	TCGA-13-1484	3785
TCGA-13-1492-01A	1	TCGA-13-1492	3819
TCGA-61-2111-11A	0	TCGA-61-2111	3825
TCGA-61-2111-01A	0	TCGA-61-2111	3825
TCGA-13-1497-01A	0	TCGA-13-1497	3871
TCGA-13-0903-01A	0	TCGA-13-0903	3887
TCGA-23-1119-01A	0	TCGA-23-1119	3953
TCGA-13-0900-01B	0	TCGA-13-0900	4077
TCGA-13-0890-01A	0	TCGA-13-0890	4424
TCGA-24-2020-11A	1	TCGA-24-2020	4624
TCGA-24-2020-01A	1	TCGA-24-2020	4624
TCGA-13-0886-01A	0	TCGA-13-0886	4665
TCGA-59-2348-11A	0	TCGA-59-2348	5481
TCGA-59-2348-01A	0	TCGA-59-2348	5481
