# Supplementary material for: Pan-cancer analysis reveals signal transducer and activator of transcription (STAT) gene family as biomarkers for prognostic prediction and therapeutic guidance
Source: Front Genet. 2023 Mar 9;14:1120500. doi: 10.3389/fgene.2023.1120500 (PMC10034013; doi:10.3389/fgene.2023.1120500)
Supplement: Supplementary file 2 [file DataSheet1.ZIP › Source data/TCGA-PAAD.survival.tsv]

sample	OS	_PATIENT	OS.time
TCGA-HZ-7922-01A	0	TCGA-HZ-7922	4
TCGA-HZ-A8P1-01A	0	TCGA-HZ-A8P1	7
TCGA-IB-AAUM-01A	0	TCGA-IB-AAUM	8
TCGA-RL-AAAS-01A	0	TCGA-RL-AAAS	9
TCGA-US-A77G-11A	1	TCGA-US-A77G	12
TCGA-US-A77G-01A	1	TCGA-US-A77G	12
TCGA-FB-AAQ3-11A	1	TCGA-FB-AAQ3	31
TCGA-FB-AAQ3-01A	1	TCGA-FB-AAQ3	31
TCGA-HZ-A77Q-01A	0	TCGA-HZ-A77Q	33
TCGA-IB-A6UG-01A	1	TCGA-IB-A6UG	41
TCGA-FZ-5920-01A	1	TCGA-FZ-5920	61
TCGA-FZ-5920-11A	1	TCGA-FZ-5920	61
TCGA-2J-AAB1-01A	1	TCGA-2J-AAB1	66
TCGA-2J-AAB8-01A	0	TCGA-2J-AAB8	80
TCGA-F2-A7TX-01A	1	TCGA-F2-A7TX	95
TCGA-Q3-AA2A-01A	0	TCGA-Q3-AA2A	95
TCGA-2L-AAQI-01A	1	TCGA-2L-AAQI	103
TCGA-2L-AAQI-11A	1	TCGA-2L-AAQI	103
TCGA-IB-7887-01A	1	TCGA-IB-7887	110
TCGA-IB-7893-01A	1	TCGA-IB-7893	117
TCGA-HZ-8005-01A	1	TCGA-HZ-8005	120
TCGA-IB-7886-01A	1	TCGA-IB-7886	123
TCGA-FB-AAQ1-11A	1	TCGA-FB-AAQ1	123
TCGA-FB-AAQ1-01A	1	TCGA-FB-AAQ1	123
TCGA-HV-A5A3-01A	1	TCGA-HV-A5A3	128
TCGA-HV-A5A3-11A	1	TCGA-HV-A5A3	128
TCGA-2L-AAQA-01A	1	TCGA-2L-AAQA	143
TCGA-2L-AAQA-11A	1	TCGA-2L-AAQA	143
TCGA-IB-AAUN-01A	1	TCGA-IB-AAUN	144
TCGA-IB-7646-01A	1	TCGA-IB-7646	145
TCGA-HZ-8638-01A	1	TCGA-HZ-8638	151
TCGA-FB-AAQ2-11A	1	TCGA-FB-AAQ2	153
TCGA-FB-AAQ2-01A	1	TCGA-FB-AAQ2	153
TCGA-FZ-5921-01A	1	TCGA-FZ-5921	155
TCGA-FZ-5921-11A	1	TCGA-FZ-5921	155
TCGA-HZ-A77O-01A	1	TCGA-HZ-A77O	160
TCGA-FB-A4P5-01A	1	TCGA-FB-A4P5	179
TCGA-IB-AAUQ-01A	1	TCGA-IB-AAUQ	183
TCGA-HZ-A4BH-01A	0	TCGA-HZ-A4BH	194
TCGA-F2-7276-01A	1	TCGA-F2-7276	216
TCGA-IB-A5SQ-01A	1	TCGA-IB-A5SQ	219
TCGA-3A-A9IB-01A	1	TCGA-3A-A9IB	224
TCGA-IB-AAUS-01A	0	TCGA-IB-AAUS	225
TCGA-FB-AAPS-11A	0	TCGA-FB-AAPS	228
TCGA-FB-AAPS-01A	0	TCGA-FB-AAPS	228
TCGA-IB-AAUW-01A	1	TCGA-IB-AAUW	230
TCGA-HV-A5A4-01A	0	TCGA-HV-A5A4	232
TCGA-F2-A44G-01A	1	TCGA-F2-A44G	233
TCGA-HZ-7920-01A	1	TCGA-HZ-7920	236
TCGA-IB-AAUO-01A	1	TCGA-IB-AAUO	239
TCGA-FB-AAQ6-01A	1	TCGA-FB-AAQ6	244
TCGA-FB-AAQ6-11A	1	TCGA-FB-AAQ6	244
TCGA-IB-AAUU-01A	0	TCGA-IB-AAUU	245
TCGA-IB-A7LX-01A	1	TCGA-IB-A7LX	250
TCGA-HV-A7OL-01A	0	TCGA-HV-A7OL	252
TCGA-OE-A75W-01A	1	TCGA-OE-A75W	267
TCGA-2J-AABU-01A	1	TCGA-2J-AABU	277
TCGA-L1-A7W4-01A	1	TCGA-L1-A7W4	278
TCGA-L1-A7W4-11A	1	TCGA-L1-A7W4	278
TCGA-RB-AA9M-01A	0	TCGA-RB-AA9M	286
TCGA-IB-AAUT-01A	0	TCGA-IB-AAUT	287
TCGA-HV-A5A5-01A	0	TCGA-HV-A5A5	289
TCGA-2L-AAQL-11A	1	TCGA-2L-AAQL	292
TCGA-2L-AAQL-01A	1	TCGA-2L-AAQL	292
TCGA-2J-AAB6-01A	1	TCGA-2J-AAB6	293
TCGA-F2-6880-01A	0	TCGA-F2-6880	295
TCGA-HZ-8315-01A	1	TCGA-HZ-8315	299
TCGA-HZ-A49I-01A	1	TCGA-HZ-A49I	308
TCGA-3A-A9IZ-01A	1	TCGA-3A-A9IZ	308
TCGA-LB-A9Q5-01A	1	TCGA-LB-A9Q5	313
TCGA-HZ-7923-01A	0	TCGA-HZ-7923	314
TCGA-2J-AABT-01A	0	TCGA-2J-AABT	319
TCGA-HZ-A77P-01A	0	TCGA-HZ-A77P	330
TCGA-F2-6879-01A	1	TCGA-F2-6879	334
TCGA-IB-AAUR-01A	0	TCGA-IB-AAUR	338
TCGA-YB-A89D-11A	0	TCGA-YB-A89D	350
TCGA-YB-A89D-01A	0	TCGA-YB-A89D	350
TCGA-FB-A7DR-01A	1	TCGA-FB-A7DR	353
TCGA-IB-A5SO-01A	1	TCGA-IB-A5SO	365
TCGA-XD-AAUI-01A	1	TCGA-XD-AAUI	366
TCGA-HZ-8002-01A	1	TCGA-HZ-8002	366
TCGA-FB-A78T-01A	1	TCGA-FB-A78T	375
TCGA-HZ-8317-01A	1	TCGA-HZ-8317	378
TCGA-LB-A8F3-01A	0	TCGA-LB-A8F3	379
TCGA-FB-AAPU-01A	1	TCGA-FB-AAPU	381
TCGA-FB-AAPU-11A	1	TCGA-FB-AAPU	381
TCGA-YH-A8SY-01A	0	TCGA-YH-A8SY	388
TCGA-H6-8124-01A	0	TCGA-H6-8124	392
TCGA-H6-8124-11A	0	TCGA-H6-8124	392
TCGA-LB-A7SX-01A	1	TCGA-LB-A7SX	393
TCGA-IB-7644-01A	1	TCGA-IB-7644	394
TCGA-2L-AAQJ-01A	1	TCGA-2L-AAQJ	394
TCGA-2L-AAQJ-11A	1	TCGA-2L-AAQJ	394
TCGA-XD-AAUH-11A	0	TCGA-XD-AAUH	395
TCGA-XD-AAUH-01A	0	TCGA-XD-AAUH	395
TCGA-H6-A45N-11A	1	TCGA-H6-A45N	397
TCGA-H6-A45N-01A	1	TCGA-H6-A45N	397
TCGA-IB-AAUV-01A	0	TCGA-IB-AAUV	404
TCGA-Q3-A5QY-01A	0	TCGA-Q3-A5QY	416
TCGA-XD-AAUG-01A	0	TCGA-XD-AAUG	420
TCGA-US-A77E-11A	1	TCGA-US-A77E	430
TCGA-US-A77E-01A	1	TCGA-US-A77E	430
TCGA-IB-AAUP-01A	0	TCGA-IB-AAUP	431
TCGA-2J-AABR-01A	0	TCGA-2J-AABR	438
TCGA-2J-AABO-01A	0	TCGA-2J-AABO	440
TCGA-HZ-8519-01A	0	TCGA-HZ-8519	454
TCGA-3A-A9IU-01A	1	TCGA-3A-A9IU	458
TCGA-IB-A5SS-01A	1	TCGA-IB-A5SS	460
TCGA-IB-8126-01A	0	TCGA-IB-8126	462
TCGA-2J-AABP-01A	0	TCGA-2J-AABP	463
TCGA-RB-A7B8-01A	1	TCGA-RB-A7B8	466
TCGA-Z5-AAPL-01A	0	TCGA-Z5-AAPL	467
TCGA-IB-7649-01A	1	TCGA-IB-7649	467
TCGA-PZ-A5RE-11A	1	TCGA-PZ-A5RE	470
TCGA-PZ-A5RE-01A	1	TCGA-PZ-A5RE	470
TCGA-FB-AAQ0-11A	1	TCGA-FB-AAQ0	473
TCGA-FB-AAQ0-01A	1	TCGA-FB-AAQ0	473
TCGA-IB-7654-01A	1	TCGA-IB-7654	476
TCGA-FZ-5924-11A	1	TCGA-FZ-5924	480
TCGA-FZ-5924-01A	1	TCGA-FZ-5924	480
TCGA-IB-7889-01A	1	TCGA-IB-7889	481
TCGA-IB-A5SP-01A	0	TCGA-IB-A5SP	482
TCGA-IB-A7M4-01A	0	TCGA-IB-A7M4	483
TCGA-2J-AABK-01A	0	TCGA-2J-AABK	484
TCGA-FB-AAPP-11A	1	TCGA-FB-AAPP	485
TCGA-FB-AAPP-01A	1	TCGA-FB-AAPP	485
TCGA-IB-7897-01A	1	TCGA-IB-7897	486
TCGA-HZ-A49H-01A	0	TCGA-HZ-A49H	491
TCGA-FB-A5VM-01A	1	TCGA-FB-A5VM	498
TCGA-XD-AAUL-01A	0	TCGA-XD-AAUL	498
TCGA-US-A779-01A	1	TCGA-US-A779	511
TCGA-US-A779-11A	1	TCGA-US-A779	511
TCGA-HZ-8637-01A	1	TCGA-HZ-8637	517
TCGA-F2-A8YN-01A	0	TCGA-F2-A8YN	517
TCGA-HZ-7926-01A	1	TCGA-HZ-7926	518
TCGA-IB-8127-01A	0	TCGA-IB-8127	522
TCGA-S4-A8RO-01A	0	TCGA-S4-A8RO	525
TCGA-HV-AA8X-01A	1	TCGA-HV-AA8X	532
TCGA-FZ-5926-11A	1	TCGA-FZ-5926	541
TCGA-FZ-5926-01A	1	TCGA-FZ-5926	541
TCGA-HZ-8636-01A	1	TCGA-HZ-8636	545
TCGA-US-A77J-01A	1	TCGA-US-A77J	568
TCGA-US-A77J-11A	1	TCGA-US-A77J	568
TCGA-M8-A5N4-01A	0	TCGA-M8-A5N4	584
TCGA-F2-A44H-01A	0	TCGA-F2-A44H	586
TCGA-F2-7273-01A	1	TCGA-F2-7273	592
TCGA-HZ-7919-01A	1	TCGA-HZ-7919	593
TCGA-HZ-8003-01A	1	TCGA-HZ-8003	596
TCGA-IB-7890-01A	1	TCGA-IB-7890	598
TCGA-IB-7651-01A	1	TCGA-IB-7651	603
TCGA-HZ-A9TJ-01A	0	TCGA-HZ-A9TJ	603
TCGA-HZ-A9TJ-06A	0	TCGA-HZ-A9TJ	603
TCGA-2J-AABA-01A	1	TCGA-2J-AABA	607
TCGA-HZ-7925-01A	1	TCGA-HZ-7925	614
TCGA-FZ-5923-01A	1	TCGA-FZ-5923	619
TCGA-FZ-5923-11A	1	TCGA-FZ-5923	619
TCGA-2J-AAB9-01A	1	TCGA-2J-AAB9	627
TCGA-3A-A9I9-01A	1	TCGA-3A-A9I9	634
TCGA-IB-A5ST-01A	0	TCGA-IB-A5ST	635
TCGA-2J-AABV-01A	1	TCGA-2J-AABV	652
TCGA-HZ-A4BK-01A	0	TCGA-HZ-A4BK	657
TCGA-HZ-A49G-01A	0	TCGA-HZ-A49G	660
TCGA-HZ-7289-01A	1	TCGA-HZ-7289	661
TCGA-IB-A6UF-01A	0	TCGA-IB-A6UF	666
TCGA-IB-7647-01A	1	TCGA-IB-7647	666
TCGA-H8-A6C1-01A	0	TCGA-H8-A6C1	671
TCGA-2J-AABE-01A	0	TCGA-2J-AABE	676
TCGA-2L-AAQE-11A	1	TCGA-2L-AAQE	684
TCGA-2L-AAQE-01A	1	TCGA-2L-AAQE	684
TCGA-2J-AABF-01A	1	TCGA-2J-AABF	691
TCGA-US-A774-11A	1	TCGA-US-A774	695
TCGA-US-A774-01A	1	TCGA-US-A774	695
TCGA-S4-A8RP-01A	1	TCGA-S4-A8RP	702
TCGA-HZ-8001-01A	0	TCGA-HZ-8001	706
TCGA-FB-AAPZ-11A	0	TCGA-FB-AAPZ	716
TCGA-FB-AAPZ-01A	0	TCGA-FB-AAPZ	716
TCGA-XN-A8T5-01A	0	TCGA-XN-A8T5	720
TCGA-2J-AAB4-01A	0	TCGA-2J-AAB4	729
TCGA-FB-A545-01A	1	TCGA-FB-A545	732
TCGA-S4-A8RM-01A	0	TCGA-S4-A8RM	737
TCGA-3A-A9IC-01A	1	TCGA-3A-A9IC	738
TCGA-FZ-5919-01A	1	TCGA-FZ-5919	741
TCGA-FZ-5919-11A	1	TCGA-FZ-5919	741
TCGA-3A-A9J0-01A	0	TCGA-3A-A9J0	743
TCGA-FB-A4P6-01A	0	TCGA-FB-A4P6	767
TCGA-HZ-7924-01A	0	TCGA-HZ-7924	840
TCGA-IB-7891-01A	1	TCGA-IB-7891	913
TCGA-HV-AA8V-01A	0	TCGA-HV-AA8V	920
TCGA-XN-A8T3-01A	0	TCGA-XN-A8T3	951
TCGA-2J-AABI-01A	0	TCGA-2J-AABI	969
TCGA-HZ-7918-01A	0	TCGA-HZ-7918	969
TCGA-HV-A7OP-01A	0	TCGA-HV-A7OP	978
TCGA-3A-A9IS-01A	0	TCGA-3A-A9IS	998
TCGA-3A-A9IH-01A	0	TCGA-3A-A9IH	1021
TCGA-3A-A9IX-01A	0	TCGA-3A-A9IX	1037
TCGA-FB-AAPY-11A	1	TCGA-FB-AAPY	1059
TCGA-FB-AAPY-01A	1	TCGA-FB-AAPY	1059
TCGA-FZ-5922-01A	1	TCGA-FZ-5922	1101
TCGA-FZ-5922-11A	1	TCGA-FZ-5922	1101
TCGA-3A-A9IV-01A	0	TCGA-3A-A9IV	1103
TCGA-IB-7652-01A	0	TCGA-IB-7652	1116
TCGA-FB-AAPQ-11A	1	TCGA-FB-AAPQ	1130
TCGA-FB-AAPQ-01A	1	TCGA-FB-AAPQ	1130
TCGA-US-A776-11A	0	TCGA-US-A776	1216
TCGA-US-A776-01A	0	TCGA-US-A776	1216
TCGA-IB-7885-01A	0	TCGA-IB-7885	1257
TCGA-2J-AABH-01A	0	TCGA-2J-AABH	1287
TCGA-3A-A9I7-01A	0	TCGA-3A-A9I7	1323
TCGA-IB-7888-01A	1	TCGA-IB-7888	1332
TCGA-2L-AAQM-11A	0	TCGA-2L-AAQM	1383
TCGA-2L-AAQM-01A	0	TCGA-2L-AAQM	1383
TCGA-IB-7645-01A	1	TCGA-IB-7645	1502
TCGA-3A-A9IR-01A	0	TCGA-3A-A9IR	1542
TCGA-3A-A9I5-01A	0	TCGA-3A-A9I5	1794
TCGA-3A-A9IJ-01A	0	TCGA-3A-A9IJ	1854
TCGA-3A-A9IO-01A	0	TCGA-3A-A9IO	1942
TCGA-YY-A8LH-01A	0	TCGA-YY-A8LH	2016
TCGA-HV-A5A6-01A	1	TCGA-HV-A5A6	2036
TCGA-3A-A9IN-01A	0	TCGA-3A-A9IN	2084
TCGA-3E-AAAZ-01A	1	TCGA-3E-AAAZ	2182
TCGA-3E-AAAY-01A	0	TCGA-3E-AAAY	2285
TCGA-3A-A9IL-01A	0	TCGA-3A-A9IL	2741
