# Supplementary material for: Pan-cancer analysis reveals signal transducer and activator of transcription (STAT) gene family as biomarkers for prognostic prediction and therapeutic guidance
Source: Front Genet. 2023 Mar 9;14:1120500. doi: 10.3389/fgene.2023.1120500 (PMC10034013; doi:10.3389/fgene.2023.1120500)
Supplement: Supplementary file 2 [file DataSheet1.ZIP › Source data/TCGA-PCPG.survival.tsv]

sample	OS	_PATIENT	OS.time
TCGA-QR-A70V-01A	0	TCGA-QR-A70V	2
TCGA-SQ-A6I6-01A	0	TCGA-SQ-A6I6	3
TCGA-QR-A70D-01A	0	TCGA-QR-A70D	7
TCGA-QT-A5XM-01A	0	TCGA-QT-A5XM	22
TCGA-QT-A69Q-01A	0	TCGA-QT-A69Q	24
TCGA-RW-A685-01A	0	TCGA-RW-A685	26
TCGA-RM-A68W-01A	0	TCGA-RM-A68W	28
TCGA-RW-A684-01A	0	TCGA-RW-A684	32
TCGA-QR-A6GY-01A	0	TCGA-QR-A6GY	32
TCGA-QR-A708-01A	0	TCGA-QR-A708	35
TCGA-W2-A7HA-01B	0	TCGA-W2-A7HA	36
TCGA-RW-A688-01A	0	TCGA-RW-A688	37
TCGA-QR-A6GS-01A	0	TCGA-QR-A6GS	38
TCGA-QR-A702-01A	0	TCGA-QR-A702	39
TCGA-SQ-A6I4-11A	0	TCGA-SQ-A6I4	43
TCGA-SQ-A6I4-01A	0	TCGA-SQ-A6I4	43
TCGA-QR-A70N-01A	0	TCGA-QR-A70N	43
TCGA-QR-A6ZZ-01A	0	TCGA-QR-A6ZZ	48
TCGA-WB-A81R-01A	0	TCGA-WB-A81R	49
TCGA-QT-A5XL-01A	0	TCGA-QT-A5XL	55
TCGA-QT-A5XO-01A	0	TCGA-QT-A5XO	70
TCGA-QR-A70G-01B	0	TCGA-QR-A70G	71
TCGA-RW-A8AZ-01A	1	TCGA-RW-A8AZ	88
TCGA-RW-A67X-01A	0	TCGA-RW-A67X	89
TCGA-SR-A6MX-01A	1	TCGA-SR-A6MX	95
TCGA-SR-A6MX-06A	1	TCGA-SR-A6MX	95
TCGA-SR-A6MX-05A	1	TCGA-SR-A6MX	95
TCGA-QR-A70O-01A	0	TCGA-QR-A70O	111
TCGA-P8-A5KD-01A	0	TCGA-P8-A5KD	123
TCGA-P8-A5KD-11A	0	TCGA-P8-A5KD	123
TCGA-QR-A706-01A	0	TCGA-QR-A706	125
TCGA-TT-A6YJ-01A	0	TCGA-TT-A6YJ	132
TCGA-QT-A5XP-01A	0	TCGA-QT-A5XP	134
TCGA-WB-A80M-01A	0	TCGA-WB-A80M	136
TCGA-QR-A70Q-01A	0	TCGA-QR-A70Q	140
TCGA-WB-A80N-01A	0	TCGA-WB-A80N	144
TCGA-P8-A6RY-01A	0	TCGA-P8-A6RY	179
TCGA-QR-A70X-01A	0	TCGA-QR-A70X	183
TCGA-RW-A68C-01A	0	TCGA-RW-A68C	191
TCGA-QR-A70E-01A	0	TCGA-QR-A70E	192
TCGA-QT-A5XK-01A	0	TCGA-QT-A5XK	211
TCGA-RW-A67Y-01A	0	TCGA-RW-A67Y	216
TCGA-RT-A6YC-01A	0	TCGA-RT-A6YC	246
TCGA-QR-A70T-01A	0	TCGA-QR-A70T	267
TCGA-QR-A70K-01A	0	TCGA-QR-A70K	274
TCGA-QR-A6H0-01A	0	TCGA-QR-A6H0	280
TCGA-SA-A6C2-01A	0	TCGA-SA-A6C2	296
TCGA-QR-A6H2-01A	0	TCGA-QR-A6H2	302
TCGA-WB-A820-01A	1	TCGA-WB-A820	309
TCGA-QR-A705-01A	0	TCGA-QR-A705	317
TCGA-RW-A7D0-01A	0	TCGA-RW-A7D0	352
TCGA-QR-A7IN-01A	0	TCGA-QR-A7IN	377
TCGA-WB-A81P-01A	0	TCGA-WB-A81P	395
TCGA-QR-A707-01A	0	TCGA-QR-A707	398
TCGA-QT-A7U0-01A	0	TCGA-QT-A7U0	398
TCGA-QR-A70J-01A	0	TCGA-QR-A70J	399
TCGA-TT-A6YO-01A	0	TCGA-TT-A6YO	405
TCGA-RW-A7CZ-01A	0	TCGA-RW-A7CZ	422
TCGA-QR-A6H1-01A	0	TCGA-QR-A6H1	431
TCGA-QR-A70R-01A	0	TCGA-QR-A70R	432
TCGA-QR-A6H3-01A	0	TCGA-QR-A6H3	434
TCGA-W2-A7HC-01A	0	TCGA-W2-A7HC	439
TCGA-W2-A7UY-01A	0	TCGA-W2-A7UY	450
TCGA-SP-A6QJ-01A	0	TCGA-SP-A6QJ	472
TCGA-QR-A6H6-01A	0	TCGA-QR-A6H6	474
TCGA-QR-A6GW-01A	0	TCGA-QR-A6GW	491
TCGA-W2-A7HE-01A	0	TCGA-W2-A7HE	505
TCGA-W2-A7H7-01A	0	TCGA-W2-A7H7	522
TCGA-W2-A7HF-01A	0	TCGA-W2-A7HF	538
TCGA-P8-A6RX-01A	0	TCGA-P8-A6RX	540
TCGA-QR-A7IP-01A	0	TCGA-QR-A7IP	546
TCGA-PR-A5PF-01A	0	TCGA-PR-A5PF	546
TCGA-S7-A7X0-01A	0	TCGA-S7-A7X0	546
TCGA-W2-A7HD-01A	0	TCGA-W2-A7HD	561
TCGA-S7-A7X1-01A	0	TCGA-S7-A7X1	576
TCGA-QR-A6GX-01A	0	TCGA-QR-A6GX	579
TCGA-RW-A686-06A	0	TCGA-RW-A686	587
TCGA-RW-A686-01A	0	TCGA-RW-A686	587
TCGA-WB-A80Y-01A	1	TCGA-WB-A80Y	596
TCGA-RW-A67W-01A	0	TCGA-RW-A67W	604
TCGA-W2-A7HB-01A	0	TCGA-W2-A7HB	604
TCGA-TT-A6YN-01A	0	TCGA-TT-A6YN	606
TCGA-RX-A8JQ-01A	0	TCGA-RX-A8JQ	611
TCGA-W2-A7H5-01B	0	TCGA-W2-A7H5	611
TCGA-XG-A823-01A	0	TCGA-XG-A823	614
TCGA-WB-A81I-01A	0	TCGA-WB-A81I	679
TCGA-QR-A6GR-01A	0	TCGA-QR-A6GR	703
TCGA-S7-A7WW-01A	0	TCGA-S7-A7WW	706
TCGA-WB-A81S-01A	0	TCGA-WB-A81S	723
TCGA-RW-A68B-01A	0	TCGA-RW-A68B	727
TCGA-WB-A81A-01A	0	TCGA-WB-A81A	735
TCGA-S7-A7X2-01A	0	TCGA-S7-A7X2	736
TCGA-WB-A81J-01A	0	TCGA-WB-A81J	741
TCGA-SR-A6MY-01A	0	TCGA-SR-A6MY	750
TCGA-WB-A81Q-01A	1	TCGA-WB-A81Q	755
TCGA-RW-A68A-01A	0	TCGA-RW-A68A	762
TCGA-RW-A68A-11A	0	TCGA-RW-A68A	762
TCGA-QT-A5XN-01A	0	TCGA-QT-A5XN	766
TCGA-S7-A7WX-01A	0	TCGA-S7-A7WX	770
TCGA-WB-A81T-01A	0	TCGA-WB-A81T	776
TCGA-WB-A80O-01A	0	TCGA-WB-A80O	776
TCGA-W2-A7HH-01A	0	TCGA-W2-A7HH	779
TCGA-SR-A6MZ-01A	0	TCGA-SR-A6MZ	797
TCGA-QR-A70H-01A	0	TCGA-QR-A70H	816
TCGA-P7-A5NX-01A	0	TCGA-P7-A5NX	818
TCGA-S7-A7WQ-01A	0	TCGA-S7-A7WQ	820
TCGA-RW-A689-01A	0	TCGA-RW-A689	828
TCGA-S7-A7WV-01A	0	TCGA-S7-A7WV	849
TCGA-PR-A5PH-01A	0	TCGA-PR-A5PH	854
TCGA-P8-A5KC-11A	0	TCGA-P8-A5KC	883
TCGA-P8-A5KC-01A	0	TCGA-P8-A5KC	883
TCGA-WB-A80V-01A	0	TCGA-WB-A80V	887
TCGA-QR-A70I-01A	0	TCGA-QR-A70I	910
TCGA-S7-A7WU-01A	0	TCGA-S7-A7WU	928
TCGA-QR-A6GZ-01A	0	TCGA-QR-A6GZ	928
TCGA-QR-A6GZ-05A	0	TCGA-QR-A6GZ	928
TCGA-S7-A7WP-01A	0	TCGA-S7-A7WP	944
TCGA-P7-A5NY-01A	0	TCGA-P7-A5NY	957
TCGA-P7-A5NY-05A	0	TCGA-P7-A5NY	957
TCGA-QR-A6H5-01A	0	TCGA-QR-A6H5	959
TCGA-S7-A7WL-01A	0	TCGA-S7-A7WL	961
TCGA-QR-A700-01A	0	TCGA-QR-A700	978
TCGA-WB-A819-01A	0	TCGA-WB-A819	1031
TCGA-QR-A70M-01A	0	TCGA-QR-A70M	1034
TCGA-WB-A80L-01A	0	TCGA-WB-A80L	1042
TCGA-QR-A6GO-01A	0	TCGA-QR-A6GO	1065
TCGA-S7-A7WO-01A	0	TCGA-S7-A7WO	1080
TCGA-WB-A81D-01A	0	TCGA-WB-A81D	1090
TCGA-QT-A5XJ-01A	0	TCGA-QT-A5XJ	1102
TCGA-S7-A7WM-01A	0	TCGA-S7-A7WM	1112
TCGA-S7-A7WN-01A	0	TCGA-S7-A7WN	1133
TCGA-TT-A6YK-01A	0	TCGA-TT-A6YK	1136
TCGA-RW-A681-01A	0	TCGA-RW-A681	1141
TCGA-QR-A703-01A	0	TCGA-QR-A703	1167
TCGA-WB-A81G-01A	0	TCGA-WB-A81G	1179
TCGA-WB-A81K-01A	0	TCGA-WB-A81K	1218
TCGA-S7-A7WR-01A	0	TCGA-S7-A7WR	1238
TCGA-WB-A816-01A	0	TCGA-WB-A816	1254
TCGA-WB-A80K-01A	0	TCGA-WB-A80K	1255
TCGA-QR-A70W-01A	0	TCGA-QR-A70W	1271
TCGA-RW-A68G-01A	0	TCGA-RW-A68G	1274
TCGA-WB-A818-01A	0	TCGA-WB-A818	1288
TCGA-TT-A6YP-01A	0	TCGA-TT-A6YP	1292
TCGA-S7-A7WT-01A	0	TCGA-S7-A7WT	1301
TCGA-WB-A817-01A	0	TCGA-WB-A817	1310
TCGA-RW-A68F-01A	0	TCGA-RW-A68F	1354
TCGA-WB-A81M-01A	0	TCGA-WB-A81M	1394
TCGA-RW-A680-01A	0	TCGA-RW-A680	1449
TCGA-QR-A70U-01A	0	TCGA-QR-A70U	1473
TCGA-WB-A81E-01A	0	TCGA-WB-A81E	1476
TCGA-SR-A6N0-01A	0	TCGA-SR-A6N0	1509
TCGA-RT-A6YA-01A	0	TCGA-RT-A6YA	1540
TCGA-SR-A6MP-01A	0	TCGA-SR-A6MP	1558
TCGA-WB-A815-01A	0	TCGA-WB-A815	1630
TCGA-WB-A81F-01A	0	TCGA-WB-A81F	1737
TCGA-QR-A6GU-01A	0	TCGA-QR-A6GU	1791
TCGA-WB-A81N-01A	0	TCGA-WB-A81N	1887
TCGA-WB-A81H-01A	0	TCGA-WB-A81H	1946
TCGA-SR-A6MQ-01A	0	TCGA-SR-A6MQ	2087
TCGA-QR-A70A-01A	0	TCGA-QR-A70A	2119
TCGA-WB-A81V-01A	0	TCGA-WB-A81V	2161
TCGA-SP-A6QH-01A	0	TCGA-SP-A6QH	2203
TCGA-SP-A6QH-11A	0	TCGA-SP-A6QH	2203
TCGA-RW-A68D-01A	0	TCGA-RW-A68D	2214
TCGA-WB-A814-01A	0	TCGA-WB-A814	2252
TCGA-RM-A68T-01A	0	TCGA-RM-A68T	2372
TCGA-WB-A81W-01A	0	TCGA-WB-A81W	2379
TCGA-SR-A6MR-01A	0	TCGA-SR-A6MR	2409
TCGA-SP-A6QG-01A	0	TCGA-SP-A6QG	2417
TCGA-PR-A5PG-01A	0	TCGA-PR-A5PG	2485
TCGA-SR-A6MS-01A	0	TCGA-SR-A6MS	2492
TCGA-SP-A6QF-01A	0	TCGA-SP-A6QF	2513
TCGA-RW-A67V-01A	0	TCGA-RW-A67V	2643
TCGA-QR-A6H4-01A	0	TCGA-QR-A6H4	2661
TCGA-WB-A821-01A	0	TCGA-WB-A821	2832
TCGA-WB-A822-01A	0	TCGA-WB-A822	3138
TCGA-SR-A6MT-01A	0	TCGA-SR-A6MT	3247
TCGA-RT-A6Y9-01A	0	TCGA-RT-A6Y9	3293
TCGA-SP-A6QD-01A	0	TCGA-SP-A6QD	3323
TCGA-SP-A6QI-01A	0	TCGA-SP-A6QI	3347
TCGA-SR-A6MU-01A	0	TCGA-SR-A6MU	3362
TCGA-SP-A6QK-01A	0	TCGA-SP-A6QK	3384
TCGA-SP-A6QC-01A	0	TCGA-SP-A6QC	3491
TCGA-QR-A70C-01A	0	TCGA-QR-A70C	3534
TCGA-QR-A70P-01A	1	TCGA-QR-A70P	3563
TCGA-SR-A6MV-01A	0	TCGA-SR-A6MV	3682
TCGA-WB-A80Q-01A	0	TCGA-WB-A80Q	3880
TCGA-QR-A6GT-01A	0	TCGA-QR-A6GT	4185
TCGA-WB-A80P-01A	0	TCGA-WB-A80P	9634
