# Supplementary material for: Pan-cancer analysis reveals signal transducer and activator of transcription (STAT) gene family as biomarkers for prognostic prediction and therapeutic guidance
Source: Front Genet. 2023 Mar 9;14:1120500. doi: 10.3389/fgene.2023.1120500 (PMC10034013; doi:10.3389/fgene.2023.1120500)
Supplement: Supplementary file 2 [file DataSheet1.ZIP › Source data/TCGA-PRAD.survival.tsv]

sample	OS	_PATIENT	OS.time
TCGA-HC-A4ZV-01A	0	TCGA-HC-A4ZV	23
TCGA-TK-A8OK-01A	0	TCGA-TK-A8OK	27
TCGA-CH-5761-11A	0	TCGA-CH-5761	28
TCGA-CH-5761-01A	0	TCGA-CH-5761	28
TCGA-CH-5740-01A	0	TCGA-CH-5740	31
TCGA-CH-5764-01A	0	TCGA-CH-5764	31
TCGA-CH-5764-11A	0	TCGA-CH-5764	31
TCGA-CH-5753-01A	0	TCGA-CH-5753	31
TCGA-CH-5748-01A	0	TCGA-CH-5748	31
TCGA-CH-5766-01A	0	TCGA-CH-5766	31
TCGA-CH-5766-11A	0	TCGA-CH-5766	31
TCGA-HC-A6HX-01A	0	TCGA-HC-A6HX	38
TCGA-HC-A6AS-01A	0	TCGA-HC-A6AS	44
TCGA-HC-8264-01B	0	TCGA-HC-8264	48
TCGA-HC-A6AN-01A	0	TCGA-HC-A6AN	49
TCGA-HC-A631-01A	0	TCGA-HC-A631	54
TCGA-CH-5744-01A	0	TCGA-CH-5744	60
TCGA-HC-A632-01A	0	TCGA-HC-A632	61
TCGA-CH-5769-11A	0	TCGA-CH-5769	62
TCGA-CH-5769-01A	0	TCGA-CH-5769	62
TCGA-CH-5754-01A	0	TCGA-CH-5754	62
TCGA-HC-A6AL-01A	0	TCGA-HC-A6AL	67
TCGA-HC-A6AP-01A	0	TCGA-HC-A6AP	71
TCGA-KK-A8IB-11A	0	TCGA-KK-A8IB	83
TCGA-KK-A8IB-01A	0	TCGA-KK-A8IB	83
TCGA-XJ-A9DQ-01A	0	TCGA-XJ-A9DQ	91
TCGA-CH-5737-01A	0	TCGA-CH-5737	91
TCGA-CH-5792-01A	0	TCGA-CH-5792	91
TCGA-CH-5745-01A	0	TCGA-CH-5745	91
TCGA-KC-A7F5-01A	0	TCGA-KC-A7F5	91
TCGA-ZG-A8QW-01A	0	TCGA-ZG-A8QW	94
TCGA-QU-A6IL-01A	0	TCGA-QU-A6IL	97
TCGA-HC-A6AQ-01A	0	TCGA-HC-A6AQ	106
TCGA-H9-A6BY-01A	0	TCGA-H9-A6BY	112
TCGA-2A-A8W1-01A	0	TCGA-2A-A8W1	112
TCGA-EJ-7793-01A	0	TCGA-EJ-7793	114
TCGA-EJ-7793-11A	0	TCGA-EJ-7793	114
TCGA-ZG-A9LN-01A	0	TCGA-ZG-A9LN	115
TCGA-EJ-A7NM-01A	0	TCGA-EJ-A7NM	128
TCGA-ZG-A9KY-01A	0	TCGA-ZG-A9KY	130
TCGA-EJ-AB20-01A	0	TCGA-EJ-AB20	131
TCGA-ZG-A9NI-01A	0	TCGA-ZG-A9NI	132
TCGA-HC-A6HY-01A	0	TCGA-HC-A6HY	134
TCGA-EJ-A8FU-01A	0	TCGA-EJ-A8FU	138
TCGA-EJ-AB27-01A	0	TCGA-EJ-AB27	145
TCGA-XQ-A8TA-01A	1	TCGA-XQ-A8TA	146
TCGA-YJ-A8SW-01A	0	TCGA-YJ-A8SW	148
TCGA-HC-A76X-01A	0	TCGA-HC-A76X	150
TCGA-MG-AAMC-01A	0	TCGA-MG-AAMC	173
TCGA-J9-A52C-01A	0	TCGA-J9-A52C	178
TCGA-J4-A67T-01A	0	TCGA-J4-A67T	183
TCGA-H9-7775-01A	0	TCGA-H9-7775	185
TCGA-VN-A88M-01A	0	TCGA-VN-A88M	189
TCGA-EJ-7330-11A	0	TCGA-EJ-7330	191
TCGA-EJ-7330-01A	0	TCGA-EJ-7330	191
TCGA-KK-A7AP-01A	0	TCGA-KK-A7AP	196
TCGA-KK-A7AP-11A	0	TCGA-KK-A7AP	196
TCGA-EJ-A7NJ-01A	0	TCGA-EJ-A7NJ	197
TCGA-EJ-A7NN-01A	0	TCGA-EJ-A7NN	197
TCGA-V1-A8X3-01A	0	TCGA-V1-A8X3	202
TCGA-J9-A52D-01A	0	TCGA-J9-A52D	212
TCGA-CH-5738-01A	0	TCGA-CH-5738	212
TCGA-HC-A76W-01A	0	TCGA-HC-A76W	213
TCGA-EJ-A65M-01A	0	TCGA-EJ-A65M	230
TCGA-EJ-A7NF-01A	0	TCGA-EJ-A7NF	250
TCGA-KC-A7F6-01A	0	TCGA-KC-A7F6	263
TCGA-EJ-A8FS-01A	0	TCGA-EJ-A8FS	266
TCGA-VN-A88I-01A	0	TCGA-VN-A88I	269
TCGA-KC-A7FD-01A	0	TCGA-KC-A7FD	270
TCGA-YL-A8SR-01B	0	TCGA-YL-A8SR	273
TCGA-XJ-A9DK-01A	0	TCGA-XJ-A9DK	275
TCGA-EJ-A8FO-01A	0	TCGA-EJ-A8FO	282
TCGA-EJ-A8FO-11A	0	TCGA-EJ-A8FO	282
TCGA-HC-A8CY-01A	0	TCGA-HC-A8CY	290
TCGA-EJ-A8FP-01A	0	TCGA-EJ-A8FP	299
TCGA-CH-5789-01A	0	TCGA-CH-5789	304
TCGA-ZG-A8QZ-01A	0	TCGA-ZG-A8QZ	308
TCGA-J9-A8CK-01A	0	TCGA-J9-A8CK	321
TCGA-J9-A52E-01A	0	TCGA-J9-A52E	323
TCGA-J4-A83K-01A	0	TCGA-J4-A83K	328
TCGA-EJ-A8FN-01A	0	TCGA-EJ-A8FN	329
TCGA-ZG-A9N3-01A	0	TCGA-ZG-A9N3	349
TCGA-4L-AA1F-01A	0	TCGA-4L-AA1F	350
TCGA-KC-A7FE-01A	0	TCGA-KC-A7FE	352
TCGA-EJ-A6RA-01A	0	TCGA-EJ-A6RA	353
TCGA-ZG-A9L0-01A	0	TCGA-ZG-A9L0	355
TCGA-CH-5763-11A	0	TCGA-CH-5763	365
TCGA-CH-5763-01A	0	TCGA-CH-5763	365
TCGA-ZG-A9LY-01A	0	TCGA-ZG-A9LY	370
TCGA-V1-A9OQ-01A	0	TCGA-V1-A9OQ	371
TCGA-XA-A8JR-01A	0	TCGA-XA-A8JR	376
TCGA-ZG-A9LM-01A	0	TCGA-ZG-A9LM	378
TCGA-M7-A720-01A	0	TCGA-M7-A720	384
TCGA-J9-A8CP-01A	0	TCGA-J9-A8CP	386
TCGA-EJ-A65D-01A	0	TCGA-EJ-A65D	393
TCGA-CH-5741-01A	0	TCGA-CH-5741	395
TCGA-CH-5750-01A	0	TCGA-CH-5750	396
TCGA-CH-5771-11A	0	TCGA-CH-5771	396
TCGA-CH-5771-01A	0	TCGA-CH-5771	396
TCGA-M7-A721-01A	0	TCGA-M7-A721	400
TCGA-ZG-A8QY-01A	0	TCGA-ZG-A8QY	404
TCGA-EJ-5497-01A	1	TCGA-EJ-5497	405
TCGA-J9-A8CL-01A	0	TCGA-J9-A8CL	405
TCGA-ZG-A9ND-01A	0	TCGA-ZG-A9ND	410
TCGA-J4-AATZ-01A	0	TCGA-J4-AATZ	412
TCGA-EJ-A65E-01A	0	TCGA-EJ-A65E	417
TCGA-J9-A52B-01A	0	TCGA-J9-A52B	422
TCGA-CH-5743-01A	0	TCGA-CH-5743	425
TCGA-YL-A9WH-01A	0	TCGA-YL-A9WH	427
TCGA-EJ-A7NG-01A	0	TCGA-EJ-A7NG	432
TCGA-HC-7209-01A	0	TCGA-HC-7209	440
TCGA-ZG-A8QX-01A	0	TCGA-ZG-A8QX	442
TCGA-V1-A8ML-01A	0	TCGA-V1-A8ML	448
TCGA-WW-A8ZI-01A	0	TCGA-WW-A8ZI	449
TCGA-EJ-A65J-01A	0	TCGA-EJ-A65J	451
TCGA-ZG-A9MC-01A	0	TCGA-ZG-A9MC	455
TCGA-CH-5767-01A	0	TCGA-CH-5767	458
TCGA-CH-5767-11B	0	TCGA-CH-5767	458
TCGA-J9-A8CM-01A	0	TCGA-J9-A8CM	463
TCGA-FC-7961-01A	0	TCGA-FC-7961	469
TCGA-HC-8266-01A	0	TCGA-HC-8266	473
TCGA-EJ-A7NH-01A	0	TCGA-EJ-A7NH	474
TCGA-V1-A8WS-01A	0	TCGA-V1-A8WS	474
TCGA-EJ-A7NK-01A	0	TCGA-EJ-A7NK	476
TCGA-V1-A9OT-01A	0	TCGA-V1-A9OT	476
TCGA-VN-A88O-01A	0	TCGA-VN-A88O	481
TCGA-HC-8265-11A	0	TCGA-HC-8265	483
TCGA-HC-8265-01B	0	TCGA-HC-8265	483
TCGA-HC-8265-01A	0	TCGA-HC-8265	483
TCGA-CH-5772-11A	0	TCGA-CH-5772	486
TCGA-CH-5772-01A	0	TCGA-CH-5772	486
TCGA-M7-A71Y-01A	0	TCGA-M7-A71Y	493
TCGA-VN-A943-01A	0	TCGA-VN-A943	496
TCGA-V1-A8MK-01A	0	TCGA-V1-A8MK	508
TCGA-YL-A8SA-01A	0	TCGA-YL-A8SA	512
TCGA-J4-A6M7-01A	0	TCGA-J4-A6M7	512
TCGA-ZG-A9LS-01A	0	TCGA-ZG-A9LS	516
TCGA-HC-7750-01A	0	TCGA-HC-7750	522
TCGA-EJ-A46E-01A	0	TCGA-EJ-A46E	524
TCGA-FC-A66V-01A	0	TCGA-FC-A66V	524
TCGA-Y6-A9XI-01A	0	TCGA-Y6-A9XI	526
TCGA-TP-A8TT-01A	0	TCGA-TP-A8TT	526
TCGA-HC-A6AO-01A	0	TCGA-HC-A6AO	530
TCGA-HC-7744-01A	0	TCGA-HC-7744	531
TCGA-V1-A9Z9-01A	0	TCGA-V1-A9Z9	540
TCGA-HC-7819-01A	0	TCGA-HC-7819	543
TCGA-HC-7819-11A	0	TCGA-HC-7819	543
TCGA-J4-A83M-01A	0	TCGA-J4-A83M	543
TCGA-HC-8261-01A	0	TCGA-HC-8261	546
TCGA-HC-8261-11A	0	TCGA-HC-8261	546
TCGA-HC-8261-01B	0	TCGA-HC-8261	546
TCGA-ZG-A9M4-01A	0	TCGA-ZG-A9M4	547
TCGA-SU-A7E7-01A	0	TCGA-SU-A7E7	551
TCGA-J4-AATV-01A	0	TCGA-J4-AATV	553
TCGA-EJ-A65F-01A	0	TCGA-EJ-A65F	560
TCGA-M7-A725-01A	0	TCGA-M7-A725	573
TCGA-HC-A8D1-01A	0	TCGA-HC-A8D1	573
TCGA-ZG-A9LU-01A	0	TCGA-ZG-A9LU	579
TCGA-ZG-A9LB-01A	0	TCGA-ZG-A9LB	583
TCGA-HC-A9TE-01A	0	TCGA-HC-A9TE	587
TCGA-HC-8213-01A	0	TCGA-HC-8213	589
TCGA-EJ-5496-01A	1	TCGA-EJ-5496	595
TCGA-KC-A7FA-01A	0	TCGA-KC-A7FA	598
TCGA-HC-7075-01A	0	TCGA-HC-7075	601
TCGA-KC-A4BO-01A	0	TCGA-KC-A4BO	607
TCGA-TP-A8TV-01A	0	TCGA-TP-A8TV	610
TCGA-J4-8198-01A	0	TCGA-J4-8198	614
TCGA-2A-AAYU-01A	0	TCGA-2A-AAYU	615
TCGA-FC-A8O0-01A	0	TCGA-FC-A8O0	616
TCGA-ZG-A9L9-01A	0	TCGA-ZG-A9L9	617
TCGA-2A-A8VL-01A	0	TCGA-2A-A8VL	621
TCGA-EJ-A46D-01A	0	TCGA-EJ-A46D	626
TCGA-KK-A8IL-01A	1	TCGA-KK-A8IL	628
TCGA-KK-A8IL-11A	1	TCGA-KK-A8IL	628
TCGA-V1-A9OA-01A	0	TCGA-V1-A9OA	636
TCGA-M7-A71Z-01A	0	TCGA-M7-A71Z	643
TCGA-EJ-A46B-01A	0	TCGA-EJ-A46B	657
TCGA-VP-A87H-01A	0	TCGA-VP-A87H	663
TCGA-KC-A7F3-01A	0	TCGA-KC-A7F3	665
TCGA-EJ-A65G-01A	0	TCGA-EJ-A65G	666
TCGA-EJ-A46G-01A	0	TCGA-EJ-A46G	668
TCGA-KK-A8I6-01A	0	TCGA-KK-A8I6	668
TCGA-KK-A8I6-11A	0	TCGA-KK-A8I6	668
TCGA-EJ-A46I-01A	0	TCGA-EJ-A46I	668
TCGA-CH-5739-01A	0	TCGA-CH-5739	671
TCGA-2A-A8VV-01A	0	TCGA-2A-A8VV	671
TCGA-HC-8262-01A	0	TCGA-HC-8262	679
TCGA-HC-8262-11A	0	TCGA-HC-8262	679
TCGA-HC-A48F-01A	0	TCGA-HC-A48F	680
TCGA-FC-A5OB-01A	0	TCGA-FC-A5OB	680
TCGA-HC-8216-01A	0	TCGA-HC-8216	682
TCGA-J4-A83I-01A	0	TCGA-J4-A83I	685
TCGA-V1-A8WV-01A	0	TCGA-V1-A8WV	686
TCGA-HC-8260-01A	0	TCGA-HC-8260	686
TCGA-HC-8260-11A	0	TCGA-HC-8260	686
TCGA-ZG-A9L6-01A	0	TCGA-ZG-A9L6	687
TCGA-ZG-A9LZ-01A	0	TCGA-ZG-A9LZ	692
TCGA-J4-A83J-11A	0	TCGA-J4-A83J	696
TCGA-J4-A83J-01A	0	TCGA-J4-A83J	696
TCGA-CH-5765-01A	0	TCGA-CH-5765	700
TCGA-CH-5765-11A	0	TCGA-CH-5765	700
TCGA-EJ-A65B-01A	0	TCGA-EJ-A65B	710
TCGA-HC-7740-01B	0	TCGA-HC-7740	717
TCGA-HC-7740-11A	0	TCGA-HC-7740	717
TCGA-HC-7740-01A	0	TCGA-HC-7740	717
TCGA-J4-A83L-01A	0	TCGA-J4-A83L	720
TCGA-HC-7745-01A	0	TCGA-HC-7745	721
TCGA-HC-7745-11A	0	TCGA-HC-7745	721
TCGA-HC-7749-01A	0	TCGA-HC-7749	724
TCGA-EJ-A46H-01A	0	TCGA-EJ-A46H	724
TCGA-HC-8257-01A	0	TCGA-HC-8257	726
TCGA-G9-A9S7-01A	0	TCGA-G9-A9S7	728
TCGA-VP-A879-01A	1	TCGA-VP-A879	728
TCGA-CH-5746-01A	0	TCGA-CH-5746	731
TCGA-CH-5768-11A	0	TCGA-CH-5768	731
TCGA-CH-5768-01A	0	TCGA-CH-5768	731
TCGA-YL-A9WL-01A	0	TCGA-YL-A9WL	740
TCGA-EJ-7331-11A	0	TCGA-EJ-7331	742
TCGA-EJ-7331-01A	0	TCGA-EJ-7331	742
TCGA-VN-A88L-01A	0	TCGA-VN-A88L	746
TCGA-HC-7820-11A	0	TCGA-HC-7820	747
TCGA-HC-7820-01A	0	TCGA-HC-7820	747
TCGA-HC-7747-01A	0	TCGA-HC-7747	748
TCGA-HC-7747-11A	0	TCGA-HC-7747	748
TCGA-EJ-8472-01A	0	TCGA-EJ-8472	756
TCGA-EJ-8472-11A	0	TCGA-EJ-8472	756
TCGA-M7-A723-01A	0	TCGA-M7-A723	763
TCGA-G9-6384-11A	0	TCGA-G9-6384	765
TCGA-G9-6384-01A	0	TCGA-G9-6384	765
TCGA-EJ-8474-11A	0	TCGA-EJ-8474	766
TCGA-EJ-8474-01A	0	TCGA-EJ-8474	766
TCGA-VN-A88N-01A	0	TCGA-VN-A88N	766
TCGA-J4-A6G1-01A	0	TCGA-J4-A6G1	769
TCGA-J4-A67L-01A	0	TCGA-J4-A67L	770
TCGA-XQ-A8TB-01A	0	TCGA-XQ-A8TB	770
TCGA-EJ-7317-01A	0	TCGA-EJ-7317	771
TCGA-EJ-7317-11A	0	TCGA-EJ-7317	771
TCGA-HC-A8D0-01A	0	TCGA-HC-A8D0	775
TCGA-VN-A88K-01A	0	TCGA-VN-A88K	776
TCGA-EJ-7784-11A	0	TCGA-EJ-7784	781
TCGA-EJ-7784-01A	0	TCGA-EJ-7784	781
TCGA-HC-7752-01A	0	TCGA-HC-7752	782
TCGA-HC-7752-11A	0	TCGA-HC-7752	782
TCGA-EJ-A46F-01A	0	TCGA-EJ-A46F	783
TCGA-VN-A88R-01A	0	TCGA-VN-A88R	784
TCGA-EJ-7783-01A	0	TCGA-EJ-7783	787
TCGA-EJ-7783-11A	0	TCGA-EJ-7783	787
TCGA-FC-A6HD-01A	0	TCGA-FC-A6HD	789
TCGA-G9-A9S0-01A	1	TCGA-G9-A9S0	791
TCGA-HC-7748-01A	0	TCGA-HC-7748	792
TCGA-KK-A8IF-01A	0	TCGA-KK-A8IF	804
TCGA-KK-A8IF-11A	0	TCGA-KK-A8IF	804
TCGA-G9-6373-11A	0	TCGA-G9-6373	811
TCGA-G9-6373-01A	0	TCGA-G9-6373	811
TCGA-CH-5788-01A	0	TCGA-CH-5788	821
TCGA-KK-A7AV-11A	0	TCGA-KK-A7AV	822
TCGA-KK-A7AV-01A	0	TCGA-KK-A7AV	822
TCGA-EJ-7321-01A	0	TCGA-EJ-7321	824
TCGA-EJ-7321-11A	0	TCGA-EJ-7321	824
TCGA-J4-AAU2-01A	0	TCGA-J4-AAU2	825
TCGA-V1-A9Z8-01A	0	TCGA-V1-A9Z8	827
TCGA-G9-6385-11A	0	TCGA-G9-6385	830
TCGA-G9-6385-01A	0	TCGA-G9-6385	830
TCGA-J4-A67S-01A	0	TCGA-J4-A67S	833
TCGA-J4-A67O-01A	0	TCGA-J4-A67O	839
TCGA-EJ-7328-01A	0	TCGA-EJ-7328	842
TCGA-EJ-7328-11A	0	TCGA-EJ-7328	842
TCGA-HC-A9TH-01A	0	TCGA-HC-A9TH	844
TCGA-HC-8258-01A	0	TCGA-HC-8258	847
TCGA-HC-8258-01B	0	TCGA-HC-8258	847
TCGA-HC-8258-11A	0	TCGA-HC-8258	847
TCGA-J4-A6G3-01A	0	TCGA-J4-A6G3	849
TCGA-G9-7519-01A	0	TCGA-G9-7519	849
TCGA-V1-A8MG-01A	0	TCGA-V1-A8MG	857
TCGA-G9-7523-01A	0	TCGA-G9-7523	857
TCGA-EJ-7788-01A	0	TCGA-EJ-7788	859
TCGA-HC-8256-11A	0	TCGA-HC-8256	860
TCGA-HC-8256-01A	0	TCGA-HC-8256	860
TCGA-2A-A8W3-01A	0	TCGA-2A-A8W3	863
TCGA-FC-7708-01A	0	TCGA-FC-7708	864
TCGA-HC-7210-01A	0	TCGA-HC-7210	868
TCGA-HC-7212-01A	0	TCGA-HC-7212	870
TCGA-EJ-A6RC-01A	0	TCGA-EJ-A6RC	873
TCGA-V1-A9Z7-01A	0	TCGA-V1-A9Z7	874
TCGA-YL-A8SH-01B	1	TCGA-YL-A8SH	875
TCGA-FC-A4JI-01A	0	TCGA-FC-A4JI	877
TCGA-CH-5794-01A	0	TCGA-CH-5794	882
TCGA-M7-A724-01A	0	TCGA-M7-A724	889
TCGA-KK-A7B3-01A	0	TCGA-KK-A7B3	899
TCGA-KK-A7B3-11A	0	TCGA-KK-A7B3	899
TCGA-G9-A9S4-01A	0	TCGA-G9-A9S4	906
TCGA-ZG-A9L5-01A	0	TCGA-ZG-A9L5	908
TCGA-J4-A67R-01A	0	TCGA-J4-A67R	910
TCGA-EJ-5505-01A	0	TCGA-EJ-5505	922
TCGA-EJ-7327-11A	0	TCGA-EJ-7327	923
TCGA-EJ-7327-01A	0	TCGA-EJ-7327	923
TCGA-HC-8259-01A	0	TCGA-HC-8259	924
TCGA-HC-8259-11A	0	TCGA-HC-8259	924
TCGA-V1-A8WN-01A	0	TCGA-V1-A8WN	924
TCGA-HC-7817-01B	0	TCGA-HC-7817	928
TCGA-XK-AAJA-01A	0	TCGA-XK-AAJA	930
TCGA-KC-A4BL-01A	0	TCGA-KC-A4BL	934
TCGA-J4-A67N-01A	0	TCGA-J4-A67N	937
TCGA-HC-7742-11A	0	TCGA-HC-7742	938
TCGA-HC-7742-01A	0	TCGA-HC-7742	938
TCGA-HC-7818-01A	0	TCGA-HC-7818	938
TCGA-HC-7231-01A	0	TCGA-HC-7231	939
TCGA-H9-A6BX-01A	0	TCGA-H9-A6BX	941
TCGA-J4-A67M-01A	0	TCGA-J4-A67M	941
TCGA-G9-7521-01A	0	TCGA-G9-7521	942
TCGA-CH-5752-01A	0	TCGA-CH-5752	943
TCGA-HC-7821-01A	0	TCGA-HC-7821	956
TCGA-G9-6377-01A	0	TCGA-G9-6377	958
TCGA-HC-7738-11A	0	TCGA-HC-7738	964
TCGA-HC-7738-01A	0	TCGA-HC-7738	964
TCGA-KK-A8I8-11A	0	TCGA-KK-A8I8	967
TCGA-KK-A8I8-01A	0	TCGA-KK-A8I8	967
TCGA-XK-AAIR-01A	0	TCGA-XK-AAIR	972
TCGA-XJ-A9DX-01A	0	TCGA-XJ-A9DX	973
TCGA-CH-5790-01A	0	TCGA-CH-5790	974
TCGA-J4-A67Q-01A	0	TCGA-J4-A67Q	975
TCGA-X4-A8KS-01A	0	TCGA-X4-A8KS	979
TCGA-XK-AAK1-01A	0	TCGA-XK-AAK1	979
TCGA-EJ-7797-11A	0	TCGA-EJ-7797	983
TCGA-EJ-7797-01A	0	TCGA-EJ-7797	983
TCGA-YL-A8SL-01B	0	TCGA-YL-A8SL	987
TCGA-KK-A7B4-11A	0	TCGA-KK-A7B4	987
TCGA-KK-A7B4-01A	0	TCGA-KK-A7B4	987
TCGA-Y6-A8TL-01A	0	TCGA-Y6-A8TL	992
TCGA-J4-A83N-01A	0	TCGA-J4-A83N	992
TCGA-G9-7525-01A	0	TCGA-G9-7525	994
TCGA-KK-A8I9-11A	0	TCGA-KK-A8I9	1001
TCGA-KK-A8I9-01A	0	TCGA-KK-A8I9	1001
TCGA-HC-7230-01A	0	TCGA-HC-7230	1001
TCGA-CH-5791-01A	0	TCGA-CH-5791	1004
TCGA-J4-A67K-01A	0	TCGA-J4-A67K	1004
TCGA-EJ-7315-01A	0	TCGA-EJ-7315	1008
TCGA-EJ-7315-11A	0	TCGA-EJ-7315	1008
TCGA-EJ-7318-01B	0	TCGA-EJ-7318	1029
TCGA-KK-A7AW-11A	0	TCGA-KK-A7AW	1054
TCGA-KK-A7AW-01A	0	TCGA-KK-A7AW	1054
TCGA-M7-A722-01A	0	TCGA-M7-A722	1060
TCGA-KK-A7B1-01A	0	TCGA-KK-A7B1	1063
TCGA-KK-A7B1-11A	0	TCGA-KK-A7B1	1063
TCGA-CH-5751-01A	0	TCGA-CH-5751	1065
TCGA-V1-A9OY-01A	0	TCGA-V1-A9OY	1067
TCGA-EJ-7325-01B	0	TCGA-EJ-7325	1070
TCGA-EJ-7781-01A	0	TCGA-EJ-7781	1073
TCGA-EJ-7781-11A	0	TCGA-EJ-7781	1073
TCGA-G9-7522-01A	0	TCGA-G9-7522	1078
TCGA-V1-A8WW-01A	0	TCGA-V1-A8WW	1078
TCGA-HC-7737-01A	0	TCGA-HC-7737	1090
TCGA-HC-7737-11A	0	TCGA-HC-7737	1090
TCGA-EJ-7786-11A	0	TCGA-EJ-7786	1096
TCGA-EJ-7786-01A	0	TCGA-EJ-7786	1096
TCGA-YL-A9WY-01A	0	TCGA-YL-A9WY	1098
TCGA-KK-A7B2-01A	0	TCGA-KK-A7B2	1099
TCGA-KK-A7B2-11A	0	TCGA-KK-A7B2	1099
TCGA-EJ-7312-01B	0	TCGA-EJ-7312	1099
TCGA-HC-7736-01A	0	TCGA-HC-7736	1103
TCGA-EJ-7789-01A	0	TCGA-EJ-7789	1105
TCGA-EJ-7789-11A	0	TCGA-EJ-7789	1105
TCGA-HC-7080-01A	0	TCGA-HC-7080	1106
TCGA-ZG-A9L4-01A	0	TCGA-ZG-A9L4	1108
TCGA-EJ-5525-01A	0	TCGA-EJ-5525	1115
TCGA-EJ-7791-01A	0	TCGA-EJ-7791	1118
TCGA-XK-AAJR-01A	0	TCGA-XK-AAJR	1124
TCGA-XJ-A83F-01A	0	TCGA-XJ-A83F	1127
TCGA-XK-AAIV-01A	0	TCGA-XK-AAIV	1133
TCGA-V1-A9OX-01A	0	TCGA-V1-A9OX	1134
TCGA-HC-7081-01A	0	TCGA-HC-7081	1136
TCGA-EJ-7314-01A	0	TCGA-EJ-7314	1150
TCGA-EJ-7314-11A	0	TCGA-EJ-7314	1150
TCGA-ZG-A9L2-01A	0	TCGA-ZG-A9L2	1154
TCGA-G9-6378-01A	0	TCGA-G9-6378	1155
TCGA-G9-6370-01A	0	TCGA-G9-6370	1156
TCGA-EJ-8470-01A	0	TCGA-EJ-8470	1159
TCGA-HC-7232-01A	0	TCGA-HC-7232	1161
TCGA-EJ-7782-01A	0	TCGA-EJ-7782	1167
TCGA-EJ-7782-11A	0	TCGA-EJ-7782	1167
TCGA-EJ-5502-01A	0	TCGA-EJ-5502	1171
TCGA-EJ-7785-11A	0	TCGA-EJ-7785	1177
TCGA-EJ-7785-01A	0	TCGA-EJ-7785	1177
TCGA-V1-A9OF-01A	0	TCGA-V1-A9OF	1184
TCGA-HC-7079-01A	0	TCGA-HC-7079	1184
TCGA-G9-7510-01A	0	TCGA-G9-7510	1185
TCGA-V1-A8MM-01A	0	TCGA-V1-A8MM	1195
TCGA-G9-6364-11A	0	TCGA-G9-6364	1198
TCGA-G9-6364-01A	0	TCGA-G9-6364	1198
TCGA-G9-6369-01A	0	TCGA-G9-6369	1215
TCGA-J4-8200-01A	0	TCGA-J4-8200	1218
TCGA-XK-AAIW-01A	0	TCGA-XK-AAIW	1218
TCGA-HC-7213-01A	0	TCGA-HC-7213	1219
TCGA-HC-7211-11A	0	TCGA-HC-7211	1221
TCGA-HC-7211-01A	0	TCGA-HC-7211	1221
TCGA-G9-6367-11A	0	TCGA-G9-6367	1222
TCGA-G9-6367-01A	0	TCGA-G9-6367	1222
TCGA-G9-6371-01A	0	TCGA-G9-6371	1226
TCGA-J9-A8CN-01A	0	TCGA-J9-A8CN	1237
TCGA-QU-A6IM-01A	0	TCGA-QU-A6IM	1247
TCGA-XK-AAJP-01A	0	TCGA-XK-AAJP	1259
TCGA-VN-A88P-01A	0	TCGA-VN-A88P	1260
TCGA-YL-A8SC-01A	0	TCGA-YL-A8SC	1261
TCGA-XK-AAJ3-01A	0	TCGA-XK-AAJ3	1262
TCGA-G9-6329-01A	0	TCGA-G9-6329	1266
TCGA-2A-AAYO-01A	0	TCGA-2A-AAYO	1272
TCGA-EJ-5531-01A	0	TCGA-EJ-5531	1273
TCGA-XJ-A83H-01A	0	TCGA-XJ-A83H	1280
TCGA-ZG-A9L1-01A	0	TCGA-ZG-A9L1	1302
TCGA-VP-A87K-01A	0	TCGA-VP-A87K	1306
TCGA-EJ-7794-11A	0	TCGA-EJ-7794	1306
TCGA-EJ-7794-01A	0	TCGA-EJ-7794	1306
TCGA-KC-A4BV-01A	0	TCGA-KC-A4BV	1328
TCGA-HI-7171-01A	1	TCGA-HI-7171	1329
TCGA-KK-A7B0-01A	0	TCGA-KK-A7B0	1329
TCGA-KK-A7B0-11A	0	TCGA-KK-A7B0	1329
TCGA-CH-5762-11A	0	TCGA-CH-5762	1339
TCGA-CH-5762-01A	0	TCGA-CH-5762	1339
TCGA-KC-A4BR-01A	0	TCGA-KC-A4BR	1349
TCGA-HC-7233-01A	0	TCGA-HC-7233	1355
TCGA-V1-A9ZR-01A	0	TCGA-V1-A9ZR	1361
TCGA-G9-6365-11A	0	TCGA-G9-6365	1363
TCGA-G9-6365-01A	0	TCGA-G9-6365	1363
TCGA-2A-AAYF-01A	0	TCGA-2A-AAYF	1364
TCGA-EJ-5501-01A	0	TCGA-EJ-5501	1365
TCGA-VP-AA1N-01A	0	TCGA-VP-AA1N	1365
TCGA-VN-A88Q-01A	0	TCGA-VN-A88Q	1366
TCGA-YL-A8SF-01A	0	TCGA-YL-A8SF	1373
TCGA-2A-A8VT-01A	0	TCGA-2A-A8VT	1373
TCGA-G9-6363-01A	0	TCGA-G9-6363	1378
TCGA-G9-6363-11A	0	TCGA-G9-6363	1378
TCGA-2A-A8VX-01A	0	TCGA-2A-A8VX	1378
TCGA-EJ-5506-01A	0	TCGA-EJ-5506	1381
TCGA-V1-A9ZK-01A	0	TCGA-V1-A9ZK	1383
TCGA-X4-A8KQ-01A	0	TCGA-X4-A8KQ	1383
TCGA-EJ-5503-01A	0	TCGA-EJ-5503	1391
TCGA-YL-A8SJ-01B	0	TCGA-YL-A8SJ	1395
TCGA-EJ-7792-01A	0	TCGA-EJ-7792	1396
TCGA-EJ-7792-11A	0	TCGA-EJ-7792	1396
TCGA-YL-A8SK-01B	0	TCGA-YL-A8SK	1408
TCGA-EJ-5499-01A	0	TCGA-EJ-5499	1415
TCGA-G9-6361-01A	0	TCGA-G9-6361	1415
TCGA-EJ-5504-01A	0	TCGA-EJ-5504	1427
TCGA-G9-6356-01A	0	TCGA-G9-6356	1434
TCGA-G9-6356-11A	0	TCGA-G9-6356	1434
TCGA-XK-AAJT-01A	0	TCGA-XK-AAJT	1434
TCGA-G9-6362-01A	0	TCGA-G9-6362	1443
TCGA-G9-6362-11A	0	TCGA-G9-6362	1443
TCGA-V1-A8MF-01A	0	TCGA-V1-A8MF	1449
TCGA-EJ-5507-01A	0	TCGA-EJ-5507	1457
TCGA-XJ-A83G-01A	0	TCGA-XJ-A83G	1461
TCGA-XJ-A9DI-01A	0	TCGA-XJ-A9DI	1461
TCGA-EJ-5509-01A	0	TCGA-EJ-5509	1464
TCGA-EJ-5511-01A	0	TCGA-EJ-5511	1476
TCGA-EJ-5494-01A	0	TCGA-EJ-5494	1477
TCGA-YL-A8HM-01A	0	TCGA-YL-A8HM	1482
TCGA-KK-A6E0-01A	0	TCGA-KK-A6E0	1483
TCGA-KK-A6E0-11A	0	TCGA-KK-A6E0	1483
TCGA-YL-A8HK-01A	0	TCGA-YL-A8HK	1491
TCGA-EJ-5542-01A	0	TCGA-EJ-5542	1513
TCGA-G9-6348-11A	0	TCGA-G9-6348	1515
TCGA-G9-6348-01A	0	TCGA-G9-6348	1515
TCGA-V1-A9ZG-01A	0	TCGA-V1-A9ZG	1517
TCGA-YL-A9WX-01A	0	TCGA-YL-A9WX	1518
TCGA-KK-A7AZ-01A	0	TCGA-KK-A7AZ	1519
TCGA-KK-A7AZ-11A	0	TCGA-KK-A7AZ	1519
TCGA-G9-6353-11A	0	TCGA-G9-6353	1542
TCGA-G9-6353-01A	0	TCGA-G9-6353	1542
TCGA-G9-6499-11A	0	TCGA-G9-6499	1543
TCGA-G9-6499-01A	0	TCGA-G9-6499	1543
TCGA-KK-A8IJ-11A	0	TCGA-KK-A8IJ	1559
TCGA-KK-A8IJ-01A	0	TCGA-KK-A8IJ	1559
TCGA-YL-A8HL-01A	0	TCGA-YL-A8HL	1565
TCGA-XK-AAJU-01A	0	TCGA-XK-AAJU	1576
TCGA-G9-7509-01A	0	TCGA-G9-7509	1610
TCGA-KK-A7AQ-01A	0	TCGA-KK-A7AQ	1610
TCGA-KK-A7AQ-11A	0	TCGA-KK-A7AQ	1610
TCGA-YL-A8HJ-01A	0	TCGA-YL-A8HJ	1611
TCGA-YL-A8SI-01A	0	TCGA-YL-A8SI	1614
TCGA-YL-A9WI-01A	0	TCGA-YL-A9WI	1623
TCGA-V1-A9ZI-01A	0	TCGA-V1-A9ZI	1640
TCGA-VP-A87C-01A	0	TCGA-VP-A87C	1690
TCGA-G9-6342-11A	0	TCGA-G9-6342	1696
TCGA-G9-6342-01A	0	TCGA-G9-6342	1696
TCGA-2A-A8VO-01A	0	TCGA-2A-A8VO	1701
TCGA-YL-A8SB-01A	0	TCGA-YL-A8SB	1719
TCGA-EJ-5498-01A	0	TCGA-EJ-5498	1720
TCGA-G9-6496-01A	0	TCGA-G9-6496	1726
TCGA-G9-6496-11A	0	TCGA-G9-6496	1726
TCGA-EJ-5512-01A	0	TCGA-EJ-5512	1733
TCGA-KK-A7AY-01A	0	TCGA-KK-A7AY	1754
TCGA-KK-A7AY-11A	0	TCGA-KK-A7AY	1754
TCGA-EJ-5495-01A	0	TCGA-EJ-5495	1760
TCGA-KK-A6E8-01A	0	TCGA-KK-A6E8	1770
TCGA-KK-A6E8-11A	0	TCGA-KK-A6E8	1770
TCGA-G9-6494-01A	0	TCGA-G9-6494	1771
TCGA-G9-6494-11A	0	TCGA-G9-6494	1771
TCGA-VP-A87J-01A	0	TCGA-VP-A87J	1774
TCGA-KK-A7AU-11A	0	TCGA-KK-A7AU	1775
TCGA-KK-A7AU-01A	0	TCGA-KK-A7AU	1775
TCGA-EJ-5527-01A	0	TCGA-EJ-5527	1778
TCGA-G9-6379-01A	0	TCGA-G9-6379	1778
TCGA-V1-A8MJ-01A	0	TCGA-V1-A8MJ	1791
TCGA-KC-A4BN-01A	0	TCGA-KC-A4BN	1815
TCGA-EJ-5532-01A	0	TCGA-EJ-5532	1828
TCGA-EJ-5514-01A	0	TCGA-EJ-5514	1829
TCGA-EJ-5515-01A	0	TCGA-EJ-5515	1832
TCGA-EJ-5530-01A	0	TCGA-EJ-5530	1832
TCGA-YL-A8S9-01A	0	TCGA-YL-A8S9	1842
TCGA-VP-A87D-01A	0	TCGA-VP-A87D	1853
TCGA-YL-A9WJ-01A	1	TCGA-YL-A9WJ	1855
TCGA-V1-A8MU-01A	0	TCGA-V1-A8MU	1876
TCGA-EJ-5524-01A	0	TCGA-EJ-5524	1882
TCGA-EJ-5510-01A	0	TCGA-EJ-5510	1887
TCGA-EJ-5516-01A	0	TCGA-EJ-5516	1889
TCGA-EJ-5517-01A	0	TCGA-EJ-5517	1889
TCGA-YL-A8S8-01A	0	TCGA-YL-A8S8	1890
TCGA-EJ-5526-01A	0	TCGA-EJ-5526	1909
TCGA-V1-A9OL-01A	0	TCGA-V1-A9OL	1913
TCGA-KK-A8IM-01A	0	TCGA-KK-A8IM	1915
TCGA-KK-A8IM-11A	0	TCGA-KK-A8IM	1915
TCGA-KK-A8IA-11A	0	TCGA-KK-A8IA	1931
TCGA-KK-A8IA-01A	0	TCGA-KK-A8IA	1931
TCGA-V1-A9O5-06A	0	TCGA-V1-A9O5	1932
TCGA-V1-A9O5-01A	0	TCGA-V1-A9O5	1932
TCGA-G9-6366-01A	0	TCGA-G9-6366	1947
TCGA-V1-A8WL-01A	0	TCGA-V1-A8WL	1948
TCGA-G9-6498-01A	0	TCGA-G9-6498	1952
TCGA-EJ-5519-01A	0	TCGA-EJ-5519	1962
TCGA-EJ-5508-01A	0	TCGA-EJ-5508	1965
TCGA-KK-A59Y-11A	0	TCGA-KK-A59Y	1968
TCGA-KK-A59Y-01A	0	TCGA-KK-A59Y	1968
TCGA-HC-7078-01A	0	TCGA-HC-7078	1985
TCGA-KK-A8I7-01A	0	TCGA-KK-A8I7	2002
TCGA-KK-A8I7-11A	0	TCGA-KK-A8I7	2002
TCGA-KK-A8IH-11A	0	TCGA-KK-A8IH	2013
TCGA-KK-A8IH-01A	0	TCGA-KK-A8IH	2013
TCGA-G9-6338-01A	0	TCGA-G9-6338	2028
TCGA-VP-A87E-01A	0	TCGA-VP-A87E	2037
TCGA-G9-6351-11A	0	TCGA-G9-6351	2048
TCGA-G9-6351-01A	0	TCGA-G9-6351	2048
TCGA-KK-A8IC-11A	0	TCGA-KK-A8IC	2051
TCGA-KK-A8IC-01A	0	TCGA-KK-A8IC	2051
TCGA-KK-A8IK-11A	0	TCGA-KK-A8IK	2052
TCGA-KK-A8IK-01A	0	TCGA-KK-A8IK	2052
TCGA-KK-A6E3-01A	0	TCGA-KK-A6E3	2056
TCGA-KK-A6E3-11A	0	TCGA-KK-A6E3	2056
TCGA-G9-6354-01A	0	TCGA-G9-6354	2066
TCGA-G9-6336-01A	0	TCGA-G9-6336	2068
TCGA-KK-A6E5-11A	0	TCGA-KK-A6E5	2073
TCGA-KK-A6E5-01A	0	TCGA-KK-A6E5	2073
TCGA-EJ-5522-01A	0	TCGA-EJ-5522	2079
TCGA-YL-A8SQ-01B	0	TCGA-YL-A8SQ	2083
TCGA-G9-6347-01A	0	TCGA-G9-6347	2089
TCGA-KK-A8ID-01A	0	TCGA-KK-A8ID	2107
TCGA-KK-A8ID-11A	0	TCGA-KK-A8ID	2107
TCGA-HC-7077-01A	0	TCGA-HC-7077	2115
TCGA-EJ-5518-01A	0	TCGA-EJ-5518	2118
TCGA-YL-A9WK-01A	0	TCGA-YL-A9WK	2136
TCGA-HC-8212-01B	0	TCGA-HC-8212	2179
TCGA-KK-A6E1-01A	0	TCGA-KK-A6E1	2198
TCGA-KK-A6E1-11A	0	TCGA-KK-A6E1	2198
TCGA-KK-A8I4-01A	0	TCGA-KK-A8I4	2259
TCGA-KK-A8I4-11A	0	TCGA-KK-A8I4	2259
TCGA-EJ-5521-01A	0	TCGA-EJ-5521	2279
TCGA-YL-A8HO-01A	0	TCGA-YL-A8HO	2304
TCGA-VP-A875-01A	0	TCGA-VP-A875	2309
TCGA-EJ-8469-01A	0	TCGA-EJ-8469	2324
TCGA-EJ-8468-01A	0	TCGA-EJ-8468	2347
TCGA-EJ-8468-11A	0	TCGA-EJ-8468	2347
TCGA-YL-A8SP-01B	0	TCGA-YL-A8SP	2366
TCGA-V1-A9OH-01A	0	TCGA-V1-A9OH	2403
TCGA-G9-6343-01A	0	TCGA-G9-6343	2450
TCGA-G9-6333-01A	0	TCGA-G9-6333	2465
TCGA-G9-6333-11A	0	TCGA-G9-6333	2465
TCGA-KK-A5A1-11A	1	TCGA-KK-A5A1	2469
TCGA-KK-A5A1-01A	1	TCGA-KK-A5A1	2469
TCGA-V1-A9O7-01A	0	TCGA-V1-A9O7	2499
TCGA-KK-A8IG-01A	0	TCGA-KK-A8IG	2505
TCGA-KK-A8IG-11A	0	TCGA-KK-A8IG	2505
TCGA-HI-7170-01A	0	TCGA-HI-7170	2522
TCGA-KK-A59X-11A	0	TCGA-KK-A59X	2535
TCGA-KK-A59X-01A	0	TCGA-KK-A59X	2535
TCGA-EJ-7218-01B	0	TCGA-EJ-7218	2542
TCGA-G9-6339-01A	0	TCGA-G9-6339	2551
TCGA-EJ-7123-01A	0	TCGA-EJ-7123	2572
TCGA-EJ-7123-11A	0	TCGA-EJ-7123	2572
TCGA-QU-A6IP-01A	0	TCGA-QU-A6IP	2620
TCGA-KK-A59Z-11A	0	TCGA-KK-A59Z	2628
TCGA-KK-A59Z-01A	0	TCGA-KK-A59Z	2628
TCGA-G9-6332-01A	0	TCGA-G9-6332	2657
TCGA-G9-6332-11A	0	TCGA-G9-6332	2657
TCGA-HI-7169-01A	0	TCGA-HI-7169	2684
TCGA-EJ-7115-11A	0	TCGA-EJ-7115	2687
TCGA-EJ-7115-01A	0	TCGA-EJ-7115	2687
TCGA-VP-A87B-01A	0	TCGA-VP-A87B	2722
TCGA-HC-7741-01C	0	TCGA-HC-7741	2725
TCGA-KK-A6E7-11A	0	TCGA-KK-A6E7	2760
TCGA-KK-A6E7-01A	0	TCGA-KK-A6E7	2760
TCGA-EJ-7125-11A	0	TCGA-EJ-7125	2850
TCGA-EJ-7125-01A	0	TCGA-EJ-7125	2850
TCGA-V1-A9O9-01A	0	TCGA-V1-A9O9	2870
TCGA-KK-A8I5-01A	0	TCGA-KK-A8I5	3096
TCGA-KK-A8I5-11A	0	TCGA-KK-A8I5	3096
TCGA-VP-A878-01A	0	TCGA-VP-A878	3130
TCGA-HI-7168-01A	0	TCGA-HI-7168	3323
TCGA-VP-A876-01A	0	TCGA-VP-A876	3333
TCGA-KK-A59V-01A	0	TCGA-KK-A59V	3440
TCGA-KK-A59V-11A	0	TCGA-KK-A59V	3440
TCGA-KK-A6E6-11A	0	TCGA-KK-A6E6	3447
TCGA-KK-A6E6-01A	0	TCGA-KK-A6E6	3447
TCGA-KK-A8II-11A	1	TCGA-KK-A8II	3467
TCGA-KK-A8II-01A	1	TCGA-KK-A8II	3467
TCGA-YL-A8SO-01B	0	TCGA-YL-A8SO	3479
TCGA-KK-A6E4-11A	1	TCGA-KK-A6E4	3502
TCGA-KK-A6E4-01A	1	TCGA-KK-A6E4	3502
TCGA-VP-A872-01A	0	TCGA-VP-A872	3631
TCGA-QU-A6IO-01A	0	TCGA-QU-A6IO	3716
TCGA-QU-A6IN-01A	0	TCGA-QU-A6IN	4264
TCGA-KK-A6DY-11A	0	TCGA-KK-A6DY	4295
TCGA-KK-A6DY-01A	0	TCGA-KK-A6DY	4295
TCGA-KK-A6E2-01A	0	TCGA-KK-A6E2	5024
TCGA-KK-A6E2-11A	0	TCGA-KK-A6E2	5024
