# Supplementary material for: Pan-cancer analysis reveals signal transducer and activator of transcription (STAT) gene family as biomarkers for prognostic prediction and therapeutic guidance
Source: Front Genet. 2023 Mar 9;14:1120500. doi: 10.3389/fgene.2023.1120500 (PMC10034013; doi:10.3389/fgene.2023.1120500)
Supplement: Supplementary file 2 [file DataSheet1.ZIP › Source data/TCGA-READ.survival.tsv]

sample	OS	_PATIENT	OS.time
TCGA-AG-3727-01A	0	TCGA-AG-3727	30
TCGA-AG-3605-01A	0	TCGA-AG-3605	30
TCGA-AG-3742-11A	0	TCGA-AG-3742	30
TCGA-AG-3742-01A	0	TCGA-AG-3742	30
TCGA-AG-3878-01A	0	TCGA-AG-3878	30
TCGA-AG-3586-01A	0	TCGA-AG-3586	31
TCGA-AG-4007-01A	0	TCGA-AG-4007	31
TCGA-AG-A01J-01A	0	TCGA-AG-A01J	31
TCGA-AG-A020-11A	0	TCGA-AG-A020	31
TCGA-AG-A020-01A	0	TCGA-AG-A020	31
TCGA-AG-3883-01A	0	TCGA-AG-3883	31
TCGA-AG-3896-01A	0	TCGA-AG-3896	31
TCGA-AG-A026-01A	1	TCGA-AG-A026	59
TCGA-AG-3594-01A	1	TCGA-AG-3594	61
TCGA-AH-6547-11A	1	TCGA-AH-6547	76
TCGA-AH-6547-01A	1	TCGA-AH-6547	76
TCGA-AG-3574-01A	1	TCGA-AG-3574	91
TCGA-EF-5830-01A	0	TCGA-EF-5830	106
TCGA-AG-4021-01A	1	TCGA-AG-4021	121
TCGA-EF-5831-01A	0	TCGA-EF-5831	127
TCGA-AG-A00C-01A	0	TCGA-AG-A00C	183
TCGA-CI-6619-01B	0	TCGA-CI-6619	184
TCGA-AG-3600-01A	0	TCGA-AG-3600	184
TCGA-AG-3581-01A	0	TCGA-AG-3581	215
TCGA-AG-3726-01A	0	TCGA-AG-3726	243
TCGA-AG-3580-01A	0	TCGA-AG-3580	244
TCGA-EI-7004-01A	0	TCGA-EI-7004	257
TCGA-EI-6882-01A	0	TCGA-EI-6882	262
TCGA-AG-A016-01A	0	TCGA-AG-A016	276
TCGA-F5-6464-01A	1	TCGA-F5-6464	303
TCGA-AF-3913-11A	1	TCGA-AF-3913	316
TCGA-AF-3913-01A	1	TCGA-AF-3913	316
TCGA-EI-6884-01A	0	TCGA-EI-6884	328
TCGA-DC-6158-01A	1	TCGA-DC-6158	334
TCGA-EI-6883-01A	0	TCGA-EI-6883	350
TCGA-AF-A56N-01A	0	TCGA-AF-A56N	360
TCGA-F5-6863-01A	1	TCGA-F5-6863	361
TCGA-EI-7002-01A	0	TCGA-EI-7002	364
TCGA-AG-3575-01A	0	TCGA-AG-3575	365
TCGA-DC-6154-01A	0	TCGA-DC-6154	365
TCGA-AG-3599-01A	0	TCGA-AG-3599	366
TCGA-F5-6864-01A	0	TCGA-F5-6864	379
TCGA-DT-5265-01A	0	TCGA-DT-5265	384
TCGA-AG-3892-01A	0	TCGA-AG-3892	396
TCGA-AF-2692-01A	0	TCGA-AF-2692	412
TCGA-AF-2692-11A	0	TCGA-AF-2692	412
TCGA-EI-6885-01A	0	TCGA-EI-6885	415
TCGA-CI-6621-01A	0	TCGA-CI-6621	419
TCGA-AG-3611-01A	0	TCGA-AG-3611	424
TCGA-AG-A008-01A	0	TCGA-AG-A008	424
TCGA-CL-4957-01A	1	TCGA-CL-4957	425
TCGA-DC-6155-01A	0	TCGA-DC-6155	425
TCGA-AG-4009-01A	0	TCGA-AG-4009	426
TCGA-AG-3894-01A	0	TCGA-AG-3894	426
TCGA-AG-4005-01A	0	TCGA-AG-4005	427
TCGA-EI-6511-01A	0	TCGA-EI-6511	482
TCGA-AG-A014-01A	0	TCGA-AG-A014	485
TCGA-AG-3608-01A	0	TCGA-AG-3608	485
TCGA-EI-6514-01A	0	TCGA-EI-6514	496
TCGA-EI-6513-01A	0	TCGA-EI-6513	497
TCGA-EI-6881-01A	0	TCGA-EI-6881	499
TCGA-AF-5654-01A	1	TCGA-AF-5654	512
TCGA-AF-5654-11A	1	TCGA-AF-5654	512
TCGA-EI-6509-01A	0	TCGA-EI-6509	517
TCGA-AG-3890-01A	0	TCGA-AG-3890	518
TCGA-AG-4008-01A	0	TCGA-AG-4008	518
TCGA-AF-2690-01A	1	TCGA-AF-2690	524
TCGA-EI-6917-01A	0	TCGA-EI-6917	531
TCGA-AH-6549-01A	0	TCGA-AH-6549	532
TCGA-EI-6512-01A	0	TCGA-EI-6512	538
TCGA-AG-3885-01A	0	TCGA-AG-3885	546
TCGA-AG-3891-01A	0	TCGA-AG-3891	548
TCGA-G5-6233-01A	1	TCGA-G5-6233	556
TCGA-EI-6510-01A	0	TCGA-EI-6510	556
TCGA-AG-3881-01A	0	TCGA-AG-3881	579
TCGA-AH-6903-01A	0	TCGA-AH-6903	592
TCGA-F5-6813-01A	1	TCGA-F5-6813	598
TCGA-EI-6507-01A	0	TCGA-EI-6507	607
TCGA-AG-3906-01A	0	TCGA-AG-3906	608
TCGA-AG-3882-01A	0	TCGA-AG-3882	608
TCGA-AG-3909-01A	0	TCGA-AG-3909	608
TCGA-AG-3609-01A	0	TCGA-AG-3609	608
TCGA-AG-3612-01A	0	TCGA-AG-3612	608
TCGA-AF-6655-01A	0	TCGA-AF-6655	609
TCGA-AG-3583-01A	1	TCGA-AG-3583	610
TCGA-EI-6506-01A	0	TCGA-EI-6506	625
TCGA-EI-6508-01A	0	TCGA-EI-6508	636
TCGA-AG-A002-01A	0	TCGA-AG-A002	638
TCGA-DC-4745-01A	0	TCGA-DC-4745	639
TCGA-BM-6198-01A	0	TCGA-BM-6198	646
TCGA-AG-A00Y-01A	0	TCGA-AG-A00Y	700
TCGA-AG-3584-01A	1	TCGA-AG-3584	730
TCGA-DY-A1DF-01A	1	TCGA-DY-A1DF	734
TCGA-AF-6136-01A	0	TCGA-AF-6136	741
TCGA-AF-6672-01A	0	TCGA-AF-6672	748
TCGA-AG-3901-01A	0	TCGA-AG-3901	761
TCGA-DC-4749-01A	0	TCGA-DC-4749	762
TCGA-DC-6682-01A	0	TCGA-DC-6682	762
TCGA-DC-6683-01A	0	TCGA-DC-6683	762
TCGA-DC-6681-01A	0	TCGA-DC-6681	790
TCGA-AG-A00H-01A	0	TCGA-AG-A00H	790
TCGA-DC-5337-01A	0	TCGA-DC-5337	792
TCGA-AH-6897-01A	0	TCGA-AH-6897	804
TCGA-G5-6641-01A	0	TCGA-G5-6641	804
TCGA-AH-6644-01A	0	TCGA-AH-6644	838
TCGA-AG-3999-01A	0	TCGA-AG-3999	853
TCGA-F5-6702-01A	1	TCGA-F5-6702	869
TCGA-AF-4110-01A	0	TCGA-AF-4110	912
TCGA-AG-3728-01A	0	TCGA-AG-3728	912
TCGA-DC-6156-01A	0	TCGA-DC-6156	943
TCGA-AG-A01N-01A	0	TCGA-AG-A01N	943
TCGA-DC-5869-01A	0	TCGA-DC-5869	943
TCGA-AG-3578-01A	0	TCGA-AG-3578	974
TCGA-AG-3902-01A	0	TCGA-AG-3902	974
TCGA-F5-6811-01A	0	TCGA-F5-6811	979
TCGA-DY-A1H8-01A	1	TCGA-DY-A1H8	992
TCGA-AG-3732-11A	0	TCGA-AG-3732	1003
TCGA-AG-3732-01A	0	TCGA-AG-3732	1003
TCGA-CI-6620-01A	0	TCGA-CI-6620	1009
TCGA-AG-3592-01A	0	TCGA-AG-3592	1035
TCGA-AG-3591-01A	0	TCGA-AG-3591	1035
TCGA-AG-3593-01A	0	TCGA-AG-3593	1035
TCGA-AF-3400-11A	0	TCGA-AF-3400	1049
TCGA-AF-3400-01A	0	TCGA-AF-3400	1049
TCGA-AG-3893-01A	0	TCGA-AG-3893	1065
TCGA-AG-4001-01A	0	TCGA-AG-4001	1096
TCGA-AG-A015-01A	0	TCGA-AG-A015	1096
TCGA-AG-3582-01A	1	TCGA-AG-3582	1096
TCGA-F5-6812-01A	0	TCGA-F5-6812	1110
TCGA-AG-3887-01A	0	TCGA-AG-3887	1124
TCGA-AG-3731-11A	0	TCGA-AG-3731	1126
TCGA-AG-3731-01A	0	TCGA-AG-3731	1126
TCGA-AG-A011-01A	0	TCGA-AG-A011	1126
TCGA-F5-6814-01A	0	TCGA-F5-6814	1131
TCGA-AF-3914-01A	0	TCGA-AF-3914	1146
TCGA-AF-3914-11A	0	TCGA-AF-3914	1146
TCGA-AF-3911-01A	0	TCGA-AF-3911	1148
TCGA-AF-2693-01A	0	TCGA-AF-2693	1155
TCGA-AG-A032-01A	0	TCGA-AG-A032	1157
TCGA-F5-6861-01A	0	TCGA-F5-6861	1160
TCGA-AH-6544-01A	0	TCGA-AH-6544	1173
TCGA-AG-A02G-01A	1	TCGA-AG-A02G	1185
TCGA-AF-2689-11A	1	TCGA-AF-2689	1201
TCGA-AF-2689-01A	1	TCGA-AF-2689	1201
TCGA-AG-A02X-01A	0	TCGA-AG-A02X	1247
TCGA-DY-A1DC-01A	1	TCGA-DY-A1DC	1258
TCGA-F5-6571-01A	0	TCGA-F5-6571	1288
TCGA-AF-2691-01A	0	TCGA-AF-2691	1309
TCGA-AF-2691-11A	0	TCGA-AF-2691	1309
TCGA-AH-6643-01A	1	TCGA-AH-6643	1314
TCGA-AH-6643-11A	1	TCGA-AH-6643	1314
TCGA-DC-6160-01A	0	TCGA-DC-6160	1339
TCGA-CI-6622-01A	0	TCGA-CI-6622	1362
TCGA-AG-4022-01A	0	TCGA-AG-4022	1400
TCGA-AG-3587-01A	0	TCGA-AG-3587	1400
TCGA-AF-2687-01A	0	TCGA-AF-2687	1427
TCGA-G5-6572-01A	1	TCGA-G5-6572	1432
TCGA-G5-6572-02A	1	TCGA-G5-6572	1432
TCGA-CI-6623-01B	0	TCGA-CI-6623	1443
TCGA-AG-3898-01A	0	TCGA-AG-3898	1461
TCGA-CI-6624-01C	0	TCGA-CI-6624	1466
TCGA-F5-6465-01A	0	TCGA-F5-6465	1506
TCGA-AG-A025-01A	0	TCGA-AG-A025	1520
TCGA-AG-3598-01A	0	TCGA-AG-3598	1522
TCGA-DY-A1DG-01A	1	TCGA-DY-A1DG	1566
TCGA-DC-6157-01A	0	TCGA-DC-6157	1581
TCGA-AG-A023-01A	1	TCGA-AG-A023	1581
TCGA-G5-6235-01A	0	TCGA-G5-6235	1696
TCGA-DY-A1DD-01A	1	TCGA-DY-A1DD	1741
TCGA-AG-A02N-01A	0	TCGA-AG-A02N	1885
TCGA-AG-A02N-11A	0	TCGA-AG-A02N	1885
TCGA-AF-A56L-01A	0	TCGA-AF-A56L	2007
TCGA-CL-5917-01A	0	TCGA-CL-5917	2376
TCGA-AF-A56K-01A	0	TCGA-AF-A56K	2635
TCGA-AG-A036-01A	0	TCGA-AG-A036	3562
TCGA-AG-A036-11A	0	TCGA-AG-A036	3562
TCGA-DY-A0XA-01A	0	TCGA-DY-A0XA	3846
TCGA-DY-A1DE-01A	0	TCGA-DY-A1DE	3932
