# Supplementary material for: Pan-cancer analysis reveals signal transducer and activator of transcription (STAT) gene family as biomarkers for prognostic prediction and therapeutic guidance
Source: Front Genet. 2023 Mar 9;14:1120500. doi: 10.3389/fgene.2023.1120500 (PMC10034013; doi:10.3389/fgene.2023.1120500)
Supplement: Supplementary file 2 [file DataSheet1.ZIP › Source data/TCGA-SARC.survival.tsv]

sample	OS	_PATIENT	OS.time
TCGA-MB-A5YA-01A	0	TCGA-MB-A5YA	15
TCGA-3R-A8YX-01A	1	TCGA-3R-A8YX	17
TCGA-HS-A5N8-01A	1	TCGA-HS-A5N8	22
TCGA-RN-A68Q-01A	0	TCGA-RN-A68Q	22
TCGA-X6-A7W8-01A	1	TCGA-X6-A7W8	24
TCGA-JV-A5VF-01A	1	TCGA-JV-A5VF	32
TCGA-DX-AATS-01A	1	TCGA-DX-AATS	35
TCGA-IE-A4EK-01A	0	TCGA-IE-A4EK	42
TCGA-QQ-A5V2-01A	0	TCGA-QQ-A5V2	56
TCGA-DX-A6YQ-01A	1	TCGA-DX-A6YQ	93
TCGA-IE-A4EJ-01A	0	TCGA-IE-A4EJ	98
TCGA-SG-A6Z7-11A	1	TCGA-SG-A6Z7	118
TCGA-SG-A6Z7-01A	1	TCGA-SG-A6Z7	118
TCGA-JV-A75J-01A	1	TCGA-JV-A75J	119
TCGA-Z4-A8JB-01A	0	TCGA-Z4-A8JB	133
TCGA-DX-A3U8-01A	1	TCGA-DX-A3U8	138
TCGA-HB-A3YV-01A	1	TCGA-HB-A3YV	139
TCGA-WK-A8XQ-01A	1	TCGA-WK-A8XQ	146
TCGA-K1-A6RV-01A	0	TCGA-K1-A6RV	158
TCGA-DX-A23T-01A	1	TCGA-DX-A23T	160
TCGA-IW-A3M5-01A	1	TCGA-IW-A3M5	180
TCGA-DX-A23Y-01A	1	TCGA-DX-A23Y	191
TCGA-PC-A5DM-01A	1	TCGA-PC-A5DM	193
TCGA-DX-A8BZ-01A	1	TCGA-DX-A8BZ	200
TCGA-N1-A6IA-01A	1	TCGA-N1-A6IA	224
TCGA-N1-A6IA-11A	1	TCGA-N1-A6IA	224
TCGA-FX-A8OO-01A	1	TCGA-FX-A8OO	245
TCGA-WP-A9GB-01A	1	TCGA-WP-A9GB	261
TCGA-DX-A2IZ-01A	0	TCGA-DX-A2IZ	261
TCGA-SI-AA8B-01A	1	TCGA-SI-AA8B	262
TCGA-DX-A3LS-01A	1	TCGA-DX-A3LS	275
TCGA-DX-AB2S-01A	0	TCGA-DX-AB2S	280
TCGA-DX-A8BJ-01A	1	TCGA-DX-A8BJ	284
TCGA-DX-A2J0-01A	1	TCGA-DX-A2J0	295
TCGA-DX-A48J-01A	1	TCGA-DX-A48J	296
TCGA-HS-A5NA-01A	0	TCGA-HS-A5NA	298
TCGA-3B-A9HY-01A	0	TCGA-3B-A9HY	314
TCGA-MO-A47R-01A	1	TCGA-MO-A47R	318
TCGA-QQ-A8VH-01A	1	TCGA-QQ-A8VH	320
TCGA-DX-A3UA-01A	1	TCGA-DX-A3UA	325
TCGA-VT-A80G-11A	0	TCGA-VT-A80G	326
TCGA-VT-A80G-01A	0	TCGA-VT-A80G	326
TCGA-MO-A47P-01A	0	TCGA-MO-A47P	352
TCGA-KF-A41W-11A	0	TCGA-KF-A41W	356
TCGA-KF-A41W-01A	0	TCGA-KF-A41W	356
TCGA-WK-A8XO-01A	1	TCGA-WK-A8XO	363
TCGA-DX-AB2F-01A	0	TCGA-DX-AB2F	365
TCGA-DX-AB2P-01A	1	TCGA-DX-AB2P	367
TCGA-VT-AB3D-01A	0	TCGA-VT-AB3D	379
TCGA-HB-A5W3-01A	1	TCGA-HB-A5W3	384
TCGA-DX-A1KY-01A	1	TCGA-DX-A1KY	391
TCGA-QC-A7B5-11A	0	TCGA-QC-A7B5	398
TCGA-QC-A7B5-01A	0	TCGA-QC-A7B5	398
TCGA-UE-A6QT-01A	0	TCGA-UE-A6QT	402
TCGA-DX-AB2X-01A	1	TCGA-DX-AB2X	404
TCGA-Z4-A9VC-01A	0	TCGA-Z4-A9VC	407
TCGA-IS-A3KA-01A	1	TCGA-IS-A3KA	413
TCGA-DX-A1KU-01A	1	TCGA-DX-A1KU	427
TCGA-DX-A8BP-01A	0	TCGA-DX-A8BP	428
TCGA-3B-A9HV-01A	1	TCGA-3B-A9HV	437
TCGA-DX-A8BH-11A	1	TCGA-DX-A8BH	439
TCGA-DX-A8BH-01A	1	TCGA-DX-A8BH	439
TCGA-DX-A3U9-01A	1	TCGA-DX-A3U9	456
TCGA-MJ-A68H-01A	0	TCGA-MJ-A68H	456
TCGA-DX-A7ET-01A	0	TCGA-DX-A7ET	463
TCGA-FX-A76Y-01A	0	TCGA-FX-A76Y	471
TCGA-DX-AB2G-01A	0	TCGA-DX-AB2G	478
TCGA-DX-AB2H-01A	0	TCGA-DX-AB2H	482
TCGA-Z4-AAPF-01A	0	TCGA-Z4-AAPF	485
TCGA-DX-A6B8-01A	1	TCGA-DX-A6B8	485
TCGA-Z4-AAPG-01A	0	TCGA-Z4-AAPG	486
TCGA-DX-A6BK-01A	1	TCGA-DX-A6BK	492
TCGA-JV-A5VE-01A	0	TCGA-JV-A5VE	499
TCGA-KD-A5QT-01A	0	TCGA-KD-A5QT	499
TCGA-FX-A3NK-01A	0	TCGA-FX-A3NK	505
TCGA-RN-AAAQ-01A	0	TCGA-RN-AAAQ	510
TCGA-DX-A6YX-01A	1	TCGA-DX-A6YX	513
TCGA-K1-A6RT-01A	0	TCGA-K1-A6RT	528
TCGA-SG-A849-01A	0	TCGA-SG-A849	533
TCGA-QC-AA9N-01A	0	TCGA-QC-AA9N	537
TCGA-LI-A9QH-01A	1	TCGA-LI-A9QH	540
TCGA-DX-AB2E-01A	0	TCGA-DX-AB2E	541
TCGA-DX-A8BG-01A	0	TCGA-DX-A8BG	546
TCGA-MJ-A68J-01A	0	TCGA-MJ-A68J	547
TCGA-QQ-A5VA-11A	1	TCGA-QQ-A5VA	550
TCGA-QQ-A5VA-01A	1	TCGA-QQ-A5VA	550
TCGA-PC-A5DP-01A	1	TCGA-PC-A5DP	550
TCGA-X6-A7WB-01A	1	TCGA-X6-A7WB	550
TCGA-DX-A1L0-01A	1	TCGA-DX-A1L0	564
TCGA-3B-A9I1-01A	1	TCGA-3B-A9I1	567
TCGA-DX-A7EF-01A	1	TCGA-DX-A7EF	570
TCGA-SG-A6Z4-01A	0	TCGA-SG-A6Z4	576
TCGA-X6-A8C3-01A	0	TCGA-X6-A8C3	583
TCGA-DX-A8BX-01A	1	TCGA-DX-A8BX	591
TCGA-IE-A4EI-01A	0	TCGA-IE-A4EI	594
TCGA-SI-AA8C-01A	0	TCGA-SI-AA8C	597
TCGA-3B-A9HL-01A	1	TCGA-3B-A9HL	599
TCGA-MB-A8JL-01A	0	TCGA-MB-A8JL	600
TCGA-IE-A6BZ-01A	0	TCGA-IE-A6BZ	605
TCGA-FX-A48G-11A	1	TCGA-FX-A48G	605
TCGA-FX-A48G-01A	1	TCGA-FX-A48G	605
TCGA-DX-A7ES-01A	0	TCGA-DX-A7ES	610
TCGA-FX-A3TO-01A	0	TCGA-FX-A3TO	618
TCGA-X6-A8C4-01A	1	TCGA-X6-A8C4	628
TCGA-QC-A6FX-01A	0	TCGA-QC-A6FX	637
TCGA-FX-A3RE-01A	0	TCGA-FX-A3RE	660
TCGA-MB-A8JK-01A	0	TCGA-MB-A8JK	661
TCGA-MJ-A850-01A	0	TCGA-MJ-A850	681
TCGA-IW-A3M6-01A	0	TCGA-IW-A3M6	688
TCGA-WK-A8Y0-01A	1	TCGA-WK-A8Y0	688
TCGA-SI-A71O-01A	1	TCGA-SI-A71O	694
TCGA-SI-A71O-06A	1	TCGA-SI-A71O	694
TCGA-DX-AB30-01A	1	TCGA-DX-AB30	695
TCGA-K1-A6RU-01A	1	TCGA-K1-A6RU	711
TCGA-DX-A7EU-01A	0	TCGA-DX-A7EU	721
TCGA-DX-A48L-01A	1	TCGA-DX-A48L	738
TCGA-IF-A4AJ-01A	1	TCGA-IF-A4AJ	767
TCGA-IF-A4AJ-11A	1	TCGA-IF-A4AJ	767
TCGA-3B-A9HU-01A	0	TCGA-3B-A9HU	768
TCGA-SI-A71P-01A	0	TCGA-SI-A71P	771
TCGA-MB-A5Y8-01A	0	TCGA-MB-A5Y8	773
TCGA-VT-A80J-01A	0	TCGA-VT-A80J	796
TCGA-VT-A80J-11A	0	TCGA-VT-A80J	796
TCGA-VT-A80J-02A	0	TCGA-VT-A80J	796
TCGA-DX-A48R-01A	0	TCGA-DX-A48R	805
TCGA-3B-A9I3-01A	0	TCGA-3B-A9I3	808
TCGA-PT-A8TR-01A	0	TCGA-PT-A8TR	813
TCGA-IE-A4EH-01A	0	TCGA-IE-A4EH	819
TCGA-DX-A6BH-01A	0	TCGA-DX-A6BH	821
TCGA-X9-A971-01A	0	TCGA-X9-A971	831
TCGA-DX-A23Z-01A	1	TCGA-DX-A23Z	846
TCGA-DX-A8BS-11A	1	TCGA-DX-A8BS	850
TCGA-DX-A8BS-01A	1	TCGA-DX-A8BS	850
TCGA-IS-A3K6-01A	1	TCGA-IS-A3K6	858
TCGA-DX-A6BE-01A	0	TCGA-DX-A6BE	881
TCGA-X6-A8C7-01A	0	TCGA-X6-A8C7	896
TCGA-DX-A7EQ-11B	1	TCGA-DX-A7EQ	897
TCGA-DX-A7EQ-01A	1	TCGA-DX-A7EQ	897
TCGA-LI-A67I-01A	0	TCGA-LI-A67I	922
TCGA-DX-A7EN-01A	0	TCGA-DX-A7EN	923
TCGA-DX-A7EN-11A	0	TCGA-DX-A7EN	923
TCGA-DX-AB35-11A	0	TCGA-DX-AB35	928
TCGA-DX-AB35-01A	0	TCGA-DX-AB35	928
TCGA-X6-A7WD-01A	0	TCGA-X6-A7WD	938
TCGA-FX-A3NJ-01A	0	TCGA-FX-A3NJ	947
TCGA-3B-A9HO-01A	0	TCGA-3B-A9HO	959
TCGA-DX-A3U5-01A	0	TCGA-DX-A3U5	969
TCGA-DX-A6BF-01A	0	TCGA-DX-A6BF	972
TCGA-DX-AB3A-01A	1	TCGA-DX-AB3A	978
TCGA-DX-A1KW-01A	1	TCGA-DX-A1KW	995
TCGA-SI-A71Q-01A	0	TCGA-SI-A71Q	996
TCGA-HS-A5N7-01A	0	TCGA-HS-A5N7	1013
TCGA-DX-A3LY-01A	0	TCGA-DX-A3LY	1017
TCGA-DX-A3LY-01B	0	TCGA-DX-A3LY	1017
TCGA-DX-A1L3-01A	1	TCGA-DX-A1L3	1020
TCGA-DX-A6YU-01A	0	TCGA-DX-A6YU	1045
TCGA-DX-A7EI-01A	1	TCGA-DX-A7EI	1049
TCGA-DX-A3M2-01A	0	TCGA-DX-A3M2	1055
TCGA-HB-A3L4-01A	1	TCGA-HB-A3L4	1061
TCGA-DX-A3UE-01A	1	TCGA-DX-A3UE	1061
TCGA-X6-A8C6-01A	1	TCGA-X6-A8C6	1067
TCGA-X6-A8C2-01A	0	TCGA-X6-A8C2	1070
TCGA-KD-A5QU-01A	1	TCGA-KD-A5QU	1073
TCGA-DX-A48N-01A	0	TCGA-DX-A48N	1073
TCGA-DX-A3U6-01A	1	TCGA-DX-A3U6	1088
TCGA-QQ-A5VC-01A	0	TCGA-QQ-A5VC	1092
TCGA-DX-AB2Z-01A	0	TCGA-DX-AB2Z	1092
TCGA-3B-A9I0-01A	0	TCGA-3B-A9I0	1096
TCGA-3B-A9HJ-01A	0	TCGA-3B-A9HJ	1104
TCGA-DX-A6BB-01A	0	TCGA-DX-A6BB	1105
TCGA-X9-A973-01A	0	TCGA-X9-A973	1108
TCGA-DX-A8BU-01A	1	TCGA-DX-A8BU	1116
TCGA-DX-A6BG-01A	0	TCGA-DX-A6BG	1121
TCGA-HB-A43Z-01A	0	TCGA-HB-A43Z	1126
TCGA-QQ-A5VD-01A	0	TCGA-QQ-A5VD	1129
TCGA-IF-A3RQ-11A	1	TCGA-IF-A3RQ	1129
TCGA-IF-A3RQ-01A	1	TCGA-IF-A3RQ	1129
TCGA-DX-A6B9-01A	0	TCGA-DX-A6B9	1138
TCGA-PC-A5DL-01A	1	TCGA-PC-A5DL	1142
TCGA-DX-A6B7-01A	0	TCGA-DX-A6B7	1143
TCGA-DX-A8BN-01A	0	TCGA-DX-A8BN	1161
TCGA-DX-A8BN-11A	0	TCGA-DX-A8BN	1161
TCGA-WK-A8XX-01A	1	TCGA-WK-A8XX	1164
TCGA-DX-AB36-01A	1	TCGA-DX-AB36	1168
TCGA-3B-A9HZ-01A	0	TCGA-3B-A9HZ	1170
TCGA-PC-A5DN-01A	1	TCGA-PC-A5DN	1175
TCGA-DX-A8BT-01A	0	TCGA-DX-A8BT	1230
TCGA-DX-AB2J-01A	1	TCGA-DX-AB2J	1235
TCGA-DX-A8BO-01A	0	TCGA-DX-A8BO	1240
TCGA-DX-A6YR-01A	0	TCGA-DX-A6YR	1247
TCGA-WK-A8XT-01A	1	TCGA-WK-A8XT	1262
TCGA-3B-A9HX-01A	0	TCGA-3B-A9HX	1303
TCGA-DX-A3M1-01A	0	TCGA-DX-A3M1	1359
TCGA-3B-A9HS-01A	1	TCGA-3B-A9HS	1366
TCGA-DX-A1KZ-01A	0	TCGA-DX-A1KZ	1372
TCGA-DX-A8BL-01A	0	TCGA-DX-A8BL	1373
TCGA-X6-A7WC-01A	0	TCGA-X6-A7WC	1379
TCGA-DX-A48K-01A	0	TCGA-DX-A48K	1399
TCGA-DX-A48P-01A	0	TCGA-DX-A48P	1400
TCGA-QQ-A5V9-11A	1	TCGA-QQ-A5V9	1424
TCGA-QQ-A5V9-01A	1	TCGA-QQ-A5V9	1424
TCGA-DX-A8BM-01A	0	TCGA-DX-A8BM	1456
TCGA-DX-A7ER-01A	1	TCGA-DX-A7ER	1466
TCGA-QQ-A5VB-11B	1	TCGA-QQ-A5VB	1478
TCGA-QQ-A5VB-01A	1	TCGA-QQ-A5VB	1478
TCGA-DX-A3LT-01A	0	TCGA-DX-A3LT	1492
TCGA-FX-A2QS-01A	0	TCGA-FX-A2QS	1495
TCGA-FX-A2QS-11A	0	TCGA-FX-A2QS	1495
TCGA-3B-A9HI-01A	0	TCGA-3B-A9HI	1521
TCGA-DX-A3UD-01A	0	TCGA-DX-A3UD	1534
TCGA-DX-A6YV-01A	1	TCGA-DX-A6YV	1536
TCGA-X6-A8C5-01A	0	TCGA-X6-A8C5	1547
TCGA-DX-AB3B-01A	0	TCGA-DX-AB3B	1548
TCGA-DX-A3U7-01A	1	TCGA-DX-A3U7	1552
TCGA-DX-A8BQ-01A	0	TCGA-DX-A8BQ	1579
TCGA-HS-A5N9-01A	0	TCGA-HS-A5N9	1585
TCGA-IF-A4AK-01A	0	TCGA-IF-A4AK	1590
TCGA-IF-A4AK-11A	0	TCGA-IF-A4AK	1590
TCGA-DX-A48O-01A	0	TCGA-DX-A48O	1605
TCGA-K1-A3PO-01A	0	TCGA-K1-A3PO	1622
TCGA-K1-A3PO-11A	0	TCGA-K1-A3PO	1622
TCGA-3B-A9HP-01A	1	TCGA-3B-A9HP	1627
TCGA-DX-A1L1-01A	1	TCGA-DX-A1L1	1649
TCGA-3B-A9HT-01A	0	TCGA-3B-A9HT	1665
TCGA-WK-A8XZ-01A	1	TCGA-WK-A8XZ	1722
TCGA-DX-A48V-01A	0	TCGA-DX-A48V	1820
TCGA-DX-A240-01A	0	TCGA-DX-A240	1834
TCGA-DX-A8BV-01A	1	TCGA-DX-A8BV	1845
TCGA-DX-A8BK-01A	0	TCGA-DX-A8BK	1885
TCGA-K1-A42W-01A	0	TCGA-K1-A42W	1891
TCGA-DX-A7EM-01A	0	TCGA-DX-A7EM	1892
TCGA-X2-A95T-01A	0	TCGA-X2-A95T	1927
TCGA-KD-A5QS-01A	1	TCGA-KD-A5QS	1941
TCGA-DX-A6Z0-01A	1	TCGA-DX-A6Z0	1953
TCGA-QQ-A8VG-01A	1	TCGA-QQ-A8VG	1970
TCGA-WK-A8XY-01A	1	TCGA-WK-A8XY	1991
TCGA-DX-AB2L-01A	0	TCGA-DX-AB2L	2007
TCGA-DX-AB2Q-01A	0	TCGA-DX-AB2Q	2030
TCGA-DX-A23V-01A	1	TCGA-DX-A23V	2034
TCGA-DX-A1L4-01A	0	TCGA-DX-A1L4	2036
TCGA-DX-A6YT-01A	0	TCGA-DX-A6YT	2044
TCGA-HB-A2OT-01A	0	TCGA-HB-A2OT	2057
TCGA-3B-A9HQ-01A	0	TCGA-3B-A9HQ	2085
TCGA-DX-A3UC-01A	0	TCGA-DX-A3UC	2085
TCGA-DX-A1KX-01A	0	TCGA-DX-A1KX	2087
TCGA-DX-AB3C-01A	0	TCGA-DX-AB3C	2169
TCGA-DX-A3UB-01A	0	TCGA-DX-A3UB	2247
TCGA-DX-A23R-01A	0	TCGA-DX-A23R	2271
TCGA-DX-A7EL-01A	0	TCGA-DX-A7EL	2291
TCGA-DX-A23U-01A	1	TCGA-DX-A23U	2324
TCGA-DX-AB2T-01A	0	TCGA-DX-AB2T	2369
TCGA-DX-A6YS-01A	0	TCGA-DX-A6YS	2381
TCGA-DX-A2J4-01A	0	TCGA-DX-A2J4	2408
TCGA-IE-A3OV-11A	1	TCGA-IE-A3OV	2448
TCGA-IE-A3OV-01A	1	TCGA-IE-A3OV	2448
TCGA-PC-A5DO-01A	1	TCGA-PC-A5DO	2464
TCGA-DX-A6BA-01A	0	TCGA-DX-A6BA	2515
TCGA-DX-AB37-01A	1	TCGA-DX-AB37	2575
TCGA-WK-A8XS-01A	0	TCGA-WK-A8XS	2579
TCGA-DX-A1L2-01A	0	TCGA-DX-A1L2	2586
TCGA-DX-A3UF-01A	1	TCGA-DX-A3UF	2599
TCGA-IW-A3M4-01A	0	TCGA-IW-A3M4	2615
TCGA-DX-AB2O-01A	0	TCGA-DX-AB2O	2619
TCGA-DX-A6YZ-01A	0	TCGA-DX-A6YZ	2625
TCGA-DX-A3LU-01A	0	TCGA-DX-A3LU	2641
TCGA-3B-A9HR-01A	1	TCGA-3B-A9HR	2694
TCGA-DX-A6Z2-01A	0	TCGA-DX-A6Z2	2830
TCGA-DX-A6Z2-11A	0	TCGA-DX-A6Z2	2830
TCGA-DX-A2J1-01A	0	TCGA-DX-A2J1	2901
TCGA-K1-A3PN-01A	0	TCGA-K1-A3PN	3080
TCGA-K1-A3PN-02A	0	TCGA-K1-A3PN	3080
TCGA-DX-AB32-01A	0	TCGA-DX-AB32	3102
TCGA-DX-AB2V-01A	0	TCGA-DX-AB2V	3156
TCGA-DX-AB2W-01A	0	TCGA-DX-AB2W	3238
TCGA-DX-A48U-01A	0	TCGA-DX-A48U	3310
TCGA-QQ-A8VF-01A	0	TCGA-QQ-A8VF	3406
TCGA-PC-A5DK-01A	0	TCGA-PC-A5DK	3740
TCGA-K1-A42X-11A	0	TCGA-K1-A42X	3765
TCGA-K1-A42X-02A	0	TCGA-K1-A42X	3765
TCGA-K1-A42X-01A	0	TCGA-K1-A42X	3765
TCGA-QQ-A8VD-01A	0	TCGA-QQ-A8VD	3964
TCGA-DX-A3LW-01A	0	TCGA-DX-A3LW	4150
TCGA-DX-A8BR-01A	0	TCGA-DX-A8BR	4573
TCGA-DX-A7EO-01A	0	TCGA-DX-A7EO	4627
TCGA-IS-A3K8-01A	0	TCGA-IS-A3K8	4845
TCGA-IS-A3K7-01A	0	TCGA-IS-A3K7	5204
TCGA-QQ-A8VB-01A	0	TCGA-QQ-A8VB	5723
