# Supplementary material for: Pan-cancer analysis reveals signal transducer and activator of transcription (STAT) gene family as biomarkers for prognostic prediction and therapeutic guidance
Source: Front Genet. 2023 Mar 9;14:1120500. doi: 10.3389/fgene.2023.1120500 (PMC10034013; doi:10.3389/fgene.2023.1120500)
Supplement: Supplementary file 2 [file DataSheet1.ZIP › Source data/TCGA-SKCM.survival.tsv]

sample	OS	_PATIENT	OS.time
TCGA-RP-A690-06A	0	TCGA-RP-A690	6
TCGA-HR-A2OG-06A	0	TCGA-HR-A2OG	7
TCGA-RP-A693-06A	0	TCGA-RP-A693	10
TCGA-BF-A1PV-01A	0	TCGA-BF-A1PV	14
TCGA-EB-A82C-01A	0	TCGA-EB-A82C	17
TCGA-RP-A694-06A	0	TCGA-RP-A694	21
TCGA-GF-A2C7-01A	0	TCGA-GF-A2C7	21
TCGA-EB-A3HV-01A	0	TCGA-EB-A3HV	39
TCGA-GF-A6C8-06A	0	TCGA-GF-A6C8	62
TCGA-EE-A29L-06A	1	TCGA-EE-A29L	79
TCGA-EB-A44O-01A	0	TCGA-EB-A44O	81
TCGA-D9-A1JW-06A	1	TCGA-D9-A1JW	111
TCGA-W3-AA1O-06A	1	TCGA-W3-AA1O	122
TCGA-EB-A3Y6-01A	0	TCGA-EB-A3Y6	126
TCGA-EE-A185-06A	1	TCGA-EE-A185	151
TCGA-GN-A269-01A	1	TCGA-GN-A269	170
TCGA-EB-A3XE-01A	0	TCGA-EB-A3XE	180
TCGA-D9-A4Z2-01A	1	TCGA-D9-A4Z2	190
TCGA-ER-A19J-06A	1	TCGA-ER-A19J	196
TCGA-EB-A44N-01A	1	TCGA-EB-A44N	205
TCGA-YD-A89C-06A	0	TCGA-YD-A89C	210
TCGA-EB-A5VV-06A	0	TCGA-EB-A5VV	214
TCGA-D9-A1JX-06A	1	TCGA-D9-A1JX	216
TCGA-D9-A4Z5-01A	0	TCGA-D9-A4Z5	218
TCGA-QB-A6FS-06A	0	TCGA-QB-A6FS	220
TCGA-EB-A553-01A	0	TCGA-EB-A553	226
TCGA-FS-A1Z7-06A	1	TCGA-FS-A1Z7	237
TCGA-EE-A17Z-06A	1	TCGA-EE-A17Z	263
TCGA-EB-A550-01A	1	TCGA-EB-A550	264
TCGA-ER-A19T-01A	1	TCGA-ER-A19T	270
TCGA-ER-A19T-06A	1	TCGA-ER-A19T	270
TCGA-WE-A8ZR-06A	1	TCGA-WE-A8ZR	274
TCGA-EB-A3XF-01A	0	TCGA-EB-A3XF	278
TCGA-ER-A199-06A	1	TCGA-ER-A199	279
TCGA-BF-A1PX-01A	1	TCGA-BF-A1PX	282
TCGA-D3-A3MO-06A	1	TCGA-D3-A3MO	284
TCGA-EB-A41B-01A	0	TCGA-EB-A41B	291
TCGA-FS-A1ZG-06A	1	TCGA-FS-A1ZG	295
TCGA-D9-A6E9-06A	0	TCGA-D9-A6E9	301
TCGA-GF-A3OT-06A	0	TCGA-GF-A3OT	301
TCGA-YG-AA3N-01A	0	TCGA-YG-AA3N	306
TCGA-GN-A266-06A	1	TCGA-GN-A266	308
TCGA-EB-A44R-06A	1	TCGA-EB-A44R	315
TCGA-GN-A4U7-06A	1	TCGA-GN-A4U7	317
TCGA-BF-AAP7-01A	0	TCGA-BF-AAP7	318
TCGA-DA-A3F3-06A	1	TCGA-DA-A3F3	319
TCGA-EB-A5VU-01A	1	TCGA-EB-A5VU	321
TCGA-BF-A5EQ-01A	0	TCGA-BF-A5EQ	323
TCGA-BF-AAP6-01A	0	TCGA-BF-AAP6	325
TCGA-EB-A3Y7-01A	1	TCGA-EB-A3Y7	326
TCGA-EB-A4P0-01A	1	TCGA-EB-A4P0	326
TCGA-BF-A5ER-01A	0	TCGA-BF-A5ER	327
TCGA-BF-A5EP-01A	0	TCGA-BF-A5EP	335
TCGA-BF-AAP4-01A	0	TCGA-BF-AAP4	335
TCGA-FS-A1ZR-06A	1	TCGA-FS-A1ZR	347
TCGA-EB-A6QZ-01A	1	TCGA-EB-A6QZ	352
TCGA-WE-A8ZT-06A	0	TCGA-WE-A8ZT	359
TCGA-EB-A85J-01A	0	TCGA-EB-A85J	360
TCGA-D3-A2JD-06A	1	TCGA-D3-A2JD	361
TCGA-EB-A85I-01A	0	TCGA-EB-A85I	362
TCGA-D3-A2JK-06A	1	TCGA-D3-A2JK	368
TCGA-FR-A2OS-01A	1	TCGA-FR-A2OS	368
TCGA-EB-A5SF-01A	1	TCGA-EB-A5SF	369
TCGA-WE-AA9Y-06A	0	TCGA-WE-AA9Y	370
TCGA-EB-A299-01A	0	TCGA-EB-A299	378
TCGA-EB-A6QY-01A	0	TCGA-EB-A6QY	382
TCGA-ER-A19D-06A	1	TCGA-ER-A19D	383
TCGA-BF-A1PU-01A	0	TCGA-BF-A1PU	387
TCGA-EB-A82B-01A	0	TCGA-EB-A82B	390
TCGA-XV-A9W5-01A	0	TCGA-XV-A9W5	392
TCGA-XV-AAZW-01A	1	TCGA-XV-AAZW	393
TCGA-ER-A42K-06A	1	TCGA-ER-A42K	394
TCGA-3N-A9WD-06A	1	TCGA-3N-A9WD	395
TCGA-DA-A95Z-06A	0	TCGA-DA-A95Z	396
TCGA-ER-A19E-06A	1	TCGA-ER-A19E	396
TCGA-EB-A5SE-01A	1	TCGA-EB-A5SE	401
TCGA-XV-AB01-06A	0	TCGA-XV-AB01	403
TCGA-XV-AAZY-01A	0	TCGA-XV-AAZY	405
TCGA-BF-AAP2-01A	0	TCGA-BF-AAP2	405
TCGA-BF-AAP1-01A	0	TCGA-BF-AAP1	409
TCGA-FW-A3TV-06A	0	TCGA-FW-A3TV	411
TCGA-EE-A20I-06A	1	TCGA-EE-A20I	412
TCGA-XV-AAZV-01A	0	TCGA-XV-AAZV	412
TCGA-EB-A97M-01A	0	TCGA-EB-A97M	414
TCGA-XV-A9W2-01A	0	TCGA-XV-A9W2	417
TCGA-EE-A3AF-06A	1	TCGA-EE-A3AF	420
TCGA-D3-A3ML-06A	1	TCGA-D3-A3ML	422
TCGA-EB-A44Q-06A	0	TCGA-EB-A44Q	422
TCGA-EE-A2GP-06A	1	TCGA-EE-A2GP	423
TCGA-ER-A197-06A	1	TCGA-ER-A197	424
TCGA-EE-A29D-06A	1	TCGA-EE-A29D	425
TCGA-ER-A42H-01A	1	TCGA-ER-A42H	426
TCGA-DA-A95Y-06A	1	TCGA-DA-A95Y	430
TCGA-YG-AA3P-06A	0	TCGA-YG-AA3P	439
TCGA-BF-A9VF-01A	0	TCGA-BF-A9VF	440
TCGA-EE-A29R-06A	0	TCGA-EE-A29R	440
TCGA-EB-A42Z-01A	0	TCGA-EB-A42Z	441
TCGA-BF-AAOX-01A	0	TCGA-BF-AAOX	444
TCGA-BF-AAP8-01A	0	TCGA-BF-AAP8	447
TCGA-EE-A182-06A	1	TCGA-EE-A182	447
TCGA-EB-A5FP-01A	1	TCGA-EB-A5FP	454
TCGA-BF-AAP0-06A	0	TCGA-BF-AAP0	454
TCGA-BF-A3DJ-01A	0	TCGA-BF-A3DJ	464
TCGA-GN-A263-01A	1	TCGA-GN-A263	467
TCGA-D9-A3Z1-06A	1	TCGA-D9-A3Z1	468
TCGA-ER-A19K-01A	1	TCGA-ER-A19K	469
TCGA-FS-A1ZF-06A	1	TCGA-FS-A1ZF	470
TCGA-EB-A57M-01A	1	TCGA-EB-A57M	472
TCGA-BF-AAOU-01A	0	TCGA-BF-AAOU	476
TCGA-FR-A69P-06A	0	TCGA-FR-A69P	478
TCGA-GF-A6C9-06A	0	TCGA-GF-A6C9	480
TCGA-Z2-AA3V-06A	0	TCGA-Z2-AA3V	486
TCGA-D3-A5GT-01A	0	TCGA-D3-A5GT	487
TCGA-BF-A5ES-01A	0	TCGA-BF-A5ES	490
TCGA-D3-A1Q1-06A	1	TCGA-D3-A1Q1	504
TCGA-D9-A4Z3-01A	0	TCGA-D9-A4Z3	505
TCGA-D3-A1Q3-06A	1	TCGA-D3-A1Q3	507
TCGA-EE-A2MH-06A	1	TCGA-EE-A2MH	516
TCGA-3N-A9WB-06A	1	TCGA-3N-A9WB	518
TCGA-D9-A3Z4-01A	1	TCGA-D9-A3Z4	519
TCGA-IH-A3EA-01A	0	TCGA-IH-A3EA	524
TCGA-FW-A3I3-06A	0	TCGA-FW-A3I3	531
TCGA-EE-A29X-06A	1	TCGA-EE-A29X	545
TCGA-WE-A8K6-06A	0	TCGA-WE-A8K6	546
TCGA-QB-AA9O-06A	1	TCGA-QB-AA9O	549
TCGA-D9-A1X3-06A	0	TCGA-D9-A1X3	551
TCGA-D3-A5GS-06A	0	TCGA-D3-A5GS	553
TCGA-D9-A4Z6-06A	1	TCGA-D9-A4Z6	561
TCGA-EE-A29N-06A	1	TCGA-EE-A29N	566
TCGA-EB-A431-01A	0	TCGA-EB-A431	568
TCGA-FR-A7U9-06A	0	TCGA-FR-A7U9	571
TCGA-FR-A728-01A	0	TCGA-FR-A728	583
TCGA-FW-A5DY-06A	0	TCGA-FW-A5DY	587
TCGA-FW-A5DY-11A	0	TCGA-FW-A5DY	587
TCGA-EB-A551-01A	0	TCGA-EB-A551	590
TCGA-GF-A4EO-06A	0	TCGA-GF-A4EO	591
TCGA-EE-A2M8-06A	1	TCGA-EE-A2M8	601
TCGA-BF-A3DM-01A	0	TCGA-BF-A3DM	601
TCGA-EB-A6R0-01A	1	TCGA-EB-A6R0	608
TCGA-ER-A2NE-06A	1	TCGA-ER-A2NE	613
TCGA-WE-A8K4-01A	0	TCGA-WE-A8K4	614
TCGA-EB-A5KH-06A	1	TCGA-EB-A5KH	619
TCGA-DA-A1I0-06A	1	TCGA-DA-A1I0	620
TCGA-EB-A4OZ-01A	0	TCGA-EB-A4OZ	620
TCGA-EB-A24C-01A	0	TCGA-EB-A24C	632
TCGA-FS-A1Z3-06A	1	TCGA-FS-A1Z3	636
TCGA-EB-A4IQ-01A	1	TCGA-EB-A4IQ	636
TCGA-FW-A5DX-01A	0	TCGA-FW-A5DX	640
TCGA-EB-A24D-01A	0	TCGA-EB-A24D	645
TCGA-GN-A8LL-06A	1	TCGA-GN-A8LL	650
TCGA-EB-A3XC-01A	0	TCGA-EB-A3XC	650
TCGA-WE-AAA3-06A	0	TCGA-WE-AAA3	651
TCGA-EE-A2M5-06A	1	TCGA-EE-A2M5	659
TCGA-GN-A4U9-06A	1	TCGA-GN-A4U9	673
TCGA-D9-A3Z3-06A	0	TCGA-D9-A3Z3	678
TCGA-FR-A3R1-01A	0	TCGA-FR-A3R1	685
TCGA-D3-A51N-06A	0	TCGA-D3-A51N	688
TCGA-D9-A6EG-06A	1	TCGA-D9-A6EG	698
TCGA-BF-A5EO-01A	0	TCGA-BF-A5EO	703
TCGA-ER-A2ND-06A	1	TCGA-ER-A2ND	710
TCGA-BF-A3DN-01A	0	TCGA-BF-A3DN	717
TCGA-D3-A8GD-06A	0	TCGA-D3-A8GD	718
TCGA-EB-A42Y-01A	1	TCGA-EB-A42Y	721
TCGA-D3-A2J9-06A	1	TCGA-D3-A2J9	723
TCGA-FS-A1ZK-06A	1	TCGA-FS-A1ZK	728
TCGA-FS-A1ZN-01A	1	TCGA-FS-A1ZN	730
TCGA-WE-A8JZ-06A	0	TCGA-WE-A8JZ	731
TCGA-EB-A44P-01A	0	TCGA-EB-A44P	741
TCGA-D3-A3CF-06A	1	TCGA-D3-A3CF	746
TCGA-WE-AAA4-06A	0	TCGA-WE-AAA4	760
TCGA-D9-A6EA-06A	0	TCGA-D9-A6EA	766
TCGA-BF-A3DL-01A	0	TCGA-BF-A3DL	769
TCGA-GN-A8LN-01A	0	TCGA-GN-A8LN	772
TCGA-EB-A4IS-01A	0	TCGA-EB-A4IS	774
TCGA-EB-A4XL-01A	0	TCGA-EB-A4XL	777
TCGA-EB-A5UM-01A	0	TCGA-EB-A5UM	779
TCGA-EE-A29V-06A	1	TCGA-EE-A29V	787
TCGA-EB-A3XB-01A	0	TCGA-EB-A3XB	796
TCGA-ER-A19F-06A	1	TCGA-ER-A19F	802
TCGA-D3-A8GE-06A	0	TCGA-D3-A8GE	804
TCGA-DA-A960-01A	0	TCGA-DA-A960	804
TCGA-FS-A1ZU-06A	1	TCGA-FS-A1ZU	808
TCGA-FS-A4FB-06A	1	TCGA-FS-A4FB	813
TCGA-EE-A183-06A	1	TCGA-EE-A183	818
TCGA-D3-A51T-06A	0	TCGA-D3-A51T	818
TCGA-GN-A26C-01A	1	TCGA-GN-A26C	821
TCGA-FS-A1ZZ-06A	1	TCGA-FS-A1ZZ	822
TCGA-FS-A1ZY-06A	1	TCGA-FS-A1ZY	824
TCGA-EE-A17Y-06A	1	TCGA-EE-A17Y	828
TCGA-BF-A1Q0-01A	0	TCGA-BF-A1Q0	831
TCGA-EE-A3JD-06A	1	TCGA-EE-A3JD	832
TCGA-Z2-A8RT-06A	0	TCGA-Z2-A8RT	839
TCGA-D3-A2JE-06A	1	TCGA-D3-A2JE	841
TCGA-FS-A1ZA-06A	1	TCGA-FS-A1ZA	843
TCGA-FR-A7U8-06A	0	TCGA-FR-A7U8	847
TCGA-BF-A1PZ-01A	0	TCGA-BF-A1PZ	853
TCGA-D3-A1Q8-06A	1	TCGA-D3-A1Q8	854
TCGA-FS-A1Z4-06A	1	TCGA-FS-A1Z4	854
TCGA-ER-A2NB-01A	1	TCGA-ER-A2NB	857
TCGA-FS-A4F5-06A	1	TCGA-FS-A4F5	874
TCGA-EE-A3AD-06A	1	TCGA-EE-A3AD	875
TCGA-EE-A2M7-06A	1	TCGA-EE-A2M7	877
TCGA-ER-A2NF-01A	1	TCGA-ER-A2NF	877
TCGA-ER-A2NF-06A	1	TCGA-ER-A2NF	877
TCGA-D3-A8GQ-06A	1	TCGA-D3-A8GQ	884
TCGA-EB-A5UL-06A	0	TCGA-EB-A5UL	891
TCGA-EE-A17X-06A	1	TCGA-EE-A17X	907
TCGA-EB-A51B-01A	0	TCGA-EB-A51B	931
TCGA-D3-A8GB-06A	1	TCGA-D3-A8GB	938
TCGA-ER-A193-06A	1	TCGA-ER-A193	955
TCGA-D3-A1Q9-06A	1	TCGA-D3-A1Q9	961
TCGA-EB-A4OY-01A	0	TCGA-EB-A4OY	977
TCGA-GN-A26A-06A	1	TCGA-GN-A26A	988
TCGA-FS-A1ZH-06A	1	TCGA-FS-A1ZH	996
TCGA-D3-A51K-06A	0	TCGA-D3-A51K	1002
TCGA-ER-A3PL-06A	0	TCGA-ER-A3PL	1010
TCGA-EE-A181-06A	1	TCGA-EE-A181	1026
TCGA-DA-A3F2-06A	1	TCGA-DA-A3F2	1032
TCGA-FS-A4F9-06A	0	TCGA-FS-A4F9	1035
TCGA-EB-A1NK-01A	0	TCGA-EB-A1NK	1039
TCGA-EE-A3J8-06A	1	TCGA-EE-A3J8	1044
TCGA-FR-A8YC-06A	1	TCGA-FR-A8YC	1059
TCGA-GF-A769-01A	1	TCGA-GF-A769	1070
TCGA-ER-A195-06A	1	TCGA-ER-A195	1078
TCGA-WE-A8ZX-06A	0	TCGA-WE-A8ZX	1089
TCGA-DA-A1I4-06A	1	TCGA-DA-A1I4	1093
TCGA-DA-A1HW-06A	1	TCGA-DA-A1HW	1096
TCGA-FR-A8YD-06A	1	TCGA-FR-A8YD	1103
TCGA-EB-A6L9-06A	0	TCGA-EB-A6L9	1109
TCGA-EE-A3J5-06A	1	TCGA-EE-A3J5	1124
TCGA-FW-A3R5-06A	0	TCGA-FW-A3R5	1124
TCGA-FW-A3R5-11A	0	TCGA-FW-A3R5	1124
TCGA-DA-A95W-06A	0	TCGA-DA-A95W	1136
TCGA-YG-AA3O-06A	1	TCGA-YG-AA3O	1154
TCGA-GN-A4U5-01A	0	TCGA-GN-A4U5	1156
TCGA-EB-A3XD-01A	0	TCGA-EB-A3XD	1160
TCGA-FR-A7UA-06A	0	TCGA-FR-A7UA	1164
TCGA-EE-A2A5-06A	1	TCGA-EE-A2A5	1195
TCGA-GN-A4U4-06A	0	TCGA-GN-A4U4	1197
TCGA-D3-A3MU-06A	0	TCGA-D3-A3MU	1209
TCGA-WE-AAA0-06A	0	TCGA-WE-AAA0	1229
TCGA-DA-A1IB-06A	1	TCGA-DA-A1IB	1235
TCGA-ER-A2NH-06A	0	TCGA-ER-A2NH	1264
TCGA-EE-A3AG-06A	1	TCGA-EE-A3AG	1265
TCGA-D3-A2JH-06A	0	TCGA-D3-A2JH	1280
TCGA-W3-AA1V-06B	1	TCGA-W3-AA1V	1280
TCGA-EE-A2GR-06A	1	TCGA-EE-A2GR	1301
TCGA-EE-A2MQ-06A	1	TCGA-EE-A2MQ	1315
TCGA-DA-A3F8-06A	0	TCGA-DA-A3F8	1319
TCGA-D3-A2J6-06A	1	TCGA-D3-A2J6	1321
TCGA-ER-A2NC-06A	1	TCGA-ER-A2NC	1333
TCGA-ER-A19N-06A	1	TCGA-ER-A19N	1341
TCGA-ER-A194-01A	1	TCGA-ER-A194	1354
TCGA-EE-A2GT-06A	0	TCGA-EE-A2GT	1365
TCGA-D3-A3MV-06A	0	TCGA-D3-A3MV	1378
TCGA-D3-A3C8-06A	0	TCGA-D3-A3C8	1409
TCGA-FS-A1ZE-06A	1	TCGA-FS-A1ZE	1413
TCGA-EE-A2A0-06A	1	TCGA-EE-A2A0	1424
TCGA-ER-A3EV-06A	1	TCGA-ER-A3EV	1429
TCGA-D3-A3C7-06A	0	TCGA-D3-A3C7	1429
TCGA-EE-A2MD-06A	1	TCGA-EE-A2MD	1438
TCGA-FS-A1ZJ-06A	1	TCGA-FS-A1ZJ	1441
TCGA-EE-A2MN-06A	1	TCGA-EE-A2MN	1446
TCGA-GN-A26D-06A	1	TCGA-GN-A26D	1460
TCGA-FS-A1YX-06A	1	TCGA-FS-A1YX	1478
TCGA-EE-A2GI-06A	0	TCGA-EE-A2GI	1482
TCGA-FS-A1ZB-06A	1	TCGA-FS-A1ZB	1486
TCGA-GN-A4U8-11A	0	TCGA-GN-A4U8	1487
TCGA-GN-A4U8-06A	0	TCGA-GN-A4U8	1487
TCGA-ER-A19C-06A	1	TCGA-ER-A19C	1487
TCGA-ER-A2NG-06A	1	TCGA-ER-A2NG	1490
TCGA-WE-A8K1-06A	0	TCGA-WE-A8K1	1492
TCGA-YD-A9TA-06A	0	TCGA-YD-A9TA	1496
TCGA-ER-A19S-06A	0	TCGA-ER-A19S	1505
TCGA-FS-A1ZW-06A	0	TCGA-FS-A1ZW	1505
TCGA-WE-A8ZY-06A	1	TCGA-WE-A8ZY	1506
TCGA-GN-A8LK-06A	1	TCGA-GN-A8LK	1524
TCGA-FS-A4F2-06A	1	TCGA-FS-A4F2	1525
TCGA-ER-A198-06A	1	TCGA-ER-A198	1544
TCGA-ER-A19Q-06A	1	TCGA-ER-A19Q	1548
TCGA-EE-A3JE-06A	0	TCGA-EE-A3JE	1562
TCGA-FS-A1ZT-06A	0	TCGA-FS-A1ZT	1617
TCGA-EE-A3JA-06A	1	TCGA-EE-A3JA	1618
TCGA-EE-A2MU-06A	0	TCGA-EE-A2MU	1620
TCGA-FS-A1ZD-06A	1	TCGA-FS-A1ZD	1628
TCGA-DA-A1I8-06A	1	TCGA-DA-A1I8	1640
TCGA-EB-A5SH-06A	0	TCGA-EB-A5SH	1643
TCGA-FS-A4FC-06A	1	TCGA-FS-A4FC	1655
TCGA-EE-A3AE-06A	0	TCGA-EE-A3AE	1658
TCGA-D9-A149-06A	0	TCGA-D9-A149	1663
TCGA-EE-A2GK-06A	0	TCGA-EE-A2GK	1665
TCGA-FW-A3TU-06A	1	TCGA-FW-A3TU	1691
TCGA-D3-A51F-06A	0	TCGA-D3-A51F	1695
TCGA-D3-A51H-06A	0	TCGA-D3-A51H	1714
TCGA-EE-A29P-06A	0	TCGA-EE-A29P	1716
TCGA-EE-A29M-06A	0	TCGA-EE-A29M	1729
TCGA-D3-A3C6-06A	1	TCGA-D3-A3C6	1766
TCGA-D3-A8GI-06A	1	TCGA-D3-A8GI	1780
TCGA-ER-A196-01A	0	TCGA-ER-A196	1785
TCGA-EB-A5UN-06A	0	TCGA-EB-A5UN	1792
TCGA-WE-A8ZN-06A	0	TCGA-WE-A8ZN	1794
TCGA-EE-A2GB-06A	0	TCGA-EE-A2GB	1803
TCGA-GN-A9SD-06A	1	TCGA-GN-A9SD	1807
TCGA-D3-A2JP-06A	0	TCGA-D3-A2JP	1812
TCGA-EE-A2A2-06A	0	TCGA-EE-A2A2	1814
TCGA-D3-A3CE-06A	1	TCGA-D3-A3CE	1832
TCGA-ER-A19M-06A	1	TCGA-ER-A19M	1857
TCGA-WE-A8K5-06A	1	TCGA-WE-A8K5	1860
TCGA-EE-A29S-06A	1	TCGA-EE-A29S	1864
TCGA-EE-A2MC-06A	1	TCGA-EE-A2MC	1871
TCGA-D3-A2JF-06A	0	TCGA-D3-A2JF	1888
TCGA-GN-A268-06A	1	TCGA-GN-A268	1910
TCGA-W3-A825-06A	1	TCGA-W3-A825	1917
TCGA-WE-A8ZQ-06A	0	TCGA-WE-A8ZQ	1923
TCGA-EE-A29A-06A	1	TCGA-EE-A29A	1927
TCGA-EE-A29E-06A	0	TCGA-EE-A29E	1940
TCGA-D3-A51R-06A	0	TCGA-D3-A51R	1941
TCGA-EE-A3AC-06A	0	TCGA-EE-A3AC	1948
TCGA-EE-A3J7-06A	0	TCGA-EE-A3J7	1949
TCGA-GN-A267-06A	1	TCGA-GN-A267	1960
TCGA-EE-A29H-06A	0	TCGA-EE-A29H	1966
TCGA-D3-A2J8-06A	1	TCGA-D3-A2J8	1992
TCGA-HR-A2OH-06A	1	TCGA-HR-A2OH	2004
TCGA-DA-A1IA-06A	1	TCGA-DA-A1IA	2005
TCGA-D3-A2JO-06A	0	TCGA-D3-A2JO	2010
TCGA-3N-A9WC-06A	0	TCGA-3N-A9WC	2022
TCGA-D3-A2JN-06A	1	TCGA-D3-A2JN	2022
TCGA-FS-A4F4-06A	1	TCGA-FS-A4F4	2028
TCGA-EE-A29Q-06A	1	TCGA-EE-A29Q	2030
TCGA-EE-A2GC-06A	0	TCGA-EE-A2GC	2051
TCGA-DA-A1IC-06A	1	TCGA-DA-A1IC	2071
TCGA-EE-A184-06A	1	TCGA-EE-A184	2073
TCGA-EB-A5SG-06A	0	TCGA-EB-A5SG	2076
TCGA-W3-AA1Q-06A	1	TCGA-W3-AA1Q	2101
TCGA-WE-A8ZO-06A	0	TCGA-WE-A8ZO	2145
TCGA-EE-A2MT-06A	0	TCGA-EE-A2MT	2166
TCGA-D3-A1Q6-07A	1	TCGA-D3-A1Q6	2184
TCGA-D3-A1Q6-06A	1	TCGA-D3-A1Q6	2184
TCGA-EE-A29G-06A	1	TCGA-EE-A29G	2192
TCGA-DA-A95V-06A	0	TCGA-DA-A95V	2193
TCGA-DA-A95X-06A	0	TCGA-DA-A95X	2249
TCGA-EE-A2GJ-06A	1	TCGA-EE-A2GJ	2270
TCGA-FS-A1ZP-06A	1	TCGA-FS-A1ZP	2273
TCGA-EE-A2GM-06B	0	TCGA-EE-A2GM	2296
TCGA-DA-A1HV-06A	0	TCGA-DA-A1HV	2329
TCGA-D9-A6EC-06A	0	TCGA-D9-A6EC	2359
TCGA-ER-A19A-06A	0	TCGA-ER-A19A	2365
TCGA-FS-A4F0-06A	0	TCGA-FS-A4F0	2367
TCGA-EE-A29C-06A	1	TCGA-EE-A29C	2402
TCGA-D3-A8GC-06A	1	TCGA-D3-A8GC	2421
TCGA-EE-A2GL-06A	0	TCGA-EE-A2GL	2423
TCGA-FS-A4FD-06A	1	TCGA-FS-A4FD	2454
TCGA-EE-A2GS-06A	1	TCGA-EE-A2GS	2470
TCGA-EE-A29B-06A	1	TCGA-EE-A29B	2588
TCGA-EE-A2A6-06A	0	TCGA-EE-A2A6	2620
TCGA-D3-A2JC-06A	0	TCGA-D3-A2JC	2639
TCGA-D3-A3CC-06A	0	TCGA-D3-A3CC	2644
TCGA-DA-A1I7-06A	0	TCGA-DA-A1I7	2703
TCGA-D3-A8GL-06A	1	TCGA-D3-A8GL	2711
TCGA-D3-A1QA-07A	0	TCGA-D3-A1QA	2765
TCGA-D3-A1QA-06A	0	TCGA-D3-A1QA	2765
TCGA-EE-A20F-06A	0	TCGA-EE-A20F	2785
TCGA-FR-A3YN-06A	0	TCGA-FR-A3YN	2828
TCGA-ER-A3ET-06A	1	TCGA-ER-A3ET	2829
TCGA-EE-A2GU-06A	0	TCGA-EE-A2GU	2884
TCGA-EE-A180-06A	1	TCGA-EE-A180	2889
TCGA-D3-A1QB-06A	0	TCGA-D3-A1QB	2912
TCGA-EE-A2MJ-06A	1	TCGA-EE-A2MJ	2927
TCGA-GN-A265-06A	0	TCGA-GN-A265	2948
TCGA-Z2-AA3S-06A	0	TCGA-Z2-AA3S	2950
TCGA-ER-A19B-06A	1	TCGA-ER-A19B	2993
TCGA-FS-A1ZM-06A	0	TCGA-FS-A1ZM	3080
TCGA-WE-A8ZM-06A	0	TCGA-WE-A8ZM	3082
TCGA-EE-A2GN-06A	1	TCGA-EE-A2GN	3106
TCGA-D3-A2J7-06A	1	TCGA-D3-A2J7	3136
TCGA-EE-A2MG-06A	1	TCGA-EE-A2MG	3139
TCGA-EE-A2ME-06A	1	TCGA-EE-A2ME	3141
TCGA-D3-A3MR-06A	0	TCGA-D3-A3MR	3151
TCGA-FR-A8YE-06A	0	TCGA-FR-A8YE	3176
TCGA-W3-AA21-06A	1	TCGA-W3-AA21	3195
TCGA-ER-A1A1-06A	0	TCGA-ER-A1A1	3196
TCGA-D3-A8GM-06A	1	TCGA-D3-A8GM	3259
TCGA-W3-AA1R-06A	1	TCGA-W3-AA1R	3379
TCGA-D3-A1Q4-06A	0	TCGA-D3-A1Q4	3408
TCGA-D3-A1Q5-06A	1	TCGA-D3-A1Q5	3424
TCGA-D3-A2JG-06A	1	TCGA-D3-A2JG	3453
TCGA-D3-A2JA-06A	0	TCGA-D3-A2JA	3514
TCGA-EE-A2A1-06A	0	TCGA-EE-A2A1	3527
TCGA-D3-A8GS-06A	1	TCGA-D3-A8GS	3564
TCGA-GN-A264-06A	1	TCGA-GN-A264	3587
TCGA-W3-A828-06A	1	TCGA-W3-A828	3683
TCGA-GN-A4U3-06A	0	TCGA-GN-A4U3	3708
TCGA-EE-A3AB-06A	0	TCGA-EE-A3AB	3733
TCGA-EE-A3AA-06A	0	TCGA-EE-A3AA	3781
TCGA-D3-A5GU-06A	0	TCGA-D3-A5GU	3808
TCGA-D3-A5GL-06A	0	TCGA-D3-A5GL	3826
TCGA-EE-A2GO-06A	0	TCGA-EE-A2GO	3857
TCGA-EE-A3J4-06A	1	TCGA-EE-A3J4	3869
TCGA-EE-A2M6-06A	0	TCGA-EE-A2M6	3932
TCGA-D3-A8GR-06A	1	TCGA-D3-A8GR	3943
TCGA-D3-A3BZ-06A	0	TCGA-D3-A3BZ	3976
TCGA-ER-A19L-06A	1	TCGA-ER-A19L	4000
TCGA-D3-A1Q7-06A	0	TCGA-D3-A1Q7	4053
TCGA-FS-A1ZQ-06A	1	TCGA-FS-A1ZQ	4062
TCGA-EE-A20B-06A	0	TCGA-EE-A20B	4070
TCGA-EE-A3JH-06A	0	TCGA-EE-A3JH	4086
TCGA-EE-A2MR-06A	0	TCGA-EE-A2MR	4088
TCGA-DA-A1I5-06A	0	TCGA-DA-A1I5	4107
TCGA-D3-A5GN-06A	0	TCGA-D3-A5GN	4129
TCGA-D3-A5GO-06A	0	TCGA-D3-A5GO	4195
TCGA-EE-A3AH-06A	1	TCGA-EE-A3AH	4222
TCGA-GN-A262-06A	0	TCGA-GN-A262	4255
TCGA-DA-A1HY-06A	0	TCGA-DA-A1HY	4407
TCGA-D3-A51J-06A	0	TCGA-D3-A51J	4414
TCGA-ER-A19W-06A	1	TCGA-ER-A19W	4507
TCGA-FS-A1ZS-06A	0	TCGA-FS-A1ZS	4526
TCGA-ER-A42L-06A	0	TCGA-ER-A42L	4533
TCGA-EE-A20C-06A	1	TCGA-EE-A20C	4601
TCGA-D9-A148-06A	0	TCGA-D9-A148	4609
TCGA-ER-A19H-06A	1	TCGA-ER-A19H	4634
TCGA-D3-A8GP-06A	0	TCGA-D3-A8GP	4638
TCGA-EE-A3JI-06A	1	TCGA-EE-A3JI	4648
TCGA-D3-A8GN-06A	0	TCGA-D3-A8GN	4897
TCGA-ER-A19P-06A	1	TCGA-ER-A19P	4930
TCGA-EE-A2MS-06A	0	TCGA-EE-A2MS	4942
TCGA-D3-A3CB-06A	0	TCGA-D3-A3CB	5065
TCGA-D3-A8GV-06A	1	TCGA-D3-A8GV	5101
TCGA-EE-A2MM-06A	1	TCGA-EE-A2MM	5107
TCGA-D3-A2JB-06A	1	TCGA-D3-A2JB	5110
TCGA-EE-A20H-06A	1	TCGA-EE-A20H	5118
TCGA-D3-A8GK-06A	0	TCGA-D3-A8GK	5177
TCGA-D3-A2JL-06A	0	TCGA-D3-A2JL	5219
TCGA-EE-A3J3-06A	1	TCGA-EE-A3J3	5237
TCGA-EE-A2GE-06A	0	TCGA-EE-A2GE	5286
TCGA-FR-A44A-06A	0	TCGA-FR-A44A	5299
TCGA-D3-A51E-06A	0	TCGA-D3-A51E	5318
TCGA-FS-A4F8-06A	1	TCGA-FS-A4F8	5318
TCGA-DA-A1I2-06A	1	TCGA-DA-A1I2	5370
TCGA-D3-A5GR-06A	0	TCGA-D3-A5GR	5424
TCGA-EE-A2MK-06A	0	TCGA-EE-A2MK	5487
TCGA-EE-A29W-06A	0	TCGA-EE-A29W	5932
TCGA-EE-A3JB-06A	0	TCGA-EE-A3JB	6138
TCGA-FS-A1Z0-06A	1	TCGA-FS-A1Z0	6164
TCGA-EE-A2MI-06A	1	TCGA-EE-A2MI	6225
TCGA-EE-A2ML-06A	1	TCGA-EE-A2ML	6590
TCGA-FS-A1YW-06A	1	TCGA-FS-A1YW	6598
TCGA-W3-AA1W-06A	0	TCGA-W3-AA1W	6666
TCGA-EE-A2GH-06A	0	TCGA-EE-A2GH	6699
TCGA-FR-A729-06A	0	TCGA-FR-A729	6716
TCGA-DA-A1I1-06A	0	TCGA-DA-A1I1	6768
TCGA-DA-A3F5-06A	1	TCGA-DA-A3F5	6873
TCGA-W3-A824-06A	0	TCGA-W3-A824	6940
TCGA-FS-A1YY-06A	1	TCGA-FS-A1YY	6953
TCGA-D3-A8GJ-06A	0	TCGA-D3-A8GJ	7342
TCGA-ER-A3ES-06A	1	TCGA-ER-A3ES	7514
TCGA-EE-A2MP-06A	0	TCGA-EE-A2MP	7563
TCGA-EE-A2MF-06A	1	TCGA-EE-A2MF	8174
TCGA-OD-A75X-06A	1	TCGA-OD-A75X	9061
TCGA-ER-A19G-06A	0	TCGA-ER-A19G	9188
TCGA-EE-A2GD-06A	1	TCGA-EE-A2GD	10346
TCGA-FS-A1ZC-06A	1	TCGA-FS-A1ZC	10870
TCGA-LH-A9QB-06A	0	TCGA-LH-A9QB	11217
TCGA-EE-A29T-06A	0	TCGA-EE-A29T	11252
