# Supplementary material for: Pan-cancer analysis reveals signal transducer and activator of transcription (STAT) gene family as biomarkers for prognostic prediction and therapeutic guidance
Source: Front Genet. 2023 Mar 9;14:1120500. doi: 10.3389/fgene.2023.1120500 (PMC10034013; doi:10.3389/fgene.2023.1120500)
Supplement: Supplementary file 2 [file DataSheet1.ZIP › Source data/TCGA-STAD.survival.tsv]

sample	OS	_PATIENT	OS.time
TCGA-CG-4306-01A	1	TCGA-CG-4306	1
TCGA-HU-A4GQ-01A	1	TCGA-HU-A4GQ	3
TCGA-FP-A8CX-01A	0	TCGA-FP-A8CX	7
TCGA-HU-A4GY-01A	0	TCGA-HU-A4GY	8
TCGA-HU-A4GY-11A	0	TCGA-HU-A4GY	8
TCGA-BR-8363-01A	1	TCGA-BR-8363	8
TCGA-BR-A4J9-01A	0	TCGA-BR-A4J9	14
TCGA-BR-A4J4-01A	0	TCGA-BR-A4J4	16
TCGA-FP-8631-01A	0	TCGA-FP-8631	17
TCGA-BR-8285-01A	1	TCGA-BR-8285	17
TCGA-EQ-5647-01A	1	TCGA-EQ-5647	19
TCGA-EQ-5647-11A	1	TCGA-EQ-5647	19
TCGA-BR-A4J6-01A	0	TCGA-BR-A4J6	20
TCGA-BR-8077-01A	0	TCGA-BR-8077	21
TCGA-BR-8380-01A	1	TCGA-BR-8380	21
TCGA-BR-A4J1-01A	1	TCGA-BR-A4J1	22
TCGA-HU-8610-01A	0	TCGA-HU-8610	23
TCGA-HU-8610-11A	0	TCGA-HU-8610	23
TCGA-ZQ-A9CR-01A	1	TCGA-ZQ-A9CR	24
TCGA-VQ-A8DL-01A	1	TCGA-VQ-A8DL	28
TCGA-BR-8366-01A	0	TCGA-BR-8366	29
TCGA-CG-5722-01A	0	TCGA-CG-5722	30
TCGA-CG-5722-11A	0	TCGA-CG-5722	30
TCGA-CG-5720-01A	1	TCGA-CG-5720	30
TCGA-CG-5720-11A	1	TCGA-CG-5720	30
TCGA-CG-5719-01A	0	TCGA-CG-5719	31
TCGA-BR-8487-01A	0	TCGA-BR-8487	34
TCGA-BR-A4PF-01A	0	TCGA-BR-A4PF	35
TCGA-BR-A4CS-01A	1	TCGA-BR-A4CS	45
TCGA-HU-8238-11A	0	TCGA-HU-8238	46
TCGA-HU-8238-01A	0	TCGA-HU-8238	46
TCGA-VQ-A91U-01A	1	TCGA-VQ-A91U	52
TCGA-VQ-A8PM-01A	1	TCGA-VQ-A8PM	57
TCGA-HU-A4H0-11A	0	TCGA-HU-A4H0	64
TCGA-HU-A4H0-01A	0	TCGA-HU-A4H0	64
TCGA-BR-8295-01A	1	TCGA-BR-8295	67
TCGA-VQ-A8PF-01A	1	TCGA-VQ-A8PF	76
TCGA-IP-7968-11A	0	TCGA-IP-7968	77
TCGA-IP-7968-01A	0	TCGA-IP-7968	77
TCGA-VQ-A94P-01A	1	TCGA-VQ-A94P	81
TCGA-BR-8289-01A	1	TCGA-BR-8289	81
TCGA-VQ-A8PJ-01A	1	TCGA-VQ-A8PJ	82
TCGA-CG-4301-01A	0	TCGA-CG-4301	92
TCGA-HU-A4GC-01A	0	TCGA-HU-A4GC	99
TCGA-HU-A4GC-11A	0	TCGA-HU-A4GC	99
TCGA-BR-8370-01A	0	TCGA-BR-8370	101
TCGA-IN-8663-01A	1	TCGA-IN-8663	103
TCGA-IN-8663-11A	1	TCGA-IN-8663	103
TCGA-BR-7901-01A	1	TCGA-BR-7901	105
TCGA-IN-7808-11A	1	TCGA-IN-7808	105
TCGA-IN-7808-01A	1	TCGA-IN-7808	105
TCGA-FP-7735-11A	1	TCGA-FP-7735	106
TCGA-FP-7735-01A	1	TCGA-FP-7735	106
TCGA-MX-A5UG-01A	1	TCGA-MX-A5UG	113
TCGA-BR-8384-01A	0	TCGA-BR-8384	113
TCGA-CG-5730-11A	0	TCGA-CG-5730	122
TCGA-CG-5730-01A	0	TCGA-CG-5730	122
TCGA-CG-4440-01A	1	TCGA-CG-4440	122
TCGA-BR-4253-11A	1	TCGA-BR-4253	124
TCGA-BR-4253-01A	1	TCGA-BR-4253	124
TCGA-BR-4255-01A	1	TCGA-BR-4255	124
TCGA-BR-4255-11A	1	TCGA-BR-4255	124
TCGA-BR-8368-01A	0	TCGA-BR-8368	131
TCGA-D7-A748-01A	1	TCGA-D7-A748	132
TCGA-VQ-A925-01A	1	TCGA-VQ-A925	138
TCGA-R5-A804-01A	1	TCGA-R5-A804	140
TCGA-BR-4187-11A	1	TCGA-BR-4187	141
TCGA-BR-4187-01A	1	TCGA-BR-4187	141
TCGA-FP-8210-01A	1	TCGA-FP-8210	153
TCGA-FP-8210-11A	1	TCGA-FP-8210	153
TCGA-BR-A4QM-01A	0	TCGA-BR-A4QM	156
TCGA-RD-A7BW-01A	1	TCGA-RD-A7BW	156
TCGA-BR-8483-01A	0	TCGA-BR-8483	164
TCGA-VQ-A8DU-01A	1	TCGA-VQ-A8DU	166
TCGA-FP-A4BF-01A	1	TCGA-FP-A4BF	168
TCGA-KB-A6F5-01A	0	TCGA-KB-A6F5	169
TCGA-HU-A4G3-01A	0	TCGA-HU-A4G3	170
TCGA-HU-A4G3-11A	0	TCGA-HU-A4G3	170
TCGA-VQ-A928-01A	1	TCGA-VQ-A928	174
TCGA-SW-A7EB-01A	0	TCGA-SW-A7EB	176
TCGA-D7-A4YV-01A	1	TCGA-D7-A4YV	180
TCGA-HU-8243-01A	1	TCGA-HU-8243	180
TCGA-HU-8243-11A	1	TCGA-HU-8243	180
TCGA-CG-5721-01A	0	TCGA-CG-5721	183
TCGA-CG-5721-11A	0	TCGA-CG-5721	183
TCGA-R5-A7ZR-01A	1	TCGA-R5-A7ZR	185
TCGA-BR-A453-01A	1	TCGA-BR-A453	185
TCGA-BR-4267-01A	1	TCGA-BR-4267	188
TCGA-BR-4267-11A	1	TCGA-BR-4267	188
TCGA-BR-8360-01A	0	TCGA-BR-8360	188
TCGA-FP-A9TM-01A	0	TCGA-FP-A9TM	189
TCGA-BR-8592-01A	1	TCGA-BR-8592	191
TCGA-CD-A486-01A	1	TCGA-CD-A486	192
TCGA-IN-A6RP-01A	0	TCGA-IN-A6RP	196
TCGA-HU-A4GT-01A	0	TCGA-HU-A4GT	198
TCGA-IN-A7NR-01A	0	TCGA-IN-A7NR	198
TCGA-HU-A4GU-01A	0	TCGA-HU-A4GU	200
TCGA-CD-A4MG-01A	1	TCGA-CD-A4MG	200
TCGA-VQ-A927-01A	1	TCGA-VQ-A927	200
TCGA-BR-4280-01A	1	TCGA-BR-4280	201
TCGA-BR-4280-11A	1	TCGA-BR-4280	201
TCGA-BR-4183-01A	1	TCGA-BR-4183	201
TCGA-BR-4183-11A	1	TCGA-BR-4183	201
TCGA-IN-A6RR-01A	1	TCGA-IN-A6RR	205
TCGA-CG-5717-01A	1	TCGA-CG-5717	212
TCGA-BR-4184-11A	1	TCGA-BR-4184	212
TCGA-BR-4184-01A	1	TCGA-BR-4184	212
TCGA-CG-4469-01A	1	TCGA-CG-4469	215
TCGA-D7-A74B-01A	1	TCGA-D7-A74B	217
TCGA-CD-8527-01A	1	TCGA-CD-8527	218
TCGA-BR-8381-01A	0	TCGA-BR-8381	224
TCGA-BR-8297-01A	0	TCGA-BR-8297	225
TCGA-BR-4188-01A	1	TCGA-BR-4188	226
TCGA-BR-4188-11A	1	TCGA-BR-4188	226
TCGA-BR-A452-01A	1	TCGA-BR-A452	229
TCGA-BR-8676-01A	0	TCGA-BR-8676	229
TCGA-VQ-A8P5-01A	1	TCGA-VQ-A8P5	235
TCGA-CG-4436-01A	0	TCGA-CG-4436	243
TCGA-EQ-8122-11A	1	TCGA-EQ-8122	243
TCGA-EQ-8122-01A	1	TCGA-EQ-8122	243
TCGA-CG-5734-01A	1	TCGA-CG-5734	243
TCGA-CG-5734-11A	1	TCGA-CG-5734	243
TCGA-BR-8284-01A	1	TCGA-BR-8284	245
TCGA-CG-4437-01A	0	TCGA-CG-4437	245
TCGA-BR-8687-01A	1	TCGA-BR-8687	250
TCGA-D7-A747-01A	1	TCGA-D7-A747	255
TCGA-R5-A7ZF-01A	1	TCGA-R5-A7ZF	259
TCGA-RD-A7BT-01A	1	TCGA-RD-A7BT	262
TCGA-RD-A8N6-01A	1	TCGA-RD-A8N6	272
TCGA-BR-A4IZ-01A	1	TCGA-BR-A4IZ	273
TCGA-BR-6710-11A	0	TCGA-BR-6710	273
TCGA-BR-6710-01A	0	TCGA-BR-6710	273
TCGA-HU-A4GP-01A	0	TCGA-HU-A4GP	273
TCGA-HU-A4GP-11A	0	TCGA-HU-A4GP	273
TCGA-CG-4465-01A	1	TCGA-CG-4465	274
TCGA-VQ-A922-01A	1	TCGA-VQ-A922	275
TCGA-BR-7957-11A	1	TCGA-BR-7957	276
TCGA-BR-7957-01A	1	TCGA-BR-7957	276
TCGA-BR-6565-01A	1	TCGA-BR-6565	279
TCGA-BR-8485-01A	0	TCGA-BR-8485	280
TCGA-BR-7197-01A	0	TCGA-BR-7197	280
TCGA-BR-7197-11A	0	TCGA-BR-7197	280
TCGA-R5-A805-01A	1	TCGA-R5-A805	281
TCGA-VQ-A8PO-01A	1	TCGA-VQ-A8PO	282
TCGA-BR-8590-01A	1	TCGA-BR-8590	284
TCGA-BR-4256-01A	1	TCGA-BR-4256	284
TCGA-BR-4256-11A	1	TCGA-BR-4256	284
TCGA-B7-A5TN-01A	0	TCGA-B7-A5TN	287
TCGA-B7-A5TK-01A	0	TCGA-B7-A5TK	288
TCGA-VQ-A91X-01A	1	TCGA-VQ-A91X	289
TCGA-BR-4279-01A	1	TCGA-BR-4279	291
TCGA-BR-4279-11A	1	TCGA-BR-4279	291
TCGA-BR-8080-01A	1	TCGA-BR-8080	292
TCGA-BR-4257-01A	1	TCGA-BR-4257	294
TCGA-BR-4257-11A	1	TCGA-BR-4257	294
TCGA-VQ-A91Y-01A	1	TCGA-VQ-A91Y	296
TCGA-BR-8683-01A	1	TCGA-BR-8683	300
TCGA-MX-A663-01A	1	TCGA-MX-A663	300
TCGA-D7-6527-01A	1	TCGA-D7-6527	312
TCGA-IN-A7NT-01A	0	TCGA-IN-A7NT	323
TCGA-BR-8690-01A	0	TCGA-BR-8690	325
TCGA-B7-A5TJ-01A	0	TCGA-B7-A5TJ	335
TCGA-RD-A7BS-01A	1	TCGA-RD-A7BS	336
TCGA-FP-A4BE-01A	0	TCGA-FP-A4BE	337
TCGA-FP-A4BE-11A	0	TCGA-FP-A4BE	337
TCGA-CD-5803-01A	1	TCGA-CD-5803	341
TCGA-D7-A6EV-01A	0	TCGA-D7-A6EV	342
TCGA-VQ-A94T-01A	1	TCGA-VQ-A94T	342
TCGA-D7-6820-01A	0	TCGA-D7-6820	344
TCGA-D7-A6EX-01A	0	TCGA-D7-A6EX	344
TCGA-CD-A489-01A	1	TCGA-CD-A489	344
TCGA-F1-A72C-01A	0	TCGA-F1-A72C	346
TCGA-D7-A6EY-01A	1	TCGA-D7-A6EY	348
TCGA-BR-8060-01A	1	TCGA-BR-8060	348
TCGA-BR-8060-11A	1	TCGA-BR-8060	348
TCGA-CD-A48C-01A	1	TCGA-CD-A48C	353
TCGA-CD-8532-01A	1	TCGA-CD-8532	354
TCGA-VQ-A91D-01A	1	TCGA-VQ-A91D	356
TCGA-IN-A7NU-01A	0	TCGA-IN-A7NU	356
TCGA-B7-5818-01A	0	TCGA-B7-5818	356
TCGA-HU-A4GH-01A	0	TCGA-HU-A4GH	358
TCGA-HU-A4GH-11A	0	TCGA-HU-A4GH	358
TCGA-CD-A4MI-01A	1	TCGA-CD-A4MI	358
TCGA-BR-8371-01A	1	TCGA-BR-8371	359
TCGA-CG-4472-01A	0	TCGA-CG-4472	365
TCGA-CG-4455-01A	0	TCGA-CG-4455	366
TCGA-CG-5724-11A	1	TCGA-CG-5724	366
TCGA-CG-5724-01A	1	TCGA-CG-5724	366
TCGA-CD-8534-01A	0	TCGA-CD-8534	367
TCGA-BR-6709-11A	1	TCGA-BR-6709	370
TCGA-BR-6709-01A	1	TCGA-BR-6709	370
TCGA-CD-A4MH-01A	0	TCGA-CD-A4MH	371
TCGA-CD-A487-01A	0	TCGA-CD-A487	374
TCGA-CD-8529-01A	0	TCGA-CD-8529	374
TCGA-D7-6822-01A	0	TCGA-D7-6822	375
TCGA-CD-8528-01A	0	TCGA-CD-8528	375
TCGA-D7-6818-01A	1	TCGA-D7-6818	376
TCGA-CD-8530-01A	0	TCGA-CD-8530	377
TCGA-CD-5813-01A	1	TCGA-CD-5813	377
TCGA-CD-8536-01A	0	TCGA-CD-8536	378
TCGA-CD-A48A-01A	0	TCGA-CD-A48A	378
TCGA-VQ-AA6K-01A	1	TCGA-VQ-AA6K	378
TCGA-IN-A6RJ-01A	0	TCGA-IN-A6RJ	379
TCGA-CD-8526-01A	0	TCGA-CD-8526	381
TCGA-CD-8531-01A	0	TCGA-CD-8531	383
TCGA-CD-8525-01A	0	TCGA-CD-8525	383
TCGA-IN-A6RS-01A	0	TCGA-IN-A6RS	383
TCGA-CD-A4MJ-01A	0	TCGA-CD-A4MJ	384
TCGA-D7-5578-01A	0	TCGA-D7-5578	385
TCGA-CD-8524-01A	0	TCGA-CD-8524	388
TCGA-VQ-A8PH-01A	1	TCGA-VQ-A8PH	389
TCGA-BR-8588-01A	0	TCGA-BR-8588	389
TCGA-D7-6817-01A	0	TCGA-D7-6817	389
TCGA-CD-8535-01A	0	TCGA-CD-8535	390
TCGA-BR-A4IY-01A	0	TCGA-BR-A4IY	392
TCGA-HU-A4H2-01A	0	TCGA-HU-A4H2	394
TCGA-VQ-A8DZ-01A	1	TCGA-VQ-A8DZ	396
TCGA-CD-5799-01A	0	TCGA-CD-5799	396
TCGA-BR-8362-01A	1	TCGA-BR-8362	398
TCGA-CD-5800-01A	0	TCGA-CD-5800	400
TCGA-CD-5801-01A	1	TCGA-CD-5801	401
TCGA-VQ-A8DV-01A	1	TCGA-VQ-A8DV	403
TCGA-IN-A6RL-01A	1	TCGA-IN-A6RL	406
TCGA-D7-6525-01A	1	TCGA-D7-6525	406
TCGA-VQ-A8PS-01A	1	TCGA-VQ-A8PS	406
TCGA-CD-5802-01A	0	TCGA-CD-5802	406
TCGA-CD-5798-01A	0	TCGA-CD-5798	408
TCGA-BR-A4J8-01A	0	TCGA-BR-A4J8	411
TCGA-IN-AB1X-01A	0	TCGA-IN-AB1X	411
TCGA-IN-AB1X-11A	0	TCGA-IN-AB1X	411
TCGA-FP-8211-01A	0	TCGA-FP-8211	413
TCGA-FP-8211-11A	0	TCGA-FP-8211	413
TCGA-BR-6457-11A	0	TCGA-BR-6457	416
TCGA-BR-6457-01A	0	TCGA-BR-6457	416
TCGA-D7-A4YY-01A	0	TCGA-D7-A4YY	419
TCGA-BR-6455-01A	1	TCGA-BR-6455	422
TCGA-BR-A44U-01A	1	TCGA-BR-A44U	422
TCGA-CG-4441-01A	1	TCGA-CG-4441	426
TCGA-BR-8369-01A	0	TCGA-BR-8369	427
TCGA-MX-A666-01A	0	TCGA-MX-A666	427
TCGA-FP-7916-01A	1	TCGA-FP-7916	428
TCGA-HU-A4H8-01A	1	TCGA-HU-A4H8	428
TCGA-BR-A4J2-01A	0	TCGA-BR-A4J2	431
TCGA-D7-A4YT-01A	0	TCGA-D7-A4YT	434
TCGA-VQ-A8PY-01A	1	TCGA-VQ-A8PY	436
TCGA-BR-8059-01A	1	TCGA-BR-8059	439
TCGA-F1-6874-01A	0	TCGA-F1-6874	440
TCGA-D7-8576-01A	1	TCGA-D7-8576	446
TCGA-D7-A4Z0-01A	0	TCGA-D7-A4Z0	449
TCGA-BR-8373-01A	0	TCGA-BR-8373	450
TCGA-CG-5725-11A	1	TCGA-CG-5725	457
TCGA-CG-5725-01A	1	TCGA-CG-5725	457
TCGA-D7-6528-01A	0	TCGA-D7-6528	463
TCGA-BR-7722-01A	1	TCGA-BR-7722	466
TCGA-CD-8533-01A	0	TCGA-CD-8533	468
TCGA-BR-8296-01A	1	TCGA-BR-8296	474
TCGA-VQ-A8PQ-01A	1	TCGA-VQ-A8PQ	476
TCGA-D7-A6F2-01A	0	TCGA-D7-A6F2	476
TCGA-HU-A4HB-11A	1	TCGA-HU-A4HB	477
TCGA-HU-A4HB-01A	1	TCGA-HU-A4HB	477
TCGA-IN-AB1V-11A	0	TCGA-IN-AB1V	479
TCGA-IN-AB1V-01A	0	TCGA-IN-AB1V	479
TCGA-CG-4305-01A	0	TCGA-CG-4305	485
TCGA-BR-6453-01A	0	TCGA-BR-6453	485
TCGA-BR-6453-11A	0	TCGA-BR-6453	485
TCGA-D7-6815-01A	0	TCGA-D7-6815	486
TCGA-BR-A4QL-01A	1	TCGA-BR-A4QL	491
TCGA-VQ-AA6I-01A	1	TCGA-VQ-AA6I	491
TCGA-EQ-A4SO-01A	0	TCGA-EQ-A4SO	494
TCGA-EQ-A4SO-11A	0	TCGA-EQ-A4SO	494
TCGA-VQ-A8PD-01A	1	TCGA-VQ-A8PD	496
TCGA-D7-A4YU-01A	0	TCGA-D7-A4YU	500
TCGA-RD-A7C1-01A	1	TCGA-RD-A7C1	507
TCGA-D7-8572-01A	0	TCGA-D7-8572	511
TCGA-RD-A8NB-01A	1	TCGA-RD-A8NB	513
TCGA-FP-8099-11A	0	TCGA-FP-8099	519
TCGA-FP-8099-01A	0	TCGA-FP-8099	519
TCGA-VQ-AA6D-01A	0	TCGA-VQ-AA6D	521
TCGA-D7-8574-01A	0	TCGA-D7-8574	523
TCGA-D7-6526-01A	0	TCGA-D7-6526	523
TCGA-ZA-A8F6-01A	0	TCGA-ZA-A8F6	525
TCGA-BR-6456-11A	1	TCGA-BR-6456	526
TCGA-BR-6456-01A	1	TCGA-BR-6456	526
TCGA-BR-8365-01A	1	TCGA-BR-8365	533
TCGA-D7-6524-01A	0	TCGA-D7-6524	543
TCGA-VQ-A8PK-01A	1	TCGA-VQ-A8PK	543
TCGA-BR-6706-01A	1	TCGA-BR-6706	549
TCGA-BR-6706-11A	1	TCGA-BR-6706	549
TCGA-BR-7717-01A	1	TCGA-BR-7717	552
TCGA-BR-7717-11A	1	TCGA-BR-7717	552
TCGA-HU-8245-11A	0	TCGA-HU-8245	552
TCGA-HU-8245-01A	0	TCGA-HU-8245	552
TCGA-R5-A7ZE-01B	1	TCGA-R5-A7ZE	554
TCGA-D7-8575-01A	1	TCGA-D7-8575	554
TCGA-BR-4191-01A	1	TCGA-BR-4191	558
TCGA-BR-4191-11A	1	TCGA-BR-4191	558
TCGA-IN-A6RI-01A	0	TCGA-IN-A6RI	559
TCGA-VQ-AA64-01A	1	TCGA-VQ-AA64	560
TCGA-VQ-A8E0-01A	1	TCGA-VQ-A8E0	562
TCGA-D7-6521-01A	0	TCGA-D7-6521	564
TCGA-D7-6522-01A	0	TCGA-D7-6522	566
TCGA-VQ-A91N-01A	1	TCGA-VQ-A91N	570
TCGA-IN-8462-01A	0	TCGA-IN-8462	572
TCGA-IN-8462-11A	0	TCGA-IN-8462	572
TCGA-D7-6520-01A	0	TCGA-D7-6520	573
TCGA-BR-7851-11A	1	TCGA-BR-7851	574
TCGA-BR-7851-01A	1	TCGA-BR-7851	574
TCGA-CG-4466-01A	0	TCGA-CG-4466	577
TCGA-SW-A7EA-01A	0	TCGA-SW-A7EA	579
TCGA-SW-A7EA-11A	0	TCGA-SW-A7EA	579
TCGA-CG-5728-01A	0	TCGA-CG-5728	579
TCGA-CG-5728-11A	0	TCGA-CG-5728	579
TCGA-CG-4449-01A	0	TCGA-CG-4449	580
TCGA-D7-6518-01A	0	TCGA-D7-6518	582
TCGA-BR-6458-01A	1	TCGA-BR-6458	588
TCGA-BR-6458-11A	1	TCGA-BR-6458	588
TCGA-D7-8573-01A	0	TCGA-D7-8573	593
TCGA-FP-7829-01A	0	TCGA-FP-7829	594
TCGA-FP-7829-11A	0	TCGA-FP-7829	594
TCGA-IN-A6RN-01A	0	TCGA-IN-A6RN	594
TCGA-B7-A5TI-01A	0	TCGA-B7-A5TI	595
TCGA-MX-A5UJ-01A	0	TCGA-MX-A5UJ	600
TCGA-BR-6707-01A	1	TCGA-BR-6707	605
TCGA-D7-A74A-01A	0	TCGA-D7-A74A	607
TCGA-BR-8291-01A	1	TCGA-BR-8291	607
TCGA-CG-4300-01A	1	TCGA-CG-4300	609
TCGA-KB-A93G-01A	0	TCGA-KB-A93G	613
TCGA-HU-A4GX-01A	0	TCGA-HU-A4GX	616
TCGA-HU-A4GX-11A	0	TCGA-HU-A4GX	616
TCGA-D7-A6EZ-01A	1	TCGA-D7-A6EZ	618
TCGA-BR-A4PE-01A	0	TCGA-BR-A4PE	621
TCGA-D7-6519-01A	0	TCGA-D7-6519	625
TCGA-BR-A4PD-01A	0	TCGA-BR-A4PD	628
TCGA-VQ-A91Q-01A	1	TCGA-VQ-A91Q	633
TCGA-BR-8686-01A	1	TCGA-BR-8686	635
TCGA-D7-8579-01A	0	TCGA-D7-8579	636
TCGA-D7-5579-01A	0	TCGA-D7-5579	636
TCGA-VQ-A94O-01A	1	TCGA-VQ-A94O	640
TCGA-CG-5733-11A	1	TCGA-CG-5733	641
TCGA-CG-5733-01A	1	TCGA-CG-5733	641
TCGA-HU-8608-01A	0	TCGA-HU-8608	641
TCGA-HU-8608-11A	0	TCGA-HU-8608	641
TCGA-D7-8578-01A	0	TCGA-D7-8578	643
TCGA-HU-A4H6-01A	0	TCGA-HU-A4H6	644
TCGA-F1-A448-01A	0	TCGA-F1-A448	647
TCGA-HU-A4GJ-01A	0	TCGA-HU-A4GJ	650
TCGA-BR-A4QI-01A	1	TCGA-BR-A4QI	652
TCGA-VQ-A8E3-01A	1	TCGA-VQ-A8E3	661
TCGA-VQ-A91E-01A	0	TCGA-VQ-A91E	664
TCGA-BR-7196-01A	0	TCGA-BR-7196	666
TCGA-CG-4460-01A	1	TCGA-CG-4460	669
TCGA-VQ-A8PE-01A	1	TCGA-VQ-A8PE	675
TCGA-BR-8364-01A	0	TCGA-BR-8364	675
TCGA-D7-A6F0-01A	0	TCGA-D7-A6F0	678
TCGA-FP-7998-01A	0	TCGA-FP-7998	678
TCGA-HU-8602-01A	0	TCGA-HU-8602	679
TCGA-HU-8602-11A	0	TCGA-HU-8602	679
TCGA-HU-A4G8-01A	0	TCGA-HU-A4G8	690
TCGA-HU-A4GD-01A	0	TCGA-HU-A4GD	692
TCGA-HU-8604-11A	0	TCGA-HU-8604	694
TCGA-HU-8604-01A	0	TCGA-HU-8604	694
TCGA-CG-4475-01A	0	TCGA-CG-4475	699
TCGA-VQ-A8PP-01A	1	TCGA-VQ-A8PP	712
TCGA-HU-A4H5-01A	0	TCGA-HU-A4H5	724
TCGA-HU-A4H5-11A	0	TCGA-HU-A4H5	724
TCGA-HU-A4H4-01A	0	TCGA-HU-A4H4	725
TCGA-HU-A4H4-11A	0	TCGA-HU-A4H4	725
TCGA-HU-A4G9-01A	0	TCGA-HU-A4G9	736
TCGA-HU-A4G9-11A	0	TCGA-HU-A4G9	736
TCGA-HU-A4G6-01A	0	TCGA-HU-A4G6	738
TCGA-HU-A4G2-01A	0	TCGA-HU-A4G2	739
TCGA-HU-8244-11A	0	TCGA-HU-8244	742
TCGA-HU-8244-01A	0	TCGA-HU-8244	742
TCGA-D7-8570-01A	0	TCGA-D7-8570	752
TCGA-BR-8678-01A	0	TCGA-BR-8678	754
TCGA-BR-8382-01A	1	TCGA-BR-8382	762
TCGA-BR-8484-01A	1	TCGA-BR-8484	766
TCGA-BR-6705-01A	1	TCGA-BR-6705	779
TCGA-D7-5577-01A	1	TCGA-D7-5577	782
TCGA-HU-A4GF-01A	0	TCGA-HU-A4GF	785
TCGA-VQ-AA6G-01A	1	TCGA-VQ-AA6G	792
TCGA-BR-6564-01A	1	TCGA-BR-6564	794
TCGA-BR-6564-11A	1	TCGA-BR-6564	794
TCGA-BR-8367-01A	1	TCGA-BR-8367	801
TCGA-D7-A6ET-01A	0	TCGA-D7-A6ET	804
TCGA-HJ-7597-01A	1	TCGA-HJ-7597	805
TCGA-B7-5816-01A	0	TCGA-B7-5816	812
TCGA-BR-8677-01A	0	TCGA-BR-8677	813
TCGA-VQ-A94U-01A	0	TCGA-VQ-A94U	819
TCGA-BR-8589-01A	0	TCGA-BR-8589	825
TCGA-VQ-A8PU-01A	1	TCGA-VQ-A8PU	832
TCGA-BR-A4IU-01A	0	TCGA-BR-A4IU	838
TCGA-VQ-AA6J-01A	0	TCGA-VQ-AA6J	838
TCGA-BR-8591-01A	0	TCGA-BR-8591	856
TCGA-BR-A4J5-01A	0	TCGA-BR-A4J5	862
TCGA-VQ-AA69-01A	0	TCGA-VQ-AA69	864
TCGA-BR-A4IV-01A	1	TCGA-BR-A4IV	869
TCGA-BR-7723-01A	1	TCGA-BR-7723	874
TCGA-HU-8249-01A	0	TCGA-HU-8249	881
TCGA-CG-5726-11A	1	TCGA-CG-5726	881
TCGA-CG-5726-01A	1	TCGA-CG-5726	881
TCGA-HU-A4H3-01A	0	TCGA-HU-A4H3	882
TCGA-BR-8286-01A	0	TCGA-BR-8286	895
TCGA-BR-7958-01A	0	TCGA-BR-7958	899
TCGA-BR-8078-01A	0	TCGA-BR-8078	900
TCGA-VQ-A8PT-01A	0	TCGA-VQ-A8PT	900
TCGA-CG-4443-01A	0	TCGA-CG-4443	912
TCGA-HU-A4GN-11A	0	TCGA-HU-A4GN	912
TCGA-HU-A4GN-01A	0	TCGA-HU-A4GN	912
TCGA-HF-A5NB-01A	0	TCGA-HF-A5NB	928
TCGA-BR-6802-01A	0	TCGA-BR-6802	940
TCGA-BR-6802-11A	0	TCGA-BR-6802	940
TCGA-BR-4201-01A	1	TCGA-BR-4201	940
TCGA-BR-4201-11A	1	TCGA-BR-4201	940
TCGA-VQ-A8P8-01A	0	TCGA-VQ-A8P8	942
TCGA-CG-4477-01A	0	TCGA-CG-4477	942
TCGA-BR-8361-01A	0	TCGA-BR-8361	946
TCGA-BR-6803-01A	0	TCGA-BR-6803	949
TCGA-BR-6803-11A	0	TCGA-BR-6803	949
TCGA-BR-8372-01A	0	TCGA-BR-8372	951
TCGA-BR-8680-01A	0	TCGA-BR-8680	972
TCGA-BR-8081-01A	0	TCGA-BR-8081	981
TCGA-BR-A4J7-01A	0	TCGA-BR-A4J7	989
TCGA-BR-8682-01A	0	TCGA-BR-8682	991
TCGA-BR-6566-01A	0	TCGA-BR-6566	997
TCGA-BR-6566-11A	0	TCGA-BR-6566	997
TCGA-VQ-A91S-01A	0	TCGA-VQ-A91S	1000
TCGA-VQ-AA6B-01A	0	TCGA-VQ-AA6B	1002
TCGA-BR-7959-01A	0	TCGA-BR-7959	1010
TCGA-BR-7959-11A	0	TCGA-BR-7959	1010
TCGA-HU-A4HD-01A	0	TCGA-HU-A4HD	1016
TCGA-BR-7715-01A	0	TCGA-BR-7715	1023
TCGA-BR-7715-11A	0	TCGA-BR-7715	1023
TCGA-BR-A44T-01A	0	TCGA-BR-A44T	1038
TCGA-VQ-A8PB-01A	1	TCGA-VQ-A8PB	1043
TCGA-BR-6452-01A	0	TCGA-BR-6452	1055
TCGA-BR-6452-11A	0	TCGA-BR-6452	1055
TCGA-BR-A4CQ-01A	0	TCGA-BR-A4CQ	1064
TCGA-BR-7704-01A	0	TCGA-BR-7704	1072
TCGA-BR-7704-11A	0	TCGA-BR-7704	1072
TCGA-RD-A8N9-01A	0	TCGA-RD-A8N9	1083
TCGA-BR-7707-01A	0	TCGA-BR-7707	1090
TCGA-CG-5718-01A	1	TCGA-CG-5718	1095
TCGA-BR-7703-11A	0	TCGA-BR-7703	1100
TCGA-BR-7703-01A	0	TCGA-BR-7703	1100
TCGA-IN-7806-01A	0	TCGA-IN-7806	1106
TCGA-IN-7806-11A	0	TCGA-IN-7806	1106
TCGA-D7-A4YX-01A	0	TCGA-D7-A4YX	1108
TCGA-KB-A93J-01A	0	TCGA-KB-A93J	1124
TCGA-VQ-A8P3-01A	0	TCGA-VQ-A8P3	1132
TCGA-BR-8058-01A	0	TCGA-BR-8058	1133
TCGA-VQ-A8E7-01B	0	TCGA-VQ-A8E7	1138
TCGA-KB-A93H-01A	0	TCGA-KB-A93H	1145
TCGA-RD-A8MW-01A	1	TCGA-RD-A8MW	1153
TCGA-VQ-A8P2-01A	0	TCGA-VQ-A8P2	1160
TCGA-VQ-AA6A-01A	0	TCGA-VQ-AA6A	1184
TCGA-BR-6563-01A	0	TCGA-BR-6563	1190
TCGA-VQ-A91A-01A	0	TCGA-VQ-A91A	1200
TCGA-BR-7716-01A	0	TCGA-BR-7716	1210
TCGA-BR-7716-11A	0	TCGA-BR-7716	1210
TCGA-BR-6801-01A	0	TCGA-BR-6801	1223
TCGA-RD-A8N0-01A	0	TCGA-RD-A8N0	1236
TCGA-VQ-A94R-01A	1	TCGA-VQ-A94R	1294
TCGA-VQ-A91V-01A	0	TCGA-VQ-A91V	1297
TCGA-VQ-A8E2-01A	0	TCGA-VQ-A8E2	1319
TCGA-VQ-AA68-01A	0	TCGA-VQ-AA68	1328
TCGA-BR-6852-11A	0	TCGA-BR-6852	1367
TCGA-BR-6852-01A	0	TCGA-BR-6852	1367
TCGA-R5-A7O7-01A	0	TCGA-R5-A7O7	1389
TCGA-VQ-A8PC-01A	1	TCGA-VQ-A8PC	1407
TCGA-CG-4444-01A	0	TCGA-CG-4444	1431
TCGA-VQ-A8DT-01A	0	TCGA-VQ-A8DT	1484
TCGA-HF-7134-01A	0	TCGA-HF-7134	1588
TCGA-CG-4438-01A	0	TCGA-CG-4438	1645
TCGA-VQ-AA6F-01A	0	TCGA-VQ-AA6F	1646
TCGA-VQ-A924-01A	1	TCGA-VQ-A924	1686
TCGA-VQ-A91Z-01A	0	TCGA-VQ-A91Z	1690
TCGA-RD-A8N5-01A	1	TCGA-RD-A8N5	1747
TCGA-3M-AB46-01A	0	TCGA-3M-AB46	1765
TCGA-FP-8209-11A	1	TCGA-FP-8209	1811
TCGA-FP-8209-01A	1	TCGA-FP-8209	1811
TCGA-VQ-A91W-01A	0	TCGA-VQ-A91W	1851
TCGA-VQ-A91K-01A	0	TCGA-VQ-A91K	1862
TCGA-HF-7133-01A	0	TCGA-HF-7133	1918
TCGA-KB-A6F7-01A	0	TCGA-KB-A6F7	1935
TCGA-VQ-A8PX-01A	0	TCGA-VQ-A8PX	1964
TCGA-VQ-A92D-01A	0	TCGA-VQ-A92D	2032
TCGA-CG-5732-11A	1	TCGA-CG-5732	2100
TCGA-CG-5732-01A	1	TCGA-CG-5732	2100
TCGA-RD-A8N4-01A	0	TCGA-RD-A8N4	2171
TCGA-F1-6875-11A	1	TCGA-F1-6875	2197
TCGA-F1-6875-01A	1	TCGA-F1-6875	2197
TCGA-VQ-A8PZ-01A	0	TCGA-VQ-A8PZ	2233
TCGA-R5-A7ZI-01A	0	TCGA-R5-A7ZI	2267
TCGA-HF-7132-01A	0	TCGA-HF-7132	2351
TCGA-CG-5727-11A	0	TCGA-CG-5727	2405
TCGA-CG-5727-01A	0	TCGA-CG-5727	2405
TCGA-CG-5723-01A	0	TCGA-CG-5723	2496
TCGA-CG-5723-11A	0	TCGA-CG-5723	2496
TCGA-RD-A8N1-01A	0	TCGA-RD-A8N1	3519
TCGA-RD-A8N2-01A	0	TCGA-RD-A8N2	3540
TCGA-RD-A8MV-01A	0	TCGA-RD-A8MV	3720
