# Supplementary material for: Pan-cancer analysis reveals signal transducer and activator of transcription (STAT) gene family as biomarkers for prognostic prediction and therapeutic guidance
Source: Front Genet. 2023 Mar 9;14:1120500. doi: 10.3389/fgene.2023.1120500 (PMC10034013; doi:10.3389/fgene.2023.1120500)
Supplement: Supplementary file 2 [file DataSheet1.ZIP › Source data/TCGA-TGCT.survival.tsv]

sample	OS	_PATIENT	OS.time
TCGA-4K-AA1I-01A	0	TCGA-4K-AA1I	3
TCGA-XE-AAOL-01A	0	TCGA-XE-AAOL	13
TCGA-XE-AANR-01A	0	TCGA-XE-AANR	14
TCGA-YU-A90Y-01A	1	TCGA-YU-A90Y	17
TCGA-SB-A76C-01A	0	TCGA-SB-A76C	42
TCGA-W4-A7U3-01A	0	TCGA-W4-A7U3	149
TCGA-XE-A8H1-01A	0	TCGA-XE-A8H1	209
TCGA-XE-AAO6-01A	0	TCGA-XE-AAO6	240
TCGA-XE-AAOC-01A	0	TCGA-XE-AAOC	270
TCGA-S6-A8JY-01A	0	TCGA-S6-A8JY	278
TCGA-XY-A9T9-01A	0	TCGA-XY-A9T9	281
TCGA-SN-A84W-01A	0	TCGA-SN-A84W	293
TCGA-SN-A84X-01A	0	TCGA-SN-A84X	312
TCGA-XE-AAO4-01A	0	TCGA-XE-AAO4	367
TCGA-SB-A6J6-01A	0	TCGA-SB-A6J6	413
TCGA-2X-A9D5-01A	0	TCGA-2X-A9D5	435
TCGA-4K-AA1G-01A	0	TCGA-4K-AA1G	436
TCGA-XY-A89B-01A	0	TCGA-XY-A89B	471
TCGA-4K-AAAL-01A	0	TCGA-4K-AAAL	483
TCGA-SN-A6IS-01A	0	TCGA-SN-A6IS	496
TCGA-2G-AAFM-01A	0	TCGA-2G-AAFM	503
TCGA-XE-AAOB-01A	1	TCGA-XE-AAOB	513
TCGA-4K-AA1H-01A	0	TCGA-4K-AA1H	518
TCGA-SN-A84Y-01A	0	TCGA-SN-A84Y	524
TCGA-YU-A94I-01A	0	TCGA-YU-A94I	536
TCGA-SO-A8JP-01A	0	TCGA-SO-A8JP	540
TCGA-2G-AAHT-01A	0	TCGA-2G-AAHT	542
TCGA-S6-A8JX-01A	0	TCGA-S6-A8JX	552
TCGA-XE-A8H4-01A	0	TCGA-XE-A8H4	559
TCGA-2X-A9D6-01A	0	TCGA-2X-A9D6	607
TCGA-2G-AAEW-01A	1	TCGA-2G-AAEW	618
TCGA-ZM-AA0N-01A	0	TCGA-ZM-AA0N	634
TCGA-XY-A8S2-01A	0	TCGA-XY-A8S2	672
TCGA-2G-AAFI-01A	0	TCGA-2G-AAFI	675
TCGA-ZM-AA0F-01A	0	TCGA-ZM-AA0F	681
TCGA-2G-AAFO-01A	0	TCGA-2G-AAFO	685
TCGA-S6-A8JW-01A	0	TCGA-S6-A8JW	698
TCGA-XE-A9SE-01A	0	TCGA-XE-A9SE	708
TCGA-VF-A8AE-01A	0	TCGA-VF-A8AE	727
TCGA-W4-A7U4-01A	0	TCGA-W4-A7U4	738
TCGA-2G-AAFL-01A	0	TCGA-2G-AAFL	750
TCGA-WZ-A7V3-01A	0	TCGA-WZ-A7V3	753
TCGA-VF-A8AB-01A	0	TCGA-VF-A8AB	760
TCGA-2G-AAFN-01A	0	TCGA-2G-AAFN	773
TCGA-WZ-A8D5-01A	0	TCGA-WZ-A8D5	774
TCGA-2G-AAFJ-01A	0	TCGA-2G-AAFJ	792
TCGA-ZM-AA0E-01A	0	TCGA-ZM-AA0E	811
TCGA-ZM-AA0B-01A	0	TCGA-ZM-AA0B	838
TCGA-XY-A8S3-01B	0	TCGA-XY-A8S3	843
TCGA-ZM-AA0D-01A	0	TCGA-ZM-AA0D	848
TCGA-X3-A8G4-01A	0	TCGA-X3-A8G4	856
TCGA-YU-AA61-01A	0	TCGA-YU-AA61	864
TCGA-YU-A912-01A	0	TCGA-YU-A912	866
TCGA-WZ-A7V4-01A	0	TCGA-WZ-A7V4	894
TCGA-YU-A90S-01A	0	TCGA-YU-A90S	971
TCGA-VF-A8AD-01A	0	TCGA-VF-A8AD	1006
TCGA-XE-AANI-01A	0	TCGA-XE-AANI	1041
TCGA-WZ-A7V5-01A	0	TCGA-WZ-A7V5	1061
TCGA-VF-A8AC-01A	0	TCGA-VF-A8AC	1083
TCGA-2G-AAFY-01A	0	TCGA-2G-AAFY	1099
TCGA-YU-A90W-01A	0	TCGA-YU-A90W	1113
TCGA-VF-A8A9-01A	0	TCGA-VF-A8A9	1119
TCGA-ZM-AA05-01A	0	TCGA-ZM-AA05	1126
TCGA-VF-A8A8-01A	0	TCGA-VF-A8A8	1131
TCGA-VF-A8AA-01A	0	TCGA-VF-A8AA	1146
TCGA-XE-A8H5-01A	0	TCGA-XE-A8H5	1217
TCGA-2G-AAEX-01A	0	TCGA-2G-AAEX	1259
TCGA-W4-A7U2-01A	0	TCGA-W4-A7U2	1263
TCGA-XE-AAOF-01A	0	TCGA-XE-AAOF	1268
TCGA-2G-AAFZ-01A	0	TCGA-2G-AAFZ	1353
TCGA-2G-AAFH-01A	0	TCGA-2G-AAFH	1375
TCGA-2G-AAFV-01A	0	TCGA-2G-AAFV	1389
TCGA-2G-AAF1-01A	0	TCGA-2G-AAF1	1403
TCGA-ZM-AA06-01A	0	TCGA-ZM-AA06	1498
TCGA-2G-AAG0-01A	0	TCGA-2G-AAG0	1529
TCGA-XE-AAOJ-01A	0	TCGA-XE-AAOJ	1550
TCGA-YU-AA4L-01A	0	TCGA-YU-AA4L	1573
TCGA-2G-AAG3-01A	0	TCGA-2G-AAG3	1593
TCGA-XE-AANV-01A	0	TCGA-XE-AANV	1701
TCGA-ZM-AA0H-01A	0	TCGA-ZM-AA0H	1736
TCGA-2G-AAHG-01A	0	TCGA-2G-AAHG	1819
TCGA-2G-AAH3-01A	0	TCGA-2G-AAH3	1822
TCGA-YU-A90Q-01A	0	TCGA-YU-A90Q	1964
TCGA-XE-AANJ-01A	0	TCGA-XE-AANJ	2007
TCGA-XE-AAOD-01A	0	TCGA-XE-AAOD	2058
TCGA-YU-A90P-01A	0	TCGA-YU-A90P	2069
TCGA-YU-A94D-01A	0	TCGA-YU-A94D	2167
TCGA-2G-AAG6-01A	0	TCGA-2G-AAG6	2231
TCGA-2G-AAG9-01A	0	TCGA-2G-AAG9	2234
TCGA-2G-AAH8-01A	0	TCGA-2G-AAH8	2248
TCGA-2G-AAG8-01A	0	TCGA-2G-AAG8	2289
TCGA-2G-AAG5-01A	0	TCGA-2G-AAG5	2299
TCGA-2G-AAF4-01A	0	TCGA-2G-AAF4	2315
TCGA-2G-AAGA-01A	0	TCGA-2G-AAGA	2439
TCGA-2G-AAG7-01A	0	TCGA-2G-AAG7	2475
TCGA-2G-AAGE-01A	0	TCGA-2G-AAGE	2478
TCGA-2G-AAGC-01A	0	TCGA-2G-AAGC	2585
TCGA-2G-AAGG-01A	0	TCGA-2G-AAGG	2611
TCGA-2G-AALP-01A	0	TCGA-2G-AALP	2645
TCGA-2G-AAGF-01A	0	TCGA-2G-AAGF	2734
TCGA-XE-AAO3-01A	0	TCGA-XE-AAO3	2857
TCGA-2G-AAGJ-01A	0	TCGA-2G-AAGJ	2938
TCGA-2G-AAGI-01A	0	TCGA-2G-AAGI	3137
TCGA-2G-AAGI-05A	0	TCGA-2G-AAGI	3137
TCGA-2G-AAHA-01A	0	TCGA-2G-AAHA	3349
TCGA-2G-AAF6-01A	0	TCGA-2G-AAF6	3491
TCGA-2G-AAGK-01A	0	TCGA-2G-AAGK	3621
TCGA-2G-AAGN-01A	0	TCGA-2G-AAGN	3656
TCGA-2G-AAGM-01A	0	TCGA-2G-AAGM	3891
TCGA-2G-AAF8-01A	0	TCGA-2G-AAF8	3911
TCGA-2G-AAL7-01A	0	TCGA-2G-AAL7	3991
TCGA-2G-AAGP-01A	0	TCGA-2G-AAGP	4018
TCGA-2G-AAGO-01A	0	TCGA-2G-AAGO	4026
TCGA-2G-AAGT-01A	0	TCGA-2G-AAGT	4406
TCGA-2G-AAGV-01A	0	TCGA-2G-AAGV	4527
TCGA-2G-AAFE-01A	0	TCGA-2G-AAFE	4702
TCGA-2G-AAGS-01A	0	TCGA-2G-AAGS	4816
TCGA-2G-AAGW-01A	0	TCGA-2G-AAGW	4899
TCGA-2G-AAGZ-01A	0	TCGA-2G-AAGZ	5233
TCGA-2G-AAGY-01A	0	TCGA-2G-AAGY	5329
TCGA-2G-AAGY-05A	0	TCGA-2G-AAGY	5329
TCGA-2G-AAH0-01A	0	TCGA-2G-AAH0	5477
TCGA-2G-AAGX-01A	0	TCGA-2G-AAGX	5514
TCGA-2G-AAHC-01A	0	TCGA-2G-AAHC	5539
TCGA-2G-AAHP-05A	0	TCGA-2G-AAHP	5667
TCGA-2G-AAHP-01A	0	TCGA-2G-AAHP	5667
TCGA-2G-AAH2-01A	0	TCGA-2G-AAH2	6060
TCGA-2G-AAFG-01A	0	TCGA-2G-AAFG	6183
TCGA-2G-AAFG-05A	0	TCGA-2G-AAFG	6183
TCGA-2G-AAH4-01A	0	TCGA-2G-AAH4	6210
TCGA-2G-AAKD-01A	0	TCGA-2G-AAKD	6340
TCGA-2G-AAHN-01A	0	TCGA-2G-AAHN	6445
TCGA-2G-AAKG-01A	0	TCGA-2G-AAKG	6598
TCGA-2G-AAKG-05A	0	TCGA-2G-AAKG	6598
TCGA-2G-AAKH-01A	0	TCGA-2G-AAKH	6862
TCGA-2G-AAKM-01A	1	TCGA-2G-AAKM	6972
TCGA-2G-AAKL-01A	0	TCGA-2G-AAKL	7023
TCGA-2G-AAHL-01A	0	TCGA-2G-AAHL	7081
TCGA-2G-AAL5-01A	0	TCGA-2G-AAL5	7437
