# Supplementary material for: Pan-cancer analysis reveals signal transducer and activator of transcription (STAT) gene family as biomarkers for prognostic prediction and therapeutic guidance
Source: Front Genet. 2023 Mar 9;14:1120500. doi: 10.3389/fgene.2023.1120500 (PMC10034013; doi:10.3389/fgene.2023.1120500)
Supplement: Supplementary file 2 [file DataSheet1.ZIP › Source data/TCGA-THCA.survival.tsv]

sample	OS	_PATIENT	OS.time
TCGA-J8-A4HY-01A	0	TCGA-J8-A4HY	6
TCGA-FK-A3SG-01A	0	TCGA-FK-A3SG	28
TCGA-FK-A3SD-01A	0	TCGA-FK-A3SD	32
TCGA-FY-A2QD-01A	0	TCGA-FY-A2QD	38
TCGA-FY-A76V-01A	0	TCGA-FY-A76V	51
TCGA-DO-A2HM-01B	0	TCGA-DO-A2HM	71
TCGA-J8-A42S-01A	0	TCGA-J8-A42S	75
TCGA-J8-A4HW-01A	0	TCGA-J8-A4HW	79
TCGA-J8-A4HW-06A	0	TCGA-J8-A4HW	79
TCGA-ET-A2N4-01A	0	TCGA-ET-A2N4	81
TCGA-DE-A7U5-01A	0	TCGA-DE-A7U5	84
TCGA-EM-A2CP-01A	0	TCGA-EM-A2CP	91
TCGA-E8-A418-01A	0	TCGA-E8-A418	92
TCGA-DJ-A3VI-01A	0	TCGA-DJ-A3VI	95
TCGA-DJ-A4V2-01A	0	TCGA-DJ-A4V2	95
TCGA-BJ-A45F-01A	0	TCGA-BJ-A45F	105
TCGA-BJ-A45F-11A	0	TCGA-BJ-A45F	105
TCGA-BJ-A0ZB-01A	0	TCGA-BJ-A0ZB	122
TCGA-FK-A3SB-01A	0	TCGA-FK-A3SB	125
TCGA-EL-A3CY-01A	0	TCGA-EL-A3CY	127
TCGA-4C-A93U-01A	0	TCGA-4C-A93U	129
TCGA-BJ-A191-01A	0	TCGA-BJ-A191	147
TCGA-EM-A4FM-01A	0	TCGA-EM-A4FM	162
TCGA-EL-A3T9-11A	1	TCGA-EL-A3T9	174
TCGA-EL-A3T9-01A	1	TCGA-EL-A3T9	174
TCGA-J8-A3YH-01A	0	TCGA-J8-A3YH	175
TCGA-J8-A3YH-06A	0	TCGA-J8-A3YH	175
TCGA-ET-A3BS-01A	0	TCGA-ET-A3BS	176
TCGA-DJ-A1QM-01A	0	TCGA-DJ-A1QM	183
TCGA-EM-A2CO-01A	0	TCGA-EM-A2CO	184
TCGA-IM-A3U2-01A	0	TCGA-IM-A3U2	190
TCGA-EL-A3ZS-11A	0	TCGA-EL-A3ZS	215
TCGA-EL-A3ZS-01A	0	TCGA-EL-A3ZS	215
TCGA-EM-A3O7-01A	0	TCGA-EM-A3O7	223
TCGA-EL-A3CR-01A	1	TCGA-EL-A3CR	233
TCGA-FY-A3I5-01B	0	TCGA-FY-A3I5	238
TCGA-DJ-A2PO-01A	0	TCGA-DJ-A2PO	243
TCGA-BJ-A45C-01A	1	TCGA-BJ-A45C	243
TCGA-IM-A420-01A	0	TCGA-IM-A420	250
TCGA-DJ-A13X-01A	0	TCGA-DJ-A13X	253
TCGA-EM-A3AP-01A	0	TCGA-EM-A3AP	254
TCGA-DJ-A2PZ-01A	0	TCGA-DJ-A2PZ	256
TCGA-DJ-A13S-01A	0	TCGA-DJ-A13S	265
TCGA-DJ-A2PY-01A	0	TCGA-DJ-A2PY	267
TCGA-EM-A3O9-01A	0	TCGA-EM-A3O9	281
TCGA-L6-A4EU-01A	0	TCGA-L6-A4EU	289
TCGA-DJ-A3VF-01A	0	TCGA-DJ-A3VF	292
TCGA-DJ-A13L-01A	0	TCGA-DJ-A13L	303
TCGA-DJ-A2PN-01A	0	TCGA-DJ-A2PN	307
TCGA-EM-A22L-01A	0	TCGA-EM-A22L	318
TCGA-EM-A22N-01A	0	TCGA-EM-A22N	324
TCGA-CE-A482-01A	0	TCGA-CE-A482	325
TCGA-BJ-A45D-01A	0	TCGA-BJ-A45D	331
TCGA-BJ-A45D-11A	0	TCGA-BJ-A45D	331
TCGA-H2-A3RI-11A	0	TCGA-H2-A3RI	335
TCGA-H2-A3RI-01A	0	TCGA-H2-A3RI	335
TCGA-BJ-A28Z-01A	0	TCGA-BJ-A28Z	337
TCGA-J8-A3O2-01A	0	TCGA-J8-A3O2	342
TCGA-J8-A3O2-06A	0	TCGA-J8-A3O2	342
TCGA-BJ-A28W-11A	0	TCGA-BJ-A28W	344
TCGA-BJ-A28W-01A	0	TCGA-BJ-A28W	344
TCGA-DJ-A3UX-01A	0	TCGA-DJ-A3UX	345
TCGA-CE-A481-01A	0	TCGA-CE-A481	346
TCGA-BJ-A0ZC-01A	0	TCGA-BJ-A0ZC	352
TCGA-DE-A4MB-01A	0	TCGA-DE-A4MB	352
TCGA-E8-A2JQ-11A	0	TCGA-E8-A2JQ	356
TCGA-E8-A2JQ-01A	0	TCGA-E8-A2JQ	356
TCGA-EM-A3FN-01A	0	TCGA-EM-A3FN	367
TCGA-EM-A2CQ-01A	0	TCGA-EM-A2CQ	374
TCGA-CE-A27D-01A	0	TCGA-CE-A27D	374
TCGA-CE-A484-01A	0	TCGA-CE-A484	378
TCGA-H2-A3RH-01A	0	TCGA-H2-A3RH	379
TCGA-CE-A3ME-01A	0	TCGA-CE-A3ME	379
TCGA-GE-A2C6-01A	0	TCGA-GE-A2C6	381
TCGA-GE-A2C6-11A	0	TCGA-GE-A2C6	381
TCGA-EM-A3O8-01A	0	TCGA-EM-A3O8	381
TCGA-CE-A485-01A	0	TCGA-CE-A485	385
TCGA-CE-A13K-01A	0	TCGA-CE-A13K	385
TCGA-CE-A3MD-01A	0	TCGA-CE-A3MD	389
TCGA-EM-A3SZ-01A	0	TCGA-EM-A3SZ	389
TCGA-BJ-A2P4-01A	0	TCGA-BJ-A2P4	390
TCGA-QD-A8IV-01A	0	TCGA-QD-A8IV	392
TCGA-EM-A2CU-01A	0	TCGA-EM-A2CU	400
TCGA-EM-A2CL-01A	0	TCGA-EM-A2CL	401
TCGA-EM-A3SY-01A	0	TCGA-EM-A3SY	411
TCGA-EM-A2CR-01A	0	TCGA-EM-A2CR	415
TCGA-EM-A4G1-01A	0	TCGA-EM-A4G1	416
TCGA-BJ-A0Z0-01A	0	TCGA-BJ-A0Z0	419
TCGA-FY-A4B0-01A	0	TCGA-FY-A4B0	420
TCGA-FY-A3R6-01A	0	TCGA-FY-A3R6	423
TCGA-BJ-A3F0-01A	0	TCGA-BJ-A3F0	424
TCGA-FY-A4B3-01A	0	TCGA-FY-A4B3	427
TCGA-EM-A3AL-01A	0	TCGA-EM-A3AL	430
TCGA-EM-A22Q-01A	0	TCGA-EM-A22Q	433
TCGA-DE-A69K-01A	0	TCGA-DE-A69K	434
TCGA-EM-A22J-01A	0	TCGA-EM-A22J	441
TCGA-EM-A3O3-01A	0	TCGA-EM-A3O3	441
TCGA-EM-A22M-01A	0	TCGA-EM-A22M	442
TCGA-EM-A2P3-01A	0	TCGA-EM-A2P3	444
TCGA-DE-A69J-01A	0	TCGA-DE-A69J	447
TCGA-BJ-A0Z5-01A	0	TCGA-BJ-A0Z5	448
TCGA-EM-A22I-01A	0	TCGA-EM-A22I	448
TCGA-E8-A436-01A	0	TCGA-E8-A436	455
TCGA-DJ-A1QI-01A	0	TCGA-DJ-A1QI	455
TCGA-EM-A3FR-01A	0	TCGA-EM-A3FR	457
TCGA-CE-A483-01A	0	TCGA-CE-A483	457
TCGA-EM-A3O6-01A	0	TCGA-EM-A3O6	458
TCGA-BJ-A0ZH-01A	0	TCGA-BJ-A0ZH	460
TCGA-FY-A40K-01A	0	TCGA-FY-A40K	461
TCGA-BJ-A45I-11A	0	TCGA-BJ-A45I	470
TCGA-BJ-A45I-01A	0	TCGA-BJ-A45I	470
TCGA-KS-A41J-01A	0	TCGA-KS-A41J	477
TCGA-KS-A41J-11A	0	TCGA-KS-A41J	477
TCGA-EM-A3AK-01A	0	TCGA-EM-A3AK	477
TCGA-FY-A3R8-01A	0	TCGA-FY-A3R8	477
TCGA-EM-A22K-01A	0	TCGA-EM-A22K	479
TCGA-DJ-A4V4-01A	0	TCGA-DJ-A4V4	481
TCGA-KS-A41I-01A	0	TCGA-KS-A41I	486
TCGA-KS-A41I-11A	0	TCGA-KS-A41I	486
TCGA-BJ-A3EZ-01A	0	TCGA-BJ-A3EZ	487
TCGA-FY-A3NP-01A	0	TCGA-FY-A3NP	491
TCGA-EM-A3FQ-01A	0	TCGA-EM-A3FQ	492
TCGA-EM-A3FQ-06A	0	TCGA-EM-A3FQ	492
TCGA-FY-A3R7-01A	0	TCGA-FY-A3R7	495
TCGA-BJ-A0Z3-01A	0	TCGA-BJ-A0Z3	497
TCGA-DJ-A3UP-01A	0	TCGA-DJ-A3UP	499
TCGA-BJ-A2N8-01A	0	TCGA-BJ-A2N8	504
TCGA-BJ-A2N8-11A	0	TCGA-BJ-A2N8	504
TCGA-FY-A3R9-01A	0	TCGA-FY-A3R9	504
TCGA-BJ-A0ZE-01A	0	TCGA-BJ-A0ZE	509
TCGA-IM-A3U3-01A	0	TCGA-IM-A3U3	514
TCGA-H2-A26U-01A	0	TCGA-H2-A26U	517
TCGA-FY-A3WA-01A	0	TCGA-FY-A3WA	519
TCGA-J8-A3NZ-01A	0	TCGA-J8-A3NZ	524
TCGA-EM-A2P2-01A	0	TCGA-EM-A2P2	526
TCGA-FY-A3YR-01A	0	TCGA-FY-A3YR	528
TCGA-EM-A3FP-01A	0	TCGA-EM-A3FP	529
TCGA-EM-A2P1-01A	0	TCGA-EM-A2P1	531
TCGA-EM-A2P1-06A	0	TCGA-EM-A2P1	531
TCGA-EM-A3FO-01A	0	TCGA-EM-A3FO	532
TCGA-EL-A3MY-11A	1	TCGA-EL-A3MY	533
TCGA-EL-A3MY-01A	1	TCGA-EL-A3MY	533
TCGA-DJ-A1QQ-01A	0	TCGA-DJ-A1QQ	534
TCGA-EM-A2P0-01A	0	TCGA-EM-A2P0	535
TCGA-DJ-A1QL-01A	0	TCGA-DJ-A1QL	535
TCGA-FY-A3I4-01A	0	TCGA-FY-A3I4	542
TCGA-EM-A2CK-01A	0	TCGA-EM-A2CK	544
TCGA-EM-A1CW-01A	0	TCGA-EM-A1CW	549
TCGA-EM-A1CW-11A	0	TCGA-EM-A1CW	549
TCGA-FY-A3RA-01A	0	TCGA-FY-A3RA	550
TCGA-EM-A1CT-01A	0	TCGA-EM-A1CT	553
TCGA-EM-A1CT-11A	0	TCGA-EM-A1CT	553
TCGA-BJ-A2N7-11A	0	TCGA-BJ-A2N7	559
TCGA-BJ-A2N7-01A	0	TCGA-BJ-A2N7	559
TCGA-ET-A25P-01A	0	TCGA-ET-A25P	559
TCGA-DE-A4M8-01A	0	TCGA-DE-A4M8	564
TCGA-DJ-A13R-01A	0	TCGA-DJ-A13R	565
TCGA-H2-A422-01A	0	TCGA-H2-A422	566
TCGA-BJ-A3PU-11A	0	TCGA-BJ-A3PU	567
TCGA-BJ-A3PU-01A	0	TCGA-BJ-A3PU	567
TCGA-KS-A4I5-11A	0	TCGA-KS-A4I5	567
TCGA-KS-A4I5-01A	0	TCGA-KS-A4I5	567
TCGA-DE-A4M9-01A	0	TCGA-DE-A4M9	573
TCGA-BJ-A0ZA-01A	0	TCGA-BJ-A0ZA	574
TCGA-BJ-A2NA-01A	0	TCGA-BJ-A2NA	577
TCGA-BJ-A2NA-11A	0	TCGA-BJ-A2NA	577
TCGA-DJ-A3VE-01A	0	TCGA-DJ-A3VE	577
TCGA-FY-A40N-01A	0	TCGA-FY-A40N	579
TCGA-DJ-A3V5-01A	0	TCGA-DJ-A3V5	584
TCGA-BJ-A4O8-11A	0	TCGA-BJ-A4O8	591
TCGA-BJ-A4O8-01A	0	TCGA-BJ-A4O8	591
TCGA-EM-A1YB-01A	0	TCGA-EM-A1YB	592
TCGA-DJ-A3UQ-01A	0	TCGA-DJ-A3UQ	595
TCGA-FY-A3ON-01A	0	TCGA-FY-A3ON	595
TCGA-EM-A2OX-01A	0	TCGA-EM-A2OX	600
TCGA-EM-A1YA-01A	0	TCGA-EM-A1YA	602
TCGA-H2-A421-01A	0	TCGA-H2-A421	610
TCGA-DJ-A3V2-01A	0	TCGA-DJ-A3V2	615
TCGA-FY-A3BL-01A	0	TCGA-FY-A3BL	621
TCGA-DJ-A3V9-01A	0	TCGA-DJ-A3V9	623
TCGA-BJ-A2N9-01A	0	TCGA-BJ-A2N9	623
TCGA-BJ-A2N9-11A	0	TCGA-BJ-A2N9	623
TCGA-BJ-A190-01A	0	TCGA-BJ-A190	626
TCGA-EM-A1CU-01A	0	TCGA-EM-A1CU	636
TCGA-EM-A1CU-11A	0	TCGA-EM-A1CU	636
TCGA-EM-A3FM-01A	0	TCGA-EM-A3FM	639
TCGA-BJ-A45E-01A	0	TCGA-BJ-A45E	639
TCGA-BJ-A45E-11A	0	TCGA-BJ-A45E	639
TCGA-BJ-A28S-01A	0	TCGA-BJ-A28S	640
TCGA-DJ-A3V8-01A	0	TCGA-DJ-A3V8	647
TCGA-EM-A4FK-01A	0	TCGA-EM-A4FK	649
TCGA-DO-A1K0-01A	0	TCGA-DO-A1K0	655
TCGA-EM-A4FR-01A	0	TCGA-EM-A4FR	655
TCGA-FY-A4B4-01A	0	TCGA-FY-A4B4	657
TCGA-DE-A0Y2-01A	0	TCGA-DE-A0Y2	658
TCGA-BJ-A45J-11A	0	TCGA-BJ-A45J	658
TCGA-BJ-A45J-01A	0	TCGA-BJ-A45J	658
TCGA-FY-A3W9-01A	0	TCGA-FY-A3W9	658
TCGA-H2-A2K9-01A	0	TCGA-H2-A2K9	659
TCGA-H2-A2K9-11A	0	TCGA-H2-A2K9	659
TCGA-L6-A4ET-01A	0	TCGA-L6-A4ET	664
TCGA-IM-A41Y-01A	0	TCGA-IM-A41Y	664
TCGA-FK-A3SE-01A	0	TCGA-FK-A3SE	670
TCGA-EM-A2OV-01A	0	TCGA-EM-A2OV	674
TCGA-J8-A3YG-01A	0	TCGA-J8-A3YG	678
TCGA-EM-A4FQ-01A	0	TCGA-EM-A4FQ	683
TCGA-FY-A40M-01A	0	TCGA-FY-A40M	684
TCGA-EM-A3AI-01A	0	TCGA-EM-A3AI	685
TCGA-BJ-A291-01A	0	TCGA-BJ-A291	696
TCGA-DJ-A3VB-01A	0	TCGA-DJ-A3VB	697
TCGA-BJ-A45K-11A	0	TCGA-BJ-A45K	705
TCGA-BJ-A45K-01A	0	TCGA-BJ-A45K	705
TCGA-DJ-A3V7-01A	0	TCGA-DJ-A3V7	706
TCGA-BJ-A3PT-01A	0	TCGA-BJ-A3PT	709
TCGA-FY-A3TY-11A	0	TCGA-FY-A3TY	709
TCGA-FY-A3TY-01A	0	TCGA-FY-A3TY	709
TCGA-DJ-A3VL-01A	0	TCGA-DJ-A3VL	713
TCGA-DJ-A3UU-01A	0	TCGA-DJ-A3UU	713
TCGA-BJ-A4O9-11A	0	TCGA-BJ-A4O9	714
TCGA-BJ-A4O9-01A	0	TCGA-BJ-A4O9	714
TCGA-EM-A2CN-01A	0	TCGA-EM-A2CN	715
TCGA-EM-A3FK-01A	0	TCGA-EM-A3FK	723
TCGA-BJ-A45G-01A	0	TCGA-BJ-A45G	725
TCGA-BJ-A45G-11A	0	TCGA-BJ-A45G	725
TCGA-EL-A3CO-01A	1	TCGA-EL-A3CO	726
TCGA-FY-A40L-01A	0	TCGA-FY-A40L	726
TCGA-EL-A4KI-01A	0	TCGA-EL-A4KI	727
TCGA-MK-A84Z-01A	0	TCGA-MK-A84Z	728
TCGA-EL-A4KG-01A	0	TCGA-EL-A4KG	739
TCGA-EM-A4FV-01A	0	TCGA-EM-A4FV	744
TCGA-J8-A3YF-01A	0	TCGA-J8-A3YF	751
TCGA-FE-A233-01A	0	TCGA-FE-A233	751
TCGA-ET-A3DW-01A	0	TCGA-ET-A3DW	752
TCGA-ET-A3DW-11A	0	TCGA-ET-A3DW	752
TCGA-DJ-A3VK-01A	0	TCGA-DJ-A3VK	753
TCGA-BJ-A0YZ-01A	0	TCGA-BJ-A0YZ	754
TCGA-DJ-A3VA-01A	0	TCGA-DJ-A3VA	755
TCGA-DE-A4MD-06A	0	TCGA-DE-A4MD	764
TCGA-DE-A4MD-01A	0	TCGA-DE-A4MD	764
TCGA-E8-A419-01A	0	TCGA-E8-A419	774
TCGA-BJ-A0ZG-01A	0	TCGA-BJ-A0ZG	775
TCGA-IM-A4EB-01A	0	TCGA-IM-A4EB	780
TCGA-DJ-A2PS-01A	0	TCGA-DJ-A2PS	797
TCGA-EM-A4FO-01A	0	TCGA-EM-A4FO	802
TCGA-EM-A4FN-01A	0	TCGA-EM-A4FN	802
TCGA-KS-A4I1-01A	0	TCGA-KS-A4I1	812
TCGA-KS-A4I1-11A	0	TCGA-KS-A4I1	812
TCGA-EL-A3CM-01A	1	TCGA-EL-A3CM	813
TCGA-EM-A1CS-11A	0	TCGA-EM-A1CS	817
TCGA-EM-A1CS-01A	0	TCGA-EM-A1CS	817
TCGA-DJ-A3V6-01A	0	TCGA-DJ-A3V6	818
TCGA-DJ-A4UW-01A	0	TCGA-DJ-A4UW	819
TCGA-EM-A3OA-01A	0	TCGA-EM-A3OA	822
TCGA-EL-A4KH-01A	0	TCGA-EL-A4KH	823
TCGA-DJ-A4UT-01A	0	TCGA-DJ-A4UT	823
TCGA-J8-A3O1-01A	0	TCGA-J8-A3O1	827
TCGA-DE-A3KN-01A	0	TCGA-DE-A3KN	831
TCGA-DJ-A2PR-01A	0	TCGA-DJ-A2PR	835
TCGA-DJ-A3VM-01A	0	TCGA-DJ-A3VM	840
TCGA-EM-A2CS-01A	0	TCGA-EM-A2CS	841
TCGA-EM-A2CS-06A	0	TCGA-EM-A2CS	841
TCGA-J8-A3YE-01A	0	TCGA-J8-A3YE	847
TCGA-EM-A3FJ-01A	0	TCGA-EM-A3FJ	850
TCGA-ET-A3BN-01A	0	TCGA-ET-A3BN	859
TCGA-BJ-A45H-01A	0	TCGA-BJ-A45H	865
TCGA-DJ-A2PX-01A	0	TCGA-DJ-A2PX	881
TCGA-FY-A3NM-01A	0	TCGA-FY-A3NM	885
TCGA-EM-A4FH-01A	0	TCGA-EM-A4FH	892
TCGA-EL-A3N2-01A	0	TCGA-EL-A3N2	902
TCGA-EL-A3N2-11A	0	TCGA-EL-A3N2	902
TCGA-EM-A3AQ-01A	0	TCGA-EM-A3AQ	904
TCGA-EM-A3SX-01A	0	TCGA-EM-A3SX	908
TCGA-EM-A3SU-01A	0	TCGA-EM-A3SU	911
TCGA-EM-A3SU-06A	0	TCGA-EM-A3SU	911
TCGA-E8-A413-01A	0	TCGA-E8-A413	912
TCGA-DE-A4MC-01A	0	TCGA-DE-A4MC	913
TCGA-DE-A4MA-01A	0	TCGA-DE-A4MA	916
TCGA-DJ-A4UP-01A	0	TCGA-DJ-A4UP	916
TCGA-E8-A44M-01A	0	TCGA-E8-A44M	917
TCGA-MK-A4N9-01A	0	TCGA-MK-A4N9	919
TCGA-BJ-A290-01A	0	TCGA-BJ-A290	919
TCGA-BJ-A290-11A	0	TCGA-BJ-A290	919
TCGA-EL-A4K2-01A	0	TCGA-EL-A4K2	928
TCGA-EL-A4K2-11A	0	TCGA-EL-A4K2	928
TCGA-DJ-A2PP-01A	0	TCGA-DJ-A2PP	930
TCGA-DJ-A3V3-01A	0	TCGA-DJ-A3V3	931
TCGA-DJ-A1QF-01A	0	TCGA-DJ-A1QF	931
TCGA-E8-A432-01A	0	TCGA-E8-A432	931
TCGA-EL-A3CW-01A	1	TCGA-EL-A3CW	938
TCGA-E8-A417-01A	0	TCGA-E8-A417	938
TCGA-DJ-A4UL-01A	0	TCGA-DJ-A4UL	939
TCGA-EM-A3AJ-01A	0	TCGA-EM-A3AJ	941
TCGA-BJ-A28X-01A	0	TCGA-BJ-A28X	942
TCGA-BJ-A28X-11A	0	TCGA-BJ-A28X	942
TCGA-E8-A44K-01A	0	TCGA-E8-A44K	943
TCGA-E8-A415-01A	0	TCGA-E8-A415	944
TCGA-EL-A4K0-01A	0	TCGA-EL-A4K0	944
TCGA-EL-A4K0-11A	0	TCGA-EL-A4K0	944
TCGA-DJ-A3UM-01A	0	TCGA-DJ-A3UM	944
TCGA-IM-A41Z-01A	0	TCGA-IM-A41Z	946
TCGA-E8-A242-01A	0	TCGA-E8-A242	950
TCGA-E8-A3X7-01A	0	TCGA-E8-A3X7	951
TCGA-E8-A433-01A	0	TCGA-E8-A433	951
TCGA-E8-A416-01A	0	TCGA-E8-A416	952
TCGA-E8-A434-01A	0	TCGA-E8-A434	953
TCGA-ET-A4KQ-01A	0	TCGA-ET-A4KQ	955
TCGA-DJ-A3UO-01A	0	TCGA-DJ-A3UO	957
TCGA-E8-A414-01A	0	TCGA-E8-A414	958
TCGA-FE-A231-01A	0	TCGA-FE-A231	961
TCGA-EL-A3CL-01A	1	TCGA-EL-A3CL	963
TCGA-J8-A3YD-01A	0	TCGA-J8-A3YD	968
TCGA-DJ-A2PV-01A	0	TCGA-DJ-A2PV	973
TCGA-EM-A2OY-01A	0	TCGA-EM-A2OY	983
TCGA-DJ-A3UN-01A	0	TCGA-DJ-A3UN	986
TCGA-BJ-A28V-01A	0	TCGA-BJ-A28V	987
TCGA-KS-A4I7-11A	0	TCGA-KS-A4I7	987
TCGA-KS-A4I7-01A	0	TCGA-KS-A4I7	987
TCGA-MK-A4N7-01A	0	TCGA-MK-A4N7	987
TCGA-EL-A3T2-11A	0	TCGA-EL-A3T2	988
TCGA-EL-A3T2-01A	0	TCGA-EL-A3T2	988
TCGA-DJ-A3US-01A	0	TCGA-DJ-A3US	998
TCGA-DJ-A4UQ-01A	0	TCGA-DJ-A4UQ	1005
TCGA-EM-A3AN-01A	0	TCGA-EM-A3AN	1006
TCGA-ET-A4KN-01A	0	TCGA-ET-A4KN	1009
TCGA-KS-A4ID-11A	0	TCGA-KS-A4ID	1011
TCGA-KS-A4ID-01A	0	TCGA-KS-A4ID	1011
TCGA-ET-A39I-01A	1	TCGA-ET-A39I	1011
TCGA-L6-A4EP-01A	0	TCGA-L6-A4EP	1016
TCGA-E8-A438-01A	0	TCGA-E8-A438	1019
TCGA-EL-A3H2-01A	1	TCGA-EL-A3H2	1019
TCGA-EL-A3H2-11A	1	TCGA-EL-A3H2	1019
TCGA-DJ-A2QA-01A	0	TCGA-DJ-A2QA	1020
TCGA-FE-A239-01A	1	TCGA-FE-A239	1023
TCGA-DJ-A2Q4-01A	0	TCGA-DJ-A2Q4	1032
TCGA-DJ-A2PU-01A	0	TCGA-DJ-A2PU	1033
TCGA-EM-A2OZ-01A	0	TCGA-EM-A2OZ	1033
TCGA-DJ-A2Q0-01A	0	TCGA-DJ-A2Q0	1045
TCGA-EL-A4K1-01A	0	TCGA-EL-A4K1	1046
TCGA-EL-A4K1-11A	0	TCGA-EL-A4K1	1046
TCGA-EL-A4JW-01A	0	TCGA-EL-A4JW	1056
TCGA-EL-A4JW-11A	0	TCGA-EL-A4JW	1056
TCGA-DJ-A4UR-01A	0	TCGA-DJ-A4UR	1058
TCGA-DJ-A2PW-01A	0	TCGA-DJ-A2PW	1060
TCGA-DJ-A2Q7-01A	0	TCGA-DJ-A2Q7	1068
TCGA-DJ-A2QB-01A	0	TCGA-DJ-A2QB	1070
TCGA-KS-A4IC-01A	0	TCGA-KS-A4IC	1073
TCGA-KS-A4IC-11A	0	TCGA-KS-A4IC	1073
TCGA-DJ-A4V5-01A	0	TCGA-DJ-A4V5	1076
TCGA-DJ-A2PQ-01A	0	TCGA-DJ-A2PQ	1077
TCGA-DJ-A4V0-01A	0	TCGA-DJ-A4V0	1081
TCGA-BJ-A28T-11A	0	TCGA-BJ-A28T	1081
TCGA-BJ-A28T-01A	0	TCGA-BJ-A28T	1081
TCGA-DJ-A3VG-01A	0	TCGA-DJ-A3VG	1085
TCGA-E8-A2EA-01A	0	TCGA-E8-A2EA	1085
TCGA-DE-A0XZ-01A	0	TCGA-DE-A0XZ	1090
TCGA-DJ-A3UY-01A	0	TCGA-DJ-A3UY	1091
TCGA-DJ-A2Q9-01A	0	TCGA-DJ-A2Q9	1092
TCGA-EL-A3ZM-01A	0	TCGA-EL-A3ZM	1096
TCGA-EL-A3ZM-11A	0	TCGA-EL-A3ZM	1096
TCGA-MK-A4N6-01A	0	TCGA-MK-A4N6	1098
TCGA-DJ-A3UT-01A	0	TCGA-DJ-A3UT	1105
TCGA-DJ-A3UR-01A	0	TCGA-DJ-A3UR	1105
TCGA-BJ-A3PR-01A	0	TCGA-BJ-A3PR	1107
TCGA-BJ-A3PR-11A	0	TCGA-BJ-A3PR	1107
TCGA-DJ-A3VJ-01A	0	TCGA-DJ-A3VJ	1108
TCGA-DJ-A2Q6-01A	0	TCGA-DJ-A2Q6	1109
TCGA-DJ-A3UK-01A	0	TCGA-DJ-A3UK	1123
TCGA-DJ-A3V0-01A	0	TCGA-DJ-A3V0	1125
TCGA-EM-A3AR-01A	0	TCGA-EM-A3AR	1133
TCGA-ET-A2MZ-01A	0	TCGA-ET-A2MZ	1133
TCGA-ET-A40T-01A	0	TCGA-ET-A40T	1140
TCGA-DJ-A2Q5-01A	0	TCGA-DJ-A2Q5	1140
TCGA-DE-A2OL-01A	0	TCGA-DE-A2OL	1145
TCGA-DJ-A2Q1-01A	0	TCGA-DJ-A2Q1	1148
TCGA-EL-A3CV-01A	0	TCGA-EL-A3CV	1154
TCGA-DJ-A13O-01A	0	TCGA-DJ-A13O	1161
TCGA-EM-A3OB-01A	0	TCGA-EM-A3OB	1176
TCGA-DJ-A2PT-01A	0	TCGA-DJ-A2PT	1181
TCGA-EM-A3ST-11A	0	TCGA-EM-A3ST	1182
TCGA-EM-A3ST-01A	0	TCGA-EM-A3ST	1182
TCGA-DJ-A2Q8-01A	0	TCGA-DJ-A2Q8	1189
TCGA-E8-A437-01A	0	TCGA-E8-A437	1213
TCGA-FE-A238-01A	0	TCGA-FE-A238	1215
TCGA-DJ-A2QC-01A	0	TCGA-DJ-A2QC	1215
TCGA-E3-A3E5-01A	0	TCGA-E3-A3E5	1215
TCGA-BJ-A0ZF-01A	0	TCGA-BJ-A0ZF	1217
TCGA-ET-A40S-01A	0	TCGA-ET-A40S	1223
TCGA-DJ-A2Q3-01A	0	TCGA-DJ-A2Q3	1224
TCGA-EM-A2OW-01A	0	TCGA-EM-A2OW	1227
TCGA-L6-A4EQ-01A	0	TCGA-L6-A4EQ	1228
TCGA-DJ-A3VD-01A	0	TCGA-DJ-A3VD	1238
TCGA-DJ-A3UZ-01A	0	TCGA-DJ-A3UZ	1246
TCGA-EL-A4K7-11A	0	TCGA-EL-A4K7	1251
TCGA-EL-A4K7-01A	0	TCGA-EL-A4K7	1251
TCGA-EM-A2CM-01A	0	TCGA-EM-A2CM	1253
TCGA-EM-A22P-01A	0	TCGA-EM-A22P	1256
TCGA-EL-A3T7-01A	0	TCGA-EL-A3T7	1256
TCGA-EL-A3T7-11A	0	TCGA-EL-A3T7	1256
TCGA-BJ-A0Z9-01A	0	TCGA-BJ-A0Z9	1257
TCGA-BJ-A18Z-01A	0	TCGA-BJ-A18Z	1263
TCGA-BJ-A0ZJ-01A	0	TCGA-BJ-A0ZJ	1280
TCGA-BJ-A28R-01A	0	TCGA-BJ-A28R	1282
TCGA-BJ-A28R-11A	0	TCGA-BJ-A28R	1282
TCGA-DJ-A1QH-01A	0	TCGA-DJ-A1QH	1293
TCGA-DJ-A3V4-01A	0	TCGA-DJ-A3V4	1294
TCGA-DJ-A1QN-01A	0	TCGA-DJ-A1QN	1295
TCGA-J8-A3O0-01A	0	TCGA-J8-A3O0	1313
TCGA-DJ-A13V-01A	0	TCGA-DJ-A13V	1313
TCGA-EL-A3H3-01A	0	TCGA-EL-A3H3	1319
TCGA-EL-A4KD-11A	0	TCGA-EL-A4KD	1326
TCGA-EL-A4KD-01A	0	TCGA-EL-A4KD	1326
TCGA-KS-A4I3-01A	0	TCGA-KS-A4I3	1329
TCGA-KS-A4I3-11A	0	TCGA-KS-A4I3	1329
TCGA-ET-A3DT-01A	0	TCGA-ET-A3DT	1330
TCGA-DJ-A2Q2-01A	0	TCGA-DJ-A2Q2	1337
TCGA-ET-A40P-01A	0	TCGA-ET-A40P	1338
TCGA-EL-A4K6-11A	0	TCGA-EL-A4K6	1343
TCGA-EL-A4K6-01A	0	TCGA-EL-A4K6	1343
TCGA-EM-A22O-01A	0	TCGA-EM-A22O	1344
TCGA-BJ-A192-01A	0	TCGA-BJ-A192	1349
TCGA-ET-A40R-01A	0	TCGA-ET-A40R	1350
TCGA-EM-A3AO-01A	0	TCGA-EM-A3AO	1354
TCGA-DJ-A1QG-01A	0	TCGA-DJ-A1QG	1368
TCGA-EL-A3CS-01A	1	TCGA-EL-A3CS	1385
TCGA-EL-A4JX-11A	0	TCGA-EL-A4JX	1398
TCGA-EL-A4JX-01A	0	TCGA-EL-A4JX	1398
TCGA-ET-A40Q-01A	0	TCGA-ET-A40Q	1407
TCGA-ET-A3BW-01A	0	TCGA-ET-A3BW	1419
TCGA-E3-A3DZ-01A	0	TCGA-E3-A3DZ	1436
TCGA-EM-A3FL-01A	0	TCGA-EM-A3FL	1441
TCGA-IM-A3ED-01A	0	TCGA-IM-A3ED	1442
TCGA-DJ-A1QO-01A	0	TCGA-DJ-A1QO	1442
TCGA-EM-A2CJ-01A	0	TCGA-EM-A2CJ	1447
TCGA-EL-A4K9-01A	0	TCGA-EL-A4K9	1455
TCGA-EL-A4K9-11A	0	TCGA-EL-A4K9	1455
TCGA-DJ-A1QD-01A	0	TCGA-DJ-A1QD	1462
TCGA-FK-A3SH-01A	0	TCGA-FK-A3SH	1463
TCGA-DJ-A3UV-01A	0	TCGA-DJ-A3UV	1466
TCGA-EM-A2CT-01A	0	TCGA-EM-A2CT	1474
TCGA-EM-A1CV-01A	0	TCGA-EM-A1CV	1475
TCGA-EM-A1CV-11A	0	TCGA-EM-A1CV	1475
TCGA-DJ-A13M-01A	0	TCGA-DJ-A13M	1484
TCGA-IM-A3EB-01A	0	TCGA-IM-A3EB	1488
TCGA-EL-A3H1-01A	1	TCGA-EL-A3H1	1500
TCGA-EL-A3H1-11A	1	TCGA-EL-A3H1	1500
TCGA-EL-A3GP-01A	0	TCGA-EL-A3GP	1506
TCGA-EL-A3H4-01A	0	TCGA-EL-A3H4	1512
TCGA-BJ-A0Z2-01A	0	TCGA-BJ-A0Z2	1514
TCGA-DE-A0Y3-01B	0	TCGA-DE-A0Y3	1526
TCGA-EL-A3GW-01A	0	TCGA-EL-A3GW	1527
TCGA-EL-A3GQ-01A	0	TCGA-EL-A3GQ	1528
TCGA-EL-A3GV-01A	0	TCGA-EL-A3GV	1532
TCGA-ET-A3BO-01A	0	TCGA-ET-A3BO	1533
TCGA-BJ-A18Y-01A	0	TCGA-BJ-A18Y	1563
TCGA-EL-A3ZK-11A	0	TCGA-EL-A3ZK	1575
TCGA-EL-A3ZK-01A	0	TCGA-EL-A3ZK	1575
TCGA-DJ-A13U-01A	0	TCGA-DJ-A13U	1590
TCGA-DJ-A13W-01A	0	TCGA-DJ-A13W	1593
TCGA-E3-A3E3-01A	0	TCGA-E3-A3E3	1595
TCGA-ET-A3BX-01A	0	TCGA-ET-A3BX	1596
TCGA-EL-A3MZ-11A	1	TCGA-EL-A3MZ	1597
TCGA-EL-A3MZ-01A	1	TCGA-EL-A3MZ	1597
TCGA-ET-A2N0-01A	0	TCGA-ET-A2N0	1600
TCGA-EL-A3ZN-01A	0	TCGA-EL-A3ZN	1614
TCGA-EL-A3ZN-11A	0	TCGA-EL-A3ZN	1614
TCGA-EL-A4K4-11A	0	TCGA-EL-A4K4	1623
TCGA-EL-A4K4-01A	0	TCGA-EL-A4K4	1623
TCGA-EM-A1YE-11A	0	TCGA-EM-A1YE	1645
TCGA-EM-A1YE-01A	0	TCGA-EM-A1YE	1645
TCGA-ET-A2N1-01A	0	TCGA-ET-A2N1	1653
TCGA-DO-A1JZ-11A	0	TCGA-DO-A1JZ	1670
TCGA-DO-A1JZ-01A	0	TCGA-DO-A1JZ	1670
TCGA-ET-A39S-01A	0	TCGA-ET-A39S	1676
TCGA-DJ-A13T-01A	0	TCGA-DJ-A13T	1709
TCGA-ET-A25L-01A	0	TCGA-ET-A25L	1721
TCGA-EM-A1YD-11A	0	TCGA-EM-A1YD	1734
TCGA-EM-A1YD-01A	0	TCGA-EM-A1YD	1734
TCGA-EL-A3D5-01A	0	TCGA-EL-A3D5	1737
TCGA-EL-A4JV-01A	0	TCGA-EL-A4JV	1748
TCGA-EL-A4JV-11A	0	TCGA-EL-A4JV	1748
TCGA-EL-A3MX-11A	1	TCGA-EL-A3MX	1753
TCGA-EL-A3MX-01A	1	TCGA-EL-A3MX	1753
TCGA-ET-A2MY-01A	0	TCGA-ET-A2MY	1787
TCGA-ET-A2MY-11B	0	TCGA-ET-A2MY	1787
TCGA-EL-A3ZT-01A	0	TCGA-EL-A3ZT	1808
TCGA-EL-A3ZT-11A	0	TCGA-EL-A3ZT	1808
TCGA-DJ-A3UW-01A	0	TCGA-DJ-A3UW	1812
TCGA-EL-A3ZR-11A	0	TCGA-EL-A3ZR	1830
TCGA-EL-A3ZR-01A	0	TCGA-EL-A3ZR	1830
TCGA-ET-A25M-01A	0	TCGA-ET-A25M	1831
TCGA-EM-A4FU-01A	0	TCGA-EM-A4FU	1840
TCGA-EL-A3CT-01A	1	TCGA-EL-A3CT	1854
TCGA-EL-A4JZ-11A	0	TCGA-EL-A4JZ	1856
TCGA-EL-A4JZ-01A	0	TCGA-EL-A4JZ	1856
TCGA-EL-A3ZQ-11A	0	TCGA-EL-A3ZQ	1862
TCGA-EL-A3ZQ-01A	0	TCGA-EL-A3ZQ	1862
TCGA-EL-A3ZL-01A	0	TCGA-EL-A3ZL	1895
TCGA-EL-A3ZL-11A	0	TCGA-EL-A3ZL	1895
TCGA-ET-A3DU-01A	0	TCGA-ET-A3DU	1911
TCGA-E3-A3E2-01A	0	TCGA-E3-A3E2	1922
TCGA-ET-A25N-11A	0	TCGA-ET-A25N	1928
TCGA-ET-A25N-01A	0	TCGA-ET-A25N	1928
TCGA-ET-A25R-01A	0	TCGA-ET-A25R	1930
TCGA-EL-A3GO-01A	0	TCGA-EL-A3GO	1973
TCGA-ET-A25O-01A	0	TCGA-ET-A25O	1986
TCGA-EL-A3GS-01A	0	TCGA-EL-A3GS	1989
TCGA-EL-A3ZP-11A	0	TCGA-EL-A3ZP	1992
TCGA-EL-A3ZP-01A	0	TCGA-EL-A3ZP	1992
TCGA-E3-A3E0-01A	0	TCGA-E3-A3E0	2019
TCGA-FE-A236-01A	0	TCGA-FE-A236	2031
TCGA-ET-A3DS-01A	0	TCGA-ET-A3DS	2033
TCGA-EL-A3TA-11A	0	TCGA-EL-A3TA	2035
TCGA-EL-A3TA-01A	0	TCGA-EL-A3TA	2035
TCGA-FE-A234-01A	0	TCGA-FE-A234	2075
TCGA-EL-A3D4-01A	0	TCGA-EL-A3D4	2116
TCGA-ET-A25K-01A	0	TCGA-ET-A25K	2142
TCGA-FK-A3S3-01A	0	TCGA-FK-A3S3	2162
TCGA-FE-A230-01A	0	TCGA-FE-A230	2173
TCGA-EL-A3ZO-01A	0	TCGA-EL-A3ZO	2211
TCGA-EL-A3ZO-11A	0	TCGA-EL-A3ZO	2211
TCGA-FE-A22Z-01A	0	TCGA-FE-A22Z	2243
TCGA-ET-A3BV-01A	0	TCGA-ET-A3BV	2294
TCGA-ET-A3BQ-01B	0	TCGA-ET-A3BQ	2331
TCGA-ET-A25J-01A	0	TCGA-ET-A25J	2359
TCGA-ET-A25J-11A	0	TCGA-ET-A25J	2359
TCGA-ET-A3BU-01A	0	TCGA-ET-A3BU	2367
TCGA-EM-A1YC-01A	0	TCGA-EM-A1YC	2391
TCGA-EM-A1YC-11A	0	TCGA-EM-A1YC	2391
TCGA-FE-A3PD-01A	0	TCGA-FE-A3PD	2396
TCGA-ET-A3BP-01A	0	TCGA-ET-A3BP	2406
TCGA-EL-A3CZ-01A	0	TCGA-EL-A3CZ	2418
TCGA-FE-A232-01A	0	TCGA-FE-A232	2424
TCGA-E3-A3E1-01A	0	TCGA-E3-A3E1	2449
TCGA-ET-A3DR-01A	0	TCGA-ET-A3DR	2451
TCGA-ET-A2N5-01A	0	TCGA-ET-A2N5	2460
TCGA-ET-A2N5-11B	0	TCGA-ET-A2N5	2460
TCGA-ET-A25I-01A	0	TCGA-ET-A25I	2485
TCGA-FE-A23A-01A	0	TCGA-FE-A23A	2489
TCGA-ET-A25G-01A	0	TCGA-ET-A25G	2492
TCGA-EL-A3TB-11A	0	TCGA-EL-A3TB	2519
TCGA-EL-A3TB-01A	0	TCGA-EL-A3TB	2519
TCGA-ET-A2N3-01B	0	TCGA-ET-A2N3	2535
TCGA-EL-A3H5-01A	0	TCGA-EL-A3H5	2542
TCGA-EM-A4FF-01A	0	TCGA-EM-A4FF	2573
TCGA-KS-A4IB-01A	0	TCGA-KS-A4IB	2577
TCGA-KS-A4IB-11A	0	TCGA-KS-A4IB	2577
TCGA-ET-A3DQ-01A	0	TCGA-ET-A3DQ	2581
TCGA-ET-A39M-01A	0	TCGA-ET-A39M	2582
TCGA-FE-A3PB-01A	0	TCGA-FE-A3PB	2590
TCGA-FE-A3PC-01A	0	TCGA-FE-A3PC	2606
TCGA-KS-A4I9-01A	0	TCGA-KS-A4I9	2658
TCGA-KS-A4I9-11A	0	TCGA-KS-A4I9	2658
TCGA-ET-A3BT-01A	0	TCGA-ET-A3BT	2665
TCGA-ET-A2MX-01A	0	TCGA-ET-A2MX	2689
TCGA-ET-A2MX-11C	0	TCGA-ET-A2MX	2689
TCGA-EL-A3ZG-01A	0	TCGA-EL-A3ZG	2724
TCGA-EL-A3ZG-11A	0	TCGA-EL-A3ZG	2724
TCGA-EL-A3ZH-11A	0	TCGA-EL-A3ZH	2773
TCGA-EL-A3ZH-01A	0	TCGA-EL-A3ZH	2773
TCGA-E3-A3DY-01A	0	TCGA-E3-A3DY	2815
TCGA-ET-A39R-01A	0	TCGA-ET-A39R	2863
TCGA-ET-A3DP-11A	0	TCGA-ET-A3DP	2877
TCGA-ET-A3DP-01A	0	TCGA-ET-A3DP	2877
TCGA-ET-A39P-01A	0	TCGA-ET-A39P	2900
TCGA-ET-A39T-01A	0	TCGA-ET-A39T	2987
TCGA-EL-A3T6-01A	0	TCGA-EL-A3T6	2988
TCGA-EL-A3T6-11A	0	TCGA-EL-A3T6	2988
TCGA-EL-A3D1-01A	0	TCGA-EL-A3D1	2997
TCGA-ET-A39O-01A	0	TCGA-ET-A39O	3059
TCGA-EL-A3GY-01A	0	TCGA-EL-A3GY	3076
TCGA-ET-A39J-01A	0	TCGA-ET-A39J	3227
TCGA-FE-A3PA-01A	0	TCGA-FE-A3PA	3235
TCGA-EL-A3CX-01A	0	TCGA-EL-A3CX	3243
TCGA-ET-A39K-01A	0	TCGA-ET-A39K	3267
TCGA-EL-A3T8-11A	0	TCGA-EL-A3T8	3269
TCGA-EL-A3T8-01A	0	TCGA-EL-A3T8	3269
TCGA-EL-A3D6-01A	0	TCGA-EL-A3D6	3296
TCGA-ET-A39L-01A	0	TCGA-ET-A39L	3299
TCGA-EL-A3MW-01A	0	TCGA-EL-A3MW	3305
TCGA-EL-A3MW-11A	0	TCGA-EL-A3MW	3305
TCGA-FE-A237-01A	0	TCGA-FE-A237	3431
TCGA-KS-A41L-11A	0	TCGA-KS-A41L	3463
TCGA-KS-A41L-01A	0	TCGA-KS-A41L	3463
TCGA-EL-A3GR-01A	0	TCGA-EL-A3GR	3501
TCGA-FK-A4UB-01A	0	TCGA-FK-A4UB	3531
TCGA-ET-A3DO-01A	0	TCGA-ET-A3DO	3552
TCGA-FE-A235-01A	0	TCGA-FE-A235	3571
TCGA-ET-A39N-01A	0	TCGA-ET-A39N	3751
TCGA-EL-A3T1-11A	0	TCGA-EL-A3T1	3941
TCGA-EL-A3T1-01A	0	TCGA-EL-A3T1	3941
TCGA-EL-A3T3-11A	0	TCGA-EL-A3T3	4017
TCGA-EL-A3T3-01A	0	TCGA-EL-A3T3	4017
TCGA-DJ-A1QE-01A	0	TCGA-DJ-A1QE	4134
TCGA-EL-A3GU-01A	0	TCGA-EL-A3GU	4137
TCGA-EL-A3GU-11A	0	TCGA-EL-A3GU	4137
TCGA-EL-A3H7-11A	0	TCGA-EL-A3H7	4228
TCGA-EL-A3H7-01A	0	TCGA-EL-A3H7	4228
TCGA-EL-A3D0-01A	0	TCGA-EL-A3D0	4254
TCGA-EL-A3GZ-11A	0	TCGA-EL-A3GZ	4258
TCGA-EL-A3GZ-01A	0	TCGA-EL-A3GZ	4258
TCGA-EL-A3T0-11A	0	TCGA-EL-A3T0	4335
TCGA-EL-A3T0-01A	0	TCGA-EL-A3T0	4335
TCGA-KS-A41F-11A	0	TCGA-KS-A41F	4367
TCGA-KS-A41F-01A	0	TCGA-KS-A41F	4367
TCGA-EL-A3GX-01A	0	TCGA-EL-A3GX	4494
TCGA-EL-A3H8-01A	0	TCGA-EL-A3H8	4577
TCGA-EL-A3CN-01A	0	TCGA-EL-A3CN	4731
TCGA-EL-A3CU-01A	0	TCGA-EL-A3CU	4780
TCGA-EL-A3CP-01A	0	TCGA-EL-A3CP	4831
TCGA-ET-A3DV-01A	0	TCGA-ET-A3DV	5068
TCGA-ET-A3DV-11A	0	TCGA-ET-A3DV	5068
TCGA-DJ-A13P-01A	0	TCGA-DJ-A13P	5150
TCGA-EL-A3N3-01A	0	TCGA-EL-A3N3	5423
TCGA-EL-A3N3-11A	0	TCGA-EL-A3N3	5423
