# Supplementary material for: Pan-cancer analysis reveals signal transducer and activator of transcription (STAT) gene family as biomarkers for prognostic prediction and therapeutic guidance
Source: Front Genet. 2023 Mar 9;14:1120500. doi: 10.3389/fgene.2023.1120500 (PMC10034013; doi:10.3389/fgene.2023.1120500)
Supplement: Supplementary file 2 [file DataSheet1.ZIP › Source data/TCGA-THYM.survival.tsv]

sample	OS	_PATIENT	OS.time
TCGA-ZB-A96M-01A	0	TCGA-ZB-A96M	14
TCGA-X7-A8M3-01A	0	TCGA-X7-A8M3	50
TCGA-X7-A8D8-01A	0	TCGA-X7-A8D8	58
TCGA-XU-A92V-01A	1	TCGA-XU-A92V	124
TCGA-ZB-A961-01A	1	TCGA-ZB-A961	180
TCGA-X7-A8DJ-01A	0	TCGA-X7-A8DJ	289
TCGA-X7-A8D7-11A	0	TCGA-X7-A8D7	325
TCGA-X7-A8D7-01A	0	TCGA-X7-A8D7	325
TCGA-XM-A8RH-01A	0	TCGA-XM-A8RH	363
TCGA-ZB-A966-01A	1	TCGA-ZB-A966	379
TCGA-XM-A8RG-01A	0	TCGA-XM-A8RG	386
TCGA-XM-A8RI-01A	0	TCGA-XM-A8RI	387
TCGA-4X-A9FA-01A	0	TCGA-4X-A9FA	392
TCGA-XM-AAZ1-01A	0	TCGA-XM-AAZ1	397
TCGA-XM-A8RE-01A	0	TCGA-XM-A8RE	422
TCGA-4V-A9QX-01A	0	TCGA-4V-A9QX	434
TCGA-4V-A9QX-11A	0	TCGA-4V-A9QX	434
TCGA-X7-A8M0-01A	0	TCGA-X7-A8M0	441
TCGA-5U-AB0F-01A	0	TCGA-5U-AB0F	459
TCGA-3Q-A9WF-01A	0	TCGA-3Q-A9WF	467
TCGA-ZC-AAAH-01A	0	TCGA-ZC-AAAH	497
TCGA-3S-AAYX-01A	0	TCGA-3S-AAYX	571
TCGA-4V-A9QU-01A	0	TCGA-4V-A9QU	627
TCGA-4V-A9QW-01A	0	TCGA-4V-A9QW	630
TCGA-3S-A8YW-01A	0	TCGA-3S-A8YW	643
TCGA-XU-A936-01A	0	TCGA-XU-A936	643
TCGA-4X-A9F9-01A	0	TCGA-4X-A9F9	669
TCGA-ZB-A96Q-01A	0	TCGA-ZB-A96Q	675
TCGA-5U-AB0E-01A	0	TCGA-5U-AB0E	687
TCGA-X7-A8DG-01A	0	TCGA-X7-A8DG	695
TCGA-X7-A8DI-01A	0	TCGA-X7-A8DI	705
TCGA-YT-A95H-01A	0	TCGA-YT-A95H	711
TCGA-5U-AB0D-01A	0	TCGA-5U-AB0D	714
TCGA-4X-A9FB-01A	0	TCGA-4X-A9FB	717
TCGA-YT-A95D-01A	0	TCGA-YT-A95D	750
TCGA-ZB-A96P-01A	0	TCGA-ZB-A96P	753
TCGA-4V-A9QS-01A	0	TCGA-4V-A9QS	774
TCGA-3G-AB14-01A	1	TCGA-3G-AB14	775
TCGA-3G-AB14-11A	1	TCGA-3G-AB14	775
TCGA-YT-A95F-01A	0	TCGA-YT-A95F	775
TCGA-4V-A9QR-01A	0	TCGA-4V-A9QR	780
TCGA-XM-A8RF-01A	0	TCGA-XM-A8RF	797
TCGA-4V-A9QT-01A	0	TCGA-4V-A9QT	813
TCGA-ZB-A965-01A	0	TCGA-ZB-A965	816
TCGA-ZC-AAAA-01A	0	TCGA-ZC-AAAA	819
TCGA-5V-A9RR-01A	0	TCGA-5V-A9RR	827
TCGA-5G-A9ZZ-01A	0	TCGA-5G-A9ZZ	835
TCGA-ZC-AAA7-01A	1	TCGA-ZC-AAA7	853
TCGA-X7-A8DF-01A	0	TCGA-X7-A8DF	901
TCGA-ZB-A96V-01A	0	TCGA-ZB-A96V	932
TCGA-4V-A9QN-11A	0	TCGA-4V-A9QN	970
TCGA-4V-A9QN-01A	0	TCGA-4V-A9QN	970
TCGA-X7-A8DE-01A	0	TCGA-X7-A8DE	981
TCGA-XM-AAZ2-12A	0	TCGA-XM-AAZ2	981
TCGA-XM-AAZ2-01A	0	TCGA-XM-AAZ2	981
TCGA-ZB-A969-11A	0	TCGA-ZB-A969	1046
TCGA-ZB-A969-01A	0	TCGA-ZB-A969	1046
TCGA-ZB-A96O-01A	0	TCGA-ZB-A96O	1050
TCGA-3T-AA9L-01A	0	TCGA-3T-AA9L	1050
TCGA-5K-AAAP-01A	0	TCGA-5K-AAAP	1054
TCGA-YT-A95E-01A	0	TCGA-YT-A95E	1070
TCGA-XU-A92Q-01A	0	TCGA-XU-A92Q	1092
TCGA-X7-A8DD-01A	0	TCGA-X7-A8DD	1114
TCGA-XM-A8RB-01A	0	TCGA-XM-A8RB	1144
TCGA-XM-AAZ3-12A	0	TCGA-XM-AAZ3	1150
TCGA-XM-AAZ3-01A	0	TCGA-XM-AAZ3	1150
TCGA-ZC-AAAF-01A	0	TCGA-ZC-AAAF	1165
TCGA-XH-A853-01A	0	TCGA-XH-A853	1220
TCGA-4V-A9QM-11A	0	TCGA-4V-A9QM	1253
TCGA-4V-A9QM-01A	0	TCGA-4V-A9QM	1253
TCGA-X7-A8M1-01A	0	TCGA-X7-A8M1	1282
TCGA-ZB-A964-01A	0	TCGA-ZB-A964	1287
TCGA-XU-A92T-01A	0	TCGA-XU-A92T	1376
TCGA-ZB-A96K-01A	0	TCGA-ZB-A96K	1388
TCGA-ZT-A8OM-01A	0	TCGA-ZT-A8OM	1398
TCGA-ZB-A963-01A	0	TCGA-ZB-A963	1482
TCGA-XM-A8R9-01A	0	TCGA-XM-A8R9	1488
TCGA-XU-AAY0-01A	0	TCGA-XU-AAY0	1502
TCGA-4X-A9FD-01A	0	TCGA-4X-A9FD	1503
TCGA-ZB-A96H-01A	0	TCGA-ZB-A96H	1504
TCGA-YT-A95G-01A	0	TCGA-YT-A95G	1514
TCGA-ZB-A96L-01A	0	TCGA-ZB-A96L	1529
TCGA-XU-AAXZ-01A	0	TCGA-XU-AAXZ	1537
TCGA-XM-A8RD-01A	0	TCGA-XM-A8RD	1546
TCGA-4V-A9QQ-01A	0	TCGA-4V-A9QQ	1572
TCGA-XM-A8R8-01A	0	TCGA-XM-A8R8	1598
TCGA-ZB-A96G-01A	0	TCGA-ZB-A96G	1606
TCGA-XU-A931-01A	1	TCGA-XU-A931	1609
TCGA-X7-A8M5-01A	0	TCGA-X7-A8M5	1645
TCGA-ZB-A962-01A	0	TCGA-ZB-A962	1647
TCGA-ZB-A96I-01A	0	TCGA-ZB-A96I	1653
TCGA-ZB-A96F-01A	0	TCGA-ZB-A96F	1761
TCGA-XU-A933-01A	0	TCGA-XU-A933	1789
TCGA-X7-A8DC-01A	0	TCGA-X7-A8DC	1798
TCGA-3G-AB0Q-01A	0	TCGA-3G-AB0Q	1799
TCGA-3G-AB0Q-11A	0	TCGA-3G-AB0Q	1799
TCGA-ZB-A96R-01A	0	TCGA-ZB-A96R	1804
TCGA-ZB-A96E-01A	0	TCGA-ZB-A96E	1819
TCGA-XU-AAXY-01A	0	TCGA-XU-AAXY	1891
TCGA-4V-A9QL-11A	0	TCGA-4V-A9QL	1908
TCGA-4V-A9QL-01A	0	TCGA-4V-A9QL	1908
TCGA-ZB-A96D-01A	0	TCGA-ZB-A96D	1960
TCGA-X7-A8M7-01A	0	TCGA-X7-A8M7	1972
TCGA-X7-A8DB-01A	0	TCGA-X7-A8DB	1992
TCGA-4X-A9FC-01A	0	TCGA-4X-A9FC	2072
TCGA-3G-AB0O-11A	0	TCGA-3G-AB0O	2086
TCGA-3G-AB0O-01A	0	TCGA-3G-AB0O	2086
TCGA-ZL-A9V6-01A	0	TCGA-ZL-A9V6	2096
TCGA-XU-A932-01A	0	TCGA-XU-A932	2149
TCGA-ZB-A96C-01A	0	TCGA-ZB-A96C	2163
TCGA-ZB-A96B-01A	0	TCGA-ZB-A96B	2211
TCGA-XU-A92X-01A	0	TCGA-XU-A92X	2343
TCGA-ZB-A96A-01A	0	TCGA-ZB-A96A	2354
TCGA-3G-AB0T-11A	1	TCGA-3G-AB0T	2488
TCGA-3G-AB0T-01A	1	TCGA-3G-AB0T	2488
TCGA-XU-A930-01A	0	TCGA-XU-A930	2514
TCGA-X7-A8M8-01A	0	TCGA-X7-A8M8	2533
TCGA-XM-A8RL-01A	0	TCGA-XM-A8RL	2562
TCGA-XU-AAXX-01A	0	TCGA-XU-AAXX	2721
TCGA-XU-A92R-01A	0	TCGA-XU-A92R	2739
TCGA-4V-A9QJ-01A	0	TCGA-4V-A9QJ	2849
TCGA-4V-A9QJ-11A	0	TCGA-4V-A9QJ	2849
TCGA-3G-AB19-11A	1	TCGA-3G-AB19	2910
TCGA-3G-AB19-01A	1	TCGA-3G-AB19	2910
TCGA-4V-A9QI-01A	0	TCGA-4V-A9QI	2936
TCGA-XM-A8RC-01A	0	TCGA-XM-A8RC	2963
TCGA-XU-AAY1-01A	0	TCGA-XU-AAY1	3268
TCGA-XU-A92W-01A	0	TCGA-XU-A92W	3279
TCGA-XU-A92O-01A	0	TCGA-XU-A92O	3410
TCGA-XU-A92Y-01A	1	TCGA-XU-A92Y	3488
TCGA-XU-A92Z-01A	0	TCGA-XU-A92Z	3663
TCGA-XU-AAXW-01A	0	TCGA-XU-AAXW	3762
TCGA-X7-A8M4-01A	0	TCGA-X7-A8M4	3808
TCGA-XU-AAXV-01A	0	TCGA-XU-AAXV	4070
TCGA-X7-A8D6-11A	0	TCGA-X7-A8D6	4225
TCGA-X7-A8D6-01A	0	TCGA-X7-A8D6	4225
TCGA-XU-A92U-01A	0	TCGA-XU-A92U	4562
TCGA-X7-A8M6-01A	0	TCGA-X7-A8M6	4575
