# Supplementary material for: Pan-cancer analysis reveals signal transducer and activator of transcription (STAT) gene family as biomarkers for prognostic prediction and therapeutic guidance
Source: Front Genet. 2023 Mar 9;14:1120500. doi: 10.3389/fgene.2023.1120500 (PMC10034013; doi:10.3389/fgene.2023.1120500)
Supplement: Supplementary file 2 [file DataSheet1.ZIP › Source data/TCGA-UCEC.survival.tsv]

sample	OS	_PATIENT	OS.time
TCGA-AJ-A3NH-11A	1	TCGA-AJ-A3NH	1
TCGA-AJ-A3NH-01A	1	TCGA-AJ-A3NH	1
TCGA-SL-A6J9-01A	0	TCGA-SL-A6J9	2
TCGA-AJ-A8CW-01A	0	TCGA-AJ-A8CW	4
TCGA-AX-A3FZ-01A	0	TCGA-AX-A3FZ	6
TCGA-AX-A3FT-01A	0	TCGA-AX-A3FT	6
TCGA-SL-A6JA-01A	0	TCGA-SL-A6JA	7
TCGA-AX-A3FS-01A	0	TCGA-AX-A3FS	7
TCGA-AX-A3G6-01A	0	TCGA-AX-A3G6	8
TCGA-AX-A3G4-01A	0	TCGA-AX-A3G4	9
TCGA-AX-A3G7-01A	0	TCGA-AX-A3G7	9
TCGA-AX-A3GI-01A	0	TCGA-AX-A3GI	12
TCGA-4E-A92E-01A	0	TCGA-4E-A92E	13
TCGA-AX-A3FW-01A	0	TCGA-AX-A3FW	17
TCGA-D1-A0ZR-01A	0	TCGA-D1-A0ZR	17
TCGA-AW-A1PO-01A	0	TCGA-AW-A1PO	17
TCGA-D1-A165-01A	0	TCGA-D1-A165	20
TCGA-D1-A16R-01A	0	TCGA-D1-A16R	21
TCGA-D1-A1NW-01A	0	TCGA-D1-A1NW	22
TCGA-D1-A17C-01A	0	TCGA-D1-A17C	30
TCGA-D1-A1O7-01A	0	TCGA-D1-A1O7	32
TCGA-AX-A3G8-01A	0	TCGA-AX-A3G8	36
TCGA-D1-A17F-01A	0	TCGA-D1-A17F	39
TCGA-AX-A3G3-01A	0	TCGA-AX-A3G3	42
TCGA-D1-A1NS-01A	0	TCGA-D1-A1NS	43
TCGA-D1-A17N-01A	0	TCGA-D1-A17N	46
TCGA-D1-A17A-01A	0	TCGA-D1-A17A	48
TCGA-AJ-A3EJ-01A	1	TCGA-AJ-A3EJ	50
TCGA-H5-A2HR-01A	0	TCGA-H5-A2HR	53
TCGA-D1-A101-01A	0	TCGA-D1-A101	53
TCGA-D1-A17Q-01A	0	TCGA-D1-A17Q	54
TCGA-BG-A221-01A	0	TCGA-BG-A221	55
TCGA-D1-A15Z-01A	1	TCGA-D1-A15Z	58
TCGA-D1-A1O0-01A	0	TCGA-D1-A1O0	63
TCGA-DF-A2KN-01A	0	TCGA-DF-A2KN	67
TCGA-D1-A17T-01A	0	TCGA-D1-A17T	71
TCGA-E6-A2P8-01A	1	TCGA-E6-A2P8	72
TCGA-D1-A16F-01A	0	TCGA-D1-A16F	80
TCGA-AJ-A8CT-01A	0	TCGA-AJ-A8CT	82
TCGA-AX-A2HK-01A	1	TCGA-AX-A2HK	90
TCGA-D1-A16X-01A	0	TCGA-D1-A16X	111
TCGA-D1-A160-01A	0	TCGA-D1-A160	112
TCGA-D1-A16V-01A	1	TCGA-D1-A16V	120
TCGA-D1-A1O8-01A	1	TCGA-D1-A1O8	120
TCGA-BG-A0W1-01A	0	TCGA-BG-A0W1	122
TCGA-D1-A3DG-01A	1	TCGA-D1-A3DG	130
TCGA-D1-A102-01A	0	TCGA-D1-A102	135
TCGA-QS-A8F1-01A	1	TCGA-QS-A8F1	135
TCGA-AX-A2H2-01A	1	TCGA-AX-A2H2	145
TCGA-AX-A2H2-11A	1	TCGA-AX-A2H2	145
TCGA-BS-A0TE-01A	1	TCGA-BS-A0TE	146
TCGA-D1-A0ZS-01A	0	TCGA-D1-A0ZS	148
TCGA-EY-A72D-01A	0	TCGA-EY-A72D	179
TCGA-EY-A1G7-01A	1	TCGA-EY-A1G7	189
TCGA-D1-A175-01A	0	TCGA-D1-A175	202
TCGA-AP-A1DV-01A	0	TCGA-AP-A1DV	204
TCGA-PG-A917-11A	0	TCGA-PG-A917	212
TCGA-PG-A917-01A	0	TCGA-PG-A917	212
TCGA-D1-A17B-01A	0	TCGA-D1-A17B	213
TCGA-EC-A1QX-01A	0	TCGA-EC-A1QX	224
TCGA-FI-A2D4-01A	1	TCGA-FI-A2D4	243
TCGA-PG-A915-01A	0	TCGA-PG-A915	249
TCGA-D1-A2G6-01A	1	TCGA-D1-A2G6	258
TCGA-FI-A2EX-01A	0	TCGA-FI-A2EX	284
TCGA-DI-A1NO-11A	1	TCGA-DI-A1NO	285
TCGA-DI-A1NO-01A	1	TCGA-DI-A1NO	285
TCGA-KP-A3W1-01A	0	TCGA-KP-A3W1	288
TCGA-BG-A222-01A	0	TCGA-BG-A222	291
TCGA-BK-A6W4-01A	0	TCGA-BK-A6W4	300
TCGA-BK-A6W3-01A	0	TCGA-BK-A6W3	305
TCGA-EY-A212-01A	1	TCGA-EY-A212	310
TCGA-D1-A17M-01A	0	TCGA-D1-A17M	311
TCGA-AJ-A23O-01A	1	TCGA-AJ-A23O	312
TCGA-5S-A9Q8-01A	0	TCGA-5S-A9Q8	313
TCGA-D1-A16Q-01A	0	TCGA-D1-A16Q	324
TCGA-BG-A0MA-11A	1	TCGA-BG-A0MA	326
TCGA-BG-A0MA-01A	1	TCGA-BG-A0MA	326
TCGA-EO-A1Y5-01A	0	TCGA-EO-A1Y5	332
TCGA-DF-A2KY-01A	0	TCGA-DF-A2KY	332
TCGA-EY-A1GW-01A	1	TCGA-EY-A1GW	337
TCGA-D1-A17R-01A	1	TCGA-D1-A17R	339
TCGA-A5-A7WJ-01A	0	TCGA-A5-A7WJ	341
TCGA-BG-A3EW-01A	0	TCGA-BG-A3EW	344
TCGA-BG-A3EW-11A	0	TCGA-BG-A3EW	344
TCGA-EY-A4KR-01A	1	TCGA-EY-A4KR	346
TCGA-D1-A16I-01A	1	TCGA-D1-A16I	350
TCGA-B5-A1MY-01A	1	TCGA-B5-A1MY	361
TCGA-AX-A06D-01A	1	TCGA-AX-A06D	373
TCGA-DI-A2QT-01A	1	TCGA-DI-A2QT	377
TCGA-BG-A0YV-01A	0	TCGA-BG-A0YV	382
TCGA-EY-A210-01A	0	TCGA-EY-A210	383
TCGA-AP-A05O-01A	0	TCGA-AP-A05O	384
TCGA-AJ-A5DW-01A	0	TCGA-AJ-A5DW	390
TCGA-BK-A56F-01A	0	TCGA-BK-A56F	401
TCGA-D1-A1NU-01A	0	TCGA-D1-A1NU	402
TCGA-KP-A3W0-01A	0	TCGA-KP-A3W0	404
TCGA-AX-A1C4-01A	0	TCGA-AX-A1C4	404
TCGA-B5-A0K9-01A	1	TCGA-B5-A0K9	409
TCGA-AX-A05S-01A	1	TCGA-AX-A05S	413
TCGA-BG-A186-01A	0	TCGA-BG-A186	419
TCGA-FI-A2D5-01A	1	TCGA-FI-A2D5	421
TCGA-BG-A18A-01A	0	TCGA-BG-A18A	426
TCGA-K6-A3WQ-01A	1	TCGA-K6-A3WQ	427
TCGA-EY-A548-01A	0	TCGA-EY-A548	430
TCGA-BG-A220-01A	0	TCGA-BG-A220	434
TCGA-EY-A214-01A	0	TCGA-EY-A214	438
TCGA-AJ-A23N-01A	1	TCGA-AJ-A23N	439
TCGA-AX-A3GB-01A	0	TCGA-AX-A3GB	440
TCGA-AJ-A3EK-11A	0	TCGA-AJ-A3EK	446
TCGA-AJ-A3EK-01A	0	TCGA-AJ-A3EK	446
TCGA-B5-A1MW-01A	0	TCGA-B5-A1MW	447
TCGA-EY-A54A-01A	0	TCGA-EY-A54A	447
TCGA-BG-A187-01A	0	TCGA-BG-A187	448
TCGA-D1-A179-01A	1	TCGA-D1-A179	448
TCGA-AJ-A3OL-01A	1	TCGA-AJ-A3OL	449
TCGA-QS-A744-01A	0	TCGA-QS-A744	451
TCGA-BG-A0YU-01A	0	TCGA-BG-A0YU	451
TCGA-A5-A3LP-01A	0	TCGA-A5-A3LP	455
TCGA-EY-A1G8-01A	1	TCGA-EY-A1G8	456
TCGA-D1-A1O5-01A	0	TCGA-D1-A1O5	458
TCGA-AJ-A3OJ-01A	0	TCGA-AJ-A3OJ	467
TCGA-BG-A0RY-01A	0	TCGA-BG-A0RY	469
TCGA-BG-A18B-01A	0	TCGA-BG-A18B	470
TCGA-BG-A18C-01A	0	TCGA-BG-A18C	470
TCGA-AJ-A3NG-01A	0	TCGA-AJ-A3NG	475
TCGA-D1-A167-01A	0	TCGA-D1-A167	478
TCGA-EY-A1GV-01A	0	TCGA-EY-A1GV	481
TCGA-D1-A3DA-01A	0	TCGA-D1-A3DA	483
TCGA-A5-A0VQ-01A	0	TCGA-A5-A0VQ	485
TCGA-AJ-A3OK-01A	0	TCGA-AJ-A3OK	485
TCGA-EC-A1NJ-01A	0	TCGA-EC-A1NJ	488
TCGA-EY-A1GT-01A	0	TCGA-EY-A1GT	490
TCGA-DI-A0WH-01A	0	TCGA-DI-A0WH	496
TCGA-EO-A3KW-01A	0	TCGA-EO-A3KW	497
TCGA-AJ-A4ZG-11A	0	TCGA-AJ-A4ZG	498
TCGA-AJ-A4ZG-01A	0	TCGA-AJ-A4ZG	498
TCGA-B5-A121-01A	0	TCGA-B5-A121	504
TCGA-BK-A4ZD-01A	0	TCGA-BK-A4ZD	506
TCGA-BK-A4ZD-11A	0	TCGA-BK-A4ZD	506
TCGA-B5-A11U-01A	0	TCGA-B5-A11U	509
TCGA-EC-A24G-01A	0	TCGA-EC-A24G	511
TCGA-A5-AB3J-01A	0	TCGA-A5-AB3J	512
TCGA-D1-A0ZN-01A	0	TCGA-D1-A0ZN	512
TCGA-AJ-A3TW-01A	0	TCGA-AJ-A3TW	513
TCGA-AJ-A3QS-01A	0	TCGA-AJ-A3QS	513
TCGA-D1-A1NY-01A	0	TCGA-D1-A1NY	513
TCGA-D1-A3JP-01A	0	TCGA-D1-A3JP	515
TCGA-EY-A5W2-01A	0	TCGA-EY-A5W2	516
TCGA-AJ-A3I9-01A	1	TCGA-AJ-A3I9	519
TCGA-PG-A916-01A	0	TCGA-PG-A916	522
TCGA-D1-A3JQ-01A	0	TCGA-D1-A3JQ	526
TCGA-B5-A11Z-01A	0	TCGA-B5-A11Z	528
TCGA-D1-A16Y-01A	0	TCGA-D1-A16Y	532
TCGA-A5-A0R7-01A	0	TCGA-A5-A0R7	535
TCGA-EY-A1GR-01A	0	TCGA-EY-A1GR	536
TCGA-JU-AAVI-01A	1	TCGA-JU-AAVI	540
TCGA-AX-A2HH-01A	0	TCGA-AX-A2HH	540
TCGA-A5-A0GA-01A	1	TCGA-A5-A0GA	543
TCGA-EY-A1GQ-01A	0	TCGA-EY-A1GQ	544
TCGA-EY-A547-01A	0	TCGA-EY-A547	545
TCGA-D1-A1NZ-01A	0	TCGA-D1-A1NZ	548
TCGA-D1-A177-01A	0	TCGA-D1-A177	548
TCGA-AJ-A3BG-01A	0	TCGA-AJ-A3BG	550
TCGA-AJ-A3BF-01A	0	TCGA-AJ-A3BF	551
TCGA-KP-A3W4-01A	1	TCGA-KP-A3W4	554
TCGA-D1-A1NX-01A	0	TCGA-D1-A1NX	555
TCGA-SJ-A6ZJ-01A	0	TCGA-SJ-A6ZJ	556
TCGA-AX-A3G9-01A	0	TCGA-AX-A3G9	558
TCGA-B5-A11Y-01A	0	TCGA-B5-A11Y	560
TCGA-A5-A7WK-01A	0	TCGA-A5-A7WK	560
TCGA-BG-A0LW-01A	0	TCGA-BG-A0LW	566
TCGA-D1-A16S-01A	0	TCGA-D1-A16S	568
TCGA-EY-A1GP-01A	0	TCGA-EY-A1GP	573
TCGA-D1-A3DH-01A	0	TCGA-D1-A3DH	573
TCGA-EY-A215-01A	0	TCGA-EY-A215	574
TCGA-AJ-A3BI-01A	0	TCGA-AJ-A3BI	575
TCGA-EY-A1GO-01A	0	TCGA-EY-A1GO	586
TCGA-BG-A0M0-01A	0	TCGA-BG-A0M0	588
TCGA-EY-A1H0-01A	0	TCGA-EY-A1H0	588
TCGA-EO-A2CH-01A	1	TCGA-EO-A2CH	590
TCGA-B5-A11W-01A	0	TCGA-B5-A11W	593
TCGA-D1-A174-01A	0	TCGA-D1-A174	594
TCGA-B5-A11V-01A	0	TCGA-B5-A11V	595
TCGA-B5-A11X-01A	0	TCGA-B5-A11X	596
TCGA-A5-A0R8-01A	0	TCGA-A5-A0R8	596
TCGA-AJ-A2QL-01A	0	TCGA-AJ-A2QL	602
TCGA-AJ-A2QL-11A	0	TCGA-AJ-A2QL	602
TCGA-D1-A0ZO-01A	0	TCGA-D1-A0ZO	602
TCGA-EY-A549-01A	0	TCGA-EY-A549	605
TCGA-BG-A2AD-01A	0	TCGA-BG-A2AD	609
TCGA-BG-A2AD-11A	0	TCGA-BG-A2AD	609
TCGA-EY-A2ON-01A	1	TCGA-EY-A2ON	610
TCGA-BG-A2L7-11A	0	TCGA-BG-A2L7	612
TCGA-BG-A2L7-01A	0	TCGA-BG-A2L7	612
TCGA-BG-A0LX-01A	0	TCGA-BG-A0LX	614
TCGA-AJ-A23M-01A	1	TCGA-AJ-A23M	616
TCGA-BG-A0MU-01A	0	TCGA-BG-A0MU	617
TCGA-AX-A3G1-01A	1	TCGA-AX-A3G1	624
TCGA-AJ-A3NE-01A	0	TCGA-AJ-A3NE	628
TCGA-AJ-A3NE-11A	0	TCGA-AJ-A3NE	628
TCGA-SJ-A6ZI-01A	0	TCGA-SJ-A6ZI	631
TCGA-AJ-A6NU-01A	0	TCGA-AJ-A6NU	632
TCGA-AJ-A3IA-01A	0	TCGA-AJ-A3IA	633
TCGA-AP-A05P-01A	0	TCGA-AP-A05P	636
TCGA-BG-A0M2-01A	0	TCGA-BG-A0M2	637
TCGA-AJ-A2QK-01A	0	TCGA-AJ-A2QK	643
TCGA-BG-A0MT-01A	0	TCGA-BG-A0MT	644
TCGA-AJ-A3NF-01A	0	TCGA-AJ-A3NF	645
TCGA-PG-A6IB-01A	0	TCGA-PG-A6IB	648
TCGA-AP-A3K1-01A	1	TCGA-AP-A3K1	666
TCGA-AP-A052-01A	1	TCGA-AP-A052	669
TCGA-D1-A103-01A	0	TCGA-D1-A103	669
TCGA-EY-A1GS-01A	1	TCGA-EY-A1GS	670
TCGA-BG-A0M6-01A	1	TCGA-BG-A0M6	671
TCGA-EO-A3KU-01A	0	TCGA-EO-A3KU	677
TCGA-AJ-A3EM-01A	0	TCGA-AJ-A3EM	677
TCGA-AJ-A3EM-11A	0	TCGA-AJ-A3EM	677
TCGA-AJ-A5DV-01A	0	TCGA-AJ-A5DV	679
TCGA-BG-A3PP-11A	0	TCGA-BG-A3PP	681
TCGA-BG-A3PP-01A	0	TCGA-BG-A3PP	681
TCGA-AJ-A3EL-01A	0	TCGA-AJ-A3EL	684
TCGA-D1-A0ZZ-01A	0	TCGA-D1-A0ZZ	686
TCGA-PG-A914-01A	0	TCGA-PG-A914	687
TCGA-QF-A5YS-01A	0	TCGA-QF-A5YS	689
TCGA-EY-A1GK-01A	0	TCGA-EY-A1GK	693
TCGA-EY-A2OM-01A	0	TCGA-EY-A2OM	694
TCGA-D1-A17U-01A	0	TCGA-D1-A17U	697
TCGA-AX-A1CR-01A	0	TCGA-AX-A1CR	701
TCGA-A5-A0GW-01A	0	TCGA-A5-A0GW	706
TCGA-PG-A5BC-01A	0	TCGA-PG-A5BC	707
TCGA-AP-A054-01A	1	TCGA-AP-A054	709
TCGA-EY-A1GH-01A	0	TCGA-EY-A1GH	710
TCGA-EY-A1GI-01A	0	TCGA-EY-A1GI	710
TCGA-E6-A1LX-01A	0	TCGA-E6-A1LX	711
TCGA-BG-A0MI-01A	1	TCGA-BG-A0MI	714
TCGA-QS-A5YR-01A	0	TCGA-QS-A5YR	719
TCGA-BG-A2AE-01A	0	TCGA-BG-A2AE	721
TCGA-BG-A2AE-11A	0	TCGA-BG-A2AE	721
TCGA-KP-A3VZ-01A	0	TCGA-KP-A3VZ	722
TCGA-AP-A05N-01A	1	TCGA-AP-A05N	726
TCGA-EY-A1GJ-01A	0	TCGA-EY-A1GJ	727
TCGA-D1-A0ZV-01A	0	TCGA-D1-A0ZV	728
TCGA-BK-A26L-01A	0	TCGA-BK-A26L	734
TCGA-BK-A26L-01C	0	TCGA-BK-A26L	734
TCGA-D1-A17S-01A	0	TCGA-D1-A17S	739
TCGA-DI-A1C3-01A	0	TCGA-DI-A1C3	739
TCGA-BS-A0TA-01A	1	TCGA-BS-A0TA	740
TCGA-EY-A1GE-01A	0	TCGA-EY-A1GE	741
TCGA-A5-A0R9-01A	0	TCGA-A5-A0R9	749
TCGA-A5-A2K5-01A	0	TCGA-A5-A2K5	752
TCGA-QS-A5YQ-01A	0	TCGA-QS-A5YQ	759
TCGA-BK-A13C-01A	0	TCGA-BK-A13C	760
TCGA-BK-A13C-11A	0	TCGA-BK-A13C	760
TCGA-AP-A0LV-01A	0	TCGA-AP-A0LV	763
TCGA-FI-A2D6-01A	1	TCGA-FI-A2D6	767
TCGA-AX-A2H7-11A	1	TCGA-AX-A2H7	772
TCGA-AX-A2H7-01A	1	TCGA-AX-A2H7	772
TCGA-A5-A3LO-01A	0	TCGA-A5-A3LO	776
TCGA-AX-A1C8-01A	0	TCGA-AX-A1C8	776
TCGA-DF-A2L0-01A	1	TCGA-DF-A2L0	788
TCGA-AX-A1CC-01A	0	TCGA-AX-A1CC	788
TCGA-KP-A3W3-01A	0	TCGA-KP-A3W3	794
TCGA-D1-A17L-01A	0	TCGA-D1-A17L	802
TCGA-AX-A1C9-01A	0	TCGA-AX-A1C9	802
TCGA-EO-A3B1-01A	0	TCGA-EO-A3B1	820
TCGA-B5-A0KB-01A	0	TCGA-B5-A0KB	824
TCGA-B5-A0KB-01B	0	TCGA-B5-A0KB	824
TCGA-B5-A11P-01B	0	TCGA-B5-A11P	825
TCGA-AP-A0LM-01A	0	TCGA-AP-A0LM	825
TCGA-EY-A1GF-01A	0	TCGA-EY-A1GF	826
TCGA-DF-A2KZ-01A	0	TCGA-DF-A2KZ	826
TCGA-EO-A3AZ-01A	0	TCGA-EO-A3AZ	826
TCGA-B5-A0K3-01A	1	TCGA-B5-A0K3	830
TCGA-EY-A3L3-01A	0	TCGA-EY-A3L3	832
TCGA-AX-A06H-01A	0	TCGA-AX-A06H	833
TCGA-D1-A16G-01A	1	TCGA-D1-A16G	834
TCGA-B5-A3FH-01A	0	TCGA-B5-A3FH	841
TCGA-B5-A0K8-01A	0	TCGA-B5-A0K8	847
TCGA-AP-A1E3-01A	0	TCGA-AP-A1E3	847
TCGA-AX-A2HF-01A	0	TCGA-AX-A2HF	848
TCGA-D1-A17H-01A	0	TCGA-D1-A17H	852
TCGA-D1-A17K-01A	0	TCGA-D1-A17K	854
TCGA-A5-A0GU-01A	0	TCGA-A5-A0GU	860
TCGA-A5-A2K4-01A	1	TCGA-A5-A2K4	871
TCGA-D1-A0ZU-01A	0	TCGA-D1-A0ZU	872
TCGA-A5-A0VO-01A	1	TCGA-A5-A0VO	875
TCGA-FI-A2EY-01A	1	TCGA-FI-A2EY	880
TCGA-A5-A0RA-01A	0	TCGA-A5-A0RA	884
TCGA-EY-A2OQ-01A	0	TCGA-EY-A2OQ	885
TCGA-D1-A161-01A	0	TCGA-D1-A161	892
TCGA-AJ-A2QM-01A	0	TCGA-AJ-A2QM	894
TCGA-EO-A1Y8-01A	0	TCGA-EO-A1Y8	901
TCGA-B5-A3S1-01A	0	TCGA-B5-A3S1	902
TCGA-AX-A05U-01A	0	TCGA-AX-A05U	903
TCGA-D1-A15X-01A	0	TCGA-D1-A15X	909
TCGA-D1-A16J-01A	0	TCGA-D1-A16J	910
TCGA-D1-A0ZP-01A	0	TCGA-D1-A0ZP	911
TCGA-AX-A06J-01A	0	TCGA-AX-A06J	913
TCGA-D1-A15W-01A	0	TCGA-D1-A15W	915
TCGA-AX-A2H4-11A	1	TCGA-AX-A2H4	916
TCGA-AX-A2H4-01A	1	TCGA-AX-A2H4	916
TCGA-A5-A1OK-01A	0	TCGA-A5-A1OK	917
TCGA-D1-A176-01A	0	TCGA-D1-A176	917
TCGA-D1-A17D-01A	0	TCGA-D1-A17D	926
TCGA-FI-A2F8-01A	0	TCGA-FI-A2F8	933
TCGA-BS-A0U7-01A	1	TCGA-BS-A0U7	935
TCGA-AX-A2HJ-01A	0	TCGA-AX-A2HJ	935
TCGA-BK-A139-01A	1	TCGA-BK-A139	943
TCGA-BK-A139-01C	1	TCGA-BK-A139	943
TCGA-BK-A139-02A	1	TCGA-BK-A139	943
TCGA-EY-A2OP-01A	0	TCGA-EY-A2OP	944
TCGA-D1-A16N-01A	0	TCGA-D1-A16N	945
TCGA-DI-A2QU-11A	1	TCGA-DI-A2QU	946
TCGA-DI-A2QU-01A	1	TCGA-DI-A2QU	946
TCGA-AX-A2IN-01A	1	TCGA-AX-A2IN	947
TCGA-AP-A1DO-01A	0	TCGA-AP-A1DO	952
TCGA-B5-A1N2-01A	1	TCGA-B5-A1N2	954
TCGA-BK-A13B-01A	0	TCGA-BK-A13B	966
TCGA-A5-A1OG-01A	1	TCGA-A5-A1OG	973
TCGA-A5-A1OF-01A	0	TCGA-A5-A1OF	973
TCGA-AX-A1CA-01A	0	TCGA-AX-A1CA	974
TCGA-B5-A11Q-01A	0	TCGA-B5-A11Q	976
TCGA-EY-A3QX-01A	1	TCGA-EY-A3QX	989
TCGA-D1-A163-01A	0	TCGA-D1-A163	991
TCGA-EY-A1GM-01A	1	TCGA-EY-A1GM	995
TCGA-EY-A1GU-01A	1	TCGA-EY-A1GU	997
TCGA-A5-A0GB-01A	0	TCGA-A5-A0GB	997
TCGA-AX-A1C5-01A	0	TCGA-AX-A1C5	1001
TCGA-A5-A1OJ-01A	0	TCGA-A5-A1OJ	1006
TCGA-AX-A05T-01A	0	TCGA-AX-A05T	1010
TCGA-E6-A8L9-01A	0	TCGA-E6-A8L9	1013
TCGA-EY-A1GL-01A	0	TCGA-EY-A1GL	1014
TCGA-AP-A0LO-01A	1	TCGA-AP-A0LO	1016
TCGA-D1-A16O-01A	0	TCGA-D1-A16O	1023
TCGA-AJ-A3BK-01A	0	TCGA-AJ-A3BK	1031
TCGA-AX-A1CE-01A	0	TCGA-AX-A1CE	1037
TCGA-B5-A5OD-01A	0	TCGA-B5-A5OD	1038
TCGA-AJ-A3BD-01A	0	TCGA-AJ-A3BD	1039
TCGA-BG-A0VX-01A	0	TCGA-BG-A0VX	1043
TCGA-AX-A2HC-01A	0	TCGA-AX-A2HC	1044
TCGA-AX-A2HC-11A	0	TCGA-AX-A2HC	1044
TCGA-AJ-A2QO-01A	1	TCGA-AJ-A2QO	1045
TCGA-EO-A3AS-01A	0	TCGA-EO-A3AS	1046
TCGA-AX-A1C7-01A	0	TCGA-AX-A1C7	1054
TCGA-A5-A2K7-01A	0	TCGA-A5-A2K7	1063
TCGA-B5-A5OE-01A	0	TCGA-B5-A5OE	1063
TCGA-BK-A0CA-01A	0	TCGA-BK-A0CA	1064
TCGA-BK-A0CA-01B	0	TCGA-BK-A0CA	1064
TCGA-BK-A0CC-01B	0	TCGA-BK-A0CC	1067
TCGA-BK-A0CC-01A	0	TCGA-BK-A0CC	1067
TCGA-AJ-A8CV-01A	0	TCGA-AJ-A8CV	1068
TCGA-EO-A3AV-01A	0	TCGA-EO-A3AV	1069
TCGA-AJ-A2QN-01A	0	TCGA-AJ-A2QN	1069
TCGA-BG-A0M3-01A	0	TCGA-BG-A0M3	1071
TCGA-AX-A060-01A	0	TCGA-AX-A060	1075
TCGA-DI-A1NN-11A	0	TCGA-DI-A1NN	1076
TCGA-DI-A1NN-01A	0	TCGA-DI-A1NN	1076
TCGA-AP-A1DP-01A	1	TCGA-AP-A1DP	1081
TCGA-AX-A0IU-01A	0	TCGA-AX-A0IU	1087
TCGA-BK-A0CB-01A	0	TCGA-BK-A0CB	1092
TCGA-BK-A0CB-11A	0	TCGA-BK-A0CB	1092
TCGA-BK-A0C9-01A	0	TCGA-BK-A0C9	1092
TCGA-KJ-A3U4-01A	0	TCGA-KJ-A3U4	1095
TCGA-D1-A168-01A	0	TCGA-D1-A168	1098
TCGA-AP-A5FX-01A	1	TCGA-AP-A5FX	1099
TCGA-A5-A1OH-01A	0	TCGA-A5-A1OH	1105
TCGA-AP-A0LH-01A	1	TCGA-AP-A0LH	1106
TCGA-D1-A16B-01A	0	TCGA-D1-A16B	1106
TCGA-AX-A1CP-01A	0	TCGA-AX-A1CP	1107
TCGA-B5-A0K1-01A	0	TCGA-B5-A0K1	1110
TCGA-DI-A1BY-01A	0	TCGA-DI-A1BY	1114
TCGA-D1-A16E-01A	0	TCGA-D1-A16E	1119
TCGA-A5-A0GR-01A	0	TCGA-A5-A0GR	1120
TCGA-AP-A05J-01A	0	TCGA-AP-A05J	1122
TCGA-AJ-A3NC-11A	0	TCGA-AJ-A3NC	1125
TCGA-AJ-A3NC-01A	0	TCGA-AJ-A3NC	1125
TCGA-A5-A0G5-01A	0	TCGA-A5-A0G5	1126
TCGA-EY-A1GX-01A	1	TCGA-EY-A1GX	1127
TCGA-D1-A169-01A	0	TCGA-D1-A169	1135
TCGA-D1-A16D-01A	0	TCGA-D1-A16D	1141
TCGA-AX-A1CN-01A	0	TCGA-AX-A1CN	1143
TCGA-D1-A162-01A	0	TCGA-D1-A162	1145
TCGA-AX-A0IW-01A	0	TCGA-AX-A0IW	1149
TCGA-A5-A0R6-01A	0	TCGA-A5-A0R6	1153
TCGA-EO-A3AY-01A	0	TCGA-EO-A3AY	1158
TCGA-AX-A2HG-01A	0	TCGA-AX-A2HG	1163
TCGA-EO-A3KX-01A	0	TCGA-EO-A3KX	1170
TCGA-PG-A7D5-01A	0	TCGA-PG-A7D5	1177
TCGA-DI-A1BU-01A	0	TCGA-DI-A1BU	1195
TCGA-B5-A3FD-01A	1	TCGA-B5-A3FD	1197
TCGA-D1-A15V-01A	0	TCGA-D1-A15V	1201
TCGA-5B-A90C-01A	0	TCGA-5B-A90C	1202
TCGA-FI-A2D0-01A	0	TCGA-FI-A2D0	1213
TCGA-QF-A5YT-01A	0	TCGA-QF-A5YT	1215
TCGA-AX-A0J0-01A	0	TCGA-AX-A0J0	1220
TCGA-AX-A0J0-11A	0	TCGA-AX-A0J0	1220
TCGA-FI-A3PV-01A	1	TCGA-FI-A3PV	1249
TCGA-B5-A5OC-01A	0	TCGA-B5-A5OC	1249
TCGA-2E-A9G8-01A	0	TCGA-2E-A9G8	1249
TCGA-BG-A0MC-01A	0	TCGA-BG-A0MC	1263
TCGA-A5-A0VP-01A	0	TCGA-A5-A0VP	1288
TCGA-BG-A0MO-01A	0	TCGA-BG-A0MO	1309
TCGA-BG-A0MK-01A	1	TCGA-BG-A0MK	1317
TCGA-AX-A0IZ-01A	0	TCGA-AX-A0IZ	1333
TCGA-AX-A0IZ-11A	0	TCGA-AX-A0IZ	1333
TCGA-AX-A3FX-01A	1	TCGA-AX-A3FX	1333
TCGA-B5-A11M-01A	0	TCGA-B5-A11M	1362
TCGA-AP-A05H-01A	0	TCGA-AP-A05H	1385
TCGA-E6-A2P9-01A	0	TCGA-E6-A2P9	1386
TCGA-EY-A2OO-01A	0	TCGA-EY-A2OO	1392
TCGA-AP-A1E1-01A	0	TCGA-AP-A1E1	1395
TCGA-AX-A062-01A	0	TCGA-AX-A062	1399
TCGA-EO-A22U-01A	0	TCGA-EO-A22U	1407
TCGA-EO-A3B0-01A	0	TCGA-EO-A3B0	1412
TCGA-AX-A2HD-11A	0	TCGA-AX-A2HD	1414
TCGA-AX-A2HD-01A	0	TCGA-AX-A2HD	1414
TCGA-A5-A0GP-01A	0	TCGA-A5-A0GP	1416
TCGA-AP-A0LJ-01A	0	TCGA-AP-A0LJ	1421
TCGA-AP-A1DQ-01A	1	TCGA-AP-A1DQ	1423
TCGA-A5-A0G3-01A	0	TCGA-A5-A0G3	1428
TCGA-BS-A0T9-01A	1	TCGA-BS-A0T9	1428
TCGA-D1-A2G5-01A	0	TCGA-D1-A2G5	1455
TCGA-AP-A059-01A	0	TCGA-AP-A059	1461
TCGA-B5-A1MX-01A	0	TCGA-B5-A1MX	1473
TCGA-BG-A0MG-01A	0	TCGA-BG-A0MG	1477
TCGA-B5-A0K0-01A	0	TCGA-B5-A0K0	1478
TCGA-AP-A0L8-01A	1	TCGA-AP-A0L8	1484
TCGA-D1-A2G0-01A	0	TCGA-D1-A2G0	1484
TCGA-EO-A1Y7-01A	0	TCGA-EO-A1Y7	1495
TCGA-AP-A1DR-01A	0	TCGA-AP-A1DR	1495
TCGA-AP-A0LT-01A	0	TCGA-AP-A0LT	1497
TCGA-AX-A064-01A	0	TCGA-AX-A064	1517
TCGA-EO-A3AU-01A	0	TCGA-EO-A3AU	1543
TCGA-B5-A1MU-01A	1	TCGA-B5-A1MU	1548
TCGA-BG-A0VV-01A	0	TCGA-BG-A0VV	1553
TCGA-EO-A3L0-01A	0	TCGA-EO-A3L0	1554
TCGA-AP-A1E4-01A	0	TCGA-AP-A1E4	1555
TCGA-EO-A2CG-01A	0	TCGA-EO-A2CG	1564
TCGA-B5-A1MV-01A	0	TCGA-B5-A1MV	1565
TCGA-EO-A22Y-01A	0	TCGA-EO-A22Y	1567
TCGA-BG-A0VT-01A	0	TCGA-BG-A0VT	1568
TCGA-BG-A0VW-01A	0	TCGA-BG-A0VW	1582
TCGA-B5-A1MZ-01A	0	TCGA-B5-A1MZ	1598
TCGA-BG-A0VZ-01A	0	TCGA-BG-A0VZ	1601
TCGA-EY-A1GD-01A	0	TCGA-EY-A1GD	1639
TCGA-A5-A0GV-01A	0	TCGA-A5-A0GV	1643
TCGA-EY-A1GC-01A	0	TCGA-EY-A1GC	1647
TCGA-B5-A11J-01A	0	TCGA-B5-A11J	1656
TCGA-B5-A0JT-01A	0	TCGA-B5-A0JT	1682
TCGA-AP-A1DM-01A	0	TCGA-AP-A1DM	1700
TCGA-BG-A0W2-01A	0	TCGA-BG-A0W2	1721
TCGA-B5-A0JR-01A	0	TCGA-B5-A0JR	1731
TCGA-AX-A06F-01A	0	TCGA-AX-A06F	1748
TCGA-EO-A22X-01A	0	TCGA-EO-A22X	1752
TCGA-B5-A0K4-01A	0	TCGA-B5-A0K4	1757
TCGA-AP-A05D-01A	0	TCGA-AP-A05D	1758
TCGA-B5-A0JX-01A	0	TCGA-B5-A0JX	1787
TCGA-D1-A2G7-01A	1	TCGA-D1-A2G7	1793
TCGA-E6-A1M0-01A	0	TCGA-E6-A1M0	1793
TCGA-E6-A1M0-11A	0	TCGA-E6-A1M0	1793
TCGA-FI-A2EW-01A	0	TCGA-FI-A2EW	1795
TCGA-B5-A0JU-01B	0	TCGA-B5-A0JU	1802
TCGA-FI-A2F9-01A	0	TCGA-FI-A2F9	1803
TCGA-BS-A0V4-01A	0	TCGA-BS-A0V4	1810
TCGA-BG-A0MQ-01A	0	TCGA-BG-A0MQ	1817
TCGA-B5-A11E-01A	0	TCGA-B5-A11E	1820
TCGA-AP-A1E0-01A	0	TCGA-AP-A1E0	1832
TCGA-A5-A0GM-01A	0	TCGA-A5-A0GM	1841
TCGA-A5-A0GN-01A	0	TCGA-A5-A0GN	1841
TCGA-AX-A06L-01A	0	TCGA-AX-A06L	1845
TCGA-AX-A0IS-01A	1	TCGA-AX-A0IS	1858
TCGA-AX-A2H8-01A	0	TCGA-AX-A2H8	1861
TCGA-AX-A2H8-11A	0	TCGA-AX-A2H8	1861
TCGA-DF-A2KR-01A	0	TCGA-DF-A2KR	1865
TCGA-EO-A22S-01A	0	TCGA-EO-A22S	1872
TCGA-EO-A22S-11A	0	TCGA-EO-A22S	1872
TCGA-AP-A0LP-01A	0	TCGA-AP-A0LP	1875
TCGA-B5-A11N-01A	0	TCGA-B5-A11N	1876
TCGA-EO-A22R-01A	0	TCGA-EO-A22R	1878
TCGA-EO-A22R-11A	0	TCGA-EO-A22R	1878
TCGA-BS-A0TI-01A	0	TCGA-BS-A0TI	1882
TCGA-BG-A0MS-01A	0	TCGA-BG-A0MS	1882
TCGA-BG-A0MH-01A	0	TCGA-BG-A0MH	1930
TCGA-B5-A0K7-01A	0	TCGA-B5-A0K7	1933
TCGA-BS-A0V7-01A	0	TCGA-BS-A0V7	1934
TCGA-BG-A0M7-01A	0	TCGA-BG-A0M7	1937
TCGA-B5-A0JN-01A	0	TCGA-B5-A0JN	1939
TCGA-AP-A05A-01A	1	TCGA-AP-A05A	1944
TCGA-B5-A0K6-01A	0	TCGA-B5-A0K6	1953
TCGA-AX-A2IO-01A	0	TCGA-AX-A2IO	1975
TCGA-A5-A0GJ-01A	0	TCGA-A5-A0GJ	2000
TCGA-A5-A2K3-01A	0	TCGA-A5-A2K3	2012
TCGA-AP-A0LG-01A	0	TCGA-AP-A0LG	2015
TCGA-BG-A0M8-01A	0	TCGA-BG-A0M8	2020
TCGA-BS-A0WQ-01A	0	TCGA-BS-A0WQ	2022
TCGA-FI-A2CX-01A	0	TCGA-FI-A2CX	2031
TCGA-EO-A22T-11A	0	TCGA-EO-A22T	2035
TCGA-EO-A22T-01A	0	TCGA-EO-A22T	2035
TCGA-AX-A06B-01A	0	TCGA-AX-A06B	2058
TCGA-BS-A0TJ-01A	0	TCGA-BS-A0TJ	2068
TCGA-FI-A2CY-01A	0	TCGA-FI-A2CY	2080
TCGA-A5-A0GX-01A	0	TCGA-A5-A0GX	2088
TCGA-B5-A0JY-01A	0	TCGA-B5-A0JY	2107
TCGA-BG-A0M4-01A	0	TCGA-BG-A0M4	2167
TCGA-AX-A2H5-11A	0	TCGA-AX-A2H5	2167
TCGA-AX-A2H5-01A	0	TCGA-AX-A2H5	2167
TCGA-B5-A0JZ-01A	0	TCGA-B5-A0JZ	2173
TCGA-AX-A05Z-01A	0	TCGA-AX-A05Z	2175
TCGA-AP-A1DH-01A	0	TCGA-AP-A1DH	2180
TCGA-B5-A3FC-01A	0	TCGA-B5-A3FC	2185
TCGA-B5-A0K2-01A	0	TCGA-B5-A0K2	2209
TCGA-BS-A0UT-01A	0	TCGA-BS-A0UT	2212
TCGA-BS-A0UV-01A	0	TCGA-BS-A0UV	2228
TCGA-B5-A11S-01A	0	TCGA-B5-A11S	2229
TCGA-FI-A2F4-01A	0	TCGA-FI-A2F4	2230
TCGA-AX-A1CJ-11A	0	TCGA-AX-A1CJ	2233
TCGA-AX-A1CJ-01A	0	TCGA-AX-A1CJ	2233
TCGA-B5-A11L-01B	1	TCGA-B5-A11L	2240
TCGA-A5-A0GQ-01A	0	TCGA-A5-A0GQ	2247
TCGA-A5-A0GH-01A	0	TCGA-A5-A0GH	2254
TCGA-BG-A0M9-01A	0	TCGA-BG-A0M9	2270
TCGA-B5-A11I-01A	0	TCGA-B5-A11I	2303
TCGA-AX-A1CF-01A	0	TCGA-AX-A1CF	2337
TCGA-AX-A1CF-11A	0	TCGA-AX-A1CF	2337
TCGA-B5-A11R-01A	0	TCGA-B5-A11R	2349
TCGA-FI-A2D2-01A	1	TCGA-FI-A2D2	2352
TCGA-AX-A0J1-01A	0	TCGA-AX-A0J1	2354
TCGA-BS-A0TG-01A	0	TCGA-BS-A0TG	2371
TCGA-BS-A0TD-01A	0	TCGA-BS-A0TD	2379
TCGA-FI-A3PX-01A	0	TCGA-FI-A3PX	2384
TCGA-E6-A1LZ-01A	0	TCGA-E6-A1LZ	2406
TCGA-AX-A063-01A	0	TCGA-AX-A063	2417
TCGA-AX-A1CK-11A	0	TCGA-AX-A1CK	2441
TCGA-AX-A1CK-01A	0	TCGA-AX-A1CK	2441
TCGA-AX-A05W-01A	0	TCGA-AX-A05W	2450
TCGA-AP-A0LQ-01A	0	TCGA-AP-A0LQ	2457
TCGA-AX-A2HA-01A	0	TCGA-AX-A2HA	2475
TCGA-AX-A2HA-11A	0	TCGA-AX-A2HA	2475
TCGA-BS-A0UL-01A	0	TCGA-BS-A0UL	2481
TCGA-BS-A0UJ-01A	0	TCGA-BS-A0UJ	2506
TCGA-AP-A0LN-01A	0	TCGA-AP-A0LN	2510
TCGA-A5-A0G9-01A	0	TCGA-A5-A0G9	2540
TCGA-BS-A0V8-01A	0	TCGA-BS-A0V8	2544
TCGA-AP-A0LL-01A	0	TCGA-AP-A0LL	2554
TCGA-AX-A1CI-11A	0	TCGA-AX-A1CI	2600
TCGA-AX-A1CI-01A	0	TCGA-AX-A1CI	2600
TCGA-BS-A0TC-01A	0	TCGA-BS-A0TC	2602
TCGA-B5-A11O-01A	0	TCGA-B5-A11O	2609
TCGA-BS-A0UF-01A	0	TCGA-BS-A0UF	2611
TCGA-B5-A0JV-01A	0	TCGA-B5-A0JV	2616
TCGA-AP-A056-01A	0	TCGA-AP-A056	2618
TCGA-B5-A0JS-01A	0	TCGA-B5-A0JS	2627
TCGA-BS-A0UM-01A	0	TCGA-BS-A0UM	2644
TCGA-BS-A0VI-01A	0	TCGA-BS-A0VI	2646
TCGA-A5-A0GI-01A	0	TCGA-A5-A0GI	2682
TCGA-AX-A05Y-11A	0	TCGA-AX-A05Y	2684
TCGA-AX-A05Y-01A	0	TCGA-AX-A05Y	2684
TCGA-B5-A11H-01A	0	TCGA-B5-A11H	2687
TCGA-DF-A2KV-01A	0	TCGA-DF-A2KV	2717
TCGA-BS-A0V6-01A	0	TCGA-BS-A0V6	2725
TCGA-AP-A1DK-01A	0	TCGA-AP-A1DK	2767
TCGA-BS-A0U9-01B	0	TCGA-BS-A0U9	2825
TCGA-B5-A3FB-01A	0	TCGA-B5-A3FB	2844
TCGA-AP-A0LF-01A	0	TCGA-AP-A0LF	2845
TCGA-AP-A0LS-01A	0	TCGA-AP-A0LS	2904
TCGA-B5-A3FA-01A	0	TCGA-B5-A3FA	2929
TCGA-BS-A0U5-01A	0	TCGA-BS-A0U5	2935
TCGA-FI-A2EU-01A	0	TCGA-FI-A2EU	2941
TCGA-BS-A0U8-01A	0	TCGA-BS-A0U8	2963
TCGA-AP-A0LI-01A	0	TCGA-AP-A0LI	2972
TCGA-DF-A2KU-01A	0	TCGA-DF-A2KU	3067
TCGA-B5-A1MS-01B	1	TCGA-B5-A1MS	3112
TCGA-A5-A0GE-01A	0	TCGA-A5-A0GE	3205
TCGA-A5-A0G1-01A	1	TCGA-A5-A0G1	3251
TCGA-DF-A2KS-01A	0	TCGA-DF-A2KS	3318
TCGA-DI-A2QY-01A	1	TCGA-DI-A2QY	3349
TCGA-DI-A2QY-11A	1	TCGA-DI-A2QY	3349
TCGA-AP-A0LE-01A	0	TCGA-AP-A0LE	3357
TCGA-A5-A0GD-01A	1	TCGA-A5-A0GD	3423
TCGA-B5-A11G-01A	0	TCGA-B5-A11G	3448
TCGA-BS-A0UA-01A	0	TCGA-BS-A0UA	3495
TCGA-AP-A0LD-01A	0	TCGA-AP-A0LD	3589
TCGA-A5-A2K2-01A	0	TCGA-A5-A2K2	3595
TCGA-A5-A0GG-01A	0	TCGA-A5-A0GG	3762
TCGA-AP-A0L9-01A	0	TCGA-AP-A0L9	3815
TCGA-AP-A051-01A	0	TCGA-AP-A051	3948
TCGA-B5-A3F9-01A	0	TCGA-B5-A3F9	4155
TCGA-A5-A0G2-01A	0	TCGA-A5-A0G2	4549
TCGA-B5-A11F-01A	0	TCGA-B5-A11F	5651
TCGA-B5-A1MR-01A	0	TCGA-B5-A1MR	6859
