# Supplementary material for: Pan-cancer analysis reveals signal transducer and activator of transcription (STAT) gene family as biomarkers for prognostic prediction and therapeutic guidance
Source: Front Genet. 2023 Mar 9;14:1120500. doi: 10.3389/fgene.2023.1120500 (PMC10034013; doi:10.3389/fgene.2023.1120500)
Supplement: Supplementary file 2 [file DataSheet1.ZIP › Source data/TCGA-UCS.survival.tsv]

sample	OS	_PATIENT	OS.time
TCGA-NF-A5CP-01A	1	TCGA-NF-A5CP	1
TCGA-N7-A4Y5-01A	1	TCGA-N7-A4Y5	8
TCGA-NF-A4X2-01A	0	TCGA-NF-A4X2	81
TCGA-N6-A4VD-01A	1	TCGA-N6-A4VD	112
TCGA-N6-A4VD-11A	1	TCGA-N6-A4VD	112
TCGA-NA-A4QY-01A	1	TCGA-NA-A4QY	114
TCGA-N5-A4RD-01A	1	TCGA-N5-A4RD	142
TCGA-N5-A4RM-01A	1	TCGA-N5-A4RM	148
TCGA-ND-A4WF-01A	1	TCGA-ND-A4WF	167
TCGA-NA-A4R1-01A	1	TCGA-NA-A4R1	203
TCGA-N6-A4VE-01A	1	TCGA-N6-A4VE	291
TCGA-N6-A4VE-11A	1	TCGA-N6-A4VE	291
TCGA-NF-A4WU-01A	0	TCGA-NF-A4WU	298
TCGA-ND-A4W6-01A	1	TCGA-ND-A4W6	317
TCGA-N5-A59F-01A	1	TCGA-N5-A59F	361
TCGA-N8-A56S-01A	1	TCGA-N8-A56S	371
TCGA-N7-A4Y8-01A	1	TCGA-N7-A4Y8	378
TCGA-N8-A4PL-01A	1	TCGA-N8-A4PL	418
TCGA-NG-A4VU-01A	1	TCGA-NG-A4VU	442
TCGA-N5-A59E-01A	1	TCGA-N5-A59E	447
TCGA-NF-A4WX-01A	0	TCGA-NF-A4WX	452
TCGA-N8-A4PP-01A	1	TCGA-N8-A4PP	457
TCGA-N9-A4Q8-11A	1	TCGA-N9-A4Q8	481
TCGA-N9-A4Q8-01A	1	TCGA-N9-A4Q8	481
TCGA-N6-A4VF-01A	1	TCGA-N6-A4VF	522
TCGA-N6-A4VF-11A	1	TCGA-N6-A4VF	522
TCGA-NA-A4R0-01A	1	TCGA-NA-A4R0	541
TCGA-N5-A4RJ-01A	1	TCGA-N5-A4RJ	550
TCGA-N8-A4PQ-01A	0	TCGA-N8-A4PQ	572
TCGA-QM-A5NM-01A	0	TCGA-QM-A5NM	587
TCGA-N6-A4VC-11A	1	TCGA-N6-A4VC	597
TCGA-N6-A4VC-01A	1	TCGA-N6-A4VC	597
TCGA-N9-A4Q7-01A	0	TCGA-N9-A4Q7	604
TCGA-N9-A4PZ-11A	1	TCGA-N9-A4PZ	667
TCGA-N9-A4PZ-01A	1	TCGA-N9-A4PZ	667
TCGA-N5-A4RO-01A	1	TCGA-N5-A4RO	685
TCGA-ND-A4WC-01A	0	TCGA-ND-A4WC	766
TCGA-N7-A4Y0-01A	1	TCGA-N7-A4Y0	771
TCGA-N8-A4PO-01A	0	TCGA-N8-A4PO	781
TCGA-N8-A4PI-01A	1	TCGA-N8-A4PI	810
TCGA-N8-A4PN-01A	0	TCGA-N8-A4PN	812
TCGA-N7-A59B-01A	0	TCGA-N7-A59B	827
TCGA-N8-A4PM-01A	0	TCGA-N8-A4PM	829
TCGA-NA-A4QX-01A	1	TCGA-NA-A4QX	838
TCGA-N5-A4RS-01A	1	TCGA-N5-A4RS	911
TCGA-NG-A4VW-01A	1	TCGA-NG-A4VW	949
TCGA-N6-A4V9-01A	0	TCGA-N6-A4V9	979
TCGA-N5-A4RN-01A	0	TCGA-N5-A4RN	1053
TCGA-N9-A4Q4-01A	0	TCGA-N9-A4Q4	1089
TCGA-N5-A4RU-01A	1	TCGA-N5-A4RU	1526
TCGA-N6-A4VG-01A	0	TCGA-N6-A4VG	1574
TCGA-N5-A4RA-01A	1	TCGA-N5-A4RA	1591
TCGA-N9-A4Q3-01A	0	TCGA-N9-A4Q3	1672
TCGA-N5-A4RF-01A	0	TCGA-N5-A4RF	1806
TCGA-N5-A4RV-01A	0	TCGA-N5-A4RV	2042
TCGA-N9-A4Q1-01A	1	TCGA-N9-A4Q1	2043
TCGA-NA-A4QW-01A	0	TCGA-NA-A4QW	2457
TCGA-N5-A4RT-01A	0	TCGA-N5-A4RT	2485
TCGA-NA-A5I1-01A	1	TCGA-NA-A5I1	2680
TCGA-N5-A4R8-01A	1	TCGA-N5-A4R8	3115
TCGA-NA-A4QV-01A	0	TCGA-NA-A4QV	4269
