# Supplementary material for: Pan-cancer analysis reveals signal transducer and activator of transcription (STAT) gene family as biomarkers for prognostic prediction and therapeutic guidance
Source: Front Genet. 2023 Mar 9;14:1120500. doi: 10.3389/fgene.2023.1120500 (PMC10034013; doi:10.3389/fgene.2023.1120500)
Supplement: Supplementary file 2 [file DataSheet1.ZIP › Source data/TCGA-UVM.survival.tsv]

sample	OS	_PATIENT	OS.time
TCGA-VD-A8KM-01A	0	TCGA-VD-A8KM	4
TCGA-VD-AA8R-01A	0	TCGA-VD-AA8R	6
TCGA-VD-AA8M-01A	0	TCGA-VD-AA8M	6
TCGA-WC-A884-01A	0	TCGA-WC-A884	12
TCGA-VD-A8KG-01A	0	TCGA-VD-A8KG	19
TCGA-VD-A8KF-01A	1	TCGA-VD-A8KF	40
TCGA-VD-AA8N-01A	0	TCGA-VD-AA8N	44
TCGA-VD-AA8T-01A	0	TCGA-VD-AA8T	49
TCGA-VD-A8KK-01A	0	TCGA-VD-A8KK	64
TCGA-VD-A8KN-01A	0	TCGA-VD-A8KN	68
TCGA-WC-A88A-01A	1	TCGA-WC-A88A	82
TCGA-VD-AA8P-01A	0	TCGA-VD-AA8P	86
TCGA-VD-A8KD-01A	1	TCGA-VD-A8KD	114
TCGA-RZ-AB0B-01A	1	TCGA-RZ-AB0B	149
TCGA-V4-A9F5-01A	0	TCGA-V4-A9F5	203
TCGA-WC-A883-01A	1	TCGA-WC-A883	241
TCGA-V4-A9EI-01A	1	TCGA-V4-A9EI	389
TCGA-V4-A9EE-01A	1	TCGA-V4-A9EE	398
TCGA-V4-A9E7-01A	1	TCGA-V4-A9E7	415
TCGA-VD-AA8S-01B	0	TCGA-VD-AA8S	427
TCGA-WC-AA9A-01A	1	TCGA-WC-AA9A	453
TCGA-V4-A9EQ-01A	1	TCGA-V4-A9EQ	455
TCGA-V3-A9ZY-01A	0	TCGA-V3-A9ZY	459
TCGA-V3-A9ZX-01A	0	TCGA-V3-A9ZX	470
TCGA-YZ-A982-01A	0	TCGA-YZ-A982	495
TCGA-WC-A888-01A	1	TCGA-WC-A888	575
TCGA-V4-A9F8-01A	0	TCGA-V4-A9F8	597
TCGA-V4-A9EZ-01A	0	TCGA-V4-A9EZ	599
TCGA-VD-AA8O-01A	1	TCGA-VD-AA8O	606
TCGA-V4-A9F4-01A	0	TCGA-V4-A9F4	634
TCGA-VD-AA8Q-01A	1	TCGA-VD-AA8Q	636
TCGA-VD-A8KL-01A	0	TCGA-VD-A8KL	638
TCGA-V4-A9EH-01A	0	TCGA-V4-A9EH	670
TCGA-WC-A885-01A	0	TCGA-WC-A885	686
TCGA-V4-A9EU-01A	0	TCGA-V4-A9EU	709
TCGA-V4-A9EX-01A	1	TCGA-V4-A9EX	730
TCGA-V4-A9F2-01A	0	TCGA-V4-A9F2	734
TCGA-V4-A9EC-01A	0	TCGA-V4-A9EC	743
TCGA-V4-A9EJ-01A	0	TCGA-V4-A9EJ	746
TCGA-V4-A9EO-01A	0	TCGA-V4-A9EO	773
TCGA-VD-A8KO-01A	0	TCGA-VD-A8KO	795
TCGA-YZ-A983-01A	0	TCGA-YZ-A983	798
TCGA-V4-A9E8-01A	1	TCGA-V4-A9E8	808
TCGA-VD-A8KE-01A	0	TCGA-VD-A8KE	821
TCGA-V4-A9EY-01A	0	TCGA-V4-A9EY	837
TCGA-WC-AA9E-01A	0	TCGA-WC-AA9E	838
TCGA-V4-A9F3-01A	1	TCGA-V4-A9F3	873
TCGA-V4-A9F1-01A	0	TCGA-V4-A9F1	938
TCGA-V4-A9F0-01A	1	TCGA-V4-A9F0	945
TCGA-V4-A9EM-01A	0	TCGA-V4-A9EM	966
TCGA-V4-A9EL-01A	0	TCGA-V4-A9EL	982
TCGA-V4-A9EK-01A	0	TCGA-V4-A9EK	1028
TCGA-WC-A881-01A	0	TCGA-WC-A881	1065
TCGA-V4-A9ED-01A	0	TCGA-V4-A9ED	1078
TCGA-WC-A882-01A	0	TCGA-WC-A882	1112
TCGA-VD-A8KI-01A	1	TCGA-VD-A8KI	1113
TCGA-VD-A8KJ-01A	0	TCGA-VD-A8KJ	1150
TCGA-VD-A8KH-01A	0	TCGA-VD-A8KH	1158
TCGA-V4-A9EF-01A	0	TCGA-V4-A9EF	1165
TCGA-VD-A8KA-01B	0	TCGA-VD-A8KA	1178
TCGA-YZ-A985-01A	0	TCGA-YZ-A985	1184
TCGA-V4-A9EW-01A	0	TCGA-V4-A9EW	1211
TCGA-V4-A9E9-01A	0	TCGA-V4-A9E9	1246
TCGA-V4-A9F7-01A	0	TCGA-V4-A9F7	1256
TCGA-WC-A880-01A	0	TCGA-WC-A880	1258
TCGA-V4-A9EV-01A	1	TCGA-V4-A9EV	1269
TCGA-WC-A87Y-01A	1	TCGA-WC-A87Y	1314
TCGA-V4-A9EA-01A	0	TCGA-V4-A9EA	1348
TCGA-VD-A8KB-01A	0	TCGA-VD-A8KB	1354
TCGA-V4-A9ET-01A	0	TCGA-V4-A9ET	1362
TCGA-VD-A8K8-01A	1	TCGA-VD-A8K8	1377
TCGA-YZ-A984-01A	1	TCGA-YZ-A984	1396
TCGA-VD-A8K9-01A	0	TCGA-VD-A8K9	1424
TCGA-VD-A8K7-01B	0	TCGA-VD-A8K7	1459
TCGA-V4-A9ES-01A	0	TCGA-V4-A9ES	1511
TCGA-WC-A87U-01A	1	TCGA-WC-A87U	1581
TCGA-WC-A87W-01A	0	TCGA-WC-A87W	1703
TCGA-YZ-A980-01A	0	TCGA-YZ-A980	1862
TCGA-V4-A9E5-01A	0	TCGA-V4-A9E5	2499
TCGA-WC-A87T-01A	0	TCGA-WC-A87T	2600
