# Supplementary material for: Pan-cancer analysis reveals signal transducer and activator of transcription (STAT) gene family as biomarkers for prognostic prediction and therapeutic guidance
Source: Front Genet. 2023 Mar 9;14:1120500. doi: 10.3389/fgene.2023.1120500 (PMC10034013; doi:10.3389/fgene.2023.1120500)
Supplement: Supplementary file 2 [file DataSheet1.ZIP › Source data/TMB.tsv]

sample	TCGA-F7-A624-01	TCGA-CV-7568-01	TCGA-D6-6516-01	TCGA-CR-7402-01	TCGA-CN-4723-01	TCGA-CV-A45Z-01	TCGA-BA-A6DA-01	TCGA-CV-A45W-01	TCGA-CR-7388-01	TCGA-CV-A6K2-01	TCGA-CV-A461-01	TCGA-TN-A7HL-01	TCGA-HD-8635-01	TCGA-CN-A63U-01	TCGA-KU-A66S-01	TCGA-CR-7370-01	TCGA-CV-A6K1-01	TCGA-CN-A497-01	TCGA-CV-6961-01	TCGA-CN-5360-01	TCGA-CV-7245-01	TCGA-BA-6869-01	TCGA-CV-A468-01	TCGA-QK-A6VB-01	TCGA-CN-5369-01	TCGA-CQ-7071-01	TCGA-CR-7364-01	TCGA-CR-6472-01	TCGA-BA-5152-01	TCGA-CR-6481-01	TCGA-UF-A71D-01	TCGA-BA-4078-01	TCGA-CN-4727-01	TCGA-CV-7427-01	TCGA-CN-A63W-01	TCGA-D6-A74Q-01	TCGA-QK-A8Z8-01	TCGA-CV-5441-01	TCGA-CR-7374-01	TCGA-T3-A92M-01	TCGA-T2-A6X2-01	TCGA-CN-5356-01	TCGA-BA-4076-01	TCGA-CR-7398-01	TCGA-DQ-5629-01	TCGA-CN-6011-01	TCGA-CN-6992-01	TCGA-P3-A5QF-01	TCGA-F7-7848-01
TMB1	2613	1794	1441	822	661	608	580	559	553	531	492	463	455	451	444	442	433	425	423	419	411	406	400	400	399	395	388	385	378	376	372	358	354	347	343	337	320	308	298	297	296	295	284	281	275	274	274	267	265
TMB	2613	1794	1441	822	661	608	580	559	553	531	492	463	455	451	444	442	433	425	423	419	411	406	400	400	399	395	388	385	378	376	372	358	354	347	343	337	320	308	298	297	296	295	284	281	275	274	274	267	265
[truncated: 5,000 more columns]
