# Supplementary material for: Pan-cancer analysis reveals signal transducer and activator of transcription (STAT) gene family as biomarkers for prognostic prediction and therapeutic guidance
Source: Front Genet. 2023 Mar 9;14:1120500. doi: 10.3389/fgene.2023.1120500 (PMC10034013; doi:10.3389/fgene.2023.1120500)
Supplement: Supplementary file 2 [file DataSheet1.ZIP › Source data/TMBCor.cor.txt]

CancerType	STAT1	STAT2	STAT3	STAT4	STAT5A	STAT5B	STAT6
ACC	0.178331350911365	0.155432441020417	0.063873342270282	-0.234531122313936	-0.304884368872507	-0.257746719256567	-0.185870938795672
BLCA	0.174348324115002	0.060522727732779	0.0335163697152946	0.0499214861129235	0.115843559540922	-0.0780547655056099	-0.113435290750705
BRCA	0.222090517092242	0.0663085243578068	-0.259914490005392	0.0713476667517815	-0.18267930227685	-0.309544203218868	-0.240771542900418
CESC	0.142843603660497	0.0650834628704129	-0.0633957015351485	0.0800842753582955	0.16009160111164	0.0303625186229866	0.0570601840608277
CHOL	-0.221303050347874	-0.167169351086607	0.152443862945589	-0.225229847185479	-0.0451581636324559	-0.136456190106769	-0.12944405289676
COAD	0.304507372653165	0.284133768466502	0.0844493927879528	0.296399982040339	0.062778505613568	-0.241647315807537	-0.0984317573483035
DLBC	-0.0186173378316786	-0.177398327364275	0.0212261367635062	-0.58164358002792	-0.0582236488876063	-0.122969295104782	0.174196619584305
ESCA	-0.105674370251543	-0.220738143657653	-0.0725616709069422	0.00439070701423622	0.246212155524032	-0.0034105992422896	0.211517219417545
GBM	-0.0443383295275436	-0.0104256433088833	0.0106479574360772	-0.223530630097866	-0.191021190650053	0.0108275872508498	-0.214710984043831
HNSC	-0.0557645725538422	-0.0694505834007639	-0.0298179270919713	-0.0395005111207248	-0.0699969826002399	0.0228493712967963	0.14020669157856
KICH	-0.107571720293458	0.0834966659042813	-0.063952099022886	-0.00965190816875178	0.0867577414533607	0.121163182816802	-0.139197587195604
KIRC	0.057795534988334	0.129927130752261	-0.00219283252146182	0.0386134980056124	0.0790321635550666	-0.0901904866249401	-0.0292769051541745
KIRP	-0.0610711440069603	0.0354905587646129	-0.174191644169842	-0.120451104290877	0.0970722698806936	-0.0676850549172291	0.130494026360156
LAML	0.264120437553139	-0.0235592331130854	0.11464132536911	0.0773956531690608	-0.0147117621507668	0.230089918670807	-0.205324423129718
LGG	0.203551760948124	0.166374829730078	0.150958685316829	0.040430126806811	0.0852646222870175	0.113695019930177	0.014306013481706
LIHC	-0.0876648568394659	0.0144916704725987	-0.071789290752343	-0.165781200117861	-0.0836974365731816	-0.0563602016665417	0.0378631852304169
LUAD	0.250208377810416	0.0970554602964119	-0.0640507692401104	-0.095204220088285	-0.100814464685595	-0.0324977144991066	-0.212097169157661
LUSC	0.0718988828511759	0.0265779303815115	-0.127669167715094	-0.0332525647142195	-0.064062425667201	-0.0299725823155112	0.0332434262595835
MESO	-0.0907939513024046	-0.139921221076884	0.121304941914492	-0.117433881975242	0.00130208379774766	-0.0528575638977565	0.018311286561118
OV	0.0912804921417889	0.00818871587084682	0.151011632880656	0.1253786234764	0.0174466789147212	0.167792790409377	-0.0565672306013896
PAAD	0.0750718952789673	-0.111433213572527	-0.207764418033833	-0.428237771459326	-0.218505543210216	-0.407544191605414	0.0163004789869309
PCPG	0.0110362560918932	-0.0195367893323393	-0.000937870095740702	-0.0263092100815595	-0.0484642200978416	0.00934287953013914	-0.194712252654611
PRAD	-0.0241588266565978	-0.0683124043620486	-0.182851250040115	-0.105644717306323	-0.265555745762197	-0.32846162662308	-0.305391050841647
READ	0.0370347699434987	0.131625332228419	-0.0165673139185222	-0.0436770001888923	-0.0745618403621744	-0.0332953269558846	0.133783291824273
SARC	0.139537230544357	-0.00420016525061605	-0.172850002167651	0.150534514480298	-0.0340179628604613	-0.139606593616865	-0.193208988789789
SKCM	0.150314159038542	0.067341847963356	-0.0421606087915517	0.0176144966753024	-0.0241878796898191	-0.0683165289929887	-0.147042326747372
STAD	0.211603265805722	0.00691831842259419	-0.110464993994053	-0.130233532912849	-0.0160502749522358	-0.280080235136413	0.0104595333008754
TGCT	-0.0437632763962298	-0.0966319071850329	-0.141127960277901	-0.0285038056255678	-0.227112461010951	-0.095856854909742	-0.0295184195132213
THCA	-0.128234675670217	-0.061262717056593	-0.234691707571366	-0.0957381580373731	-0.0424087379200311	-0.172657438622732	-0.0850606050755279
THYM	0.306849667280148	0.484298598001672	0.504975809154785	0.0133071160886369	0.227204384008982	-0.190024886585511	0.292804079364615
UCEC	0.0120519551187938	-0.0587583112354717	0.0601404566535433	0.147334071107407	0.074967752185548	0.120911687484549	0.00289131974265735
UCS	0.169838787274731	-0.0232220170276968	0.0994545294794436	0.22264408078101	0.218300640188201	0.19083778352658	0.136151472440738
UVM	-0.279204686242215	-0.0540870178687395	-0.282484468460294	-0.337018195018234	-0.023099541428401	-0.281355941245471	-0.074376996751905
