# Supplementary material for: Pan-cancer analysis reveals signal transducer and activator of transcription (STAT) gene family as biomarkers for prognostic prediction and therapeutic guidance
Source: Front Genet. 2023 Mar 9;14:1120500. doi: 10.3389/fgene.2023.1120500 (PMC10034013; doi:10.3389/fgene.2023.1120500)
Supplement: Supplementary file 2 [file DataSheet1.ZIP › Source data/TMBCor.pval.txt]

CancerType	STAT1	STAT2	STAT3	STAT4	STAT5A	STAT5B	STAT6
ACC	0.115855000085379	0.171367621465746	0.575997087507447	0.0374847645444332	0.00629415622721944	0.0218317495233396	0.100994722922554
BLCA	0.000403180501816697	0.222515297277809	0.499605807820366	0.314464555523743	0.0192511615177355	0.115442541958783	0.0219257230010273
BRCA	2.0942686323082e-12	0.0380460300200901	1.40265769996225e-16	0.0255892745148462	8.55931156704001e-09	3.49257562945981e-23	2.23231766308785e-14
CESC	0.0156260331359302	0.272639464662433	0.285295723703313	0.176827803598596	0.00666654157404074	0.609108832474943	0.336284319846538
CHOL	0.201387348263081	0.337132243981578	0.3819863481534	0.193301155166585	0.796724811673523	0.434429776561932	0.458623065937393
COAD	6.09221271010093e-10	8.64560404740862e-09	0.0933064419630328	1.79510482997677e-09	0.212559898462641	1.1398490613724e-06	0.0503085901052155
DLBC	0.912911137434706	0.293536438117576	0.900764264878096	0.000159585312116304	0.732128495143368	0.468403648476735	0.302475679806349
ESCA	0.183540293538927	0.0050326962002437	0.361849378414962	0.956056135053448	0.00169870791962608	0.965858641747868	0.00725351258436909
GBM	0.590056765185815	0.899238946751322	0.897102046734945	0.00596572641361622	0.0192035789888156	0.895375970229253	0.00832713999121999
HNSC	0.215993317511138	0.123178674169572	0.508481071074962	0.380997106589551	0.120249870677284	0.612412872121211	0.00178532714954086
KICH	0.393702651051855	0.508441683497957	0.612777594248645	0.939174034064866	0.491963748452351	0.33632949271289	0.268784640828821
KIRC	0.29372231754842	0.0178601836003901	0.968248859095105	0.483191081708373	0.150760147832516	0.100902142919209	0.595035903289876
KIRP	0.310287564941078	0.55568331949514	0.00357314974181189	0.044794014055868	0.106301627112459	0.260698883889198	0.0296093998084354
LAML	0.00551732420659434	0.807878617943424	0.235223718203637	0.423757452185834	0.879318863645189	0.0160884829436529	0.0322086616818284
LGG	4.27591410408016e-06	0.000180736099989645	0.000690516845087246	0.366015100245887	0.0562492381497331	0.0107939969116002	0.749158881316199
LIHC	0.0977044487879176	0.784660512789228	0.17531689193593	0.0016463642983699	0.113908588223012	0.287554731429223	0.475130866457565
LUAD	1.08614917792152e-08	0.0287209059663049	0.149427876383823	0.0319222194132679	0.0230601096816289	0.464870791547917	1.40963304006427e-06
LUSC	0.112676137390163	0.558061363230622	0.00473339712438883	0.463624274082873	0.157653451852879	0.508890417361014	0.46374720567198
MESO	0.423154220223288	0.215754308499751	0.283777306278476	0.299538185370155	0.990854129667649	0.641460725709098	0.871922538064319
OV	0.133190116211809	0.893060933942178	0.0126528667284197	0.0387873880526818	0.774545220720703	0.0055327268325565	0.352692915600356
PAAD	0.334936919428186	0.151661438727743	0.00705565501392265	7.78522321368377e-09	0.00455584724935637	4.59615176783586e-08	0.834385525989773
PCPG	0.884085614291244	0.796327317526473	0.990115144100172	0.728139489553001	0.521793826009214	0.90177377872426	0.009403402578243
PRAD	0.592937773091275	0.130239975143756	4.50419186241313e-05	0.0190825092022578	2.18951762594476e-09	7.69099057232266e-14	4.43010953558361e-12
READ	0.672135171898671	0.130985426284672	0.849878818664815	0.617644570001831	0.393681264093636	0.703602926923378	0.124732178494315
SARC	0.0325061581028114	0.94893497740928	0.00791604538153261	0.0209704631068249	0.603861838208628	0.0324191649907112	0.00293831360986259
SKCM	0.00114951639738547	0.147089786876555	0.364352955899899	0.704804023751021	0.602884953456055	0.141312254911987	0.00147496183179384
STAD	3.88521145520361e-05	0.894202698779941	0.0331779110445989	0.0119331196995708	0.757668008629286	3.92577866703523e-08	0.840649511882014
TGCT	0.602483828945159	0.249249085413993	0.091558931128387	0.734509147786747	0.00619149364469231	0.253083847589609	0.725430506736674
THCA	0.00467703789510568	0.177994584296623	1.70972163652335e-07	0.0350467806328014	0.351354646003902	0.00013274491620641	0.0612307718808188
THYM	0.000725721016423255	2.75238906656875e-08	5.50025239434890e-09	0.886274531486918	0.0133517288478334	0.0392988613342308	0.00129253552883475
UCEC	0.782732188213967	0.178444325060136	0.168429346744328	0.000700106129738444	0.0858532632994599	0.00549191525334075	0.947255296483216
UCS	0.210786280890219	0.865103675556504	0.465833800197763	0.0990837899567834	0.106023406395132	0.158872091972487	0.31704279072398
UVM	0.0121392026000474	0.633715195824232	0.0111237597452378	0.00223637183670411	0.83883492190873	0.011464480281397	0.512025443674984
