# Supplementary material for: Pan-cancer analysis reveals signal transducer and activator of transcription (STAT) gene family as biomarkers for prognostic prediction and therapeutic guidance
Source: Front Genet. 2023 Mar 9;14:1120500. doi: 10.3389/fgene.2023.1120500 (PMC10034013; doi:10.3389/fgene.2023.1120500)
Supplement: Supplementary file 2 [file DataSheet1.ZIP › Source data/TumorPurityestimateCor.cor.txt]

CancerType	STAT1	STAT2	STAT3	STAT4	STAT5A	STAT5B	STAT6
ACC	-0.0314995131450828	-0.136392405063291	-0.131231742940604	-0.722736124634859	-0.437950340798442	-0.257716650438169	0.00910418695228822
BLCA	-0.530329910414121	-0.341989210977079	-0.356656197984275	-0.735490907456732	-0.45633038401109	-0.0180556251739259	0.269159849347767
BRCA	-0.430023942602713	-0.478198344471795	-0.0607967931788343	-0.744231308778359	-0.373121620804527	-0.0897331720674634	-0.0878100235991873
CESC	-0.514387216946906	-0.466285964377741	-0.131966532541355	-0.653849480198979	-0.455633420132618	-0.0410201481137123	-0.0664199849855038
CHOL	-0.15958815958816	-0.364221364221364	-0.270527670527671	-0.313770913770914	-0.654054054054054	-0.406177606177606	-0.0105534105534106
COAD	-0.580685339293138	-0.617431855402758	-0.352121457824656	-0.647604746405856	-0.314443415923797	-0.077324679978225	0.10526149563236
DLBC	-0.704950065132436	-0.48469387755102	-0.474598349978289	-0.583586626139818	-0.0731654363873209	-0.314915327833261	-0.0214937038645245
ESCA	-0.391592255289241	-0.463507023389659	-0.157433163834871	-0.752933057280883	-0.450697963901485	-0.290104874527387	0.0344769187127149
GBM	-0.151130536897465	-0.163293868729152	-0.140419920935812	-0.502508086110113	-0.548400240938242	0.349066870485572	-0.654491524136849
HNSC	-0.458386546432216	-0.410818624764048	-0.169163182510017	-0.678683677214808	-0.512986446613636	-0.323861966924981	-0.0110703007661975
KICH	-0.277491258741259	-0.0613636363636364	-0.442482517482517	-0.843706293706294	-0.453146853146853	-0.123339160839161	0.197508741258741
KIRC	-0.567237842082249	-0.446173208304795	-0.233978380699673	-0.581004904073563	-0.579581484575443	0.00248463656724254	0.0535286133649718
KIRP	-0.143454937756035	-0.126521795330708	-0.121696893767649	-0.513457025812353	-0.608068846199738	0.115479954659349	0.024946307123255
LAML	-0.429525967235971	-0.590216103171837	-0.168989194841408	-0.145657023353085	0.108902056465668	0.0375775531544092	-0.476856047403277
LGG	-0.425094923266982	-0.141581254640783	-0.578009659313829	0.175166581822073	-0.774321108146054	0.112649356207868	-0.569535062433732
LIHC	-0.404922309357572	-0.126336367937377	-0.264742068214076	-0.519838052501039	-0.496922940172901	0.228503906754025	-0.00725586729939356
LUAD	-0.432806153738326	-0.247472096160922	0.00851739886436606	-0.579513732636437	-0.698454535990773	-0.309156994332137	-0.00660011729455673
LUSC	-0.493107522007777	-0.346938378223632	-0.229358494167044	-0.740853114488155	-0.687120261469094	-0.118659636901496	-0.0290975976334184
MESO	-0.218000849096656	-0.245228548516439	0.097825369121185	-0.667191848672107	0.0305580451908109	-0.0235388461719892	0.266965422897306
OV	-0.268390633576024	-0.250338907955906	-0.343338116619605	-0.718941593209056	-0.330237643360821	-0.111915452659794	-0.080311817362227
PAAD	-0.435793554619551	-0.491333919902461	-0.451373454803501	-0.63961107700688	-0.555328115208702	-0.437040457311137	0.0569500462268959
PCPG	-0.159730326693976	-0.00506371746571319	-0.322429174531812	-0.0116645649432535	-0.107524691986559	0.0524973956905532	-0.255580663100264
PRAD	-0.361140111548398	-0.221142332858488	-0.243255378226332	-0.735433276190936	-0.732376463770915	-0.377489629862134	-0.168756500953715
READ	-0.443188493924372	-0.573943335360261	-0.287234481123811	-0.591139579704618	-0.279589701835572	-0.262365114864934	0.0361626145299762
SARC	-0.40476815582757	-0.366254554953652	-0.00522582807144384	-0.798429612937783	-0.466653517440096	0.263224207946003	0.121850452394962
SKCM	-0.578204869062686	-0.259467775018892	-0.298013832199026	-0.771102257666626	-0.194684870716486	-0.245383486348111	8.77432751211064e-05
STAD	-0.266231653202867	-0.468915462509956	-0.404468540220731	-0.724012515644556	-0.579493457731255	-0.475013539651838	-0.0955150756627603
TGCT	-0.699265066144047	-0.509061023217588	-0.370261257132019	-0.756299094371829	-0.858288947543108	-0.447607908836592	-0.33119122504781
THCA	-0.625219266057743	-0.468698954674046	-0.289839818910582	-0.749209882300473	-0.482068795976555	0.0966591680136274	-0.134219798208058
THYM	-0.115688648340692	0.0146560319042871	-0.0414186013388406	-0.147165645919385	-0.262633527987466	-0.135657313772967	-0.0184019370460048
UCEC	-0.224451916702816	-0.205759555112111	-0.100117056954957	-0.62198026708353	-0.452309153156772	-0.129957939561335	-0.0516276371084183
UCS	-0.30123034859877	-0.153725222146275	-0.170676691729323	-0.536568694463431	-0.440738209159262	-0.279699248120301	-0.245454545454545
UVM	-0.532067510548523	-0.238185654008439	-0.400468823253633	-0.399273323956868	0.106540084388186	-0.207430848570089	-0.409798406000938
