# Supplementary material for: Pan-cancer analysis reveals signal transducer and activator of transcription (STAT) gene family as biomarkers for prognostic prediction and therapeutic guidance
Source: Front Genet. 2023 Mar 9;14:1120500. doi: 10.3389/fgene.2023.1120500 (PMC10034013; doi:10.3389/fgene.2023.1120500)
Supplement: Supplementary file 2 [file DataSheet1.ZIP › Source data/TumorPurityestimateCor.pval.txt]

CancerType	STAT1	STAT2	STAT3	STAT4	STAT5A	STAT5B	STAT6
ACC	0.782467373679844	0.230184722261819	0.248428542005498	0	6.44174141944092e-05	0.0221000865520503	0.936466208888137
BLCA	0	1.38429683966308e-12	1.21578747433293e-13	0	0	0.715028589170592	3.37771627172862e-08
BRCA	6.5568917610827e-51	0	0.0434327057023337	0	0	0.00284355212332151	0.00351070148844034
CESC	0	0	0.0209962935959176	0	0	0.474441460229702	0.246548774390816
CHOL	0.351134649744079	0.0296201960884181	0.110537766273079	0.0628239439918873	2.4118781862662e-05	0.0145732456285012	0.951624127709668
COAD	0	0	4.31025384618136e-15	0	3.74730551484382e-12	0.0936932787025752	0.0223676760762105
DLBC	1.00112288812963e-07	0.000560661099903857	0.000751304562455248	1.94856859647401e-05	0.620157793615532	0.029694636139979	0.884547244407134
ESCA	3.23538982456186e-07	7.91145686448096e-10	0.0455040636738813	0	2.6276027368844e-09	0.000191967855802523	0.662841607602365
GBM	0.0505991755650146	0.0345356165450314	0.0694890248232305	0	0	4.08161723225315e-06	0
HNSC	0	0	0.000142981136061198	0	0	1.3603921417335e-13	0.804513879368692
KICH	0.0255378614137795	0.626471220957329	0.000258021397081704	0	0.00017638383432578	0.32681712074293	0.11468087456865
KIRC	0	0	4.78604870855768e-08	0	0	0.954263255292244	0.216341924135303
KIRP	0.0147168695754727	0.0315988358859404	0.0387338278822864	0	0	0.0498960448989738	0.672616132418042
LAML	5.13443450648421e-08	0	0.0381628163288959	0.0743700213943521	0.182967048579509	0.646535779383646	9.15056445522035e-10
LGG	0	0.00110520233580763	0	5.24334769620933e-05	0	0.00954310197477228	0
LIHC	0	0.0145387931438014	2.26715950226938e-07	0	0	8.53130549280685e-06	0.888723953330661
LUAD	0	9.89929190875872e-09	0.845433711309503	0	0	5.40311470876186e-13	0.879925417560835
LUSC	0	1.61177547591984e-15	2.27272672312185e-07	0	0	0.00787413269643475	0.515689965156734
MESO	0.0439440421852336	0.0230904415658483	0.369514934306021	0	0.77962921952087	0.829380392752208	0.0131801237770728
OV	1.25995802467815e-07	8.6647837497283e-07	8.54687814964588e-12	0	5.59636132091685e-11	0.0294211750860541	0.11852470457967
PAAD	1.76011869830723e-09	0	3.78925289149288e-10	0	0	1.56339902237859e-09	0.449841537940758
PCPG	0.0308787691234191	0.945716883874254	9.55367448237544e-06	0.875354157460853	0.147278945627907	0.479961606096006	0.000498968156378659
PRAD	6.55338437395025e-17	6.47679461091665e-07	4.12694763313892e-08	0	0	0	0.000155381203791669
READ	2.94528344734217e-09	0	0.000177901417723194	0	0.000266894103260109	0.000639252324047209	0.642346860727093
SARC	1.21427724796029e-11	1.20086290497304e-09	0.932739663826252	0	0	1.63588053115355e-05	0.0484267251872004
SKCM	0	1.24785506577035e-08	5.08790043106385e-11	0	2.1709601313607e-05	7.60470452071537e-08	0.998485075098813
STAD	1.85870696130098e-07	0	0	0	0	0	0.0646657889912125
TGCT	0	1.46960157437867e-12	2.3315546332756e-06	0	0	6.85981731808312e-09	2.67859701203267e-05
THCA	0	0	3.09687257084003e-11	0	0	0.0290971586854474	0.00240384764538086
THYM	0.209927389169211	0.87413892575361	0.6542598903162	0.110168208125273	0.00400730654278086	0.141130571567379	0.842337922208023
UCEC	1.18575806564172e-07	1.25408863230092e-06	0.0191000226396786	0	0	0.00231818216404396	0.227501397865218
UCS	0.0244423979699884	0.257209385205715	0.2079204839732	2.72129415867828e-05	0.000758578432108706	0.0371657325866318	0.0684267693331027
UVM	5.87236353975868e-07	0.0336035763231977	0.000260738502189668	0.000272854592814565	0.346182672425601	0.0649754338080678	0.000181908297898547
