# Supplementary material for: Pan-cancer analysis reveals signal transducer and activator of transcription (STAT) gene family as biomarkers for prognostic prediction and therapeutic guidance
Source: Front Genet. 2023 Mar 9;14:1120500. doi: 10.3389/fgene.2023.1120500 (PMC10034013; doi:10.3389/fgene.2023.1120500)
Supplement: Supplementary file 2 [file DataSheet1.ZIP › Source data/alteration/GO_keygene.txt]

ONTOLOGY	ID	Description	GeneRatio	BgRatio	pvalue	p.adjust	qvalue	geneID	Count
BP	GO:0007259	JAK-STAT cascade	6/7	174/17653	5.84054156449434e-12	1.92204719344811e-09	7.34813173562367e-10	STAT1/STAT2/STAT3/STAT4/STAT5A/STAT5B	6
BP	GO:0097696	STAT cascade	6/7	176/17653	6.26074004380492e-12	1.92204719344811e-09	7.34813173562367e-10	STAT1/STAT2/STAT3/STAT4/STAT5A/STAT5B	6
BP	GO:0070757	interleukin-35-mediated signaling pathway	3/7	11/17653	6.29116131749621e-09	1.28759101631422e-06	4.92255780281282e-07	STAT1/STAT3/STAT4	3
BP	GO:0035723	interleukin-15-mediated signaling pathway	3/7	13/17653	1.09009718877466e-08	1.33863934781528e-06	5.11771943361578e-07	STAT3/STAT5A/STAT5B	3
BP	GO:0071350	cellular response to interleukin-15	3/7	13/17653	1.09009718877466e-08	1.33863934781528e-06	5.11771943361578e-07	STAT3/STAT5A/STAT5B	3
BP	GO:0070672	response to interleukin-15	3/7	14/17653	1.38716052381425e-08	1.41952760270325e-06	5.42696134755399e-07	STAT3/STAT5A/STAT5B	3
BP	GO:0060397	JAK-STAT cascade involved in growth hormone signaling pathway	3/7	15/17653	1.73365582205452e-08	1.52066382105925e-06	5.81361275666403e-07	STAT3/STAT5A/STAT5B	3
BP	GO:0060396	growth hormone receptor signaling pathway	3/7	23/17653	6.73874687415554e-08	5.17198822591438e-06	1.97729020123248e-06	STAT3/STAT5A/STAT5B	3
BP	GO:0071378	cellular response to growth hormone stimulus	3/7	24/17653	7.70011508469925e-08	5.25318962445038e-06	2.00833410981045e-06	STAT3/STAT5A/STAT5B	3
BP	GO:0038111	interleukin-7-mediated signaling pathway	3/7	30/17653	1.54301249645035e-07	8.067226169387e-06	3.08416155627173e-06	STAT3/STAT5A/STAT5B	3
BP	GO:0045648	positive regulation of erythrocyte differentiation	3/7	30/17653	1.54301249645035e-07	8.067226169387e-06	3.08416155627173e-06	STAT1/STAT3/STAT5B	3
BP	GO:0098760	response to interleukin-7	3/7	31/17653	1.70804462869757e-07	8.067226169387e-06	3.08416155627173e-06	STAT3/STAT5A/STAT5B	3
BP	GO:0098761	cellular response to interleukin-7	3/7	31/17653	1.70804462869757e-07	8.067226169387e-06	3.08416155627173e-06	STAT3/STAT5A/STAT5B	3
BP	GO:0060416	response to growth hormone	3/7	36/17653	2.71080471818326e-07	1.1888814978318e-05	4.54518385078848e-06	STAT3/STAT5A/STAT5B	3
BP	GO:0045646	regulation of erythrocyte differentiation	3/7	45/17653	5.37919346259168e-07	2.20188319068753e-05	8.41796590988032e-06	STAT1/STAT3/STAT5B	3
BP	GO:0040014	regulation of multicellular organism growth	3/7	67/17653	1.80920834699894e-06	6.94283703160842e-05	2.65429908803134e-05	STAT3/STAT5A/STAT5B	3
BP	GO:0071375	cellular response to peptide hormone stimulus	4/7	312/17653	3.21269033996009e-06	0.00011603481580797	4.43609873567244e-05	STAT1/STAT3/STAT5A/STAT5B	4
BP	GO:0045639	positive regulation of myeloid cell differentiation	3/7	87/17653	3.98944922918761e-06	0.000136084545928955	5.20261507665987e-05	STAT1/STAT3/STAT5B	3
BP	GO:1901653	cellular response to peptide	4/7	353/17653	5.24651974826154e-06	0.000169545427654346	6.48184988289375e-05	STAT1/STAT3/STAT5A/STAT5B	4
BP	GO:0006600	creatine metabolic process	2/7	11/17653	7.40050367615098e-06	0.000207787665269088	7.94387953968913e-05	STAT5A/STAT5B	2
BP	GO:0070106	interleukin-27-mediated signaling pathway	2/7	11/17653	7.40050367615098e-06	0.000207787665269088	7.94387953968913e-05	STAT1/STAT3	2
BP	GO:0030218	erythrocyte differentiation	3/7	107/17653	7.44516064482076e-06	0.000207787665269088	7.94387953968913e-05	STAT1/STAT3/STAT5B	3
BP	GO:0006105	succinate metabolic process	2/7	12/17653	8.87892705359253e-06	0.000213858929527418	8.17598856242314e-05	STAT5A/STAT5B	2
BP	GO:0006107	oxaloacetate metabolic process	2/7	12/17653	8.87892705359253e-06	0.000213858929527418	8.17598856242314e-05	STAT5A/STAT5B	2
BP	GO:0038110	interleukin-2-mediated signaling pathway	2/7	12/17653	8.87892705359253e-06	0.000213858929527418	8.17598856242314e-05	STAT5A/STAT5B	2
BP	GO:0034101	erythrocyte homeostasis	3/7	115/17653	9.24876002862331e-06	0.000213858929527418	8.17598856242314e-05	STAT1/STAT3/STAT5B	3
BP	GO:0050673	epithelial cell proliferation	4/7	409/17653	9.40422002807863e-06	0.000213858929527418	8.17598856242314e-05	STAT1/STAT3/STAT5A/STAT6	4
BP	GO:0071352	cellular response to interleukin-2	2/7	13/17653	1.04912954320843e-05	0.000230059121260706	8.7953341404316e-05	STAT5A/STAT5B	2
BP	GO:0043434	response to peptide hormone	4/7	427/17653	1.11514020433229e-05	0.000236102098434493	9.02636172653726e-05	STAT1/STAT3/STAT5A/STAT5B	4
BP	GO:0070669	response to interleukin-2	2/7	14/17653	1.22375327365587e-05	0.000250461503341567	9.5753326324652e-05	STAT5A/STAT5B	2
BP	GO:0002295	T-helper cell lineage commitment	2/7	15/17653	1.41175629178415e-05	0.000279618826824344	0.00010690039153408	STAT3/STAT6	2
BP	GO:0030879	mammary gland development	3/7	138/17653	1.59895362912721e-05	0.000286640745078865	0.000109584923971519	STAT5A/STAT5B/STAT6	3
BP	GO:0043373	CD4-positive, alpha-beta T cell lineage commitment	2/7	16/17653	1.61313099526462e-05	0.000286640745078865	0.000109584923971519	STAT3/STAT6	2
BP	GO:0002262	myeloid cell homeostasis	3/7	139/17653	1.6339456152704e-05	0.000286640745078865	0.000109584923971519	STAT1/STAT3/STAT5B	3
BP	GO:0016999	antibiotic metabolic process	3/7	139/17653	1.6339456152704e-05	0.000286640745078865	0.000109584923971519	STAT3/STAT5A/STAT5B	3
BP	GO:0035264	multicellular organism growth	3/7	143/17653	1.77897546280336e-05	0.0003033275804311	0.000115964427286363	STAT3/STAT5A/STAT5B	3
BP	GO:0070102	interleukin-6-mediated signaling pathway	2/7	17/17653	1.82786978435679e-05	0.0003033275804311	0.000115964427286363	STAT1/STAT3	2
BP	GO:1901652	response to peptide	4/7	491/17653	1.93593571731724e-05	0.000312806455377049	0.000119588272842588	STAT1/STAT3/STAT5A/STAT5B	4
BP	GO:0002363	alpha-beta T cell lineage commitment	2/7	18/17653	2.0559650619078e-05	0.000323682704618305	0.000123746345156664	STAT3/STAT6	2
BP	GO:0006103	2-oxoglutarate metabolic process	2/7	19/17653	2.29740923335175e-05	0.000352652317319493	0.000134821647115116	STAT5A/STAT5B	2
BP	GO:0043369	CD4-positive or CD8-positive, alpha-beta T cell lineage commitment	2/7	20/17653	2.55219470670914e-05	0.000377830172148386	0.000144447331371661	STAT3/STAT6	2
BP	GO:0001936	regulation of endothelial cell proliferation	3/7	162/17653	2.58450606355573e-05	0.000377830172148386	0.000144447331371661	STAT1/STAT3/STAT5A	3
BP	GO:1903708	positive regulation of hemopoiesis	3/7	170/17653	2.9851607668701e-05	0.000426253188571685	0.000162959816649213	STAT1/STAT3/STAT5B	3
BP	GO:0001935	endothelial cell proliferation	3/7	176/17653	3.31113797100595e-05	0.000462054253226739	0.000176646834338356	STAT1/STAT3/STAT5A	3
BP	GO:0009081	branched-chain amino acid metabolic process	2/7	24/17653	3.70459787017547e-05	0.000505471798286163	0.000193245690069972	STAT5A/STAT5B	2
BP	GO:0002360	T cell lineage commitment	2/7	26/17653	4.36065006192588e-05	0.000582051986526628	0.000222522875013609	STAT3/STAT6	2
BP	GO:0043368	positive T cell selection	2/7	31/17653	6.23319212103719e-05	0.000814293609003582	0.000311310603133548	STAT3/STAT6	2
BP	GO:0071354	cellular response to interleukin-6	2/7	32/17653	6.64748198361078e-05	0.000850323737070213	0.000325085193496755	STAT1/STAT3	2
BP	GO:0030217	T cell differentiation	3/7	225/17653	6.88606344019792e-05	0.000862865908628882	0.00032988016050787	STAT3/STAT5B/STAT6	3
BP	GO:0006101	citrate metabolic process	2/7	34/17653	7.51578267675763e-05	0.000904841286966507	0.000345927664998339	STAT5A/STAT5B	2
BP	GO:0070670	response to interleukin-4	2/7	34/17653	7.51578267675763e-05	0.000904841286966507	0.000345927664998339	STAT5B/STAT6	2
BP	GO:0048872	homeostasis of number of cells	3/7	238/17653	8.13777622493672e-05	0.000960883577329066	0.000367353056307872	STAT1/STAT3/STAT5B	3
BP	GO:0070741	response to interleukin-6	2/7	36/17653	8.43699430124977e-05	0.000977417830371199	0.000373674226251976	STAT1/STAT3	2
BP	GO:0045637	regulation of myeloid cell differentiation	3/7	244/17653	8.76260766043916e-05	0.000996340945094379	0.00038090867607757	STAT1/STAT3/STAT5B	3
BP	GO:0072350	tricarboxylic acid metabolic process	2/7	38/17653	9.41105646197874e-05	0.00105061612139181	0.000401658486319858	STAT5A/STAT5B	2
BP	GO:0007595	lactation	2/7	45/17653	0.000132356010097121	0.00142572965262513	0.000545067225330712	STAT5A/STAT5B	2
BP	GO:0045058	T cell selection	2/7	45/17653	0.000132356010097121	0.00142572965262513	0.000545067225330712	STAT3/STAT6	2
BP	GO:0060338	regulation of type I interferon-mediated signaling pathway	2/7	47/17653	0.000144467442986455	0.0015293622412704	0.00058468674747694	STAT1/STAT2	2
BP	GO:0042093	T-helper cell differentiation	2/7	52/17653	0.000177042420627815	0.00184244146212675	0.000704379300624492	STAT3/STAT6	2
BP	GO:0002294	CD4-positive, alpha-beta T cell differentiation involved in immune response	2/7	54/17653	0.000190989392312233	0.00195445811466185	0.000747204113782945	STAT3/STAT6	2
BP	GO:0002287	alpha-beta T cell activation involved in immune response	2/7	55/17653	0.000198159073776321	0.00196031221241314	0.000749442179612772	STAT3/STAT6	2
BP	GO:0002293	alpha-beta T cell differentiation involved in immune response	2/7	55/17653	0.000198159073776321	0.00196031221241314	0.000749442179612772	STAT3/STAT6	2
BP	GO:0048638	regulation of developmental growth	3/7	323/17653	0.000201139526680827	0.00196031221241314	0.000749442179612772	STAT3/STAT5A/STAT5B	3
BP	GO:0046677	response to antibiotic	3/7	326/17653	0.0002067074194787	0.00198309930562378	0.00075815385762747	STAT1/STAT3/STAT6	3
BP	GO:0030098	lymphocyte differentiation	3/7	330/17653	0.000214286692835594	0.00202418506770854	0.000773861255098584	STAT3/STAT5B/STAT6	3
BP	GO:0002292	T cell differentiation involved in immune response	2/7	61/17653	0.000243919178349499	0.00226918750767564	0.000867527540222301	STAT3/STAT6	2
BP	GO:0043367	CD4-positive, alpha-beta T cell differentiation	2/7	64/17653	0.000268558585019715	0.00244006341330485	0.000932854690840018	STAT3/STAT6	2
BP	GO:0050678	regulation of epithelial cell proliferation	3/7	357/17653	0.000270235036001189	0.00244006341330485	0.000932854690840018	STAT1/STAT3/STAT5A	3
BP	GO:0018108	peptidyl-tyrosine phosphorylation	3/7	379/17653	0.00032227235864935	0.00286775693058987	0.00109636515604584	STAT3/STAT5A/STAT5B	3
BP	GO:0018212	peptidyl-tyrosine modification	3/7	382/17653	0.000329836187879808	0.00289313456226003	0.00110606721649921	STAT3/STAT5A/STAT5B	3
BP	GO:0032481	positive regulation of type I interferon production	2/7	73/17653	0.000349489997604984	0.00298037303513139	0.00113941914423847	STAT1/STAT6	2
BP	GO:0035710	CD4-positive, alpha-beta T cell activation	2/7	73/17653	0.000349489997604984	0.00298037303513139	0.00113941914423847	STAT3/STAT6	2
BP	GO:0030099	myeloid cell differentiation	3/7	394/17653	0.000361246506491117	0.00303842952034995	0.00116161457746963	STAT1/STAT3/STAT5B	3
BP	GO:0002697	regulation of immune effector process	3/7	405/17653	0.000391694230277218	0.00325000347824611	0.00124250090116386	STAT1/STAT5B/STAT6	3
BP	GO:0001819	positive regulation of cytokine production	3/7	411/17653	0.000408983366711456	0.00334821049547779	0.00128004618633901	STAT1/STAT5B/STAT6	3
BP	GO:0002708	positive regulation of lymphocyte mediated immunity	2/7	80/17653	0.000419683131130353	0.00339059792781627	0.00129625122218932	STAT5B/STAT6	2
BP	GO:0045088	regulation of innate immune response	3/7	427/17653	0.000457493645338711	0.00364806621088271	0.00139468329337707	STAT1/STAT2/STAT5B	3
BP	GO:0048732	gland development	3/7	430/17653	0.000466985592125092	0.00367601478929239	0.00140536824620642	STAT5A/STAT5B/STAT6	3
BP	GO:0060337	type I interferon signaling pathway	2/7	89/17653	0.000519203689766722	0.00398488831895959	0.00152345293181551	STAT1/STAT2	2
BP	GO:0071357	cellular response to type I interferon	2/7	89/17653	0.000519203689766722	0.00398488831895959	0.00152345293181551	STAT1/STAT2	2
BP	GO:1903706	regulation of hemopoiesis	3/7	450/17653	0.000533546489037716	0.00404441412677972	0.00154621009818597	STAT1/STAT3/STAT5B	3
BP	GO:0046632	alpha-beta T cell differentiation	2/7	91/17653	0.000542731061312682	0.0040638642883657	0.00155364604201192	STAT3/STAT6	2
BP	GO:0007589	body fluid secretion	2/7	92/17653	0.000554686805700115	0.00410334576746832	0.00156874010996989	STAT5A/STAT5B	2
BP	GO:0034340	response to type I interferon	2/7	94/17653	0.000578982041466315	0.00418922917387198	0.00160157398555366	STAT1/STAT2	2
BP	GO:0042110	T cell activation	3/7	463/17653	0.000579942149477391	0.00418922917387198	0.00160157398555366	STAT3/STAT5B/STAT6	3
BP	GO:0002286	T cell activation involved in immune response	2/7	96/17653	0.000603788446534209	0.00431076867641866	0.00164803945626841	STAT3/STAT6	2
BP	GO:0002705	positive regulation of leukocyte mediated immunity	2/7	100/17653	0.000654932398308704	0.00457915638170612	0.00175064610512681	STAT5B/STAT6	2
BP	GO:0002521	leukocyte differentiation	3/7	483/17653	0.000656296028648435	0.00457915638170612	0.00175064610512681	STAT3/STAT5B/STAT6	3
BP	GO:0001938	positive regulation of endothelial cell proliferation	2/7	101/17653	0.000668036943076526	0.0046087043039212	0.00176194249918469	STAT3/STAT5A	2
BP	GO:0043648	dicarboxylic acid metabolic process	2/7	108/17653	0.000763328327303719	0.00520759547738315	0.0019909031226752	STAT5A/STAT5B	2
BP	GO:0046631	alpha-beta T cell activation	2/7	116/17653	0.000879836842886238	0.00593648155529835	0.00226956178095582	STAT3/STAT6	2
BP	GO:0050871	positive regulation of B cell activation	2/7	119/17653	0.000925611375544045	0.00617744983243526	0.00236168577512954	STAT5B/STAT6	2
BP	GO:0006805	xenobiotic metabolic process	2/7	120/17653	0.00094112155222073	0.00621342616197342	0.00237543979790858	STAT5A/STAT5B	2
BP	GO:0032479	regulation of type I interferon production	2/7	123/17653	0.000988407052896448	0.0064241048293192	0.00245598384525661	STAT1/STAT6	2
BP	GO:0002706	regulation of lymphocyte mediated immunity	2/7	124/17653	0.00100442029904665	0.0064241048293192	0.00245598384525661	STAT5B/STAT6	2
BP	GO:0032606	type I interferon production	2/7	124/17653	0.00100442029904665	0.0064241048293192	0.00245598384525661	STAT1/STAT6	2
BP	GO:0032355	response to estradiol	2/7	125/17653	0.00102055912941068	0.00646003407688821	0.00246971986824288	STAT3/STAT5B	2
BP	GO:0042542	response to hydrogen peroxide	2/7	138/17653	0.00124175881088742	0.00777999908045791	0.00297435246861326	STAT1/STAT6	2
BP	GO:0030856	regulation of epithelial cell differentiation	2/7	152/17653	0.00150351146671343	0.00932480849052569	0.00356494478550871	STAT1/STAT5B	2
BP	GO:0050864	regulation of B cell activation	2/7	158/17653	0.00162311542702833	0.00996592872195392	0.00381004989712965	STAT5B/STAT6	2
BP	GO:0002285	lymphocyte activation involved in immune response	2/7	162/17653	0.00170531454970753	0.010366961718024	0.00396336784350994	STAT3/STAT6	2
BP	GO:0002703	regulation of leukocyte mediated immunity	2/7	168/17653	0.00183229638641822	0.0110297056986352	0.00421673987792841	STAT5B/STAT6	2
BP	GO:0001959	regulation of cytokine-mediated signaling pathway	2/7	172/17653	0.00191939964127465	0.0114418580557537	0.00437430884010471	STAT1/STAT2	2
BP	GO:0071466	cellular response to xenobiotic stimulus	2/7	174/17653	0.00196368414756884	0.011593289101993	0.00443220207396611	STAT5A/STAT5B	2
BP	GO:0002699	positive regulation of immune effector process	2/7	175/17653	0.00198600936838864	0.0116134262113393	0.00443990064311445	STAT5B/STAT6	2
BP	GO:0060759	regulation of response to cytokine stimulus	2/7	180/17653	0.00209946227170916	0.0121610361776361	0.00464925607339764	STAT1/STAT2	2
BP	GO:0007219	Notch signaling pathway	2/7	181/17653	0.002122517709047	0.0121796810593912	0.00465638415265599	STAT1/STAT3	2
BP	GO:0006575	cellular modified amino acid metabolic process	2/7	188/17653	0.002287302388329	0.0130037376521667	0.00497142721829792	STAT5A/STAT5B	2
BP	GO:0050679	positive regulation of epithelial cell proliferation	2/7	192/17653	0.00238412752484417	0.013429855965636	0.00513433547117576	STAT3/STAT5A	2
BP	GO:0033002	muscle cell proliferation	2/7	211/17653	0.00287033379999865	0.0160216813927197	0.00612520992726985	STAT1/STAT3	2
BP	GO:1901605	alpha-amino acid metabolic process	2/7	220/17653	0.00311570483563292	0.0172346195412487	0.00658892535178891	STAT5A/STAT5B	2
BP	GO:0051607	defense response to virus	2/7	224/17653	0.00322784712686882	0.017695519070513	0.00676513072642619	STAT1/STAT2	2
BP	GO:0000302	response to reactive oxygen species	2/7	227/17653	0.00331319715757076	0.0180026819004287	0.00688256139858667	STAT1/STAT6	2
BP	GO:0001553	luteinization	1/7	10/17653	0.00395927099228588	0.0211390642544655	0.00808162408494051	STAT5B	1
BP	GO:0072203	cell proliferation involved in metanephros development	1/7	10/17653	0.00395927099228588	0.0211390642544655	0.00808162408494051	STAT1	1
BP	GO:0045165	cell fate commitment	2/7	259/17653	0.00428939409701943	0.0227042066859477	0.00867998986964912	STAT3/STAT6	2
BP	GO:2001223	negative regulation of neuron migration	1/7	11/17653	0.00435445804114698	0.0228516003184978	0.00873633956973258	STAT3	1
BP	GO:0014842	regulation of skeletal muscle satellite cell proliferation	1/7	12/17653	0.00474951068788254	0.0231660452603299	0.00885655424833458	STAT3	1
BP	GO:0032823	regulation of natural killer cell differentiation	1/7	12/17653	0.00474951068788254	0.0231660452603299	0.00885655424833458	STAT5B	1
BP	GO:0045086	positive regulation of interleukin-2 biosynthetic process	1/7	12/17653	0.00474951068788254	0.0231660452603299	0.00885655424833458	STAT5B	1
BP	GO:0045820	negative regulation of glycolytic process	1/7	12/17653	0.00474951068788254	0.0231660452603299	0.00885655424833458	STAT3	1
BP	GO:0050665	hydrogen peroxide biosynthetic process	1/7	12/17653	0.00474951068788254	0.0231660452603299	0.00885655424833458	STAT3	1
BP	GO:0051198	negative regulation of coenzyme metabolic process	1/7	12/17653	0.00474951068788254	0.0231660452603299	0.00885655424833458	STAT3	1
BP	GO:0060019	radial glial cell differentiation	1/7	12/17653	0.00474951068788254	0.0231660452603299	0.00885655424833458	STAT3	1
BP	GO:0072540	T-helper 17 cell lineage commitment	1/7	12/17653	0.00474951068788254	0.0231660452603299	0.00885655424833458	STAT3	1
BP	GO:0042113	B cell activation	2/7	273/17653	0.00475394414137063	0.0231660452603299	0.00885655424833458	STAT5B/STAT6	2
BP	GO:0009410	response to xenobiotic stimulus	2/7	277/17653	0.00489081931323036	0.0235722342383612	0.00901184336560013	STAT5A/STAT5B	2
BP	GO:0003337	mesenchymal to epithelial transition involved in metanephros morphogenesis	1/7	13/17653	0.00514442897058698	0.0235722342383612	0.00901184336560013	STAT1	1
BP	GO:0014841	skeletal muscle satellite cell proliferation	1/7	13/17653	0.00514442897058698	0.0235722342383612	0.00901184336560013	STAT3	1
BP	GO:0014857	regulation of skeletal muscle cell proliferation	1/7	13/17653	0.00514442897058698	0.0235722342383612	0.00901184336560013	STAT3	1
BP	GO:0045579	positive regulation of B cell differentiation	1/7	13/17653	0.00514442897058698	0.0235722342383612	0.00901184336560013	STAT5B	1
BP	GO:0046629	gamma-delta T cell activation	1/7	13/17653	0.00514442897058698	0.0235722342383612	0.00901184336560013	STAT5B	1
BP	GO:0072182	regulation of nephron tubule epithelial cell differentiation	1/7	13/17653	0.00514442897058698	0.0235722342383612	0.00901184336560013	STAT1	1
BP	GO:0097531	mast cell migration	1/7	13/17653	0.00514442897058698	0.0235722342383612	0.00901184336560013	STAT5B	1
BP	GO:0002829	negative regulation of type 2 immune response	1/7	14/17653	0.00553921292734461	0.0242934052670685	0.00928755250223945	STAT6	1
BP	GO:0010310	regulation of hydrogen peroxide metabolic process	1/7	14/17653	0.00553921292734461	0.0242934052670685	0.00928755250223945	STAT3	1
BP	GO:0014856	skeletal muscle cell proliferation	1/7	14/17653	0.00553921292734461	0.0242934052670685	0.00928755250223945	STAT3	1
BP	GO:0030812	negative regulation of nucleotide catabolic process	1/7	14/17653	0.00553921292734461	0.0242934052670685	0.00928755250223945	STAT3	1
BP	GO:0051770	positive regulation of nitric-oxide synthase biosynthetic process	1/7	14/17653	0.00553921292734461	0.0242934052670685	0.00928755250223945	STAT1	1
BP	GO:1905050	positive regulation of metallopeptidase activity	1/7	14/17653	0.00553921292734461	0.0242934052670685	0.00928755250223945	STAT3	1
BP	GO:0032816	positive regulation of natural killer cell activation	1/7	15/17653	0.00593386259623219	0.0251268388557694	0.00960618046431781	STAT5B	1
BP	GO:0035458	cellular response to interferon-beta	1/7	15/17653	0.00593386259623219	0.0251268388557694	0.00960618046431781	STAT1	1
BP	GO:0072075	metanephric mesenchyme development	1/7	15/17653	0.00593386259623219	0.0251268388557694	0.00960618046431781	STAT1	1
BP	GO:0072160	nephron tubule epithelial cell differentiation	1/7	15/17653	0.00593386259623219	0.0251268388557694	0.00960618046431781	STAT1	1
BP	GO:2001170	negative regulation of ATP biosynthetic process	1/7	15/17653	0.00593386259623219	0.0251268388557694	0.00960618046431781	STAT3	1
BP	GO:0009615	response to virus	2/7	310/17653	0.00608963882909357	0.025609850966188	0.00979083964591108	STAT1/STAT2	2
BP	GO:0002460	adaptive immune response based on somatic recombination of immune receptors built from immunoglobulin superfamily domains	2/7	314/17653	0.00624331676062072	0.0257326099430791	0.00983777133088742	STAT3/STAT6	2
BP	GO:0002449	lymphocyte mediated immunity	2/7	315/17653	0.00628201671688876	0.0257326099430791	0.00983777133088742	STAT5B/STAT6	2
BP	GO:0051251	positive regulation of lymphocyte activation	2/7	315/17653	0.00628201671688876	0.0257326099430791	0.00983777133088742	STAT5B/STAT6	2
BP	GO:0017000	antibiotic biosynthetic process	1/7	16/17653	0.00632837801531749	0.0257326099430791	0.00983777133088742	STAT3	1
BP	GO:0072283	metanephric renal vesicle morphogenesis	1/7	16/17653	0.00632837801531749	0.0257326099430791	0.00983777133088742	STAT1	1
BP	GO:0042448	progesterone metabolic process	1/7	17/17653	0.00672275922265964	0.0266308010497614	0.0101811565816849	STAT5B	1
BP	GO:0044320	cellular response to leptin stimulus	1/7	17/17653	0.00672275922265964	0.0266308010497614	0.0101811565816849	STAT3	1
BP	GO:0045063	T-helper 1 cell differentiation	1/7	17/17653	0.00672275922265964	0.0266308010497614	0.0101811565816849	STAT6	1
BP	GO:0090185	negative regulation of kidney development	1/7	17/17653	0.00672275922265964	0.0266308010497614	0.0101811565816849	STAT1	1
BP	GO:0007221	positive regulation of transcription of Notch receptor target	1/7	18/17653	0.00711700625630884	0.026808845652599	0.0102492243794438	STAT1	1
BP	GO:0045076	regulation of interleukin-2 biosynthetic process	1/7	18/17653	0.00711700625630884	0.026808845652599	0.0102492243794438	STAT5B	1
BP	GO:0051195	negative regulation of cofactor metabolic process	1/7	18/17653	0.00711700625630884	0.026808845652599	0.0102492243794438	STAT3	1
BP	GO:0051767	nitric-oxide synthase biosynthetic process	1/7	18/17653	0.00711700625630884	0.026808845652599	0.0102492243794438	STAT1	1
BP	GO:0051769	regulation of nitric-oxide synthase biosynthetic process	1/7	18/17653	0.00711700625630884	0.026808845652599	0.0102492243794438	STAT1	1
BP	GO:0097009	energy homeostasis	1/7	18/17653	0.00711700625630884	0.026808845652599	0.0102492243794438	STAT3	1
BP	GO:1904683	regulation of metalloendopeptidase activity	1/7	18/17653	0.00711700625630884	0.026808845652599	0.0102492243794438	STAT3	1
BP	GO:2000696	regulation of epithelial cell differentiation involved in kidney development	1/7	18/17653	0.00711700625630884	0.026808845652599	0.0102492243794438	STAT1	1
BP	GO:0001779	natural killer cell differentiation	1/7	19/17653	0.00751111915430769	0.0271283950632054	0.0103713905350502	STAT5B	1
BP	GO:0042789	mRNA transcription by RNA polymerase II	1/7	19/17653	0.00751111915430769	0.0271283950632054	0.0103713905350502	STAT3	1
BP	GO:0072074	kidney mesenchyme development	1/7	19/17653	0.00751111915430769	0.0271283950632054	0.0103713905350502	STAT1	1
BP	GO:0072077	renal vesicle morphogenesis	1/7	19/17653	0.00751111915430769	0.0271283950632054	0.0103713905350502	STAT1	1
BP	GO:0072111	cell proliferation involved in kidney development	1/7	19/17653	0.00751111915430769	0.0271283950632054	0.0103713905350502	STAT1	1
BP	GO:1902170	cellular response to reactive nitrogen species	1/7	19/17653	0.00751111915430769	0.0271283950632054	0.0103713905350502	STAT6	1
BP	GO:1905331	negative regulation of morphogenesis of an epithelium	1/7	19/17653	0.00751111915430769	0.0271283950632054	0.0103713905350502	STAT1	1
BP	GO:0002696	positive regulation of leukocyte activation	2/7	351/17653	0.00774931135394311	0.0272681468774099	0.0104248187102047	STAT5B/STAT6	2
BP	GO:0032727	positive regulation of interferon-alpha production	1/7	20/17653	0.00790509795468886	0.0272681468774099	0.0104248187102047	STAT1	1
BP	GO:0060231	mesenchymal to epithelial transition	1/7	20/17653	0.00790509795468886	0.0272681468774099	0.0104248187102047	STAT1	1
BP	GO:0072087	renal vesicle development	1/7	20/17653	0.00790509795468886	0.0272681468774099	0.0104248187102047	STAT1	1
BP	GO:0072234	metanephric nephron tubule development	1/7	20/17653	0.00790509795468886	0.0272681468774099	0.0104248187102047	STAT1	1
BP	GO:0072539	T-helper 17 cell differentiation	1/7	20/17653	0.00790509795468886	0.0272681468774099	0.0104248187102047	STAT3	1
BP	GO:1905564	positive regulation of vascular endothelial cell proliferation	1/7	20/17653	0.00790509795468886	0.0272681468774099	0.0104248187102047	STAT3	1
BP	GO:2000737	negative regulation of stem cell differentiation	1/7	20/17653	0.00790509795468886	0.0272681468774099	0.0104248187102047	STAT3	1
BP	GO:0050867	positive regulation of cell activation	2/7	363/17653	0.00827013126828173	0.027844539972802	0.0106451781483539	STAT5B/STAT6	2
BP	GO:0042094	interleukin-2 biosynthetic process	1/7	21/17653	0.00829894269547682	0.027844539972802	0.0106451781483539	STAT5B	1
BP	GO:0044321	response to leptin	1/7	21/17653	0.00829894269547682	0.027844539972802	0.0106451781483539	STAT3	1
BP	GO:1903579	negative regulation of ATP metabolic process	1/7	21/17653	0.00829894269547682	0.027844539972802	0.0106451781483539	STAT3	1
BP	GO:2000637	positive regulation of gene silencing by miRNA	1/7	21/17653	0.00829894269547682	0.027844539972802	0.0106451781483539	STAT3	1
BP	GO:0045765	regulation of angiogenesis	2/7	366/17653	0.00840278861169122	0.0278849255224218	0.0106606178493058	STAT1/STAT3	2
BP	GO:0006520	cellular amino acid metabolic process	2/7	367/17653	0.00844722499539161	0.0278849255224218	0.0106606178493058	STAT5A/STAT5B	2
BP	GO:0006790	sulfur compound metabolic process	2/7	367/17653	0.00844722499539161	0.0278849255224218	0.0106606178493058	STAT5A/STAT5B	2
BP	GO:0006631	fatty acid metabolic process	2/7	372/17653	0.00867103340652224	0.0280909957716754	0.0107394000635756	STAT5A/STAT5B	2
BP	GO:0045830	positive regulation of isotype switching	1/7	22/17653	0.00869265341468783	0.0280909957716754	0.0107394000635756	STAT6	1
BP	GO:0060148	positive regulation of posttranscriptional gene silencing	1/7	22/17653	0.00869265341468783	0.0280909957716754	0.0107394000635756	STAT3	1
BP	GO:0072538	T-helper 17 type immune response	1/7	22/17653	0.00869265341468783	0.0280909957716754	0.0107394000635756	STAT3	1
BP	GO:0035456	response to interferon-beta	1/7	23/17653	0.0090862301503295	0.0283195193517884	0.0108267663559897	STAT1	1
BP	GO:0045954	positive regulation of natural killer cell mediated cytotoxicity	1/7	23/17653	0.0090862301503295	0.0283195193517884	0.0108267663559897	STAT5B	1
BP	GO:0072170	metanephric tubule development	1/7	23/17653	0.0090862301503295	0.0283195193517884	0.0108267663559897	STAT1	1
BP	GO:0072215	regulation of metanephros development	1/7	23/17653	0.0090862301503295	0.0283195193517884	0.0108267663559897	STAT1	1
BP	GO:0072243	metanephric nephron epithelium development	1/7	23/17653	0.0090862301503295	0.0283195193517884	0.0108267663559897	STAT1	1
BP	GO:0090140	regulation of mitochondrial fission	1/7	23/17653	0.0090862301503295	0.0283195193517884	0.0108267663559897	STAT2	1
BP	GO:1902895	positive regulation of pri-miRNA transcription by RNA polymerase II	1/7	23/17653	0.0090862301503295	0.0283195193517884	0.0108267663559897	STAT3	1
BP	GO:0060259	regulation of feeding behavior	1/7	24/17653	0.0094796729404002	0.0291025959270286	0.0111261424511013	STAT3	1
BP	GO:0060330	regulation of response to interferon-gamma	1/7	24/17653	0.0094796729404002	0.0291025959270286	0.0111261424511013	STAT1	1
BP	GO:0060334	regulation of interferon-gamma-mediated signaling pathway	1/7	24/17653	0.0094796729404002	0.0291025959270286	0.0111261424511013	STAT1	1
BP	GO:1901342	regulation of vasculature development	2/7	396/17653	0.00978281503609214	0.0297157394081114	0.0113605518395488	STAT1/STAT3	2
BP	GO:0002230	positive regulation of defense response to virus by host	1/7	25/17653	0.00987298182289043	0.0297157394081114	0.0113605518395488	STAT1	1
BP	GO:0009299	mRNA transcription	1/7	25/17653	0.00987298182289043	0.0297157394081114	0.0113605518395488	STAT3	1
BP	GO:1905048	regulation of metallopeptidase activity	1/7	25/17653	0.00987298182289043	0.0297157394081114	0.0113605518395488	STAT3	1
BP	GO:0002717	positive regulation of natural killer cell mediated immunity	1/7	26/17653	0.0102661568357812	0.0298740298444061	0.0114210674700884	STAT5B	1
BP	GO:0032647	regulation of interferon-alpha production	1/7	26/17653	0.0102661568357812	0.0298740298444061	0.0114210674700884	STAT1	1
BP	GO:0032814	regulation of natural killer cell activation	1/7	26/17653	0.0102661568357812	0.0298740298444061	0.0114210674700884	STAT5B	1
BP	GO:0042104	positive regulation of activated T cell proliferation	1/7	26/17653	0.0102661568357812	0.0298740298444061	0.0114210674700884	STAT5B	1
BP	GO:0072202	cell differentiation involved in metanephros development	1/7	26/17653	0.0102661568357812	0.0298740298444061	0.0114210674700884	STAT1	1
BP	GO:0072273	metanephric nephron morphogenesis	1/7	26/17653	0.0102661568357812	0.0298740298444061	0.0114210674700884	STAT1	1
BP	GO:2001171	positive regulation of ATP biosynthetic process	1/7	26/17653	0.0102661568357812	0.0298740298444061	0.0114210674700884	STAT3	1
BP	GO:0032607	interferon-alpha production	1/7	27/17653	0.0106591980170457	0.0305829326283462	0.011692086364	STAT1	1
BP	GO:0045911	positive regulation of DNA recombination	1/7	27/17653	0.0106591980170457	0.0305829326283462	0.011692086364	STAT6	1
BP	GO:0072207	metanephric epithelium development	1/7	27/17653	0.0106591980170457	0.0305829326283462	0.011692086364	STAT1	1
BP	GO:0002053	positive regulation of mesenchymal cell proliferation	1/7	28/17653	0.0110521054046483	0.0311284069653856	0.0119006253270718	STAT1	1
BP	GO:0033598	mammary gland epithelial cell proliferation	1/7	28/17653	0.0110521054046483	0.0311284069653856	0.0119006253270718	STAT6	1
BP	GO:0045577	regulation of B cell differentiation	1/7	28/17653	0.0110521054046483	0.0311284069653856	0.0119006253270718	STAT5B	1
BP	GO:1903427	negative regulation of reactive oxygen species biosynthetic process	1/7	28/17653	0.0110521054046483	0.0311284069653856	0.0119006253270718	STAT3	1
BP	GO:0002683	negative regulation of immune system process	2/7	426/17653	0.0112587668734884	0.031565675161287	0.0120677962643014	STAT5B/STAT6	2
BP	GO:0032743	positive regulation of interleukin-2 production	1/7	29/17653	0.0114448790365441	0.0319416169474459	0.0122115216514322	STAT5B	1
BP	GO:0006979	response to oxidative stress	2/7	436/17653	0.011771758029923	0.0325929893978394	0.0124605462638748	STAT1/STAT6	2
BP	GO:0002828	regulation of type 2 immune response	1/7	30/17653	0.0118375189506811	0.0325929893978394	0.0124605462638748	STAT6	1
BP	GO:0045191	regulation of isotype switching	1/7	30/17653	0.0118375189506811	0.0325929893978394	0.0124605462638748	STAT6	1
BP	GO:0071353	cellular response to interleukin-4	1/7	31/17653	0.0122300251849966	0.0335233726053032	0.0128162387981872	STAT6	1
BP	GO:0002714	positive regulation of B cell mediated immunity	1/7	32/17653	0.012622397777421	0.0336963140666805	0.0128823556263839	STAT6	1
BP	GO:0002891	positive regulation of immunoglobulin mediated immune response	1/7	32/17653	0.012622397777421	0.0336963140666805	0.0128823556263839	STAT6	1
BP	GO:0040018	positive regulation of multicellular organism growth	1/7	32/17653	0.012622397777421	0.0336963140666805	0.0128823556263839	STAT5B	1
BP	GO:0042755	eating behavior	1/7	32/17653	0.012622397777421	0.0336963140666805	0.0128823556263839	STAT3	1
BP	GO:1902893	regulation of pri-miRNA transcription by RNA polymerase II	1/7	32/17653	0.012622397777421	0.0336963140666805	0.0128823556263839	STAT3	1
BP	GO:1903580	positive regulation of ATP metabolic process	1/7	32/17653	0.012622397777421	0.0336963140666805	0.0128823556263839	STAT3	1
BP	GO:0051249	regulation of lymphocyte activation	2/7	457/17653	0.0128827932298456	0.0342425759442648	0.0130911956721602	STAT5B/STAT6	2
BP	GO:0003338	metanephros morphogenesis	1/7	33/17653	0.0130146367658757	0.0344439093717571	0.0131681669636582	STAT1	1
BP	GO:0010742	macrophage derived foam cell differentiation	1/7	35/17653	0.013798714082517	0.036206882250707	0.0138421648241174	STAT1	1
BP	GO:0090077	foam cell differentiation	1/7	35/17653	0.013798714082517	0.036206882250707	0.0138421648241174	STAT1	1
BP	GO:0010464	regulation of mesenchymal cell proliferation	1/7	36/17653	0.0141905524865024	0.0369194882487816	0.0141145994847905	STAT1	1
BP	GO:2001222	regulation of neuron migration	1/7	36/17653	0.0141905524865024	0.0369194882487816	0.0141145994847905	STAT3	1
BP	GO:0001912	positive regulation of leukocyte mediated cytotoxicity	1/7	37/17653	0.0145822574381171	0.0371514774564478	0.0142032907128199	STAT5B	1
BP	GO:0008207	C21-steroid hormone metabolic process	1/7	37/17653	0.0145822574381171	0.0371514774564478	0.0142032907128199	STAT5B	1
BP	GO:0010677	negative regulation of cellular carbohydrate metabolic process	1/7	37/17653	0.0145822574381171	0.0371514774564478	0.0142032907128199	STAT3	1
BP	GO:0042092	type 2 immune response	1/7	37/17653	0.0145822574381171	0.0371514774564478	0.0142032907128199	STAT6	1
BP	GO:0042269	regulation of natural killer cell mediated cytotoxicity	1/7	37/17653	0.0145822574381171	0.0371514774564478	0.0142032907128199	STAT5B	1
BP	GO:0002639	positive regulation of immunoglobulin production	1/7	38/17653	0.0149738289752386	0.0376800450442479	0.0144053660978352	STAT6	1
BP	GO:0050691	regulation of defense response to virus by host	1/7	38/17653	0.0149738289752386	0.0376800450442479	0.0144053660978352	STAT1	1
BP	GO:0061614	pri-miRNA transcription by RNA polymerase II	1/7	38/17653	0.0149738289752386	0.0376800450442479	0.0144053660978352	STAT3	1
BP	GO:0050878	regulation of body fluid levels	2/7	499/17653	0.0152399576761873	0.0378886506881219	0.014485117612637	STAT5A/STAT5B	2
BP	GO:0000266	mitochondrial fission	1/7	39/17653	0.0153652671357367	0.0378886506881219	0.014485117612637	STAT2	1
BP	GO:0042088	T-helper 1 type immune response	1/7	39/17653	0.0153652671357367	0.0378886506881219	0.014485117612637	STAT6	1
BP	GO:0043029	T cell homeostasis	1/7	39/17653	0.0153652671357367	0.0378886506881219	0.014485117612637	STAT5B	1
BP	GO:0046006	regulation of activated T cell proliferation	1/7	39/17653	0.0153652671357367	0.0378886506881219	0.014485117612637	STAT5B	1
BP	GO:0001659	temperature homeostasis	1/7	40/17653	0.0157565719574723	0.0382392694936283	0.0146191618328118	STAT3	1
BP	GO:0002715	regulation of natural killer cell mediated immunity	1/7	40/17653	0.0157565719574723	0.0382392694936283	0.0146191618328118	STAT5B	1
BP	GO:0045912	negative regulation of carbohydrate metabolic process	1/7	40/17653	0.0157565719574723	0.0382392694936283	0.0146191618328118	STAT3	1
BP	GO:0071364	cellular response to epidermal growth factor stimulus	1/7	40/17653	0.0157565719574723	0.0382392694936283	0.0146191618328118	STAT5B	1
BP	GO:0072210	metanephric nephron development	1/7	41/17653	0.0161477434782978	0.03872935349873	0.014806524653209	STAT1	1
BP	GO:0101023	vascular endothelial cell proliferation	1/7	41/17653	0.0161477434782978	0.03872935349873	0.014806524653209	STAT3	1
BP	GO:1905562	regulation of vascular endothelial cell proliferation	1/7	41/17653	0.0161477434782978	0.03872935349873	0.014806524653209	STAT3	1
BP	GO:0002204	somatic recombination of immunoglobulin genes involved in immune response	1/7	42/17653	0.0165387817360565	0.0390569691766873	0.0149317746038081	STAT6	1
BP	GO:0002208	somatic diversification of immunoglobulins involved in immune response	1/7	42/17653	0.0165387817360565	0.0390569691766873	0.0149317746038081	STAT6	1
BP	GO:0043124	negative regulation of I-kappaB kinase/NF-kappaB signaling	1/7	42/17653	0.0165387817360565	0.0390569691766873	0.0149317746038081	STAT1	1
BP	GO:0045190	isotype switching	1/7	42/17653	0.0165387817360565	0.0390569691766873	0.0149317746038081	STAT6	1
BP	GO:0001754	eye photoreceptor cell differentiation	1/7	43/17653	0.0169296867685844	0.0395240596042237	0.0151103468056607	STAT3	1
BP	GO:0022602	ovulation cycle process	1/7	43/17653	0.0169296867685844	0.0395240596042237	0.0151103468056607	STAT5B	1
BP	GO:0050798	activated T cell proliferation	1/7	43/17653	0.0169296867685844	0.0395240596042237	0.0151103468056607	STAT5B	1
BP	GO:0070849	response to epidermal growth factor	1/7	44/17653	0.0173204586137075	0.0402831878364257	0.0154005672681689	STAT5B	1
BP	GO:0035850	epithelial cell differentiation involved in kidney development	1/7	45/17653	0.0177110973092441	0.0408617065305306	0.0156217393387765	STAT1	1
BP	GO:0042743	hydrogen peroxide metabolic process	1/7	45/17653	0.0177110973092441	0.0408617065305306	0.0156217393387765	STAT3	1
BP	GO:0002712	regulation of B cell mediated immunity	1/7	46/17653	0.0181016028930038	0.0408617065305306	0.0156217393387765	STAT6	1
BP	GO:0002889	regulation of immunoglobulin mediated immune response	1/7	46/17653	0.0181016028930038	0.0408617065305306	0.0156217393387765	STAT6	1
BP	GO:0016447	somatic recombination of immunoglobulin gene segments	1/7	46/17653	0.0181016028930038	0.0408617065305306	0.0156217393387765	STAT6	1
BP	GO:0030857	negative regulation of epithelial cell differentiation	1/7	46/17653	0.0181016028930038	0.0408617065305306	0.0156217393387765	STAT1	1
BP	GO:0031343	positive regulation of cell killing	1/7	46/17653	0.0181016028930038	0.0408617065305306	0.0156217393387765	STAT5B	1
BP	GO:0060443	mammary gland morphogenesis	1/7	46/17653	0.0181016028930038	0.0408617065305306	0.0156217393387765	STAT6	1
BP	GO:0030809	negative regulation of nucleotide biosynthetic process	1/7	47/17653	0.0184919754027868	0.0411379452801127	0.015727347501226	STAT3	1
BP	GO:0035722	interleukin-12-mediated signaling pathway	1/7	47/17653	0.0184919754027868	0.0411379452801127	0.015727347501226	STAT4	1
BP	GO:0071349	cellular response to interleukin-12	1/7	47/17653	0.0184919754027868	0.0411379452801127	0.015727347501226	STAT4	1
BP	GO:1900372	negative regulation of purine nucleotide biosynthetic process	1/7	47/17653	0.0184919754027868	0.0411379452801127	0.015727347501226	STAT3	1
BP	GO:0002381	immunoglobulin production involved in immunoglobulin mediated immune response	1/7	48/17653	0.0188822148763855	0.0414059997646454	0.0158298267572706	STAT6	1
BP	GO:0006953	acute-phase response	1/7	48/17653	0.0188822148763855	0.0414059997646454	0.0158298267572706	STAT3	1
BP	GO:0010463	mesenchymal cell proliferation	1/7	48/17653	0.0188822148763855	0.0414059997646454	0.0158298267572706	STAT1	1
BP	GO:0045747	positive regulation of Notch signaling pathway	1/7	48/17653	0.0188822148763855	0.0414059997646454	0.0158298267572706	STAT3	1
BP	GO:0070671	response to interleukin-12	1/7	49/17653	0.0192723213515839	0.0421110509248131	0.0160993731462941	STAT4	1
BP	GO:0032663	regulation of interleukin-2 production	1/7	50/17653	0.0196622948661567	0.0428108122263128	0.0163668971823551	STAT5B	1
BP	GO:0090183	regulation of kidney development	1/7	54/17653	0.0212208600733932	0.046041017968422	0.0176018292593144	STAT1	1
BP	GO:0061005	cell differentiation involved in kidney development	1/7	55/17653	0.0216101693511639	0.046556645549525	0.0177989575819374	STAT1	1
BP	GO:2000378	negative regulation of reactive oxygen species metabolic process	1/7	55/17653	0.0216101693511639	0.046556645549525	0.0177989575819374	STAT3	1
BP	GO:0002562	somatic diversification of immune receptors via germline recombination within a single locus	1/7	56/17653	0.0219993458947793	0.0467390947383891	0.0178687092862348	STAT6	1
BP	GO:0002637	regulation of immunoglobulin production	1/7	56/17653	0.0219993458947793	0.0467390947383891	0.0178687092862348	STAT6	1
BP	GO:0016444	somatic cell DNA recombination	1/7	56/17653	0.0219993458947793	0.0467390947383891	0.0178687092862348	STAT6	1
BP	GO:0016445	somatic diversification of immunoglobulins	1/7	56/17653	0.0219993458947793	0.0467390947383891	0.0178687092862348	STAT6	1
BP	GO:0032623	interleukin-2 production	1/7	57/17653	0.0223883897419541	0.0470769565121912	0.0179978763967403	STAT5B	1
BP	GO:0042108	positive regulation of cytokine biosynthetic process	1/7	57/17653	0.0223883897419541	0.0470769565121912	0.0179978763967403	STAT5B	1
BP	GO:1900543	negative regulation of purine nucleotide metabolic process	1/7	57/17653	0.0223883897419541	0.0470769565121912	0.0179978763967403	STAT3	1
BP	GO:0045980	negative regulation of nucleotide metabolic process	1/7	58/17653	0.0227773009303953	0.0475689209906895	0.0181859581363343	STAT3	1
BP	GO:0046530	photoreceptor cell differentiation	1/7	58/17653	0.0227773009303953	0.0475689209906895	0.0181859581363343	STAT3	1
BP	GO:0001910	regulation of leukocyte mediated cytotoxicity	1/7	59/17653	0.0231660794977999	0.0480539622015174	0.0183713930583548	STAT5B	1
BP	GO:0042267	natural killer cell mediated cytotoxicity	1/7	59/17653	0.0231660794977999	0.0480539622015174	0.0183713930583548	STAT5B	1
CC	GO:0000790	nuclear chromatin	3/7	354/18698	0.000222572359218174	0.00200315123296357	0.00187429355131094	STAT1/STAT3/STAT6	3
MF	GO:0019903	protein phosphatase binding	3/7	119/17548	1.04337984010683e-05	0.000123999135373624	1.86464865223495e-05	STAT1/STAT3/STAT6	3
MF	GO:0035259	glucocorticoid receptor binding	2/7	14/17548	1.2384255769143e-05	0.000123999135373624	1.86464865223495e-05	STAT3/STAT5B	2
MF	GO:0000978	RNA polymerase II proximal promoter sequence-specific DNA binding	4/7	436/17548	1.23981936161065e-05	0.000123999135373624	1.86464865223495e-05	STAT1/STAT3/STAT5B/STAT6	4
MF	GO:0000987	proximal promoter sequence-specific DNA binding	4/7	451/17548	1.41713297569856e-05	0.000123999135373624	1.86464865223495e-05	STAT1/STAT3/STAT5B/STAT6	4
MF	GO:0035257	nuclear hormone receptor binding	3/7	151/17548	2.13154675566748e-05	0.000149208272896723	2.2437334270184e-05	STAT1/STAT3/STAT5B	3
MF	GO:0019902	phosphatase binding	3/7	168/17548	2.9329519920942e-05	0.000171088866205495	2.57276490534579e-05	STAT1/STAT3/STAT6	3
MF	GO:0051427	hormone receptor binding	3/7	179/17548	3.5448325410297e-05	0.000177241627051485	2.66528762483436e-05	STAT1/STAT3/STAT5B	3
MF	GO:0048020	CCR chemokine receptor binding	2/7	43/17548	0.000122214347313537	0.000534687769496725	8.04041758641692e-05	STAT1/STAT3	2
MF	GO:0070491	repressing transcription factor binding	2/7	64/17548	0.000271763112442992	0.00101164956266354	0.000152127753783991	STAT1/STAT3	2
MF	GO:0042379	chemokine receptor binding	2/7	66/17548	0.000289042732189582	0.00101164956266354	0.000152127753783991	STAT1/STAT3	2
MF	GO:0001228	DNA-binding transcription activator activity, RNA polymerase II-specific	3/7	417/17548	0.00043428274787927	0.00138180874325222	0.000207790788458981	STAT3/STAT5B/STAT6	3
MF	GO:0035258	steroid hormone receptor binding	2/7	89/17548	0.000525384107266661	0.0015323703128611	0.00023043162599415	STAT3/STAT5B	2
MF	GO:0004713	protein tyrosine kinase activity	2/7	182/17548	0.00217100682293809	0.00584501836944872	0.000878950130744168	STAT5A/STAT5B	2
MF	GO:0001664	G protein-coupled receptor binding	2/7	271/17548	0.00474099693258737	0.0109766597243769	0.00165062552246269	STAT1/STAT3	2
MF	GO:0005126	cytokine receptor binding	2/7	278/17548	0.00498288249187038	0.0109766597243769	0.00165062552246269	STAT1/STAT3	2
MF	GO:0001077	proximal promoter DNA-binding transcription activator activity, RNA polymerase II-specific	2/7	279/17548	0.00501790158828659	0.0109766597243769	0.00165062552246269	STAT3/STAT5B	2
MF	GO:0044389	ubiquitin-like protein ligase binding	2/7	323/17548	0.00667237830624526	0.0137372494540344	0.00206575179759915	STAT1/STAT2	2
MF	GO:0000983	transcription factor activity, RNA polymerase II core promoter sequence-specific DNA binding	1/7	23/17548	0.00914039394765975	0.0177729882315606	0.00267262980925724	STAT1	1
MF	GO:0000982	transcription factor activity, RNA polymerase II proximal promoter sequence-specific DNA binding	2/7	415/17548	0.0108299787573411	0.0191883879072241	0.00288547186574799	STAT3/STAT5B	2
MF	GO:0051721	protein phosphatase 2A binding	1/7	28/17548	0.0111179314612424	0.0191883879072241	0.00288547186574799	STAT1	1
MF	GO:0035035	histone acetyltransferase binding	1/7	29/17548	0.0115130327443345	0.0191883879072241	0.00288547186574799	STAT1	1
MF	GO:0005164	tumor necrosis factor receptor binding	1/7	31/17548	0.0123028293999942	0.0195726831363544	0.00294326062200817	STAT1	1
MF	GO:0001103	RNA polymerase II repressing transcription factor binding	1/7	33/17548	0.0130920850990578	0.0199227381942184	0.00299590048033359	STAT3	1
MF	GO:0000979	RNA polymerase II core promoter sequence-specific DNA binding	1/7	36/17548	0.0142749550294989	0.0208176427513526	0.00313047259418836	STAT1	1
MF	GO:1990841	promoter-specific chromatin binding	1/7	39/17548	0.0154566095439734	0.0216392533615628	0.00325402306188914	STAT1	1
MF	GO:0032813	tumor necrosis factor receptor superfamily binding	1/7	46/17548	0.0182090826390896	0.0242333666007045	0.00364411527830144	STAT1	1
MF	GO:0004879	nuclear receptor activity	1/7	49/17548	0.0193866932805636	0.0242333666007045	0.00364411527830144	STAT3	1
MF	GO:0098531	transcription factor activity, direct ligand regulated sequence-specific DNA binding	1/7	49/17548	0.0193866932805636	0.0242333666007045	0.00364411527830144	STAT3	1
MF	GO:0001046	core promoter sequence-specific DNA binding	1/7	87/17548	0.0341986323932656	0.0412742115091136	0.00620664834723513	STAT1	1
MF	GO:0031490	chromatin DNA binding	1/7	108/17548	0.0423015936203961	0.0493518592237954	0.00742133221410458	STAT3	1
