# Supplementary material for: Pan-cancer analysis reveals signal transducer and activator of transcription (STAT) gene family as biomarkers for prognostic prediction and therapeutic guidance
Source: Front Genet. 2023 Mar 9;14:1120500. doi: 10.3389/fgene.2023.1120500 (PMC10034013; doi:10.3389/fgene.2023.1120500)
Supplement: Supplementary file 2 [file DataSheet1.ZIP › Source data/alteration/KEGG_keygene.txt]

ID	Description	GeneRatio	BgRatio	pvalue	p.adjust	qvalue	geneID	Count
hsa04217	Necroptosis	7/7	159/8034	1.04288164731068e-12	1.66832279532522e-11	5.85376419412358e-12	STAT1/STAT2/STAT3/STAT4/STAT5A/STAT5B/STAT6	7
hsa04630	JAK-STAT signaling pathway	7/7	162/8034	1.19165913951801e-12	1.66832279532522e-11	5.85376419412358e-12	STAT1/STAT2/STAT3/STAT4/STAT5A/STAT5B/STAT6	7
hsa05161	Hepatitis B	7/7	162/8034	1.19165913951801e-12	1.66832279532522e-11	5.85376419412358e-12	STAT1/STAT2/STAT3/STAT4/STAT5A/STAT5B/STAT6	7
hsa04658	Th1 and Th2 cell differentiation	5/7	92/8034	3.64055053724698e-09	3.82257806410933e-08	1.34125546109099e-08	STAT1/STAT4/STAT5A/STAT5B/STAT6	5
hsa04659	Th17 cell differentiation	5/7	107/8034	7.8452505153929e-09	6.59001043293003e-08	2.31228436243159e-08	STAT1/STAT3/STAT5A/STAT5B/STAT6	5
hsa05162	Measles	5/7	138/8034	2.84188240962154e-08	1.98931768673508e-07	6.98006205871958e-08	STAT1/STAT2/STAT3/STAT5A/STAT5B	5
hsa05321	Inflammatory bowel disease (IBD)	4/7	65/8034	1.34137387870087e-07	8.04824327220519e-07	2.8239450077913e-07	STAT1/STAT3/STAT4/STAT6	4
hsa04917	Prolactin signaling pathway	4/7	70/8034	1.81385373044655e-07	9.52273208484439e-07	3.34130950345417e-07	STAT1/STAT3/STAT5A/STAT5B	4
hsa04933	AGE-RAGE signaling pathway in diabetic complications	4/7	100/8034	7.68742635463796e-07	3.58746563216438e-06	1.25875987093487e-06	STAT1/STAT3/STAT5A/STAT5B	4
hsa04935	Growth hormone synthesis, secretion and action	4/7	119/8034	1.54785519216882e-06	6.50099180710905e-06	2.28104975688037e-06	STAT1/STAT3/STAT5A/STAT5B	4
hsa04062	Chemokine signaling pathway	4/7	189/8034	9.82694726999423e-06	3.75210713945234e-05	1.31652882086047e-05	STAT1/STAT2/STAT3/STAT5B	4
hsa05221	Acute myeloid leukemia	3/7	67/8034	1.89477475017475e-05	6.40171068217405e-05	2.24621427444704e-05	STAT3/STAT5A/STAT5B	3
hsa05223	Non-small cell lung cancer	3/7	68/8034	1.98148187781578e-05	6.40171068217405e-05	2.24621427444704e-05	STAT3/STAT5A/STAT5B	3
hsa05160	Hepatitis C	3/7	155/8034	0.000232902989076549	0.000698708967229647	0.00024516104113321	STAT1/STAT2/STAT3	3
hsa05167	Kaposi sarcoma-associated herpesvirus infection	3/7	189/8034	0.000418317110786608	0.0011712879102025	0.000410978214106141	STAT1/STAT2/STAT3	3
hsa05169	Epstein-Barr virus infection	3/7	201/8034	0.000501358379063732	0.00129375788457704	0.000453950134939313	STAT1/STAT2/STAT3	3
hsa05203	Viral carcinogenesis	3/7	204/8034	0.000523663905662136	0.00129375788457704	0.000453950134939313	STAT3/STAT5A/STAT5B	3
hsa05212	Pancreatic cancer	2/7	76/8034	0.0017985573889396	0.0039757584387086	0.00139500296095039	STAT1/STAT3	2
hsa05220	Chronic myeloid leukemia	2/7	76/8034	0.0017985573889396	0.0039757584387086	0.00139500296095039	STAT5A/STAT5B	2
hsa04012	ErbB signaling pathway	2/7	85/8034	0.00224450201135167	0.0047134542238385	0.00165384358731175	STAT5A/STAT5B	2
hsa05235	PD-L1 expression and PD-1 checkpoint pathway in cancer	2/7	89/8034	0.00245793770542835	0.00491587541085669	0.00172486856521288	STAT1/STAT3	2
hsa04625	C-type lectin receptor signaling pathway	2/7	104/8034	0.00334082890837504	0.0063779460978069	0.00223787582379189	STAT1/STAT2	2
hsa05145	Toxoplasmosis	2/7	112/8034	0.00386434822432154	0.0070566358878915	0.00247601259224263	STAT1/STAT3	2
hsa04380	Osteoclast differentiation	2/7	128/8034	0.00501938731605632	0.00878392780309855	0.00308207993091177	STAT1/STAT2	2
hsa05164	Influenza A	2/7	170/8034	0.00871677724571035	0.0146441857727934	0.00513831079747136	STAT1/STAT2	2
hsa04621	NOD-like receptor signaling pathway	2/7	181/8034	0.00983953221125972	0.0158946289566503	0.00557706279180713	STAT1/STAT2	2
hsa05166	Human T-cell leukemia virus 1 infection	2/7	219/8034	0.0141911884601544	0.022075182049129	0.00774567791197509	STAT5A/STAT5B	2
hsa05165	Human papillomavirus infection	2/7	330/8034	0.0308034398817949	0.0462051598226924	0.0162123367798921	STAT1/STAT2	2
