# Supplementary material for: Pan-cancer analysis reveals signal transducer and activator of transcription (STAT) gene family as biomarkers for prognostic prediction and therapeutic guidance
Source: Front Genet. 2023 Mar 9;14:1120500. doi: 10.3389/fgene.2023.1120500 (PMC10034013; doi:10.3389/fgene.2023.1120500)
Supplement: Supplementary file 2 [file DataSheet1.ZIP › Source data/alteration/NIHMS957693-supplement-5 - ╕▒▒╛.xlsx]

## Sheet: Tumor subtype assignments
Supplemental Table S1: List of sample IDs, cancer type and subtype assignments.
PATIENT_BARCODE	SAMPLE_BARCODE	DISEASE	SUBTYPE
TCGA-OR-A5J1	TCGA-OR-A5J1-01	ACC	Not_Applicable
TCGA-OR-A5J2	TCGA-OR-A5J2-01	ACC	Not_Applicable
TCGA-OR-A5J3	TCGA-OR-A5J3-01	ACC	Not_Applicable
TCGA-OR-A5J5	TCGA-OR-A5J5-01	ACC	Not_Applicable
TCGA-OR-A5J6	TCGA-OR-A5J6-01	ACC	Not_Applicable
TCGA-OR-A5J7	TCGA-OR-A5J7-01	ACC	Not_Applicable
TCGA-OR-A5J8	TCGA-OR-A5J8-01	ACC	Not_Applicable
TCGA-OR-A5J9	TCGA-OR-A5J9-01	ACC	Not_Applicable
TCGA-OR-A5JA	TCGA-OR-A5JA-01	ACC	Not_Applicable
TCGA-OR-A5JB	TCGA-OR-A5JB-01	ACC	Not_Applicable
TCGA-OR-A5JC	TCGA-OR-A5JC-01	ACC	Not_Applicable
TCGA-OR-A5JD	TCGA-OR-A5JD-01	ACC	Not_Applicable
TCGA-OR-A5JE	TCGA-OR-A5JE-01	ACC	Not_Applicable
TCGA-OR-A5JF	TCGA-OR-A5JF-01	ACC	Not_Applicable
TCGA-OR-A5JG	TCGA-OR-A5JG-01	ACC	Not_Applicable
TCGA-OR-A5JI	TCGA-OR-A5JI-01	ACC	Not_Applicable
TCGA-OR-A5JJ	TCGA-OR-A5JJ-01	ACC	Not_Applicable
TCGA-OR-A5JK	TCGA-OR-A5JK-01	ACC	Not_Applicable
TCGA-OR-A5JL	TCGA-OR-A5JL-01	ACC	Not_Applicable
TCGA-OR-A5JM	TCGA-OR-A5JM-01	ACC	Not_Applicable
TCGA-OR-A5JO	TCGA-OR-A5JO-01	ACC	Not_Applicable
TCGA-OR-A5JP	TCGA-OR-A5JP-01	ACC	Not_Applicable
TCGA-OR-A5JQ	TCGA-OR-A5JQ-01	ACC	Not_Applicable
TCGA-OR-A5JR	TCGA-OR-A5JR-01	ACC	Not_Applicable
TCGA-OR-A5JS	TCGA-OR-A5JS-01	ACC	Not_Applicable
TCGA-OR-A5JT	TCGA-OR-A5JT-01	ACC	Not_Applicable
TCGA-OR-A5JV	TCGA-OR-A5JV-01	ACC	Not_Applicable
TCGA-OR-A5JW	TCGA-OR-A5JW-01	ACC	Not_Applicable
TCGA-OR-A5JX	TCGA-OR-A5JX-01	ACC	Not_Applicable
TCGA-OR-A5JY	TCGA-OR-A5JY-01	ACC	Not_Applicable
TCGA-OR-A5JZ	TCGA-OR-A5JZ-01	ACC	Not_Applicable
TCGA-OR-A5K0	TCGA-OR-A5K0-01	ACC	Not_Applicable
TCGA-OR-A5K1	TCGA-OR-A5K1-01	ACC	Not_Applicable
TCGA-OR-A5K2	TCGA-OR-A5K2-01	ACC	Not_Applicable
TCGA-OR-A5K3	TCGA-OR-A5K3-01	ACC	Not_Applicable
TCGA-OR-A5K4	TCGA-OR-A5K4-01	ACC	Not_Applicable
TCGA-OR-A5K5	TCGA-OR-A5K5-01	ACC	Not_Applicable
TCGA-OR-A5K6	TCGA-OR-A5K6-01	ACC	Not_Applicable
TCGA-OR-A5K8	TCGA-OR-A5K8-01	ACC	Not_Applicable
TCGA-OR-A5K9	TCGA-OR-A5K9-01	ACC	Not_Applicable
TCGA-OR-A5KO	TCGA-OR-A5KO-01	ACC	Not_Applicable
TCGA-OR-A5KT	TCGA-OR-A5KT-01	ACC	Not_Applicable
TCGA-OR-A5KU	TCGA-OR-A5KU-01	ACC	Not_Applicable
TCGA-OR-A5KV	TCGA-OR-A5KV-01	ACC	Not_Applicable
TCGA-OR-A5KW	TCGA-OR-A5KW-01	ACC	Not_Applicable
TCGA-OR-A5KX	TCGA-OR-A5KX-01	ACC	Not_Applicable
TCGA-OR-A5KY	TCGA-OR-A5KY-01	ACC	Not_Applicable
TCGA-OR-A5KZ	TCGA-OR-A5KZ-01	ACC	Not_Applicable
TCGA-OR-A5L3	TCGA-OR-A5L3-01	ACC	Not_Applicable
TCGA-OR-A5L4	TCGA-OR-A5L4-01	ACC	Not_Applicable
TCGA-OR-A5L5	TCGA-OR-A5L5-01	ACC	Not_Applicable
TCGA-OR-A5L6	TCGA-OR-A5L6-01	ACC	Not_Applicable
TCGA-OR-A5L8	TCGA-OR-A5L8-01	ACC	Not_Applicable
TCGA-OR-A5L9	TCGA-OR-A5L9-01	ACC	Not_Applicable
TCGA-OR-A5LA	TCGA-OR-A5LA-01	ACC	Not_Applicable
TCGA-OR-A5LB	TCGA-OR-A5LB-01	ACC	Not_Applicable
TCGA-OR-A5LC	TCGA-OR-A5LC-01	ACC	Not_Applicable
TCGA-OR-A5LD	TCGA-OR-A5LD-01	ACC	Not_Applicable
TCGA-OR-A5LE	TCGA-OR-A5LE-01	ACC	Not_Applicable
TCGA-OR-A5LG	TCGA-OR-A5LG-01	ACC	Not_Applicable
TCGA-OR-A5LH	TCGA-OR-A5LH-01	ACC	Not_Applicable
TCGA-OR-A5LJ	TCGA-OR-A5LJ-01	ACC	Not_Applicable
TCGA-OR-A5LK	TCGA-OR-A5LK-01	ACC	Not_Applicable
TCGA-OR-A5LL	TCGA-OR-A5LL-01	ACC	Not_Applicable
TCGA-OR-A5LM	TCGA-OR-A5LM-01	ACC	Not_Applicable
TCGA-OR-A5LN	TCGA-OR-A5LN-01	ACC	Not_Applicable
TCGA-OR-A5LO	TCGA-OR-A5LO-01	ACC	Not_Applicable
TCGA-OR-A5LP	TCGA-OR-A5LP-01	ACC	Not_Applicable
TCGA-OR-A5LR	TCGA-OR-A5LR-01	ACC	Not_Applicable
TCGA-OR-A5LS	TCGA-OR-A5LS-01	ACC	Not_Applicable
TCGA-OR-A5LT	TCGA-OR-A5LT-01	ACC	Not_Applicable
TCGA-OU-A5PI	TCGA-OU-A5PI-01	ACC	Not_Applicable
TCGA-PA-A5YG	TCGA-PA-A5YG-01	ACC	Not_Applicable
TCGA-PK-A5H9	TCGA-PK-A5H9-01	ACC	Not_Applicable
TCGA-PK-A5HA	TCGA-PK-A5HA-01	ACC	Not_Applicable
TCGA-PK-A5HB	TCGA-PK-A5HB-01	ACC	Not_Applicable
TCGA-2F-A9KO	TCGA-2F-A9KO-01	BLCA	Not_Applicable
TCGA-2F-A9KP	TCGA-2F-A9KP-01	BLCA	Not_Applicable
TCGA-2F-A9KQ	TCGA-2F-A9KQ-01	BLCA	Not_Applicable
TCGA-2F-A9KR	TCGA-2F-A9KR-01	BLCA	Not_Applicable
TCGA-2F-A9KT	TCGA-2F-A9KT-01	BLCA	Not_Applicable
TCGA-2F-A9KW	TCGA-2F-A9KW-01	BLCA	Not_Applicable
TCGA-4Z-AA7M	TCGA-4Z-AA7M-01	BLCA	Not_Applicable
TCGA-4Z-AA7N	TCGA-4Z-AA7N-01	BLCA	Not_Applicable
TCGA-4Z-AA7O	TCGA-4Z-AA7O-01	BLCA	Not_Applicable
TCGA-4Z-AA7Q	TCGA-4Z-AA7Q-01	BLCA	Not_Applicable
TCGA-4Z-AA7R	TCGA-4Z-AA7R-01	BLCA	Not_Applicable
TCGA-4Z-AA7S	TCGA-4Z-AA7S-01	BLCA	Not_Applicable
TCGA-4Z-AA7W	TCGA-4Z-AA7W-01	BLCA	Not_Applicable
TCGA-4Z-AA7Y	TCGA-4Z-AA7Y-01	BLCA	Not_Applicable
TCGA-4Z-AA80	TCGA-4Z-AA80-01	BLCA	Not_Applicable
TCGA-4Z-AA81	TCGA-4Z-AA81-01	BLCA	Not_Applicable
TCGA-4Z-AA82	TCGA-4Z-AA82-01	BLCA	Not_Applicable
TCGA-4Z-AA83	TCGA-4Z-AA83-01	BLCA	Not_Applicable
TCGA-4Z-AA84	TCGA-4Z-AA84-01	BLCA	Not_Applicable
TCGA-4Z-AA86	TCGA-4Z-AA86-01	BLCA	Not_Applicable
TCGA-4Z-AA87	TCGA-4Z-AA87-01	BLCA	Not_Applicable
TCGA-4Z-AA89	TCGA-4Z-AA89-01	BLCA	Not_Applicable
TCGA-5N-A9KI	TCGA-5N-A9KI-01	BLCA	Not_Applicable
TCGA-5N-A9KM	TCGA-5N-A9KM-01	BLCA	Not_Applicable
TCGA-BL-A13I	TCGA-BL-A13I-01	BLCA	Not_Applicable
TCGA-BL-A13J	TCGA-BL-A13J-01	BLCA	Not_Applicable
TCGA-BL-A3JM	TCGA-BL-A3JM-01	BLCA	Not_Applicable
TCGA-BL-A5ZZ	TCGA-BL-A5ZZ-01	BLCA	Not_Applicable
TCGA-BT-A0S7	TCGA-BT-A0S7-01	BLCA	Not_Applicable
TCGA-BT-A0YX	TCGA-BT-A0YX-01	BLCA	Not_Applicable
TCGA-BT-A20J	TCGA-BT-A20J-01	BLCA	Not_Applicable
TCGA-BT-A20N	TCGA-BT-A20N-01	BLCA	Not_Applicable
TCGA-BT-A20O	TCGA-BT-A20O-01	BLCA	Not_Applicable
TCGA-BT-A20P	TCGA-BT-A20P-01	BLCA	Not_Applicable
TCGA-BT-A20Q	TCGA-BT-A20Q-01	BLCA	Not_Applicable
TCGA-BT-A20R	TCGA-BT-A20R-01	BLCA	Not_Applicable
TCGA-BT-A20T	TCGA-BT-A20T-01	BLCA	Not_Applicable
TCGA-BT-A20U	TCGA-BT-A20U-01	BLCA	Not_Applicable
TCGA-BT-A20V	TCGA-BT-A20V-01	BLCA	Not_Applicable
TCGA-BT-A20W	TCGA-BT-A20W-01	BLCA	Not_Applicable
TCGA-BT-A20X	TCGA-BT-A20X-01	BLCA	Not_Applicable
TCGA-BT-A2LA	TCGA-BT-A2LA-01	BLCA	Not_Applicable
TCGA-BT-A2LB	TCGA-BT-A2LB-01	BLCA	Not_Applicable
TCGA-BT-A2LD	TCGA-BT-A2LD-01	BLCA	Not_Applicable
TCGA-BT-A3PH	TCGA-BT-A3PH-01	BLCA	Not_Applicable
TCGA-BT-A3PJ	TCGA-BT-A3PJ-01	BLCA	Not_Applicable
TCGA-BT-A3PK	TCGA-BT-A3PK-01	BLCA	Not_Applicable
TCGA-BT-A42C	TCGA-BT-A42C-01	BLCA	Not_Applicable
TCGA-BT-A42E	TCGA-BT-A42E-01	BLCA	Not_Applicable
TCGA-BT-A42F	TCGA-BT-A42F-01	BLCA	Not_Applicable
TCGA-C4-A0EZ	TCGA-C4-A0EZ-01	BLCA	Not_Applicable
TCGA-C4-A0F0	TCGA-C4-A0F0-01	BLCA	Not_Applicable
TCGA-C4-A0F6	TCGA-C4-A0F6-01	BLCA	Not_Applicable
TCGA-CF-A1HR	TCGA-CF-A1HR-01	BLCA	Not_Applicable
TCGA-CF-A1HS	TCGA-CF-A1HS-01	BLCA	Not_Applicable
TCGA-CF-A27C	TCGA-CF-A27C-01	BLCA	Not_Applicable
TCGA-CF-A3MF	TCGA-CF-A3MF-01	BLCA	Not_Applicable
TCGA-CF-A3MG	TCGA-CF-A3MG-01	BLCA	Not_Applicable
TCGA-CF-A3MH	TCGA-CF-A3MH-01	BLCA	Not_Applicable
TCGA-CF-A3MI	TCGA-CF-A3MI-01	BLCA	Not_Applicable
TCGA-CF-A47S	TCGA-CF-A47S-01	BLCA	Not_Applicable
TCGA-CF-A47T	TCGA-CF-A47T-01	BLCA	Not_Applicable
TCGA-CF-A47V	TCGA-CF-A47V-01	BLCA	Not_Applicable
TCGA-CF-A47W	TCGA-CF-A47W-01	BLCA	Not_Applicable
TCGA-CF-A47X	TCGA-CF-A47X-01	BLCA	Not_Applicable
TCGA-CF-A47Y	TCGA-CF-A47Y-01	BLCA	Not_Applicable
TCGA-CF-A5U8	TCGA-CF-A5U8-01	BLCA	Not_Applicable
TCGA-CF-A5UA	TCGA-CF-A5UA-01	BLCA	Not_Applicable
TCGA-CF-A7I0	TCGA-CF-A7I0-01	BLCA	Not_Applicable
TCGA-CF-A8HX	TCGA-CF-A8HX-01	BLCA	Not_Applicable
TCGA-CF-A8HY	TCGA-CF-A8HY-01	BLCA	Not_Applicable
TCGA-CF-A9FF	TCGA-CF-A9FF-01	BLCA	Not_Applicable
TCGA-CF-A9FH	TCGA-CF-A9FH-01	BLCA	Not_Applicable
TCGA-CF-A9FL	TCGA-CF-A9FL-01	BLCA	Not_Applicable
TCGA-CU-A0YN	TCGA-CU-A0YN-01	BLCA	Not_Applicable
TCGA-CU-A0YO	TCGA-CU-A0YO-01	BLCA	Not_Applicable
TCGA-CU-A0YR	TCGA-CU-A0YR-01	BLCA	Not_Applicable
TCGA-CU-A3KJ	TCGA-CU-A3KJ-01	BLCA	Not_Applicable
TCGA-CU-A3QU	TCGA-CU-A3QU-01	BLCA	Not_Applicable
TCGA-CU-A3YL	TCGA-CU-A3YL-01	BLCA	Not_Applicable
TCGA-CU-A5W6	TCGA-CU-A5W6-01	BLCA	Not_Applicable
TCGA-CU-A72E	TCGA-CU-A72E-01	BLCA	Not_Applicable
TCGA-DK-A1A3	TCGA-DK-A1A3-01	BLCA	Not_Applicable
TCGA-DK-A1A5	TCGA-DK-A1A5-01	BLCA	Not_Applicable
TCGA-DK-A1A6	TCGA-DK-A1A6-01	BLCA	Not_Applicable
TCGA-DK-A1A7	TCGA-DK-A1A7-01	BLCA	Not_Applicable
TCGA-DK-A1AA	TCGA-DK-A1AA-01	BLCA	Not_Applicable
TCGA-DK-A1AB	TCGA-DK-A1AB-01	BLCA	Not_Applicable
TCGA-DK-A1AC	TCGA-DK-A1AC-01	BLCA	Not_Applicable
TCGA-DK-A1AD	TCGA-DK-A1AD-01	BLCA	Not_Applicable
TCGA-DK-A1AE	TCGA-DK-A1AE-01	BLCA	Not_Applicable
TCGA-DK-A1AF	TCGA-DK-A1AF-01	BLCA	Not_Applicable
TCGA-DK-A1AG	TCGA-DK-A1AG-01	BLCA	Not_Applicable
TCGA-DK-A2HX	TCGA-DK-A2HX-01	BLCA	Not_Applicable
TCGA-DK-A2I1	TCGA-DK-A2I1-01	BLCA	Not_Applicable
TCGA-DK-A2I2	TCGA-DK-A2I2-01	BLCA	Not_Applicable
TCGA-DK-A2I4	TCGA-DK-A2I4-01	BLCA	Not_Applicable
TCGA-DK-A2I6	TCGA-DK-A2I6-01	BLCA	Not_Applicable
TCGA-DK-A3IK	TCGA-DK-A3IK-01	BLCA	Not_Applicable
TCGA-DK-A3IL	TCGA-DK-A3IL-01	BLCA	Not_Applicable
TCGA-DK-A3IM	TCGA-DK-A3IM-01	BLCA	Not_Applicable
TCGA-DK-A3IN	TCGA-DK-A3IN-01	BLCA	Not_Applicable
TCGA-DK-A3IQ	TCGA-DK-A3IQ-01	BLCA	Not_Applicable
TCGA-DK-A3IS	TCGA-DK-A3IS-01	BLCA	Not_Applicable
TCGA-DK-A3IT	TCGA-DK-A3IT-01	BLCA	Not_Applicable
TCGA-DK-A3IU	TCGA-DK-A3IU-01	BLCA	Not_Applicable
TCGA-DK-A3IV	TCGA-DK-A3IV-01	BLCA	Not_Applicable
TCGA-DK-A3WW	TCGA-DK-A3WW-01	BLCA	Not_Applicable
TCGA-DK-A3WX	TCGA-DK-A3WX-01	BLCA	Not_Applicable
TCGA-DK-A3WY	TCGA-DK-A3WY-01	BLCA	Not_Applicable
TCGA-DK-A3X1	TCGA-DK-A3X1-01	BLCA	Not_Applicable
TCGA-DK-A3X2	TCGA-DK-A3X2-01	BLCA	Not_Applicable
TCGA-DK-A6AV	TCGA-DK-A6AV-01	BLCA	Not_Applicable
TCGA-DK-A6AW	TCGA-DK-A6AW-01	BLCA	Not_Applicable
TCGA-DK-A6B0	TCGA-DK-A6B0-01	BLCA	Not_Applicable
TCGA-DK-A6B1	TCGA-DK-A6B1-01	BLCA	Not_Applicable
TCGA-DK-A6B5	TCGA-DK-A6B5-01	BLCA	Not_Applicable
TCGA-DK-A6B6	TCGA-DK-A6B6-01	BLCA	Not_Applicable
TCGA-DK-AA6L	TCGA-DK-AA6L-01	BLCA	Not_Applicable
TCGA-DK-AA6M	TCGA-DK-AA6M-01	BLCA	Not_Applicable
TCGA-DK-AA6P	TCGA-DK-AA6P-01	BLCA	Not_Applicable
TCGA-DK-AA6Q	TCGA-DK-AA6Q-01	BLCA	Not_Applicable
TCGA-DK-AA6R	TCGA-DK-AA6R-01	BLCA	Not_Applicable
TCGA-DK-AA6S	TCGA-DK-AA6S-01	BLCA	Not_Applicable
TCGA-DK-AA6T	TCGA-DK-AA6T-01	BLCA	Not_Applicable
TCGA-DK-AA6U	TCGA-DK-AA6U-01	BLCA	Not_Applicable
TCGA-DK-AA6W	TCGA-DK-AA6W-01	BLCA	Not_Applicable
TCGA-DK-AA6X	TCGA-DK-AA6X-01	BLCA	Not_Applicable
TCGA-DK-AA71	TCGA-DK-AA71-01	BLCA	Not_Applicable
TCGA-DK-AA74	TCGA-DK-AA74-01	BLCA	Not_Applicable
TCGA-DK-AA75	TCGA-DK-AA75-01	BLCA	Not_Applicable
TCGA-DK-AA76	TCGA-DK-AA76-01	BLCA	Not_Applicable
TCGA-DK-AA77	TCGA-DK-AA77-01	BLCA	Not_Applicable
TCGA-E5-A2PC	TCGA-E5-A2PC-01	BLCA	Not_Applicable
TCGA-E5-A4TZ	TCGA-E5-A4TZ-01	BLCA	Not_Applicable
TCGA-E5-A4U1	TCGA-E5-A4U1-01	BLCA	Not_Applicable
TCGA-E7-A3X6	TCGA-E7-A3X6-01	BLCA	Not_Applicable
TCGA-E7-A3Y1	TCGA-E7-A3Y1-01	BLCA	Not_Applicable
TCGA-E7-A4IJ	TCGA-E7-A4IJ-01	BLCA	Not_Applicable
TCGA-E7-A4XJ	TCGA-E7-A4XJ-01	BLCA	Not_Applicable
TCGA-E7-A519	TCGA-E7-A519-01	BLCA	Not_Applicable
TCGA-E7-A541	TCGA-E7-A541-01	BLCA	Not_Applicable
TCGA-E7-A5KE	TCGA-E7-A5KE-01	BLCA	Not_Applicable
TCGA-E7-A5KF	TCGA-E7-A5KF-01	BLCA	Not_Applicable
TCGA-E7-A677	TCGA-E7-A677-01	BLCA	Not_Applicable
TCGA-E7-A678	TCGA-E7-A678-01	BLCA	Not_Applicable
TCGA-E7-A6MD	TCGA-E7-A6MD-01	BLCA	Not_Applicable
TCGA-E7-A6ME	TCGA-E7-A6ME-01	BLCA	Not_Applicable
TCGA-E7-A6MF	TCGA-E7-A6MF-01	BLCA	Not_Applicable
TCGA-E7-A7DU	TCGA-E7-A7DU-01	BLCA	Not_Applicable
TCGA-E7-A7DV	TCGA-E7-A7DV-01	BLCA	Not_Applicable
TCGA-E7-A7PW	TCGA-E7-A7PW-01	BLCA	Not_Applicable
TCGA-E7-A7XN	TCGA-E7-A7XN-01	BLCA	Not_Applicable
TCGA-E7-A85H	TCGA-E7-A85H-01	BLCA	Not_Applicable
TCGA-E7-A8O7	TCGA-E7-A8O7-01	BLCA	Not_Applicable
TCGA-E7-A97P	TCGA-E7-A97P-01	BLCA	Not_Applicable
TCGA-E7-A97Q	TCGA-E7-A97Q-01	BLCA	Not_Applicable
TCGA-FD-A3B3	TCGA-FD-A3B3-01	BLCA	Not_Applicable
TCGA-FD-A3B4	TCGA-FD-A3B4-01	BLCA	Not_Applicable
TCGA-FD-A3B5	TCGA-FD-A3B5-01	BLCA	Not_Applicable
TCGA-FD-A3B6	TCGA-FD-A3B6-01	BLCA	Not_Applicable
TCGA-FD-A3B7	TCGA-FD-A3B7-01	BLCA	Not_Applicable
TCGA-FD-A3B8	TCGA-FD-A3B8-01	BLCA	Not_Applicable
TCGA-FD-A3N5	TCGA-FD-A3N5-01	BLCA	Not_Applicable
TCGA-FD-A3N6	TCGA-FD-A3N6-01	BLCA	Not_Applicable
TCGA-FD-A3NA	TCGA-FD-A3NA-01	BLCA	Not_Applicable
TCGA-FD-A3SJ	TCGA-FD-A3SJ-01	BLCA	Not_Applicable
TCGA-FD-A3SL	TCGA-FD-A3SL-01	BLCA	Not_Applicable
TCGA-FD-A3SM	TCGA-FD-A3SM-01	BLCA	Not_Applicable
TCGA-FD-A3SN	TCGA-FD-A3SN-01	BLCA	Not_Applicable
TCGA-FD-A3SO	TCGA-FD-A3SO-01	BLCA	Not_Applicable
TCGA-FD-A3SP	TCGA-FD-A3SP-01	BLCA	Not_Applicable
TCGA-FD-A3SQ	TCGA-FD-A3SQ-01	BLCA	Not_Applicable
TCGA-FD-A3SR	TCGA-FD-A3SR-01	BLCA	Not_Applicable
TCGA-FD-A3SS	TCGA-FD-A3SS-01	BLCA	Not_Applicable
TCGA-FD-A43N	TCGA-FD-A43N-01	BLCA	Not_Applicable
TCGA-FD-A43P	TCGA-FD-A43P-01	BLCA	Not_Applicable
TCGA-FD-A43U	TCGA-FD-A43U-01	BLCA	Not_Applicable
TCGA-FD-A43X	TCGA-FD-A43X-01	BLCA	Not_Applicable
TCGA-FD-A43Y	TCGA-FD-A43Y-01	BLCA	Not_Applicable
TCGA-FD-A5BR	TCGA-FD-A5BR-01	BLCA	Not_Applicable
TCGA-FD-A5BS	TCGA-FD-A5BS-01	BLCA	Not_Applicable
TCGA-FD-A5BT	TCGA-FD-A5BT-01	BLCA	Not_Applicable
TCGA-FD-A5BU	TCGA-FD-A5BU-01	BLCA	Not_Applicable
TCGA-FD-A5BV	TCGA-FD-A5BV-01	BLCA	Not_Applicable
TCGA-FD-A5BX	TCGA-FD-A5BX-01	BLCA	Not_Applicable
TCGA-FD-A5BY	TCGA-FD-A5BY-01	BLCA	Not_Applicable
TCGA-FD-A5BZ	TCGA-FD-A5BZ-01	BLCA	Not_Applicable
TCGA-FD-A5C0	TCGA-FD-A5C0-01	BLCA	Not_Applicable
TCGA-FD-A5C1	TCGA-FD-A5C1-01	BLCA	Not_Applicable
TCGA-FD-A62N	TCGA-FD-A62N-01	BLCA	Not_Applicable
TCGA-FD-A62O	TCGA-FD-A62O-01	BLCA	Not_Applicable
TCGA-FD-A62P	TCGA-FD-A62P-01	BLCA	Not_Applicable
TCGA-FD-A62S	TCGA-FD-A62S-01	BLCA	Not_Applicable
TCGA-FD-A6TA	TCGA-FD-A6TA-01	BLCA	Not_Applicable
TCGA-FD-A6TB	TCGA-FD-A6TB-01	BLCA	Not_Applicable
TCGA-FD-A6TC	TCGA-FD-A6TC-01	BLCA	Not_Applicable
TCGA-FD-A6TD	TCGA-FD-A6TD-01	BLCA	Not_Applicable
TCGA-FD-A6TE	TCGA-FD-A6TE-01	BLCA	Not_Applicable
TCGA-FD-A6TF	TCGA-FD-A6TF-01	BLCA	Not_Applicable
TCGA-FD-A6TG	TCGA-FD-A6TG-01	BLCA	Not_Applicable
TCGA-FD-A6TH	TCGA-FD-A6TH-01	BLCA	Not_Applicable
TCGA-FD-A6TI	TCGA-FD-A6TI-01	BLCA	Not_Applicable
TCGA-FD-A6TK	TCGA-FD-A6TK-01	BLCA	Not_Applicable
TCGA-FJ-A3Z7	TCGA-FJ-A3Z7-01	BLCA	Not_Applicable
TCGA-FJ-A3Z9	TCGA-FJ-A3Z9-01	BLCA	Not_Applicable
TCGA-FJ-A3ZE	TCGA-FJ-A3ZE-01	BLCA	Not_Applicable
TCGA-FJ-A3ZF	TCGA-FJ-A3ZF-01	BLCA	Not_Applicable
TCGA-FJ-A871	TCGA-FJ-A871-01	BLCA	Not_Applicable
TCGA-FT-A3EE	TCGA-FT-A3EE-01	BLCA	Not_Applicable
TCGA-FT-A61P	TCGA-FT-A61P-01	BLCA	Not_Applicable
TCGA-G2-A2EF	TCGA-G2-A2EF-01	BLCA	Not_Applicable
TCGA-G2-A2EJ	TCGA-G2-A2EJ-01	BLCA	Not_Applicable
TCGA-G2-A2EK	TCGA-G2-A2EK-01	BLCA	Not_Applicable
TCGA-G2-A2EL	TCGA-G2-A2EL-01	BLCA	Not_Applicable
TCGA-G2-A2EO	TCGA-G2-A2EO-01	BLCA	Not_Applicable
TCGA-G2-A2ES	TCGA-G2-A2ES-01	BLCA	Not_Applicable
TCGA-G2-A3IB	TCGA-G2-A3IB-01	BLCA	Not_Applicable
TCGA-G2-A3IE	TCGA-G2-A3IE-01	BLCA	Not_Applicable
TCGA-G2-A3VY	TCGA-G2-A3VY-01	BLCA	Not_Applicable
TCGA-G2-AA3B	TCGA-G2-AA3B-01	BLCA	Not_Applicable
TCGA-G2-AA3C	TCGA-G2-AA3C-01	BLCA	Not_Applicable
TCGA-G2-AA3D	TCGA-G2-AA3D-01	BLCA	Not_Applicable
TCGA-G2-AA3F	TCGA-G2-AA3F-01	BLCA	Not_Applicable
TCGA-GC-A3BM	TCGA-GC-A3BM-01	BLCA	Not_Applicable
TCGA-GC-A3I6	TCGA-GC-A3I6-01	BLCA	Not_Applicable
TCGA-GC-A3OO	TCGA-GC-A3OO-01	BLCA	Not_Applicable
TCGA-GC-A3RB	TCGA-GC-A3RB-01	BLCA	Not_Applicable
TCGA-GC-A3RC	TCGA-GC-A3RC-01	BLCA	Not_Applicable
TCGA-GC-A3RD	TCGA-GC-A3RD-01	BLCA	Not_Applicable
TCGA-GC-A3WC	TCGA-GC-A3WC-01	BLCA	Not_Applicable
TCGA-GC-A3YS	TCGA-GC-A3YS-01	BLCA	Not_Applicable
TCGA-GC-A4ZW	TCGA-GC-A4ZW-01	BLCA	Not_Applicable
TCGA-GC-A6I1	TCGA-GC-A6I1-01	BLCA	Not_Applicable
TCGA-GC-A6I3	TCGA-GC-A6I3-01	BLCA	Not_Applicable
TCGA-GD-A2C5	TCGA-GD-A2C5-01	BLCA	Not_Applicable
TCGA-GD-A3OP	TCGA-GD-A3OP-01	BLCA	Not_Applicable
TCGA-GD-A3OQ	TCGA-GD-A3OQ-01	BLCA	Not_Applicable
TCGA-GD-A3OS	TCGA-GD-A3OS-01	BLCA	Not_Applicable
TCGA-GD-A6C6	TCGA-GD-A6C6-01	BLCA	Not_Applicable
TCGA-GD-A76B	TCGA-GD-A76B-01	BLCA	Not_Applicable
TCGA-GU-A42P	TCGA-GU-A42P-01	BLCA	Not_Applicable
TCGA-GU-A42Q	TCGA-GU-A42Q-01	BLCA	Not_Applicable
TCGA-GU-A42R	TCGA-GU-A42R-01	BLCA	Not_Applicable
TCGA-GU-A762	TCGA-GU-A762-01	BLCA	Not_Applicable
TCGA-GU-A763	TCGA-GU-A763-01	BLCA	Not_Applicable
TCGA-GU-A764	TCGA-GU-A764-01	BLCA	Not_Applicable
TCGA-GU-A766	TCGA-GU-A766-01	BLCA	Not_Applicable
TCGA-GU-A767	TCGA-GU-A767-01	BLCA	Not_Applicable
TCGA-GU-AATO	TCGA-GU-AATO-01	BLCA	Not_Applicable
TCGA-GU-AATP	TCGA-GU-AATP-01	BLCA	Not_Applicable
TCGA-GU-AATQ	TCGA-GU-AATQ-01	BLCA	Not_Applicable
TCGA-GV-A3JV	TCGA-GV-A3JV-01	BLCA	Not_Applicable
TCGA-GV-A3JW	TCGA-GV-A3JW-01	BLCA	Not_Applicable
TCGA-GV-A3JX	TCGA-GV-A3JX-01	BLCA	Not_Applicable
TCGA-GV-A3JZ	TCGA-GV-A3JZ-01	BLCA	Not_Applicable
TCGA-GV-A3QF	TCGA-GV-A3QF-01	BLCA	Not_Applicable
TCGA-GV-A3QG	TCGA-GV-A3QG-01	BLCA	Not_Applicable
TCGA-GV-A3QH	TCGA-GV-A3QH-01	BLCA	Not_Applicable
TCGA-GV-A3QI	TCGA-GV-A3QI-01	BLCA	Not_Applicable
TCGA-GV-A3QK	TCGA-GV-A3QK-01	BLCA	Not_Applicable
TCGA-GV-A40E	TCGA-GV-A40E-01	BLCA	Not_Applicable
TCGA-GV-A40G	TCGA-GV-A40G-01	BLCA	Not_Applicable
TCGA-GV-A6ZA	TCGA-GV-A6ZA-01	BLCA	Not_Applicable
TCGA-H4-A2HO	TCGA-H4-A2HO-01	BLCA	Not_Applicable
TCGA-H4-A2HQ	TCGA-H4-A2HQ-01	BLCA	Not_Applicable
TCGA-HQ-A2OE	TCGA-HQ-A2OE-01	BLCA	Not_Applicable
TCGA-HQ-A5ND	TCGA-HQ-A5ND-01	BLCA	Not_Applicable
TCGA-HQ-A5NE	TCGA-HQ-A5NE-01	BLCA	Not_Applicable
TCGA-K4-A3WS	TCGA-K4-A3WS-01	BLCA	Not_Applicable
TCGA-K4-A3WU	TCGA-K4-A3WU-01	BLCA	Not_Applicable
TCGA-K4-A3WV	TCGA-K4-A3WV-01	BLCA	Not_Applicable
TCGA-K4-A4AB	TCGA-K4-A4AB-01	BLCA	Not_Applicable
TCGA-K4-A4AC	TCGA-K4-A4AC-01	BLCA	Not_Applicable
TCGA-K4-A54R	TCGA-K4-A54R-01	BLCA	Not_Applicable
TCGA-K4-A5RH	TCGA-K4-A5RH-01	BLCA	Not_Applicable
TCGA-K4-A5RI	TCGA-K4-A5RI-01	BLCA	Not_Applicable
TCGA-K4-A5RJ	TCGA-K4-A5RJ-01	BLCA	Not_Applicable
TCGA-K4-A6FZ	TCGA-K4-A6FZ-01	BLCA	Not_Applicable
TCGA-K4-A6MB	TCGA-K4-A6MB-01	BLCA	Not_Applicable
TCGA-K4-A83P	TCGA-K4-A83P-01	BLCA	Not_Applicable
TCGA-K4-AAQO	TCGA-K4-AAQO-01	BLCA	Not_Applicable
TCGA-KQ-A41N	TCGA-KQ-A41N-01	BLCA	Not_Applicable
TCGA-KQ-A41O	TCGA-KQ-A41O-01	BLCA	Not_Applicable
TCGA-KQ-A41P	TCGA-KQ-A41P-01	BLCA	Not_Applicable
TCGA-KQ-A41Q	TCGA-KQ-A41Q-01	BLCA	Not_Applicable
TCGA-KQ-A41R	TCGA-KQ-A41R-01	BLCA	Not_Applicable
TCGA-KQ-A41S	TCGA-KQ-A41S-01	BLCA	Not_Applicable
TCGA-LC-A66R	TCGA-LC-A66R-01	BLCA	Not_Applicable
TCGA-LT-A5Z6	TCGA-LT-A5Z6-01	BLCA	Not_Applicable
TCGA-LT-A8JT	TCGA-LT-A8JT-01	BLCA	Not_Applicable
TCGA-MV-A51V	TCGA-MV-A51V-01	BLCA	Not_Applicable
TCGA-PQ-A6FI	TCGA-PQ-A6FI-01	BLCA	Not_Applicable
TCGA-PQ-A6FN	TCGA-PQ-A6FN-01	BLCA	Not_Applicable
TCGA-R3-A69X	TCGA-R3-A69X-01	BLCA	Not_Applicable
TCGA-S5-A6DX	TCGA-S5-A6DX-01	BLCA	Not_Applicable
TCGA-S5-AA26	TCGA-S5-AA26-01	BLCA	Not_Applicable
TCGA-SY-A9G0	TCGA-SY-A9G0-01	BLCA	Not_Applicable
TCGA-SY-A9G5	TCGA-SY-A9G5-01	BLCA	Not_Applicable
TCGA-UY-A78K	TCGA-UY-A78K-01	BLCA	Not_Applicable
TCGA-UY-A78L	TCGA-UY-A78L-01	BLCA	Not_Applicable
TCGA-UY-A78M	TCGA-UY-A78M-01	BLCA	Not_Applicable
TCGA-UY-A78N	TCGA-UY-A78N-01	BLCA	Not_Applicable
TCGA-UY-A78O	TCGA-UY-A78O-01	BLCA	Not_Applicable
TCGA-UY-A78P	TCGA-UY-A78P-01	BLCA	Not_Applicable
TCGA-UY-A8OB	TCGA-UY-A8OB-01	BLCA	Not_Applicable
TCGA-UY-A8OC	TCGA-UY-A8OC-01	BLCA	Not_Applicable
TCGA-UY-A8OD	TCGA-UY-A8OD-01	BLCA	Not_Applicable
TCGA-UY-A9PA	TCGA-UY-A9PA-01	BLCA	Not_Applicable
TCGA-UY-A9PB	TCGA-UY-A9PB-01	BLCA	Not_Applicable
TCGA-UY-A9PD	TCGA-UY-A9PD-01	BLCA	Not_Applicable
TCGA-UY-A9PE	TCGA-UY-A9PE-01	BLCA	Not_Applicable
TCGA-UY-A9PF	TCGA-UY-A9PF-01	BLCA	Not_Applicable
TCGA-UY-A9PH	TCGA-UY-A9PH-01	BLCA	Not_Applicable
TCGA-XF-A8HB	TCGA-XF-A8HB-01	BLCA	Not_Applicable
TCGA-XF-A8HC	TCGA-XF-A8HC-01	BLCA	Not_Applicable
TCGA-XF-A8HD	TCGA-XF-A8HD-01	BLCA	Not_Applicable
TCGA-XF-A8HE	TCGA-XF-A8HE-01	BLCA	Not_Applicable
TCGA-XF-A8HF	TCGA-XF-A8HF-01	BLCA	Not_Applicable
TCGA-XF-A8HG	TCGA-XF-A8HG-01	BLCA	Not_Applicable
TCGA-XF-A8HH	TCGA-XF-A8HH-01	BLCA	Not_Applicable
TCGA-XF-A8HI	TCGA-XF-A8HI-01	BLCA	Not_Applicable
TCGA-XF-A9SH	TCGA-XF-A9SH-01	BLCA	Not_Applicable
TCGA-XF-A9SI	TCGA-XF-A9SI-01	BLCA	Not_Applicable
TCGA-XF-A9SJ	TCGA-XF-A9SJ-01	BLCA	Not_Applicable
TCGA-XF-A9SK	TCGA-XF-A9SK-01	BLCA	Not_Applicable
TCGA-XF-A9SL	TCGA-XF-A9SL-01	BLCA	Not_Applicable
TCGA-XF-A9SM	TCGA-XF-A9SM-01	BLCA	Not_Applicable
TCGA-XF-A9SP	TCGA-XF-A9SP-01	BLCA	Not_Applicable
TCGA-XF-A9ST	TCGA-XF-A9ST-01	BLCA	Not_Applicable
TCGA-XF-A9SU	TCGA-XF-A9SU-01	BLCA	Not_Applicable
TCGA-XF-A9SV	TCGA-XF-A9SV-01	BLCA	Not_Applicable
TCGA-XF-A9SW	TCGA-XF-A9SW-01	BLCA	Not_Applicable
TCGA-XF-A9SX	TCGA-XF-A9SX-01	BLCA	Not_Applicable
TCGA-XF-A9SY	TCGA-XF-A9SY-01	BLCA	Not_Applicable
TCGA-XF-A9SZ	TCGA-XF-A9SZ-01	BLCA	Not_Applicable
TCGA-XF-A9T0	TCGA-XF-A9T0-01	BLCA	Not_Applicable
TCGA-XF-A9T2	TCGA-XF-A9T2-01	BLCA	Not_Applicable
TCGA-XF-A9T3	TCGA-XF-A9T3-01	BLCA	Not_Applicable
TCGA-XF-A9T4	TCGA-XF-A9T4-01	BLCA	Not_Applicable
TCGA-XF-A9T5	TCGA-XF-A9T5-01	BLCA	Not_Applicable
TCGA-XF-A9T6	TCGA-XF-A9T6-01	BLCA	Not_Applicable
TCGA-XF-A9T8	TCGA-XF-A9T8-01	BLCA	Not_Applicable
TCGA-XF-AAME	TCGA-XF-AAME-01	BLCA	Not_Applicable
TCGA-XF-AAMG	TCGA-XF-AAMG-01	BLCA	Not_Applicable
TCGA-XF-AAMH	TCGA-XF-AAMH-01	BLCA	Not_Applicable
TCGA-XF-AAMJ	TCGA-XF-AAMJ-01	BLCA	Not_Applicable
TCGA-XF-AAML	TCGA-XF-AAML-01	BLCA	Not_Applicable
TCGA-XF-AAMQ	TCGA-XF-AAMQ-01	BLCA	Not_Applicable
TCGA-XF-AAMR	TCGA-XF-AAMR-01	BLCA	Not_Applicable
TCGA-XF-AAMT	TCGA-XF-AAMT-01	BLCA	Not_Applicable
TCGA-XF-AAMW	TCGA-XF-AAMW-01	BLCA	Not_Applicable
TCGA-XF-AAMX	TCGA-XF-AAMX-01	BLCA	Not_Applicable
TCGA-XF-AAMY	TCGA-XF-AAMY-01	BLCA	Not_Applicable
TCGA-XF-AAMZ	TCGA-XF-AAMZ-01	BLCA	Not_Applicable
TCGA-XF-AAN0	TCGA-XF-AAN0-01	BLCA	Not_Applicable
TCGA-XF-AAN1	TCGA-XF-AAN1-01	BLCA	Not_Applicable
TCGA-XF-AAN2	TCGA-XF-AAN2-01	BLCA	Not_Applicable
TCGA-XF-AAN3	TCGA-XF-AAN3-01	BLCA	Not_Applicable
TCGA-XF-AAN4	TCGA-XF-AAN4-01	BLCA	Not_Applicable
TCGA-XF-AAN5	TCGA-XF-AAN5-01	BLCA	Not_Applicable
TCGA-XF-AAN7	TCGA-XF-AAN7-01	BLCA	Not_Applicable
TCGA-XF-AAN8	TCGA-XF-AAN8-01	BLCA	Not_Applicable
TCGA-YC-A89H	TCGA-YC-A89H-01	BLCA	Not_Applicable
TCGA-YC-A8S6	TCGA-YC-A8S6-01	BLCA	Not_Applicable
TCGA-YC-A9TC	TCGA-YC-A9TC-01	BLCA	Not_Applicable
TCGA-YF-AA3L	TCGA-YF-AA3L-01	BLCA	Not_Applicable
TCGA-YF-AA3M	TCGA-YF-AA3M-01	BLCA	Not_Applicable
TCGA-ZF-A9R0	TCGA-ZF-A9R0-01	BLCA	Not_Applicable
TCGA-ZF-A9R1	TCGA-ZF-A9R1-01	BLCA	Not_Applicable
TCGA-ZF-A9R2	TCGA-ZF-A9R2-01	BLCA	Not_Applicable
TCGA-ZF-A9R3	TCGA-ZF-A9R3-01	BLCA	Not_Applicable
TCGA-ZF-A9R4	TCGA-ZF-A9R4-01	BLCA	Not_Applicable
TCGA-ZF-A9R5	TCGA-ZF-A9R5-01	BLCA	Not_Applicable
TCGA-ZF-A9R7	TCGA-ZF-A9R7-01	BLCA	Not_Applicable
TCGA-ZF-A9R9	TCGA-ZF-A9R9-01	BLCA	Not_Applicable
TCGA-ZF-A9RC	TCGA-ZF-A9RC-01	BLCA	Not_Applicable
TCGA-ZF-A9RD	TCGA-ZF-A9RD-01	BLCA	Not_Applicable
TCGA-ZF-A9RE	TCGA-ZF-A9RE-01	BLCA	Not_Applicable
TCGA-ZF-A9RF	TCGA-ZF-A9RF-01	BLCA	Not_Applicable
TCGA-ZF-A9RL	TCGA-ZF-A9RL-01	BLCA	Not_Applicable
TCGA-ZF-A9RM	TCGA-ZF-A9RM-01	BLCA	Not_Applicable
TCGA-ZF-A9RN	TCGA-ZF-A9RN-01	BLCA	Not_Applicable
TCGA-ZF-AA4N	TCGA-ZF-AA4N-01	BLCA	Not_Applicable
TCGA-ZF-AA4R	TCGA-ZF-AA4R-01	BLCA	Not_Applicable
TCGA-ZF-AA4T	TCGA-ZF-AA4T-01	BLCA	Not_Applicable
TCGA-ZF-AA4U	TCGA-ZF-AA4U-01	BLCA	Not_Applicable
TCGA-ZF-AA4V	TCGA-ZF-AA4V-01	BLCA	Not_Applicable
TCGA-ZF-AA4W	TCGA-ZF-AA4W-01	BLCA	Not_Applicable
TCGA-ZF-AA4X	TCGA-ZF-AA4X-01	BLCA	Not_Applicable
TCGA-ZF-AA51	TCGA-ZF-AA51-01	BLCA	Not_Applicable
TCGA-ZF-AA52	TCGA-ZF-AA52-01	BLCA	Not_Applicable
TCGA-ZF-AA53	TCGA-ZF-AA53-01	BLCA	Not_Applicable
TCGA-ZF-AA54	TCGA-ZF-AA54-01	BLCA	Not_Applicable
TCGA-ZF-AA56	TCGA-ZF-AA56-01	BLCA	Not_Applicable
TCGA-ZF-AA58	TCGA-ZF-AA58-01	BLCA	Not_Applicable
TCGA-ZF-AA5H	TCGA-ZF-AA5H-01	BLCA	Not_Applicable
TCGA-ZF-AA5N	TCGA-ZF-AA5N-01	BLCA	Not_Applicable
TCGA-ZF-AA5P	TCGA-ZF-AA5P-01	BLCA	Not_Applicable
TCGA-3C-AAAU	TCGA-3C-AAAU-01	BRCA	LumA
TCGA-3C-AALI	TCGA-3C-AALI-01	BRCA	Her2
TCGA-3C-AALJ	TCGA-3C-AALJ-01	BRCA	LumB
TCGA-3C-AALK	TCGA-3C-AALK-01	BRCA	LumA
TCGA-4H-AAAK	TCGA-4H-AAAK-01	BRCA	LumA
TCGA-5L-AAT0	TCGA-5L-AAT0-01	BRCA	LumA
TCGA-5T-A9QA	TCGA-5T-A9QA-01	BRCA	LumB
TCGA-A1-A0SB	TCGA-A1-A0SB-01	BRCA	Normal
TCGA-A1-A0SD	TCGA-A1-A0SD-01	BRCA	LumA
TCGA-A1-A0SE	TCGA-A1-A0SE-01	BRCA	LumA
TCGA-A1-A0SF	TCGA-A1-A0SF-01	BRCA	LumA
TCGA-A1-A0SG	TCGA-A1-A0SG-01	BRCA	LumA
TCGA-A1-A0SH	TCGA-A1-A0SH-01	BRCA	LumA
TCGA-A1-A0SI	TCGA-A1-A0SI-01	BRCA	LumB
TCGA-A1-A0SJ	TCGA-A1-A0SJ-01	BRCA	LumA
TCGA-A1-A0SK	TCGA-A1-A0SK-01	BRCA	Basal
TCGA-A1-A0SN	TCGA-A1-A0SN-01	BRCA	LumB
TCGA-A1-A0SO	TCGA-A1-A0SO-01	BRCA	Basal
TCGA-A1-A0SP	TCGA-A1-A0SP-01	BRCA	Basal
TCGA-A1-A0SQ	TCGA-A1-A0SQ-01	BRCA	LumA
TCGA-A2-A04N	TCGA-A2-A04N-01	BRCA	LumA
TCGA-A2-A04P	TCGA-A2-A04P-01	BRCA	Basal
TCGA-A2-A04Q	TCGA-A2-A04Q-01	BRCA	Basal
TCGA-A2-A04R	TCGA-A2-A04R-01	BRCA	LumB
TCGA-A2-A04T	TCGA-A2-A04T-01	BRCA	Basal
TCGA-A2-A04U	TCGA-A2-A04U-01	BRCA	Basal
TCGA-A2-A04V	TCGA-A2-A04V-01	BRCA	LumA
TCGA-A2-A04W	TCGA-A2-A04W-01	BRCA	Her2
TCGA-A2-A04X	TCGA-A2-A04X-01	BRCA	Her2
TCGA-A2-A04Y	TCGA-A2-A04Y-01	BRCA	LumB
TCGA-A2-A0CK	TCGA-A2-A0CK-01	BRCA	LumA
TCGA-A2-A0CL	TCGA-A2-A0CL-01	BRCA	Normal
TCGA-A2-A0CM	TCGA-A2-A0CM-01	BRCA	Basal
TCGA-A2-A0CP	TCGA-A2-A0CP-01	BRCA	LumA
TCGA-A2-A0CQ	TCGA-A2-A0CQ-01	BRCA	LumA
TCGA-A2-A0CR	TCGA-A2-A0CR-01	BRCA	LumA
TCGA-A2-A0CS	TCGA-A2-A0CS-01	BRCA	LumA
TCGA-A2-A0CT	TCGA-A2-A0CT-01	BRCA	LumA
TCGA-A2-A0CU	TCGA-A2-A0CU-01	BRCA	LumA
TCGA-A2-A0CV	TCGA-A2-A0CV-01	BRCA	LumA
TCGA-A2-A0CW	TCGA-A2-A0CW-01	BRCA	LumB
TCGA-A2-A0CX	TCGA-A2-A0CX-01	BRCA	Her2
TCGA-A2-A0D0	TCGA-A2-A0D0-01	BRCA	Basal
TCGA-A2-A0D1	TCGA-A2-A0D1-01	BRCA	Her2
TCGA-A2-A0D2	TCGA-A2-A0D2-01	BRCA	Basal
TCGA-A2-A0D3	TCGA-A2-A0D3-01	BRCA	LumA
TCGA-A2-A0D4	TCGA-A2-A0D4-01	BRCA	LumB
TCGA-A2-A0EM	TCGA-A2-A0EM-01	BRCA	LumA
TCGA-A2-A0EN	TCGA-A2-A0EN-01	BRCA	LumA
TCGA-A2-A0EO	TCGA-A2-A0EO-01	BRCA	LumA
TCGA-A2-A0EP	TCGA-A2-A0EP-01	BRCA	LumA
TCGA-A2-A0EQ	TCGA-A2-A0EQ-01	BRCA	Her2
TCGA-A2-A0ER	TCGA-A2-A0ER-01	BRCA	LumA
TCGA-A2-A0ES	TCGA-A2-A0ES-01	BRCA	LumA
TCGA-A2-A0ET	TCGA-A2-A0ET-01	BRCA	LumA
TCGA-A2-A0EU	TCGA-A2-A0EU-01	BRCA	LumA
TCGA-A2-A0EV	TCGA-A2-A0EV-01	BRCA	LumA
TCGA-A2-A0EW	TCGA-A2-A0EW-01	BRCA	LumA
TCGA-A2-A0EX	TCGA-A2-A0EX-01	BRCA	LumA
TCGA-A2-A0EY	TCGA-A2-A0EY-01	BRCA	LumB
TCGA-A2-A0ST	TCGA-A2-A0ST-01	BRCA	Basal
TCGA-A2-A0SU	TCGA-A2-A0SU-01	BRCA	LumA
TCGA-A2-A0SV	TCGA-A2-A0SV-01	BRCA	LumB
TCGA-A2-A0SW	TCGA-A2-A0SW-01	BRCA	LumB
TCGA-A2-A0SX	TCGA-A2-A0SX-01	BRCA	Basal
TCGA-A2-A0SY	TCGA-A2-A0SY-01	BRCA	LumA
TCGA-A2-A0T0	TCGA-A2-A0T0-01	BRCA	Basal
TCGA-A2-A0T1	TCGA-A2-A0T1-01	BRCA	Her2
TCGA-A2-A0T2	TCGA-A2-A0T2-01	BRCA	Basal
TCGA-A2-A0T3	TCGA-A2-A0T3-01	BRCA	LumB
TCGA-A2-A0T4	TCGA-A2-A0T4-01	BRCA	LumA
TCGA-A2-A0T5	TCGA-A2-A0T5-01	BRCA	LumA
TCGA-A2-A0T6	TCGA-A2-A0T6-01	BRCA	LumA
TCGA-A2-A0T7	TCGA-A2-A0T7-01	BRCA	LumA
TCGA-A2-A0YC	TCGA-A2-A0YC-01	BRCA	LumA
TCGA-A2-A0YD	TCGA-A2-A0YD-01	BRCA	LumA
TCGA-A2-A0YE	TCGA-A2-A0YE-01	BRCA	Basal
TCGA-A2-A0YF	TCGA-A2-A0YF-01	BRCA	LumA
TCGA-A2-A0YG	TCGA-A2-A0YG-01	BRCA	LumB
TCGA-A2-A0YH	TCGA-A2-A0YH-01	BRCA	LumB
TCGA-A2-A0YI	TCGA-A2-A0YI-01	BRCA	LumA
TCGA-A2-A0YJ	TCGA-A2-A0YJ-01	BRCA	Basal
TCGA-A2-A0YK	TCGA-A2-A0YK-01	BRCA	Normal
TCGA-A2-A0YL	TCGA-A2-A0YL-01	BRCA	LumA
TCGA-A2-A0YM	TCGA-A2-A0YM-01	BRCA	Basal
TCGA-A2-A0YT	TCGA-A2-A0YT-01	BRCA	LumB
TCGA-A2-A1FV	TCGA-A2-A1FV-01	BRCA	LumA
TCGA-A2-A1FW	TCGA-A2-A1FW-01	BRCA	LumB
TCGA-A2-A1FX	TCGA-A2-A1FX-01	BRCA	LumB
TCGA-A2-A1FZ	TCGA-A2-A1FZ-01	BRCA	LumA
TCGA-A2-A1G0	TCGA-A2-A1G0-01	BRCA	LumA
TCGA-A2-A1G1	TCGA-A2-A1G1-01	BRCA	Basal
TCGA-A2-A1G4	TCGA-A2-A1G4-01	BRCA	LumB
TCGA-A2-A1G6	TCGA-A2-A1G6-01	BRCA	Normal
TCGA-A2-A259	TCGA-A2-A259-01	BRCA	LumA
TCGA-A2-A25A	TCGA-A2-A25A-01	BRCA	Normal
TCGA-A2-A25B	TCGA-A2-A25B-01	BRCA	LumB
TCGA-A2-A25C	TCGA-A2-A25C-01	BRCA	LumB
TCGA-A2-A25D	TCGA-A2-A25D-01	BRCA	LumA
TCGA-A2-A25E	TCGA-A2-A25E-01	BRCA	LumB
TCGA-A2-A25F	TCGA-A2-A25F-01	BRCA	Basal
TCGA-A2-A3KD	TCGA-A2-A3KD-01	BRCA	LumA
TCGA-A2-A3XT	TCGA-A2-A3XT-01	BRCA	Basal
TCGA-A2-A3XU	TCGA-A2-A3XU-01	BRCA	Basal
TCGA-A2-A3XV	TCGA-A2-A3XV-01	BRCA	Her2
TCGA-A2-A3XW	TCGA-A2-A3XW-01	BRCA	Normal
TCGA-A2-A3XX	TCGA-A2-A3XX-01	BRCA	Basal
TCGA-A2-A3XZ	TCGA-A2-A3XZ-01	BRCA	Her2
TCGA-A2-A3Y0	TCGA-A2-A3Y0-01	BRCA	Basal
TCGA-A2-A4S1	TCGA-A2-A4S1-01	BRCA	Basal
TCGA-A2-A4S2	TCGA-A2-A4S2-01	BRCA	LumA
TCGA-A2-A4S3	TCGA-A2-A4S3-01	BRCA	LumB
TCGA-A7-A0CD	TCGA-A7-A0CD-01	BRCA	LumA
TCGA-A7-A0CE	TCGA-A7-A0CE-01	BRCA	Basal
TCGA-A7-A0CG	TCGA-A7-A0CG-01	BRCA	LumA
TCGA-A7-A0CH	TCGA-A7-A0CH-01	BRCA	LumA
TCGA-A7-A0CJ	TCGA-A7-A0CJ-01	BRCA	LumB
TCGA-A7-A0D9	TCGA-A7-A0D9-01	BRCA	LumA
TCGA-A7-A0DA	TCGA-A7-A0DA-01	BRCA	Basal
TCGA-A7-A0DB	TCGA-A7-A0DB-01	BRCA	LumA
TCGA-A7-A13D	TCGA-A7-A13D-01	BRCA	Basal
TCGA-A7-A13E	TCGA-A7-A13E-01	BRCA	Basal
TCGA-A7-A13F	TCGA-A7-A13F-01	BRCA	LumB
TCGA-A7-A13G	TCGA-A7-A13G-01	BRCA	LumA
TCGA-A7-A26E	TCGA-A7-A26E-01	BRCA	LumA
TCGA-A7-A26F	TCGA-A7-A26F-01	BRCA	Basal
TCGA-A7-A26G	TCGA-A7-A26G-01	BRCA	Basal
TCGA-A7-A26H	TCGA-A7-A26H-01	BRCA	LumA
TCGA-A7-A26I	TCGA-A7-A26I-01	BRCA	Basal
TCGA-A7-A26J	TCGA-A7-A26J-01	BRCA	LumA
TCGA-A7-A2KD	TCGA-A7-A2KD-01	BRCA	LumB
TCGA-A7-A3RF	TCGA-A7-A3RF-01	BRCA	LumA
TCGA-A7-A425	TCGA-A7-A425-01	BRCA	LumA
TCGA-A7-A4SD	TCGA-A7-A4SD-01	BRCA	Basal
TCGA-A7-A4SE	TCGA-A7-A4SE-01	BRCA	Basal
TCGA-A7-A56D	TCGA-A7-A56D-01	BRCA	LumA
TCGA-A7-A5ZV	TCGA-A7-A5ZV-01	BRCA	Basal
TCGA-A7-A5ZW	TCGA-A7-A5ZW-01	BRCA	LumA
TCGA-A7-A5ZX	TCGA-A7-A5ZX-01	BRCA	LumA
TCGA-A7-A6VV	TCGA-A7-A6VV-01	BRCA	Basal
TCGA-A7-A6VW	TCGA-A7-A6VW-01	BRCA	Basal
TCGA-A7-A6VX	TCGA-A7-A6VX-01	BRCA	LumB
TCGA-A7-A6VY	TCGA-A7-A6VY-01	BRCA	Basal
TCGA-A8-A06N	TCGA-A8-A06N-01	BRCA	LumB
TCGA-A8-A06O	TCGA-A8-A06O-01	BRCA	LumB
TCGA-A8-A06P	TCGA-A8-A06P-01	BRCA	LumA
TCGA-A8-A06Q	TCGA-A8-A06Q-01	BRCA	LumB
TCGA-A8-A06R	TCGA-A8-A06R-01	BRCA	LumB
TCGA-A8-A06T	TCGA-A8-A06T-01	BRCA	LumA
TCGA-A8-A06U	TCGA-A8-A06U-01	BRCA	LumA
TCGA-A8-A06X	TCGA-A8-A06X-01	BRCA	LumB
TCGA-A8-A06Y	TCGA-A8-A06Y-01	BRCA	LumA
TCGA-A8-A06Z	TCGA-A8-A06Z-01	BRCA	LumB
TCGA-A8-A075	TCGA-A8-A075-01	BRCA	LumB
TCGA-A8-A076	TCGA-A8-A076-01	BRCA	LumB
TCGA-A8-A079	TCGA-A8-A079-01	BRCA	LumB
TCGA-A8-A07B	TCGA-A8-A07B-01	BRCA	LumA
TCGA-A8-A07E	TCGA-A8-A07E-01	BRCA	LumA
TCGA-A8-A07F	TCGA-A8-A07F-01	BRCA	LumA
TCGA-A8-A07G	TCGA-A8-A07G-01	BRCA	LumA
TCGA-A8-A07I	TCGA-A8-A07I-01	BRCA	Her2
TCGA-A8-A07J	TCGA-A8-A07J-01	BRCA	LumA
TCGA-A8-A07L	TCGA-A8-A07L-01	BRCA	LumB
TCGA-A8-A07O	TCGA-A8-A07O-01	BRCA	Basal
TCGA-A8-A07P	TCGA-A8-A07P-01	BRCA	LumA
TCGA-A8-A07U	TCGA-A8-A07U-01	BRCA	Basal
TCGA-A8-A07W	TCGA-A8-A07W-01	BRCA	LumB
TCGA-A8-A07Z	TCGA-A8-A07Z-01	BRCA	LumA
TCGA-A8-A081	TCGA-A8-A081-01	BRCA	LumB
TCGA-A8-A082	TCGA-A8-A082-01	BRCA	LumB
TCGA-A8-A083	TCGA-A8-A083-01	BRCA	LumA
TCGA-A8-A086	TCGA-A8-A086-01	BRCA	LumA
TCGA-A8-A08A	TCGA-A8-A08A-01	BRCA	LumA
TCGA-A8-A08B	TCGA-A8-A08B-01	BRCA	Her2
TCGA-A8-A08G	TCGA-A8-A08G-01	BRCA	LumB
TCGA-A8-A08H	TCGA-A8-A08H-01	BRCA	Normal
TCGA-A8-A08I	TCGA-A8-A08I-01	BRCA	LumB
TCGA-A8-A08J	TCGA-A8-A08J-01	BRCA	Her2
TCGA-A8-A08L	TCGA-A8-A08L-01	BRCA	Her2
TCGA-A8-A08O	TCGA-A8-A08O-01	BRCA	LumA
TCGA-A8-A08P	TCGA-A8-A08P-01	BRCA	LumB
TCGA-A8-A08R	TCGA-A8-A08R-01	BRCA	Basal
TCGA-A8-A08T	TCGA-A8-A08T-01	BRCA	LumA
TCGA-A8-A08X	TCGA-A8-A08X-01	BRCA	Her2
TCGA-A8-A08Z	TCGA-A8-A08Z-01	BRCA	LumA
TCGA-A8-A090	TCGA-A8-A090-01	BRCA	LumA
TCGA-A8-A091	TCGA-A8-A091-01	BRCA	LumA
TCGA-A8-A092	TCGA-A8-A092-01	BRCA	LumB
TCGA-A8-A093	TCGA-A8-A093-01	BRCA	LumA
TCGA-A8-A094	TCGA-A8-A094-01	BRCA	Her2
TCGA-A8-A095	TCGA-A8-A095-01	BRCA	LumB
TCGA-A8-A096	TCGA-A8-A096-01	BRCA	LumB
TCGA-A8-A097	TCGA-A8-A097-01	BRCA	LumA
TCGA-A8-A099	TCGA-A8-A099-01	BRCA	LumA
TCGA-A8-A09A	TCGA-A8-A09A-01	BRCA	LumA
TCGA-A8-A09B	TCGA-A8-A09B-01	BRCA	LumA
TCGA-A8-A09C	TCGA-A8-A09C-01	BRCA	LumB
TCGA-A8-A09D	TCGA-A8-A09D-01	BRCA	LumA
TCGA-A8-A09G	TCGA-A8-A09G-01	BRCA	Her2
TCGA-A8-A09I	TCGA-A8-A09I-01	BRCA	LumB
TCGA-A8-A09M	TCGA-A8-A09M-01	BRCA	LumB
TCGA-A8-A09N	TCGA-A8-A09N-01	BRCA	LumB
TCGA-A8-A09Q	TCGA-A8-A09Q-01	BRCA	LumB
TCGA-A8-A09R	TCGA-A8-A09R-01	BRCA	LumB
TCGA-A8-A09T	TCGA-A8-A09T-01	BRCA	LumA
TCGA-A8-A09V	TCGA-A8-A09V-01	BRCA	LumA
TCGA-A8-A09W	TCGA-A8-A09W-01	BRCA	LumB
TCGA-A8-A09X	TCGA-A8-A09X-01	BRCA	Her2
TCGA-A8-A09Z	TCGA-A8-A09Z-01	BRCA	LumB
TCGA-A8-A0A1	TCGA-A8-A0A1-01	BRCA	LumA
TCGA-A8-A0A2	TCGA-A8-A0A2-01	BRCA	LumA
TCGA-A8-A0A4	TCGA-A8-A0A4-01	BRCA	LumA
TCGA-A8-A0A6	TCGA-A8-A0A6-01	BRCA	LumA
TCGA-A8-A0A7	TCGA-A8-A0A7-01	BRCA	Her2
TCGA-A8-A0A9	TCGA-A8-A0A9-01	BRCA	LumA
TCGA-A8-A0AB	TCGA-A8-A0AB-01	BRCA	LumA
TCGA-A8-A0AD	TCGA-A8-A0AD-01	BRCA	LumA
TCGA-AC-A23C	TCGA-AC-A23C-01	BRCA	LumA
TCGA-AC-A23E	TCGA-AC-A23E-01	BRCA	LumA
TCGA-AC-A23H	TCGA-AC-A23H-01	BRCA	Her2
TCGA-AC-A2B8	TCGA-AC-A2B8-01	BRCA	LumA
TCGA-AC-A2BK	TCGA-AC-A2BK-01	BRCA	Basal
TCGA-AC-A2BM	TCGA-AC-A2BM-01	BRCA	LumB
TCGA-AC-A2FB	TCGA-AC-A2FB-01	BRCA	LumA
TCGA-AC-A2FF	TCGA-AC-A2FF-01	BRCA	LumA
TCGA-AC-A2FG	TCGA-AC-A2FG-01	BRCA	LumA
TCGA-AC-A2FK	TCGA-AC-A2FK-01	BRCA	Normal
TCGA-AC-A2FO	TCGA-AC-A2FO-01	BRCA	LumA
TCGA-AC-A2QH	TCGA-AC-A2QH-01	BRCA	Basal
TCGA-AC-A3HN	TCGA-AC-A3HN-01	BRCA	LumA
TCGA-AC-A3OD	TCGA-AC-A3OD-01	BRCA	LumA
TCGA-AC-A3QP	TCGA-AC-A3QP-01	BRCA	LumA
TCGA-AC-A3QQ	TCGA-AC-A3QQ-01	BRCA	LumA
TCGA-AC-A3W5	TCGA-AC-A3W5-01	BRCA	Her2
TCGA-AC-A3YI	TCGA-AC-A3YI-01	BRCA	Normal
TCGA-AC-A3YJ	TCGA-AC-A3YJ-01	BRCA	LumA
TCGA-AC-A4ZE	TCGA-AC-A4ZE-01	BRCA	LumA
TCGA-AC-A5EH	TCGA-AC-A5EH-01	BRCA	Her2
TCGA-AC-A5XS	TCGA-AC-A5XS-01	BRCA	LumA
TCGA-AC-A5XU	TCGA-AC-A5XU-01	BRCA	LumA
TCGA-AC-A62X	TCGA-AC-A62X-01	BRCA	Basal
TCGA-AC-A62Y	TCGA-AC-A62Y-01	BRCA	LumA
TCGA-AC-A6IV	TCGA-AC-A6IV-01	BRCA	LumA
TCGA-AC-A6IW	TCGA-AC-A6IW-01	BRCA	Basal
TCGA-AC-A6IX	TCGA-AC-A6IX-01	BRCA	LumA
TCGA-AC-A6NO	TCGA-AC-A6NO-01	BRCA	LumA
TCGA-AC-A7VB	TCGA-AC-A7VB-01	BRCA	LumB
TCGA-AC-A7VC	TCGA-AC-A7VC-01	BRCA	Basal
TCGA-AC-A8OP	TCGA-AC-A8OP-01	BRCA	LumA
TCGA-AC-A8OQ	TCGA-AC-A8OQ-01	BRCA	Basal
TCGA-AC-A8OR	TCGA-AC-A8OR-01	BRCA	LumA
TCGA-AC-A8OS	TCGA-AC-A8OS-01	BRCA	LumA
TCGA-AN-A03X	TCGA-AN-A03X-01	BRCA	LumA
TCGA-AN-A03Y	TCGA-AN-A03Y-01	BRCA	LumB
TCGA-AN-A041	TCGA-AN-A041-01	BRCA	LumA
TCGA-AN-A046	TCGA-AN-A046-01	BRCA	LumA
TCGA-AN-A049	TCGA-AN-A049-01	BRCA	LumA
TCGA-AN-A04A	TCGA-AN-A04A-01	BRCA	LumA
TCGA-AN-A04C	TCGA-AN-A04C-01	BRCA	Her2
TCGA-AN-A04D	TCGA-AN-A04D-01	BRCA	Basal
TCGA-AN-A0AJ	TCGA-AN-A0AJ-01	BRCA	LumB
TCGA-AN-A0AK	TCGA-AN-A0AK-01	BRCA	LumB
TCGA-AN-A0AL	TCGA-AN-A0AL-01	BRCA	Basal
TCGA-AN-A0AM	TCGA-AN-A0AM-01	BRCA	LumB
TCGA-AN-A0AR	TCGA-AN-A0AR-01	BRCA	Basal
TCGA-AN-A0AS	TCGA-AN-A0AS-01	BRCA	LumA
TCGA-AN-A0AT	TCGA-AN-A0AT-01	BRCA	Basal
TCGA-AN-A0FD	TCGA-AN-A0FD-01	BRCA	LumA
TCGA-AN-A0FF	TCGA-AN-A0FF-01	BRCA	LumB
TCGA-AN-A0FJ	TCGA-AN-A0FJ-01	BRCA	Basal
TCGA-AN-A0FK	TCGA-AN-A0FK-01	BRCA	LumA
TCGA-AN-A0FL	TCGA-AN-A0FL-01	BRCA	Basal
TCGA-AN-A0FN	TCGA-AN-A0FN-01	BRCA	LumA
TCGA-AN-A0FS	TCGA-AN-A0FS-01	BRCA	LumA
TCGA-AN-A0FT	TCGA-AN-A0FT-01	BRCA	LumA
TCGA-AN-A0FV	TCGA-AN-A0FV-01	BRCA	Her2
TCGA-AN-A0FW	TCGA-AN-A0FW-01	BRCA	LumA
TCGA-AN-A0FX	TCGA-AN-A0FX-01	BRCA	Basal
TCGA-AN-A0FY	TCGA-AN-A0FY-01	BRCA	LumB
TCGA-AN-A0FZ	TCGA-AN-A0FZ-01	BRCA	LumA
TCGA-AN-A0XL	TCGA-AN-A0XL-01	BRCA	LumA
TCGA-AN-A0XN	TCGA-AN-A0XN-01	BRCA	LumA
TCGA-AN-A0XO	TCGA-AN-A0XO-01	BRCA	LumA
TCGA-AN-A0XP	TCGA-AN-A0XP-01	BRCA	LumA
TCGA-AN-A0XR	TCGA-AN-A0XR-01	BRCA	LumB
TCGA-AN-A0XS	TCGA-AN-A0XS-01	BRCA	LumA
TCGA-AN-A0XT	TCGA-AN-A0XT-01	BRCA	LumA
TCGA-AN-A0XU	TCGA-AN-A0XU-01	BRCA	Basal
TCGA-AN-A0XV	TCGA-AN-A0XV-01	BRCA	LumA
TCGA-AN-A0XW	TCGA-AN-A0XW-01	BRCA	LumA
TCGA-AO-A03L	TCGA-AO-A03L-01	BRCA	LumA
TCGA-AO-A03M	TCGA-AO-A03M-01	BRCA	LumA
TCGA-AO-A03N	TCGA-AO-A03N-01	BRCA	LumB
TCGA-AO-A03O	TCGA-AO-A03O-01	BRCA	LumB
TCGA-AO-A03P	TCGA-AO-A03P-01	BRCA	LumB
TCGA-AO-A03R	TCGA-AO-A03R-01	BRCA	Normal
TCGA-AO-A03T	TCGA-AO-A03T-01	BRCA	Normal
TCGA-AO-A03U	TCGA-AO-A03U-01	BRCA	Normal
TCGA-AO-A03V	TCGA-AO-A03V-01	BRCA	LumA
TCGA-AO-A0J2	TCGA-AO-A0J2-01	BRCA	Her2
TCGA-AO-A0J3	TCGA-AO-A0J3-01	BRCA	LumB
TCGA-AO-A0J4	TCGA-AO-A0J4-01	BRCA	Basal
TCGA-AO-A0J5	TCGA-AO-A0J5-01	BRCA	LumA
TCGA-AO-A0J6	TCGA-AO-A0J6-01	BRCA	Basal
TCGA-AO-A0J7	TCGA-AO-A0J7-01	BRCA	LumB
TCGA-AO-A0J8	TCGA-AO-A0J8-01	BRCA	LumA
TCGA-AO-A0J9	TCGA-AO-A0J9-01	BRCA	LumA
TCGA-AO-A0JA	TCGA-AO-A0JA-01	BRCA	LumA
TCGA-AO-A0JB	TCGA-AO-A0JB-01	BRCA	Normal
TCGA-AO-A0JC	TCGA-AO-A0JC-01	BRCA	LumA
TCGA-AO-A0JD	TCGA-AO-A0JD-01	BRCA	LumB
TCGA-AO-A0JE	TCGA-AO-A0JE-01	BRCA	Her2
TCGA-AO-A0JF	TCGA-AO-A0JF-01	BRCA	LumA
TCGA-AO-A0JG	TCGA-AO-A0JG-01	BRCA	LumA
TCGA-AO-A0JI	TCGA-AO-A0JI-01	BRCA	LumA
TCGA-AO-A0JJ	TCGA-AO-A0JJ-01	BRCA	LumA
TCGA-AO-A0JM	TCGA-AO-A0JM-01	BRCA	LumB
TCGA-AO-A124	TCGA-AO-A124-01	BRCA	Basal
TCGA-AO-A125	TCGA-AO-A125-01	BRCA	LumA
TCGA-AO-A126	TCGA-AO-A126-01	BRCA	LumA
TCGA-AO-A128	TCGA-AO-A128-01	BRCA	Basal
TCGA-AO-A129	TCGA-AO-A129-01	BRCA	Basal
TCGA-AO-A12A	TCGA-AO-A12A-01	BRCA	LumA
TCGA-AO-A12B	TCGA-AO-A12B-01	BRCA	LumA
TCGA-AO-A12D	TCGA-AO-A12D-01	BRCA	Her2
TCGA-AO-A12E	TCGA-AO-A12E-01	BRCA	LumA
TCGA-AO-A12F	TCGA-AO-A12F-01	BRCA	Basal
TCGA-AO-A12G	TCGA-AO-A12G-01	BRCA	LumA
TCGA-AO-A12H	TCGA-AO-A12H-01	BRCA	LumA
TCGA-AO-A1KO	TCGA-AO-A1KO-01	BRCA	Normal
TCGA-AO-A1KP	TCGA-AO-A1KP-01	BRCA	LumB
TCGA-AO-A1KR	TCGA-AO-A1KR-01	BRCA	Basal
TCGA-AO-A1KS	TCGA-AO-A1KS-01	BRCA	LumB
TCGA-AO-A1KT	TCGA-AO-A1KT-01	BRCA	LumB
TCGA-AQ-A04H	TCGA-AQ-A04H-01	BRCA	LumB
TCGA-AQ-A04J	TCGA-AQ-A04J-01	BRCA	Basal
TCGA-AQ-A0Y5	TCGA-AQ-A0Y5-01	BRCA	LumA
TCGA-AQ-A1H2	TCGA-AQ-A1H2-01	BRCA	LumA
TCGA-AQ-A1H3	TCGA-AQ-A1H3-01	BRCA	LumA
TCGA-AQ-A7U7	TCGA-AQ-A7U7-01	BRCA	LumA
TCGA-AR-A0TP	TCGA-AR-A0TP-01	BRCA	Basal
TCGA-AR-A0TQ	TCGA-AR-A0TQ-01	BRCA	LumB
TCGA-AR-A0TR	TCGA-AR-A0TR-01	BRCA	LumA
TCGA-AR-A0TS	TCGA-AR-A0TS-01	BRCA	Basal
TCGA-AR-A0TT	TCGA-AR-A0TT-01	BRCA	LumB
TCGA-AR-A0TV	TCGA-AR-A0TV-01	BRCA	LumB
TCGA-AR-A0TW	TCGA-AR-A0TW-01	BRCA	LumA
TCGA-AR-A0TX	TCGA-AR-A0TX-01	BRCA	Her2
TCGA-AR-A0TY	TCGA-AR-A0TY-01	BRCA	LumB
TCGA-AR-A0TZ	TCGA-AR-A0TZ-01	BRCA	LumA
TCGA-AR-A0U0	TCGA-AR-A0U0-01	BRCA	Basal
TCGA-AR-A0U2	TCGA-AR-A0U2-01	BRCA	LumB
TCGA-AR-A0U3	TCGA-AR-A0U3-01	BRCA	LumA
TCGA-AR-A0U4	TCGA-AR-A0U4-01	BRCA	Basal
TCGA-AR-A1AH	TCGA-AR-A1AH-01	BRCA	Basal
TCGA-AR-A1AI	TCGA-AR-A1AI-01	BRCA	Basal
TCGA-AR-A1AJ	TCGA-AR-A1AJ-01	BRCA	Basal
TCGA-AR-A1AK	TCGA-AR-A1AK-01	BRCA	LumA
TCGA-AR-A1AL	TCGA-AR-A1AL-01	BRCA	LumA
TCGA-AR-A1AN	TCGA-AR-A1AN-01	BRCA	LumA
TCGA-AR-A1AO	TCGA-AR-A1AO-01	BRCA	Normal
TCGA-AR-A1AP	TCGA-AR-A1AP-01	BRCA	LumA
TCGA-AR-A1AQ	TCGA-AR-A1AQ-01	BRCA	Basal
TCGA-AR-A1AR	TCGA-AR-A1AR-01	BRCA	Basal
TCGA-AR-A1AS	TCGA-AR-A1AS-01	BRCA	LumA
TCGA-AR-A1AU	TCGA-AR-A1AU-01	BRCA	LumA
TCGA-AR-A1AW	TCGA-AR-A1AW-01	BRCA	LumB
TCGA-AR-A1AX	TCGA-AR-A1AX-01	BRCA	LumA
TCGA-AR-A1AY	TCGA-AR-A1AY-01	BRCA	Basal
TCGA-AR-A24H	TCGA-AR-A24H-01	BRCA	LumB
TCGA-AR-A24K	TCGA-AR-A24K-01	BRCA	LumB
TCGA-AR-A24L	TCGA-AR-A24L-01	BRCA	LumA
TCGA-AR-A24M	TCGA-AR-A24M-01	BRCA	LumA
TCGA-AR-A24N	TCGA-AR-A24N-01	BRCA	LumB
TCGA-AR-A24O	TCGA-AR-A24O-01	BRCA	LumA
TCGA-AR-A24P	TCGA-AR-A24P-01	BRCA	LumA
TCGA-AR-A24Q	TCGA-AR-A24Q-01	BRCA	Basal
TCGA-AR-A24R	TCGA-AR-A24R-01	BRCA	LumB
TCGA-AR-A24S	TCGA-AR-A24S-01	BRCA	LumB
TCGA-AR-A24T	TCGA-AR-A24T-01	BRCA	LumA
TCGA-AR-A24U	TCGA-AR-A24U-01	BRCA	Her2
TCGA-AR-A24V	TCGA-AR-A24V-01	BRCA	LumA
TCGA-AR-A24W	TCGA-AR-A24W-01	BRCA	LumA
TCGA-AR-A24X	TCGA-AR-A24X-01	BRCA	LumA
TCGA-AR-A24Z	TCGA-AR-A24Z-01	BRCA	LumB
TCGA-AR-A250	TCGA-AR-A250-01	BRCA	LumB
TCGA-AR-A251	TCGA-AR-A251-01	BRCA	Basal
TCGA-AR-A252	TCGA-AR-A252-01	BRCA	LumA
TCGA-AR-A254	TCGA-AR-A254-01	BRCA	Her2
TCGA-AR-A255	TCGA-AR-A255-01	BRCA	LumA
TCGA-AR-A256	TCGA-AR-A256-01	BRCA	Basal
TCGA-AR-A2LE	TCGA-AR-A2LE-01	BRCA	LumA
TCGA-AR-A2LH	TCGA-AR-A2LH-01	BRCA	Normal
TCGA-AR-A2LK	TCGA-AR-A2LK-01	BRCA	LumB
TCGA-AR-A2LM	TCGA-AR-A2LM-01	BRCA	LumA
TCGA-AR-A2LN	TCGA-AR-A2LN-01	BRCA	LumA
TCGA-AR-A2LO	TCGA-AR-A2LO-01	BRCA	LumA
TCGA-AR-A2LQ	TCGA-AR-A2LQ-01	BRCA	Normal
TCGA-AR-A5QM	TCGA-AR-A5QM-01	BRCA	LumA
TCGA-AR-A5QN	TCGA-AR-A5QN-01	BRCA	LumA
TCGA-AR-A5QP	TCGA-AR-A5QP-01	BRCA	LumA
TCGA-AR-A5QQ	TCGA-AR-A5QQ-01	BRCA	Basal
TCGA-B6-A0I1	TCGA-B6-A0I1-01	BRCA	Basal
TCGA-B6-A0I2	TCGA-B6-A0I2-01	BRCA	Basal
TCGA-B6-A0I5	TCGA-B6-A0I5-01	BRCA	LumA
TCGA-B6-A0I9	TCGA-B6-A0I9-01	BRCA	Her2
TCGA-B6-A0IA	TCGA-B6-A0IA-01	BRCA	LumA
TCGA-B6-A0IB	TCGA-B6-A0IB-01	BRCA	LumB
TCGA-B6-A0IC	TCGA-B6-A0IC-01	BRCA	LumA
TCGA-B6-A0IE	TCGA-B6-A0IE-01	BRCA	LumA
TCGA-B6-A0IG	TCGA-B6-A0IG-01	BRCA	LumA
TCGA-B6-A0IH	TCGA-B6-A0IH-01	BRCA	LumA
TCGA-B6-A0IJ	TCGA-B6-A0IJ-01	BRCA	Basal
TCGA-B6-A0IK	TCGA-B6-A0IK-01	BRCA	Her2
TCGA-B6-A0IM	TCGA-B6-A0IM-01	BRCA	LumA
TCGA-B6-A0IN	TCGA-B6-A0IN-01	BRCA	LumB
TCGA-B6-A0IO	TCGA-B6-A0IO-01	BRCA	LumA
TCGA-B6-A0IP	TCGA-B6-A0IP-01	BRCA	LumA
TCGA-B6-A0IQ	TCGA-B6-A0IQ-01	BRCA	Basal
TCGA-B6-A0RE	TCGA-B6-A0RE-01	BRCA	Basal
TCGA-B6-A0RG	TCGA-B6-A0RG-01	BRCA	LumA
TCGA-B6-A0RH	TCGA-B6-A0RH-01	BRCA	Her2
TCGA-B6-A0RI	TCGA-B6-A0RI-01	BRCA	LumA
TCGA-B6-A0RL	TCGA-B6-A0RL-01	BRCA	LumB
TCGA-B6-A0RM	TCGA-B6-A0RM-01	BRCA	LumA
TCGA-B6-A0RN	TCGA-B6-A0RN-01	BRCA	LumA
TCGA-B6-A0RO	TCGA-B6-A0RO-01	BRCA	LumA
TCGA-B6-A0RP	TCGA-B6-A0RP-01	BRCA	LumA
TCGA-B6-A0RQ	TCGA-B6-A0RQ-01	BRCA	Normal
TCGA-B6-A0RS	TCGA-B6-A0RS-01	BRCA	Her2
TCGA-B6-A0RT	TCGA-B6-A0RT-01	BRCA	Basal
TCGA-B6-A0RU	TCGA-B6-A0RU-01	BRCA	Basal
TCGA-B6-A0RV	TCGA-B6-A0RV-01	BRCA	LumA
TCGA-B6-A0WS	TCGA-B6-A0WS-01	BRCA	LumA
TCGA-B6-A0WT	TCGA-B6-A0WT-01	BRCA	LumA
TCGA-B6-A0WV	TCGA-B6-A0WV-01	BRCA	LumB
TCGA-B6-A0WW	TCGA-B6-A0WW-01	BRCA	LumB
TCGA-B6-A0WX	TCGA-B6-A0WX-01	BRCA	Basal
TCGA-B6-A0WY	TCGA-B6-A0WY-01	BRCA	LumA
TCGA-B6-A0WZ	TCGA-B6-A0WZ-01	BRCA	LumA
TCGA-B6-A0X0	TCGA-B6-A0X0-01	BRCA	LumA
TCGA-B6-A0X1	TCGA-B6-A0X1-01	BRCA	Basal
TCGA-B6-A0X4	TCGA-B6-A0X4-01	BRCA	LumA
TCGA-B6-A0X5	TCGA-B6-A0X5-01	BRCA	LumB
TCGA-B6-A0X7	TCGA-B6-A0X7-01	BRCA	LumA
TCGA-B6-A1KC	TCGA-B6-A1KC-01	BRCA	LumB
TCGA-B6-A1KF	TCGA-B6-A1KF-01	BRCA	Basal
TCGA-B6-A1KI	TCGA-B6-A1KI-01	BRCA	LumA
TCGA-B6-A1KN	TCGA-B6-A1KN-01	BRCA	LumB
TCGA-B6-A2IU	TCGA-B6-A2IU-01	BRCA	LumA
TCGA-B6-A401	TCGA-B6-A401-01	BRCA	LumA
TCGA-B6-A409	TCGA-B6-A409-01	BRCA	Basal
TCGA-B6-A40B	TCGA-B6-A40B-01	BRCA	LumA
TCGA-B6-A40C	TCGA-B6-A40C-01	BRCA	LumA
TCGA-BH-A0AU	TCGA-BH-A0AU-01	BRCA	LumB
TCGA-BH-A0AV	TCGA-BH-A0AV-01	BRCA	Basal
TCGA-BH-A0AW	TCGA-BH-A0AW-01	BRCA	Her2
TCGA-BH-A0AY	TCGA-BH-A0AY-01	BRCA	LumA
TCGA-BH-A0AZ	TCGA-BH-A0AZ-01	BRCA	LumA
TCGA-BH-A0B0	TCGA-BH-A0B0-01	BRCA	LumA
TCGA-BH-A0B3	TCGA-BH-A0B3-01	BRCA	Basal
TCGA-BH-A0B5	TCGA-BH-A0B5-01	BRCA	LumA
TCGA-BH-A0B7	TCGA-BH-A0B7-01	BRCA	Her2
TCGA-BH-A0B9	TCGA-BH-A0B9-01	BRCA	Basal
TCGA-BH-A0BA	TCGA-BH-A0BA-01	BRCA	LumA
TCGA-BH-A0BC	TCGA-BH-A0BC-01	BRCA	LumA
TCGA-BH-A0BD	TCGA-BH-A0BD-01	BRCA	LumB
TCGA-BH-A0BF	TCGA-BH-A0BF-01	BRCA	LumB
TCGA-BH-A0BG	TCGA-BH-A0BG-01	BRCA	Basal
TCGA-BH-A0BJ	TCGA-BH-A0BJ-01	BRCA	LumA
TCGA-BH-A0BL	TCGA-BH-A0BL-01	BRCA	Basal
TCGA-BH-A0BM	TCGA-BH-A0BM-01	BRCA	LumA
TCGA-BH-A0BO	TCGA-BH-A0BO-01	BRCA	LumA
TCGA-BH-A0BP	TCGA-BH-A0BP-01	BRCA	LumA
TCGA-BH-A0BQ	TCGA-BH-A0BQ-01	BRCA	LumA
TCGA-BH-A0BR	TCGA-BH-A0BR-01	BRCA	LumA
TCGA-BH-A0BS	TCGA-BH-A0BS-01	BRCA	LumA
TCGA-BH-A0BT	TCGA-BH-A0BT-01	BRCA	LumA
TCGA-BH-A0BV	TCGA-BH-A0BV-01	BRCA	LumA
TCGA-BH-A0BW	TCGA-BH-A0BW-01	BRCA	Basal
TCGA-BH-A0BZ	TCGA-BH-A0BZ-01	BRCA	LumB
TCGA-BH-A0C0	TCGA-BH-A0C0-01	BRCA	LumB
TCGA-BH-A0C1	TCGA-BH-A0C1-01	BRCA	LumA
TCGA-BH-A0C3	TCGA-BH-A0C3-01	BRCA	LumB
TCGA-BH-A0C7	TCGA-BH-A0C7-01	BRCA	LumB
TCGA-BH-A0DE	TCGA-BH-A0DE-01	BRCA	LumA
TCGA-BH-A0DG	TCGA-BH-A0DG-01	BRCA	LumA
TCGA-BH-A0DH	TCGA-BH-A0DH-01	BRCA	LumA
TCGA-BH-A0DI	TCGA-BH-A0DI-01	BRCA	LumA
TCGA-BH-A0DK	TCGA-BH-A0DK-01	BRCA	LumA
TCGA-BH-A0DL	TCGA-BH-A0DL-01	BRCA	Basal
TCGA-BH-A0DO	TCGA-BH-A0DO-01	BRCA	LumA
TCGA-BH-A0DP	TCGA-BH-A0DP-01	BRCA	LumA
TCGA-BH-A0DQ	TCGA-BH-A0DQ-01	BRCA	LumA
TCGA-BH-A0DS	TCGA-BH-A0DS-01	BRCA	LumA
TCGA-BH-A0DT	TCGA-BH-A0DT-01	BRCA	LumA
TCGA-BH-A0DV	TCGA-BH-A0DV-01	BRCA	LumA
TCGA-BH-A0DX	TCGA-BH-A0DX-01	BRCA	LumA
TCGA-BH-A0DZ	TCGA-BH-A0DZ-01	BRCA	LumA
TCGA-BH-A0E0	TCGA-BH-A0E0-01	BRCA	Basal
TCGA-BH-A0E1	TCGA-BH-A0E1-01	BRCA	LumA
TCGA-BH-A0E2	TCGA-BH-A0E2-01	BRCA	LumA
TCGA-BH-A0E6	TCGA-BH-A0E6-01	BRCA	Basal
TCGA-BH-A0E7	TCGA-BH-A0E7-01	BRCA	LumA
TCGA-BH-A0E9	TCGA-BH-A0E9-01	BRCA	LumA
TCGA-BH-A0EA	TCGA-BH-A0EA-01	BRCA	LumA
TCGA-BH-A0EB	TCGA-BH-A0EB-01	BRCA	LumA
TCGA-BH-A0EE	TCGA-BH-A0EE-01	BRCA	Her2
TCGA-BH-A0EI	TCGA-BH-A0EI-01	BRCA	LumA
TCGA-BH-A0GY	TCGA-BH-A0GY-01	BRCA	LumA
TCGA-BH-A0GZ	TCGA-BH-A0GZ-01	BRCA	LumA
TCGA-BH-A0H0	TCGA-BH-A0H0-01	BRCA	LumB
TCGA-BH-A0H3	TCGA-BH-A0H3-01	BRCA	LumA
TCGA-BH-A0H5	TCGA-BH-A0H5-01	BRCA	LumA
TCGA-BH-A0H6	TCGA-BH-A0H6-01	BRCA	LumA
TCGA-BH-A0H7	TCGA-BH-A0H7-01	BRCA	LumA
TCGA-BH-A0H9	TCGA-BH-A0H9-01	BRCA	LumA
TCGA-BH-A0HA	TCGA-BH-A0HA-01	BRCA	LumA
TCGA-BH-A0HB	TCGA-BH-A0HB-01	BRCA	LumA
TCGA-BH-A0HI	TCGA-BH-A0HI-01	BRCA	LumA
TCGA-BH-A0HK	TCGA-BH-A0HK-01	BRCA	LumA
TCGA-BH-A0HO	TCGA-BH-A0HO-01	BRCA	LumA
TCGA-BH-A0HP	TCGA-BH-A0HP-01	BRCA	LumA
TCGA-BH-A0HQ	TCGA-BH-A0HQ-01	BRCA	LumA
TCGA-BH-A0HU	TCGA-BH-A0HU-01	BRCA	LumB
TCGA-BH-A0HW	TCGA-BH-A0HW-01	BRCA	LumB
TCGA-BH-A0HX	TCGA-BH-A0HX-01	BRCA	LumA
TCGA-BH-A0HY	TCGA-BH-A0HY-01	BRCA	LumB
TCGA-BH-A0RX	TCGA-BH-A0RX-01	BRCA	Basal
TCGA-BH-A0W3	TCGA-BH-A0W3-01	BRCA	LumB
TCGA-BH-A0W4	TCGA-BH-A0W4-01	BRCA	LumA
TCGA-BH-A0W5	TCGA-BH-A0W5-01	BRCA	LumA
TCGA-BH-A0W7	TCGA-BH-A0W7-01	BRCA	LumA
TCGA-BH-A0WA	TCGA-BH-A0WA-01	BRCA	Basal
TCGA-BH-A18F	TCGA-BH-A18F-01	BRCA	LumA
TCGA-BH-A18G	TCGA-BH-A18G-01	BRCA	Basal
TCGA-BH-A18H	TCGA-BH-A18H-01	BRCA	LumA
TCGA-BH-A18I	TCGA-BH-A18I-01	BRCA	LumA
TCGA-BH-A18J	TCGA-BH-A18J-01	BRCA	LumA
TCGA-BH-A18K	TCGA-BH-A18K-01	BRCA	LumA
TCGA-BH-A18L	TCGA-BH-A18L-01	BRCA	LumB
TCGA-BH-A18M	TCGA-BH-A18M-01	BRCA	LumA
TCGA-BH-A18N	TCGA-BH-A18N-01	BRCA	LumA
TCGA-BH-A18P	TCGA-BH-A18P-01	BRCA	Her2
TCGA-BH-A18Q	TCGA-BH-A18Q-01	BRCA	Basal
TCGA-BH-A18R	TCGA-BH-A18R-01	BRCA	Her2
TCGA-BH-A18S	TCGA-BH-A18S-01	BRCA	LumA
TCGA-BH-A18T	TCGA-BH-A18T-01	BRCA	Basal
TCGA-BH-A18U	TCGA-BH-A18U-01	BRCA	LumB
TCGA-BH-A18V	TCGA-BH-A18V-01	BRCA	Basal
TCGA-BH-A1EN	TCGA-BH-A1EN-01	BRCA	Her2
TCGA-BH-A1EO	TCGA-BH-A1EO-01	BRCA	LumA
TCGA-BH-A1ET	TCGA-BH-A1ET-01	BRCA	LumA
TCGA-BH-A1EU	TCGA-BH-A1EU-01	BRCA	LumA
TCGA-BH-A1EV	TCGA-BH-A1EV-01	BRCA	Her2
TCGA-BH-A1EW	TCGA-BH-A1EW-01	BRCA	LumA
TCGA-BH-A1EX	TCGA-BH-A1EX-01	BRCA	LumA
TCGA-BH-A1EY	TCGA-BH-A1EY-01	BRCA	LumA
TCGA-BH-A1F0	TCGA-BH-A1F0-01	BRCA	Basal
TCGA-BH-A1F2	TCGA-BH-A1F2-01	BRCA	LumB
TCGA-BH-A1F6	TCGA-BH-A1F6-01	BRCA	Basal
TCGA-BH-A1F8	TCGA-BH-A1F8-01	BRCA	LumB
TCGA-BH-A1FC	TCGA-BH-A1FC-01	BRCA	Basal
TCGA-BH-A1FD	TCGA-BH-A1FD-01	BRCA	LumB
TCGA-BH-A1FE	TCGA-BH-A1FE-01	BRCA	LumA
TCGA-BH-A1FG	TCGA-BH-A1FG-01	BRCA	LumA
TCGA-BH-A1FH	TCGA-BH-A1FH-01	BRCA	LumA
TCGA-BH-A1FJ	TCGA-BH-A1FJ-01	BRCA	LumB
TCGA-BH-A1FL	TCGA-BH-A1FL-01	BRCA	LumA
TCGA-BH-A1FM	TCGA-BH-A1FM-01	BRCA	LumB
TCGA-BH-A1FN	TCGA-BH-A1FN-01	BRCA	LumB
TCGA-BH-A1FR	TCGA-BH-A1FR-01	BRCA	LumA
TCGA-BH-A1FU	TCGA-BH-A1FU-01	BRCA	Normal
TCGA-BH-A201	TCGA-BH-A201-01	BRCA	LumA
TCGA-BH-A202	TCGA-BH-A202-01	BRCA	LumB
TCGA-BH-A203	TCGA-BH-A203-01	BRCA	Her2
TCGA-BH-A204	TCGA-BH-A204-01	BRCA	LumB
TCGA-BH-A208	TCGA-BH-A208-01	BRCA	Normal
TCGA-BH-A209	TCGA-BH-A209-01	BRCA	LumB
TCGA-BH-A28Q	TCGA-BH-A28Q-01	BRCA	LumA
TCGA-BH-A2L8	TCGA-BH-A2L8-01	BRCA	LumA
TCGA-BH-A42U	TCGA-BH-A42U-01	BRCA	Normal
TCGA-BH-A42V	TCGA-BH-A42V-01	BRCA	LumA
TCGA-BH-A5IZ	TCGA-BH-A5IZ-01	BRCA	Basal
TCGA-BH-A5J0	TCGA-BH-A5J0-01	BRCA	LumA
TCGA-BH-A6R8	TCGA-BH-A6R8-01	BRCA	LumA
TCGA-BH-A6R9	TCGA-BH-A6R9-01	BRCA	Normal
TCGA-BH-A8FY	TCGA-BH-A8FY-01	BRCA	LumA
TCGA-BH-A8FZ	TCGA-BH-A8FZ-01	BRCA	Normal
TCGA-BH-A8G0	TCGA-BH-A8G0-01	BRCA	LumA
TCGA-BH-AB28	TCGA-BH-AB28-01	BRCA	LumA
TCGA-C8-A12K	TCGA-C8-A12K-01	BRCA	Basal
TCGA-C8-A12L	TCGA-C8-A12L-01	BRCA	Her2
TCGA-C8-A12M	TCGA-C8-A12M-01	BRCA	LumB
TCGA-C8-A12N	TCGA-C8-A12N-01	BRCA	LumA
TCGA-C8-A12O	TCGA-C8-A12O-01	BRCA	LumA
TCGA-C8-A12P	TCGA-C8-A12P-01	BRCA	Her2
TCGA-C8-A12Q	TCGA-C8-A12Q-01	BRCA	Her2
TCGA-C8-A12T	TCGA-C8-A12T-01	BRCA	Her2
TCGA-C8-A12U	TCGA-C8-A12U-01	BRCA	LumB
TCGA-C8-A12V	TCGA-C8-A12V-01	BRCA	Basal
TCGA-C8-A12W	TCGA-C8-A12W-01	BRCA	LumB
TCGA-C8-A12X	TCGA-C8-A12X-01	BRCA	LumA
TCGA-C8-A12Y	TCGA-C8-A12Y-01	BRCA	LumA
TCGA-C8-A12Z	TCGA-C8-A12Z-01	BRCA	Her2
TCGA-C8-A130	TCGA-C8-A130-01	BRCA	LumB
TCGA-C8-A131	TCGA-C8-A131-01	BRCA	Basal
TCGA-C8-A132	TCGA-C8-A132-01	BRCA	LumA
TCGA-C8-A133	TCGA-C8-A133-01	BRCA	LumA
TCGA-C8-A134	TCGA-C8-A134-01	BRCA	Basal
TCGA-C8-A135	TCGA-C8-A135-01	BRCA	Her2
TCGA-C8-A137	TCGA-C8-A137-01	BRCA	Her2
TCGA-C8-A138	TCGA-C8-A138-01	BRCA	Her2
TCGA-C8-A1HE	TCGA-C8-A1HE-01	BRCA	LumA
TCGA-C8-A1HF	TCGA-C8-A1HF-01	BRCA	Her2
TCGA-C8-A1HG	TCGA-C8-A1HG-01	BRCA	LumB
TCGA-C8-A1HI	TCGA-C8-A1HI-01	BRCA	LumA
TCGA-C8-A1HJ	TCGA-C8-A1HJ-01	BRCA	Basal
TCGA-C8-A1HK	TCGA-C8-A1HK-01	BRCA	Her2
TCGA-C8-A1HL	TCGA-C8-A1HL-01	BRCA	LumB
TCGA-C8-A1HM	TCGA-C8-A1HM-01	BRCA	LumB
TCGA-C8-A1HN	TCGA-C8-A1HN-01	BRCA	LumB
TCGA-C8-A1HO	TCGA-C8-A1HO-01	BRCA	LumA
TCGA-C8-A26V	TCGA-C8-A26V-01	BRCA	LumB
TCGA-C8-A26W	TCGA-C8-A26W-01	BRCA	LumB
TCGA-C8-A26X	TCGA-C8-A26X-01	BRCA	Her2
TCGA-C8-A26Y	TCGA-C8-A26Y-01	BRCA	Her2
TCGA-C8-A26Z	TCGA-C8-A26Z-01	BRCA	LumA
TCGA-C8-A273	TCGA-C8-A273-01	BRCA	LumA
TCGA-C8-A274	TCGA-C8-A274-01	BRCA	LumB
TCGA-C8-A275	TCGA-C8-A275-01	BRCA	Her2
TCGA-C8-A278	TCGA-C8-A278-01	BRCA	Her2
TCGA-C8-A27A	TCGA-C8-A27A-01	BRCA	LumB
TCGA-C8-A27B	TCGA-C8-A27B-01	BRCA	Basal
TCGA-C8-A3M7	TCGA-C8-A3M7-01	BRCA	LumA
TCGA-C8-A3M8	TCGA-C8-A3M8-01	BRCA	LumB
TCGA-C8-A8HP	TCGA-C8-A8HP-01	BRCA	Her2
TCGA-C8-A8HQ	TCGA-C8-A8HQ-01	BRCA	LumB
TCGA-C8-A8HR	TCGA-C8-A8HR-01	BRCA	Normal
TCGA-D8-A13Y	TCGA-D8-A13Y-01	BRCA	LumB
TCGA-D8-A13Z	TCGA-D8-A13Z-01	BRCA	Her2
TCGA-D8-A140	TCGA-D8-A140-01	BRCA	LumA
TCGA-D8-A141	TCGA-D8-A141-01	BRCA	LumA
TCGA-D8-A142	TCGA-D8-A142-01	BRCA	Basal
TCGA-D8-A143	TCGA-D8-A143-01	BRCA	Basal
TCGA-D8-A145	TCGA-D8-A145-01	BRCA	LumA
TCGA-D8-A147	TCGA-D8-A147-01	BRCA	Basal
TCGA-D8-A1J8	TCGA-D8-A1J8-01	BRCA	LumB
TCGA-D8-A1J9	TCGA-D8-A1J9-01	BRCA	LumB
TCGA-D8-A1JA	TCGA-D8-A1JA-01	BRCA	Her2
TCGA-D8-A1JB	TCGA-D8-A1JB-01	BRCA	LumA
TCGA-D8-A1JC	TCGA-D8-A1JC-01	BRCA	LumB
TCGA-D8-A1JD	TCGA-D8-A1JD-01	BRCA	LumB
TCGA-D8-A1JE	TCGA-D8-A1JE-01	BRCA	LumB
TCGA-D8-A1JF	TCGA-D8-A1JF-01	BRCA	Her2
TCGA-D8-A1JG	TCGA-D8-A1JG-01	BRCA	Her2
TCGA-D8-A1JH	TCGA-D8-A1JH-01	BRCA	LumA
TCGA-D8-A1JI	TCGA-D8-A1JI-01	BRCA	LumB
TCGA-D8-A1JJ	TCGA-D8-A1JJ-01	BRCA	LumB
TCGA-D8-A1JK	TCGA-D8-A1JK-01	BRCA	Basal
TCGA-D8-A1JL	TCGA-D8-A1JL-01	BRCA	Basal
TCGA-D8-A1JM	TCGA-D8-A1JM-01	BRCA	Basal
TCGA-D8-A1JN	TCGA-D8-A1JN-01	BRCA	LumA
TCGA-D8-A1JP	TCGA-D8-A1JP-01	BRCA	LumA
TCGA-D8-A1JS	TCGA-D8-A1JS-01	BRCA	LumA
TCGA-D8-A1JT	TCGA-D8-A1JT-01	BRCA	LumB
TCGA-D8-A1JU	TCGA-D8-A1JU-01	BRCA	LumA
TCGA-D8-A1X5	TCGA-D8-A1X5-01	BRCA	LumB
TCGA-D8-A1X6	TCGA-D8-A1X6-01	BRCA	LumB
TCGA-D8-A1X7	TCGA-D8-A1X7-01	BRCA	LumB
TCGA-D8-A1X8	TCGA-D8-A1X8-01	BRCA	LumA
TCGA-D8-A1X9	TCGA-D8-A1X9-01	BRCA	LumA
TCGA-D8-A1XA	TCGA-D8-A1XA-01	BRCA	LumA
TCGA-D8-A1XB	TCGA-D8-A1XB-01	BRCA	LumA
TCGA-D8-A1XC	TCGA-D8-A1XC-01	BRCA	LumA
TCGA-D8-A1XF	TCGA-D8-A1XF-01	BRCA	LumB
TCGA-D8-A1XG	TCGA-D8-A1XG-01	BRCA	LumA
TCGA-D8-A1XJ	TCGA-D8-A1XJ-01	BRCA	Her2
TCGA-D8-A1XK	TCGA-D8-A1XK-01	BRCA	Basal
TCGA-D8-A1XL	TCGA-D8-A1XL-01	BRCA	LumB
TCGA-D8-A1XM	TCGA-D8-A1XM-01	BRCA	LumA
TCGA-D8-A1XO	TCGA-D8-A1XO-01	BRCA	LumA
TCGA-D8-A1XQ	TCGA-D8-A1XQ-01	BRCA	Basal
TCGA-D8-A1XR	TCGA-D8-A1XR-01	BRCA	LumB
TCGA-D8-A1XT	TCGA-D8-A1XT-01	BRCA	Her2
TCGA-D8-A1XU	TCGA-D8-A1XU-01	BRCA	LumA
TCGA-D8-A1XV	TCGA-D8-A1XV-01	BRCA	LumA
TCGA-D8-A1XW	TCGA-D8-A1XW-01	BRCA	Normal
TCGA-D8-A1XY	TCGA-D8-A1XY-01	BRCA	LumA
TCGA-D8-A1XZ	TCGA-D8-A1XZ-01	BRCA	LumB
TCGA-D8-A1Y0	TCGA-D8-A1Y0-01	BRCA	LumA
TCGA-D8-A1Y1	TCGA-D8-A1Y1-01	BRCA	LumB
TCGA-D8-A1Y2	TCGA-D8-A1Y2-01	BRCA	LumB
TCGA-D8-A1Y3	TCGA-D8-A1Y3-01	BRCA	LumB
TCGA-D8-A27E	TCGA-D8-A27E-01	BRCA	LumA
TCGA-D8-A27F	TCGA-D8-A27F-01	BRCA	Basal
TCGA-D8-A27G	TCGA-D8-A27G-01	BRCA	LumA
TCGA-D8-A27H	TCGA-D8-A27H-01	BRCA	Basal
TCGA-D8-A27I	TCGA-D8-A27I-01	BRCA	LumA
TCGA-D8-A27K	TCGA-D8-A27K-01	BRCA	LumA
TCGA-D8-A27L	TCGA-D8-A27L-01	BRCA	LumA
TCGA-D8-A27M	TCGA-D8-A27M-01	BRCA	Basal
TCGA-D8-A27N	TCGA-D8-A27N-01	BRCA	LumB
TCGA-D8-A27P	TCGA-D8-A27P-01	BRCA	LumA
TCGA-D8-A27R	TCGA-D8-A27R-01	BRCA	LumB
TCGA-D8-A27T	TCGA-D8-A27T-01	BRCA	LumA
TCGA-D8-A27V	TCGA-D8-A27V-01	BRCA	LumA
TCGA-D8-A27W	TCGA-D8-A27W-01	BRCA	LumB
TCGA-D8-A3Z6	TCGA-D8-A3Z6-01	BRCA	LumA
TCGA-D8-A4Z1	TCGA-D8-A4Z1-01	BRCA	LumA
TCGA-D8-A73U	TCGA-D8-A73U-01	BRCA	LumA
TCGA-D8-A73W	TCGA-D8-A73W-01	BRCA	LumA
TCGA-D8-A73X	TCGA-D8-A73X-01	BRCA	LumA
TCGA-E2-A105	TCGA-E2-A105-01	BRCA	LumA
TCGA-E2-A107	TCGA-E2-A107-01	BRCA	LumA
TCGA-E2-A108	TCGA-E2-A108-01	BRCA	Normal
TCGA-E2-A109	TCGA-E2-A109-01	BRCA	LumB
TCGA-E2-A10A	TCGA-E2-A10A-01	BRCA	LumA
TCGA-E2-A10B	TCGA-E2-A10B-01	BRCA	LumA
TCGA-E2-A10C	TCGA-E2-A10C-01	BRCA	LumB
TCGA-E2-A10F	TCGA-E2-A10F-01	BRCA	LumA
TCGA-E2-A14N	TCGA-E2-A14N-01	BRCA	Basal
TCGA-E2-A14O	TCGA-E2-A14O-01	BRCA	LumB
TCGA-E2-A14P	TCGA-E2-A14P-01	BRCA	Her2
TCGA-E2-A14Q	TCGA-E2-A14Q-01	BRCA	LumA
TCGA-E2-A14R	TCGA-E2-A14R-01	BRCA	Basal
TCGA-E2-A14T	TCGA-E2-A14T-01	BRCA	LumA
TCGA-E2-A14V	TCGA-E2-A14V-01	BRCA	Her2
TCGA-E2-A14X	TCGA-E2-A14X-01	BRCA	Basal
TCGA-E2-A14Y	TCGA-E2-A14Y-01	BRCA	Basal
TCGA-E2-A14Z	TCGA-E2-A14Z-01	BRCA	LumA
TCGA-E2-A150	TCGA-E2-A150-01	BRCA	Basal
TCGA-E2-A152	TCGA-E2-A152-01	BRCA	Her2
TCGA-E2-A153	TCGA-E2-A153-01	BRCA	LumA
TCGA-E2-A154	TCGA-E2-A154-01	BRCA	LumA
TCGA-E2-A155	TCGA-E2-A155-01	BRCA	LumB
TCGA-E2-A156	TCGA-E2-A156-01	BRCA	LumA
TCGA-E2-A158	TCGA-E2-A158-01	BRCA	Basal
TCGA-E2-A159	TCGA-E2-A159-01	BRCA	Basal
TCGA-E2-A15A	TCGA-E2-A15A-01	BRCA	LumB
TCGA-E2-A15C	TCGA-E2-A15C-01	BRCA	LumA
TCGA-E2-A15D	TCGA-E2-A15D-01	BRCA	LumA
TCGA-E2-A15E	TCGA-E2-A15E-01	BRCA	LumA
TCGA-E2-A15F	TCGA-E2-A15F-01	BRCA	LumA
TCGA-E2-A15G	TCGA-E2-A15G-01	BRCA	LumA
TCGA-E2-A15H	TCGA-E2-A15H-01	BRCA	LumA
TCGA-E2-A15I	TCGA-E2-A15I-01	BRCA	LumA
TCGA-E2-A15J	TCGA-E2-A15J-01	BRCA	LumA
TCGA-E2-A15K	TCGA-E2-A15K-01	BRCA	LumB
TCGA-E2-A15L	TCGA-E2-A15L-01	BRCA	LumA
TCGA-E2-A15M	TCGA-E2-A15M-01	BRCA	LumA
TCGA-E2-A15O	TCGA-E2-A15O-01	BRCA	LumA
TCGA-E2-A15P	TCGA-E2-A15P-01	BRCA	LumA
TCGA-E2-A15R	TCGA-E2-A15R-01	BRCA	LumA
TCGA-E2-A15S	TCGA-E2-A15S-01	BRCA	LumB
TCGA-E2-A15T	TCGA-E2-A15T-01	BRCA	LumB
TCGA-E2-A1AZ	TCGA-E2-A1AZ-01	BRCA	Basal
TCGA-E2-A1B0	TCGA-E2-A1B0-01	BRCA	Her2
TCGA-E2-A1B1	TCGA-E2-A1B1-01	BRCA	LumA
TCGA-E2-A1B4	TCGA-E2-A1B4-01	BRCA	LumA
TCGA-E2-A1B5	TCGA-E2-A1B5-01	BRCA	LumA
TCGA-E2-A1B6	TCGA-E2-A1B6-01	BRCA	Basal
TCGA-E2-A1BC	TCGA-E2-A1BC-01	BRCA	LumA
TCGA-E2-A1BD	TCGA-E2-A1BD-01	BRCA	LumA
TCGA-E2-A1IE	TCGA-E2-A1IE-01	BRCA	LumA
TCGA-E2-A1IF	TCGA-E2-A1IF-01	BRCA	LumA
TCGA-E2-A1IG	TCGA-E2-A1IG-01	BRCA	LumA
TCGA-E2-A1IH	TCGA-E2-A1IH-01	BRCA	LumA
TCGA-E2-A1II	TCGA-E2-A1II-01	BRCA	Basal
TCGA-E2-A1IJ	TCGA-E2-A1IJ-01	BRCA	LumA
TCGA-E2-A1IK	TCGA-E2-A1IK-01	BRCA	LumA
TCGA-E2-A1IL	TCGA-E2-A1IL-01	BRCA	LumA
TCGA-E2-A1IN	TCGA-E2-A1IN-01	BRCA	LumA
TCGA-E2-A1IO	TCGA-E2-A1IO-01	BRCA	LumA
TCGA-E2-A1IU	TCGA-E2-A1IU-01	BRCA	LumA
TCGA-E2-A1L6	TCGA-E2-A1L6-01	BRCA	LumA
TCGA-E2-A1L7	TCGA-E2-A1L7-01	BRCA	LumB
TCGA-E2-A1L8	TCGA-E2-A1L8-01	BRCA	LumA
TCGA-E2-A1L9	TCGA-E2-A1L9-01	BRCA	LumA
TCGA-E2-A1LA	TCGA-E2-A1LA-01	BRCA	LumA
TCGA-E2-A1LB	TCGA-E2-A1LB-01	BRCA	Her2
TCGA-E2-A1LG	TCGA-E2-A1LG-01	BRCA	Basal
TCGA-E2-A1LH	TCGA-E2-A1LH-01	BRCA	Basal
TCGA-E2-A1LI	TCGA-E2-A1LI-01	BRCA	Basal
TCGA-E2-A1LK	TCGA-E2-A1LK-01	BRCA	Basal
TCGA-E2-A1LL	TCGA-E2-A1LL-01	BRCA	Basal
TCGA-E2-A2P6	TCGA-E2-A2P6-01	BRCA	LumA
TCGA-E2-A56Z	TCGA-E2-A56Z-01	BRCA	LumB
TCGA-E2-A570	TCGA-E2-A570-01	BRCA	LumA
TCGA-E2-A573	TCGA-E2-A573-01	BRCA	Basal
TCGA-E2-A574	TCGA-E2-A574-01	BRCA	Basal
TCGA-E2-A576	TCGA-E2-A576-01	BRCA	LumA
TCGA-E2-A9RU	TCGA-E2-A9RU-01	BRCA	LumB
TCGA-E9-A1N3	TCGA-E9-A1N3-01	BRCA	LumA
TCGA-E9-A1N4	TCGA-E9-A1N4-01	BRCA	LumA
TCGA-E9-A1N5	TCGA-E9-A1N5-01	BRCA	LumA
TCGA-E9-A1N8	TCGA-E9-A1N8-01	BRCA	Basal
TCGA-E9-A1N9	TCGA-E9-A1N9-01	BRCA	Basal
TCGA-E9-A1NA	TCGA-E9-A1NA-01	BRCA	LumB
TCGA-E9-A1NC	TCGA-E9-A1NC-01	BRCA	Basal
TCGA-E9-A1ND	TCGA-E9-A1ND-01	BRCA	Basal
TCGA-E9-A1NE	TCGA-E9-A1NE-01	BRCA	LumA
TCGA-E9-A1NF	TCGA-E9-A1NF-01	BRCA	LumB
TCGA-E9-A1NG	TCGA-E9-A1NG-01	BRCA	LumA
TCGA-E9-A1NH	TCGA-E9-A1NH-01	BRCA	LumA
TCGA-E9-A1NI	TCGA-E9-A1NI-01	BRCA	LumB
TCGA-E9-A1QZ	TCGA-E9-A1QZ-01	BRCA	LumA
TCGA-E9-A1R0	TCGA-E9-A1R0-01	BRCA	LumA
TCGA-E9-A1R2	TCGA-E9-A1R2-01	BRCA	LumA
TCGA-E9-A1R3	TCGA-E9-A1R3-01	BRCA	LumA
TCGA-E9-A1R4	TCGA-E9-A1R4-01	BRCA	LumB
TCGA-E9-A1R5	TCGA-E9-A1R5-01	BRCA	LumA
TCGA-E9-A1R6	TCGA-E9-A1R6-01	BRCA	LumA
TCGA-E9-A1R7	TCGA-E9-A1R7-01	BRCA	LumB
TCGA-E9-A1RA	TCGA-E9-A1RA-01	BRCA	LumA
TCGA-E9-A1RB	TCGA-E9-A1RB-01	BRCA	LumB
TCGA-E9-A1RC	TCGA-E9-A1RC-01	BRCA	LumA
TCGA-E9-A1RD	TCGA-E9-A1RD-01	BRCA	LumA
TCGA-E9-A1RE	TCGA-E9-A1RE-01	BRCA	LumB
TCGA-E9-A1RF	TCGA-E9-A1RF-01	BRCA	LumA
TCGA-E9-A1RG	TCGA-E9-A1RG-01	BRCA	LumB
TCGA-E9-A1RH	TCGA-E9-A1RH-01	BRCA	Her2
TCGA-E9-A1RI	TCGA-E9-A1RI-01	BRCA	LumA
TCGA-E9-A226	TCGA-E9-A226-01	BRCA	LumB
TCGA-E9-A227	TCGA-E9-A227-01	BRCA	LumA
TCGA-E9-A228	TCGA-E9-A228-01	BRCA	LumB
TCGA-E9-A229	TCGA-E9-A229-01	BRCA	LumA
TCGA-E9-A22A	TCGA-E9-A22A-01	BRCA	LumB
TCGA-E9-A22B	TCGA-E9-A22B-01	BRCA	LumA
TCGA-E9-A22D	TCGA-E9-A22D-01	BRCA	LumB
TCGA-E9-A22E	TCGA-E9-A22E-01	BRCA	LumB
TCGA-E9-A22G	TCGA-E9-A22G-01	BRCA	Basal
TCGA-E9-A22H	TCGA-E9-A22H-01	BRCA	LumB
TCGA-E9-A243	TCGA-E9-A243-01	BRCA	Basal
TCGA-E9-A244	TCGA-E9-A244-01	BRCA	Basal
TCGA-E9-A245	TCGA-E9-A245-01	BRCA	LumA
TCGA-E9-A247	TCGA-E9-A247-01	BRCA	LumA
TCGA-E9-A248	TCGA-E9-A248-01	BRCA	Her2
TCGA-E9-A249	TCGA-E9-A249-01	BRCA	LumB
TCGA-E9-A24A	TCGA-E9-A24A-01	BRCA	LumA
TCGA-E9-A295	TCGA-E9-A295-01	BRCA	LumA
TCGA-E9-A2JS	TCGA-E9-A2JS-01	BRCA	LumB
TCGA-E9-A2JT	TCGA-E9-A2JT-01	BRCA	LumA
TCGA-E9-A3HO	TCGA-E9-A3HO-01	BRCA	LumB
TCGA-E9-A3QA	TCGA-E9-A3QA-01	BRCA	Basal
TCGA-E9-A3X8	TCGA-E9-A3X8-01	BRCA	LumA
TCGA-E9-A54Y	TCGA-E9-A54Y-01	BRCA	LumB
TCGA-E9-A5FK	TCGA-E9-A5FK-01	BRCA	LumA
TCGA-E9-A5FL	TCGA-E9-A5FL-01	BRCA	Basal
TCGA-E9-A5UO	TCGA-E9-A5UO-01	BRCA	LumB
TCGA-E9-A6HE	TCGA-E9-A6HE-01	BRCA	LumA
TCGA-EW-A1IW	TCGA-EW-A1IW-01	BRCA	LumA
TCGA-EW-A1IX	TCGA-EW-A1IX-01	BRCA	LumA
TCGA-EW-A1IY	TCGA-EW-A1IY-01	BRCA	LumB
TCGA-EW-A1IZ	TCGA-EW-A1IZ-01	BRCA	LumA
TCGA-EW-A1J1	TCGA-EW-A1J1-01	BRCA	LumA
TCGA-EW-A1J2	TCGA-EW-A1J2-01	BRCA	LumA
TCGA-EW-A1J3	TCGA-EW-A1J3-01	BRCA	LumA
TCGA-EW-A1J5	TCGA-EW-A1J5-01	BRCA	LumA
TCGA-EW-A1J6	TCGA-EW-A1J6-01	BRCA	LumB
TCGA-EW-A1OV	TCGA-EW-A1OV-01	BRCA	Her2
TCGA-EW-A1OX	TCGA-EW-A1OX-01	BRCA	LumB
TCGA-EW-A1OY	TCGA-EW-A1OY-01	BRCA	LumB
TCGA-EW-A1OZ	TCGA-EW-A1OZ-01	BRCA	LumB
TCGA-EW-A1P0	TCGA-EW-A1P0-01	BRCA	LumB
TCGA-EW-A1P1	TCGA-EW-A1P1-01	BRCA	Normal
TCGA-EW-A1P3	TCGA-EW-A1P3-01	BRCA	LumA
TCGA-EW-A1P4	TCGA-EW-A1P4-01	BRCA	Basal
TCGA-EW-A1P5	TCGA-EW-A1P5-01	BRCA	LumA
TCGA-EW-A1P6	TCGA-EW-A1P6-01	BRCA	LumA
TCGA-EW-A1P7	TCGA-EW-A1P7-01	BRCA	Normal
TCGA-EW-A1P8	TCGA-EW-A1P8-01	BRCA	Basal
TCGA-EW-A1PA	TCGA-EW-A1PA-01	BRCA	LumA
TCGA-EW-A1PB	TCGA-EW-A1PB-01	BRCA	Basal
TCGA-EW-A1PE	TCGA-EW-A1PE-01	BRCA	LumA
TCGA-EW-A1PG	TCGA-EW-A1PG-01	BRCA	Normal
TCGA-EW-A1PH	TCGA-EW-A1PH-01	BRCA	Basal
TCGA-EW-A2FR	TCGA-EW-A2FR-01	BRCA	Her2
TCGA-EW-A2FS	TCGA-EW-A2FS-01	BRCA	LumA
TCGA-EW-A2FV	TCGA-EW-A2FV-01	BRCA	LumA
TCGA-EW-A2FW	TCGA-EW-A2FW-01	BRCA	LumB
TCGA-EW-A423	TCGA-EW-A423-01	BRCA	LumA
TCGA-EW-A6S9	TCGA-EW-A6S9-01	BRCA	LumA
TCGA-EW-A6SB	TCGA-EW-A6SB-01	BRCA	Basal
TCGA-EW-A6SC	TCGA-EW-A6SC-01	BRCA	LumA
TCGA-EW-A6SD	TCGA-EW-A6SD-01	BRCA	Her2
TCGA-GI-A2C8	TCGA-GI-A2C8-01	BRCA	LumA
TCGA-GM-A2D9	TCGA-GM-A2D9-01	BRCA	LumA
TCGA-GM-A2DA	TCGA-GM-A2DA-01	BRCA	LumA
TCGA-GM-A2DB	TCGA-GM-A2DB-01	BRCA	Her2
TCGA-GM-A2DC	TCGA-GM-A2DC-01	BRCA	LumA
TCGA-GM-A2DD	TCGA-GM-A2DD-01	BRCA	Normal
TCGA-GM-A2DF	TCGA-GM-A2DF-01	BRCA	Basal
TCGA-GM-A2DH	TCGA-GM-A2DH-01	BRCA	Her2
TCGA-GM-A2DI	TCGA-GM-A2DI-01	BRCA	LumA
TCGA-GM-A2DK	TCGA-GM-A2DK-01	BRCA	LumA
TCGA-GM-A2DL	TCGA-GM-A2DL-01	BRCA	LumA
TCGA-GM-A2DM	TCGA-GM-A2DM-01	BRCA	LumA
TCGA-GM-A2DN	TCGA-GM-A2DN-01	BRCA	LumA
TCGA-GM-A2DO	TCGA-GM-A2DO-01	BRCA	LumB
TCGA-GM-A3NW	TCGA-GM-A3NW-01	BRCA	LumA
TCGA-GM-A3XL	TCGA-GM-A3XL-01	BRCA	Basal
TCGA-GM-A4E0	TCGA-GM-A4E0-01	BRCA	LumA
TCGA-GM-A5PV	TCGA-GM-A5PV-01	BRCA	LumA
TCGA-GM-A5PX	TCGA-GM-A5PX-01	BRCA	LumA
TCGA-HN-A2NL	TCGA-HN-A2NL-01	BRCA	Basal
TCGA-HN-A2OB	TCGA-HN-A2OB-01	BRCA	LumA
TCGA-JL-A3YX	TCGA-JL-A3YX-01	BRCA	LumA
TCGA-LD-A66U	TCGA-LD-A66U-01	BRCA	LumA
TCGA-LD-A74U	TCGA-LD-A74U-01	BRCA	LumA
TCGA-LD-A7W5	TCGA-LD-A7W5-01	BRCA	LumA
TCGA-LD-A7W6	TCGA-LD-A7W6-01	BRCA	LumA
TCGA-LD-A9QF	TCGA-LD-A9QF-01	BRCA	Normal
TCGA-LL-A440	TCGA-LL-A440-01	BRCA	LumA
TCGA-LL-A50Y	TCGA-LL-A50Y-01	BRCA	LumA
TCGA-LL-A5YL	TCGA-LL-A5YL-01	BRCA	LumA
TCGA-LL-A5YM	TCGA-LL-A5YM-01	BRCA	LumB
TCGA-LL-A5YN	TCGA-LL-A5YN-01	BRCA	LumA
TCGA-LL-A5YO	TCGA-LL-A5YO-01	BRCA	Her2
TCGA-LL-A5YP	TCGA-LL-A5YP-01	BRCA	Basal
TCGA-LL-A6FP	TCGA-LL-A6FP-01	BRCA	LumA
TCGA-LL-A6FQ	TCGA-LL-A6FQ-01	BRCA	LumA
TCGA-LL-A6FR	TCGA-LL-A6FR-01	BRCA	Basal
TCGA-LL-A73Y	TCGA-LL-A73Y-01	BRCA	Basal
TCGA-LL-A73Z	TCGA-LL-A73Z-01	BRCA	Normal
TCGA-LL-A740	TCGA-LL-A740-01	BRCA	LumA
TCGA-LL-A7SZ	TCGA-LL-A7SZ-01	BRCA	LumA
TCGA-LL-A7T0	TCGA-LL-A7T0-01	BRCA	LumB
TCGA-LL-A8F5	TCGA-LL-A8F5-01	BRCA	Basal
TCGA-LL-A9Q3	TCGA-LL-A9Q3-01	BRCA	LumA
TCGA-OK-A5Q2	TCGA-OK-A5Q2-01	BRCA	LumA
TCGA-OL-A5D6	TCGA-OL-A5D6-01	BRCA	Normal
TCGA-OL-A5D7	TCGA-OL-A5D7-01	BRCA	Basal
TCGA-OL-A5D8	TCGA-OL-A5D8-01	BRCA	LumA
TCGA-OL-A5DA	TCGA-OL-A5DA-01	BRCA	LumA
TCGA-OL-A5RU	TCGA-OL-A5RU-01	BRCA	LumA
TCGA-OL-A5RV	TCGA-OL-A5RV-01	BRCA	LumA
TCGA-OL-A5RW	TCGA-OL-A5RW-01	BRCA	Basal
TCGA-OL-A5RX	TCGA-OL-A5RX-01	BRCA	LumA
TCGA-OL-A5RY	TCGA-OL-A5RY-01	BRCA	Normal
TCGA-OL-A5RZ	TCGA-OL-A5RZ-01	BRCA	Her2
TCGA-OL-A5S0	TCGA-OL-A5S0-01	BRCA	Basal
TCGA-OL-A66H	TCGA-OL-A66H-01	BRCA	LumA
TCGA-OL-A66I	TCGA-OL-A66I-01	BRCA	Basal
TCGA-OL-A66J	TCGA-OL-A66J-01	BRCA	LumA
TCGA-OL-A66K	TCGA-OL-A66K-01	BRCA	LumA
TCGA-OL-A66L	TCGA-OL-A66L-01	BRCA	LumA
TCGA-OL-A66N	TCGA-OL-A66N-01	BRCA	LumA
TCGA-OL-A66O	TCGA-OL-A66O-01	BRCA	LumA
TCGA-OL-A66P	TCGA-OL-A66P-01	BRCA	Her2
TCGA-OL-A6VO	TCGA-OL-A6VO-01	BRCA	Basal
TCGA-OL-A6VQ	TCGA-OL-A6VQ-01	BRCA	LumA
TCGA-OL-A6VR	TCGA-OL-A6VR-01	BRCA	LumA
TCGA-OL-A97C	TCGA-OL-A97C-01	BRCA	Normal
TCGA-PE-A5DC	TCGA-PE-A5DC-01	BRCA	LumA
TCGA-PE-A5DD	TCGA-PE-A5DD-01	BRCA	LumA
TCGA-PE-A5DE	TCGA-PE-A5DE-01	BRCA	LumA
TCGA-PL-A8LV	TCGA-PL-A8LV-01	BRCA	Basal
TCGA-PL-A8LX	TCGA-PL-A8LX-01	BRCA	LumA
TCGA-PL-A8LY	TCGA-PL-A8LY-01	BRCA	Normal
TCGA-PL-A8LZ	TCGA-PL-A8LZ-01	BRCA	Basal
TCGA-S3-A6ZF	TCGA-S3-A6ZF-01	BRCA	LumB
TCGA-S3-A6ZG	TCGA-S3-A6ZG-01	BRCA	LumA
TCGA-S3-A6ZH	TCGA-S3-A6ZH-01	BRCA	LumA
TCGA-S3-AA0Z	TCGA-S3-AA0Z-01	BRCA	Basal
TCGA-S3-AA10	TCGA-S3-AA10-01	BRCA	Basal
TCGA-S3-AA11	TCGA-S3-AA11-01	BRCA	LumA
TCGA-S3-AA12	TCGA-S3-AA12-01	BRCA	LumA
TCGA-S3-AA14	TCGA-S3-AA14-01	BRCA	LumA
TCGA-S3-AA15	TCGA-S3-AA15-01	BRCA	Basal
TCGA-S3-AA17	TCGA-S3-AA17-01	BRCA	LumB
TCGA-UL-AAZ6	TCGA-UL-AAZ6-01	BRCA	LumA
TCGA-UU-A93S	TCGA-UU-A93S-01	BRCA	Her2
TCGA-V7-A7HQ	TCGA-V7-A7HQ-01	BRCA	LumA
TCGA-W8-A86G	TCGA-W8-A86G-01	BRCA	LumA
TCGA-WT-AB41	TCGA-WT-AB41-01	BRCA	LumA
TCGA-WT-AB44	TCGA-WT-AB44-01	BRCA	LumA
TCGA-XX-A899	TCGA-XX-A899-01	BRCA	LumA
TCGA-XX-A89A	TCGA-XX-A89A-01	BRCA	LumA
TCGA-Z7-A8R5	TCGA-Z7-A8R5-01	BRCA	LumA
TCGA-Z7-A8R6	TCGA-Z7-A8R6-01	BRCA	LumB
TCGA-2W-A8YY	TCGA-2W-A8YY-01	CESC	SquamousCarcinoma
TCGA-4J-AA1J	TCGA-4J-AA1J-01	CESC	SquamousCarcinoma
TCGA-BI-A0VR	TCGA-BI-A0VR-01	CESC	SquamousCarcinoma
TCGA-BI-A0VS	TCGA-BI-A0VS-01	CESC	SquamousCarcinoma
TCGA-BI-A20A	TCGA-BI-A20A-01	CESC	SquamousCarcinoma
TCGA-C5-A0TN	TCGA-C5-A0TN-01	CESC	SquamousCarcinoma
TCGA-C5-A1BE	TCGA-C5-A1BE-01	CESC	SquamousCarcinoma
TCGA-C5-A1BF	TCGA-C5-A1BF-01	CESC	SquamousCarcinoma
TCGA-C5-A1BI	TCGA-C5-A1BI-01	CESC	SquamousCarcinoma
TCGA-C5-A1BJ	TCGA-C5-A1BJ-01	CESC	SquamousCarcinoma
TCGA-C5-A1BK	TCGA-C5-A1BK-01	CESC	SquamousCarcinoma
TCGA-C5-A1BL	TCGA-C5-A1BL-01	CESC	SquamousCarcinoma
TCGA-C5-A1BM	TCGA-C5-A1BM-01	CESC	SquamousCarcinoma
TCGA-C5-A1BN	TCGA-C5-A1BN-01	CESC	SquamousCarcinoma
TCGA-C5-A1M5	TCGA-C5-A1M5-01	CESC	SquamousCarcinoma
TCGA-C5-A1M6	TCGA-C5-A1M6-01	CESC	SquamousCarcinoma
TCGA-C5-A1M7	TCGA-C5-A1M7-01	CESC	SquamousCarcinoma
TCGA-C5-A1M8	TCGA-C5-A1M8-01	CESC	SquamousCarcinoma
TCGA-C5-A1M9	TCGA-C5-A1M9-01	CESC	AdenoCarcinoma
TCGA-C5-A1ME	TCGA-C5-A1ME-01	CESC	AdenoCarcinoma
TCGA-C5-A1MF	TCGA-C5-A1MF-01	CESC	SquamousCarcinoma
TCGA-C5-A1MH	TCGA-C5-A1MH-01	CESC	SquamousCarcinoma
TCGA-C5-A1MI	TCGA-C5-A1MI-01	CESC	SquamousCarcinoma
TCGA-C5-A1MJ	TCGA-C5-A1MJ-01	CESC	AdenoCarcinoma
TCGA-C5-A1MK	TCGA-C5-A1MK-01	CESC	SquamousCarcinoma
TCGA-C5-A1ML	TCGA-C5-A1ML-01	CESC	SquamousCarcinoma
TCGA-C5-A1MN	TCGA-C5-A1MN-01	CESC	SquamousCarcinoma
TCGA-C5-A1MP	TCGA-C5-A1MP-01	CESC	SquamousCarcinoma
TCGA-C5-A2LS	TCGA-C5-A2LS-01	CESC	AdenoCarcinoma
TCGA-C5-A2LT	TCGA-C5-A2LT-01	CESC	SquamousCarcinoma
TCGA-C5-A2LV	TCGA-C5-A2LV-01	CESC	SquamousCarcinoma
TCGA-C5-A2LX	TCGA-C5-A2LX-01	CESC	SquamousCarcinoma
TCGA-C5-A2LY	TCGA-C5-A2LY-01	CESC	SquamousCarcinoma
TCGA-C5-A2M1	TCGA-C5-A2M1-01	CESC	AdenoCarcinoma
TCGA-C5-A2M2	TCGA-C5-A2M2-01	CESC	AdenoCarcinoma
TCGA-C5-A3HF	TCGA-C5-A3HF-01	CESC	AdenoCarcinoma
TCGA-C5-A7CG	TCGA-C5-A7CG-01	CESC	SquamousCarcinoma
TCGA-C5-A7CH	TCGA-C5-A7CH-01	CESC	SquamousCarcinoma
TCGA-C5-A7CJ	TCGA-C5-A7CJ-01	CESC	SquamousCarcinoma
TCGA-C5-A7CK	TCGA-C5-A7CK-01	CESC	SquamousCarcinoma
TCGA-C5-A7CL	TCGA-C5-A7CL-01	CESC	SquamousCarcinoma
TCGA-C5-A7CM	TCGA-C5-A7CM-01	CESC	AdenoCarcinoma
TCGA-C5-A7CO	TCGA-C5-A7CO-01	CESC	SquamousCarcinoma
TCGA-C5-A7UC	TCGA-C5-A7UC-01	CESC	SquamousCarcinoma
TCGA-C5-A7UE	TCGA-C5-A7UE-01	CESC	SquamousCarcinoma
TCGA-C5-A7UH	TCGA-C5-A7UH-01	CESC	SquamousCarcinoma
TCGA-C5-A7UI	TCGA-C5-A7UI-01	CESC	SquamousCarcinoma
TCGA-C5-A7X3	TCGA-C5-A7X3-01	CESC	SquamousCarcinoma
TCGA-C5-A7X5	TCGA-C5-A7X5-01	CESC	SquamousCarcinoma
TCGA-C5-A7X8	TCGA-C5-A7X8-01	CESC	AdenoCarcinoma
TCGA-C5-A7XC	TCGA-C5-A7XC-01	CESC	SquamousCarcinoma
TCGA-C5-A8XH	TCGA-C5-A8XH-01	CESC	SquamousCarcinoma
TCGA-C5-A8XI	TCGA-C5-A8XI-01	CESC	SquamousCarcinoma
TCGA-C5-A8XJ	TCGA-C5-A8XJ-01	CESC	SquamousCarcinoma
TCGA-C5-A8XK	TCGA-C5-A8XK-01	CESC	SquamousCarcinoma
TCGA-C5-A8YQ	TCGA-C5-A8YQ-01	CESC	SquamousCarcinoma
TCGA-C5-A8YR	TCGA-C5-A8YR-01	CESC	SquamousCarcinoma
TCGA-C5-A8YT	TCGA-C5-A8YT-01	CESC	SquamousCarcinoma
TCGA-C5-A8ZZ	TCGA-C5-A8ZZ-01	CESC	SquamousCarcinoma
TCGA-C5-A907	TCGA-C5-A907-01	CESC	SquamousCarcinoma
TCGA-DG-A2KJ	TCGA-DG-A2KJ-01	CESC	SquamousCarcinoma
TCGA-DG-A2KK	TCGA-DG-A2KK-01	CESC	SquamousCarcinoma
TCGA-DG-A2KL	TCGA-DG-A2KL-01	CESC	SquamousCarcinoma
TCGA-DG-A2KM	TCGA-DG-A2KM-01	CESC	SquamousCarcinoma
TCGA-DR-A0ZL	TCGA-DR-A0ZL-01	CESC	SquamousCarcinoma
TCGA-DR-A0ZM	TCGA-DR-A0ZM-01	CESC	SquamousCarcinoma
TCGA-DS-A0VK	TCGA-DS-A0VK-01	CESC	SquamousCarcinoma
TCGA-DS-A0VL	TCGA-DS-A0VL-01	CESC	SquamousCarcinoma
TCGA-DS-A0VM	TCGA-DS-A0VM-01	CESC	SquamousCarcinoma
TCGA-DS-A0VN	TCGA-DS-A0VN-01	CESC	SquamousCarcinoma
TCGA-DS-A3LQ	TCGA-DS-A3LQ-01	CESC	SquamousCarcinoma
TCGA-DS-A5RQ	TCGA-DS-A5RQ-01	CESC	SquamousCarcinoma
TCGA-DS-A7WF	TCGA-DS-A7WF-01	CESC	SquamousCarcinoma
TCGA-DS-A7WH	TCGA-DS-A7WH-01	CESC	AdenoCarcinoma
TCGA-DS-A7WI	TCGA-DS-A7WI-01	CESC	SquamousCarcinoma
TCGA-EA-A1QS	TCGA-EA-A1QS-01	CESC	SquamousCarcinoma
TCGA-EA-A1QT	TCGA-EA-A1QT-01	CESC	SquamousCarcinoma
TCGA-EA-A3HQ	TCGA-EA-A3HQ-01	CESC	SquamousCarcinoma
TCGA-EA-A3HR	TCGA-EA-A3HR-01	CESC	SquamousCarcinoma
TCGA-EA-A3HS	TCGA-EA-A3HS-01	CESC	SquamousCarcinoma
TCGA-EA-A3HT	TCGA-EA-A3HT-01	CESC	SquamousCarcinoma
TCGA-EA-A3QD	TCGA-EA-A3QD-01	CESC	SquamousCarcinoma
TCGA-EA-A3QE	TCGA-EA-A3QE-01	CESC	SquamousCarcinoma
TCGA-EA-A3Y4	TCGA-EA-A3Y4-01	CESC	SquamousCarcinoma
TCGA-EA-A410	TCGA-EA-A410-01	CESC	SquamousCarcinoma
TCGA-EA-A411	TCGA-EA-A411-01	CESC	SquamousCarcinoma
TCGA-EA-A439	TCGA-EA-A439-01	CESC	SquamousCarcinoma
TCGA-EA-A43B	TCGA-EA-A43B-01	CESC	SquamousCarcinoma
TCGA-EA-A5FO	TCGA-EA-A5FO-01	CESC	SquamousCarcinoma
TCGA-EA-A5O9	TCGA-EA-A5O9-01	CESC	SquamousCarcinoma
TCGA-EA-A5ZD	TCGA-EA-A5ZD-01	CESC	SquamousCarcinoma
TCGA-EA-A5ZE	TCGA-EA-A5ZE-01	CESC	SquamousCarcinoma
TCGA-EA-A5ZF	TCGA-EA-A5ZF-01	CESC	SquamousCarcinoma
TCGA-EA-A6QX	TCGA-EA-A6QX-01	CESC	SquamousCarcinoma
TCGA-EA-A78R	TCGA-EA-A78R-01	CESC	SquamousCarcinoma
TCGA-EA-A97N	TCGA-EA-A97N-01	CESC	SquamousCarcinoma
TCGA-EK-A2GZ	TCGA-EK-A2GZ-01	CESC	SquamousCarcinoma
TCGA-EK-A2H0	TCGA-EK-A2H0-01	CESC	SquamousCarcinoma
TCGA-EK-A2H1	TCGA-EK-A2H1-01	CESC	SquamousCarcinoma
TCGA-EK-A2IP	TCGA-EK-A2IP-01	CESC	SquamousCarcinoma
TCGA-EK-A2PG	TCGA-EK-A2PG-01	CESC	SquamousCarcinoma
TCGA-EK-A2PI	TCGA-EK-A2PI-01	CESC	SquamousCarcinoma
TCGA-EK-A2PK	TCGA-EK-A2PK-01	CESC	SquamousCarcinoma
TCGA-EK-A2PL	TCGA-EK-A2PL-01	CESC	SquamousCarcinoma
TCGA-EK-A2PM	TCGA-EK-A2PM-01	CESC	SquamousCarcinoma
TCGA-EK-A2R7	TCGA-EK-A2R7-01	CESC	SquamousCarcinoma
TCGA-EK-A2R8	TCGA-EK-A2R8-01	CESC	SquamousCarcinoma
TCGA-EK-A2R9	TCGA-EK-A2R9-01	CESC	SquamousCarcinoma
TCGA-EK-A2RA	TCGA-EK-A2RA-01	CESC	SquamousCarcinoma
TCGA-EK-A2RB	TCGA-EK-A2RB-01	CESC	SquamousCarcinoma
TCGA-EK-A2RC	TCGA-EK-A2RC-01	CESC	SquamousCarcinoma
TCGA-EK-A2RE	TCGA-EK-A2RE-01	CESC	SquamousCarcinoma
TCGA-EK-A2RJ	TCGA-EK-A2RJ-01	CESC	SquamousCarcinoma
TCGA-EK-A2RK	TCGA-EK-A2RK-01	CESC	SquamousCarcinoma
TCGA-EK-A2RL	TCGA-EK-A2RL-01	CESC	AdenoCarcinoma
TCGA-EK-A2RM	TCGA-EK-A2RM-01	CESC	SquamousCarcinoma
TCGA-EK-A2RN	TCGA-EK-A2RN-01	CESC	SquamousCarcinoma
TCGA-EK-A2RO	TCGA-EK-A2RO-01	CESC	SquamousCarcinoma
TCGA-EK-A3GJ	TCGA-EK-A3GJ-01	CESC	SquamousCarcinoma
TCGA-EK-A3GK	TCGA-EK-A3GK-01	CESC	AdenoCarcinoma
TCGA-EK-A3GM	TCGA-EK-A3GM-01	CESC	AdenoCarcinoma
TCGA-EK-A3GN	TCGA-EK-A3GN-01	CESC	SquamousCarcinoma
TCGA-EX-A1H5	TCGA-EX-A1H5-01	CESC	SquamousCarcinoma
TCGA-EX-A1H6	TCGA-EX-A1H6-01	CESC	AdenoCarcinoma
TCGA-EX-A3L1	TCGA-EX-A3L1-01	CESC	SquamousCarcinoma
TCGA-EX-A69L	TCGA-EX-A69L-01	CESC	SquamousCarcinoma
TCGA-EX-A69M	TCGA-EX-A69M-01	CESC	SquamousCarcinoma
TCGA-EX-A8YF	TCGA-EX-A8YF-01	CESC	SquamousCarcinoma
TCGA-FU-A23K	TCGA-FU-A23K-01	CESC	SquamousCarcinoma
TCGA-FU-A23L	TCGA-FU-A23L-01	CESC	SquamousCarcinoma
TCGA-FU-A2QG	TCGA-FU-A2QG-01	CESC	SquamousCarcinoma
TCGA-FU-A3EO	TCGA-FU-A3EO-01	CESC	AdenoCarcinoma
TCGA-FU-A3HY	TCGA-FU-A3HY-01	CESC	SquamousCarcinoma
TCGA-FU-A3NI	TCGA-FU-A3NI-01	CESC	SquamousCarcinoma
TCGA-FU-A3TQ	TCGA-FU-A3TQ-01	CESC	SquamousCarcinoma
TCGA-FU-A3TX	TCGA-FU-A3TX-01	CESC	SquamousCarcinoma
TCGA-FU-A3WB	TCGA-FU-A3WB-01	CESC	SquamousCarcinoma
TCGA-FU-A3YQ	TCGA-FU-A3YQ-01	CESC	SquamousCarcinoma
TCGA-FU-A40J	TCGA-FU-A40J-01	CESC	AdenoCarcinoma
TCGA-FU-A5XV	TCGA-FU-A5XV-01	CESC	SquamousCarcinoma
TCGA-FU-A770	TCGA-FU-A770-01	CESC	AdenoCarcinoma
TCGA-GH-A9DA	TCGA-GH-A9DA-01	CESC	SquamousCarcinoma
TCGA-HG-A2PA	TCGA-HG-A2PA-01	CESC	SquamousCarcinoma
TCGA-HM-A3JJ	TCGA-HM-A3JJ-01	CESC	SquamousCarcinoma
TCGA-HM-A3JK	TCGA-HM-A3JK-01	CESC	SquamousCarcinoma
TCGA-HM-A6W2	TCGA-HM-A6W2-01	CESC	SquamousCarcinoma
TCGA-IR-A3L7	TCGA-IR-A3L7-01	CESC	SquamousCarcinoma
TCGA-IR-A3LA	TCGA-IR-A3LA-01	CESC	AdenoCarcinoma
TCGA-IR-A3LB	TCGA-IR-A3LB-01	CESC	AdenoCarcinoma
TCGA-IR-A3LC	TCGA-IR-A3LC-01	CESC	SquamousCarcinoma
TCGA-IR-A3LF	TCGA-IR-A3LF-01	CESC	AdenoCarcinoma
TCGA-IR-A3LH	TCGA-IR-A3LH-01	CESC	SquamousCarcinoma
TCGA-IR-A3LI	TCGA-IR-A3LI-01	CESC	AdenoCarcinoma
TCGA-IR-A3LK	TCGA-IR-A3LK-01	CESC	SquamousCarcinoma
TCGA-IR-A3LL	TCGA-IR-A3LL-01	CESC	SquamousCarcinoma
TCGA-JW-A5VG	TCGA-JW-A5VG-01	CESC	SquamousCarcinoma
TCGA-JW-A5VH	TCGA-JW-A5VH-01	CESC	SquamousCarcinoma
TCGA-JW-A5VI	TCGA-JW-A5VI-01	CESC	SquamousCarcinoma
TCGA-JW-A5VJ	TCGA-JW-A5VJ-01	CESC	SquamousCarcinoma
TCGA-JW-A5VK	TCGA-JW-A5VK-01	CESC	SquamousCarcinoma
TCGA-JW-A69B	TCGA-JW-A69B-01	CESC	AdenoCarcinoma
TCGA-JW-A852	TCGA-JW-A852-01	CESC	SquamousCarcinoma
TCGA-JW-AAVH	TCGA-JW-AAVH-01	CESC	SquamousCarcinoma
TCGA-JX-A3PZ	TCGA-JX-A3PZ-01	CESC	SquamousCarcinoma
TCGA-JX-A3Q0	TCGA-JX-A3Q0-01	CESC	SquamousCarcinoma
TCGA-JX-A3Q8	TCGA-JX-A3Q8-01	CESC	AdenoCarcinoma
TCGA-JX-A5QV	TCGA-JX-A5QV-01	CESC	SquamousCarcinoma
TCGA-LP-A4AU	TCGA-LP-A4AU-01	CESC	SquamousCarcinoma
TCGA-LP-A4AV	TCGA-LP-A4AV-01	CESC	SquamousCarcinoma
TCGA-LP-A4AW	TCGA-LP-A4AW-01	CESC	SquamousCarcinoma
TCGA-LP-A4AX	TCGA-LP-A4AX-01	CESC	SquamousCarcinoma
TCGA-LP-A5U2	TCGA-LP-A5U2-01	CESC	AdenoCarcinoma
TCGA-LP-A5U3	TCGA-LP-A5U3-01	CESC	SquamousCarcinoma
TCGA-LP-A7HU	TCGA-LP-A7HU-01	CESC	AdenoCarcinoma
TCGA-MA-AA3W	TCGA-MA-AA3W-01	CESC	SquamousCarcinoma
TCGA-MA-AA3X	TCGA-MA-AA3X-01	CESC	SquamousCarcinoma
TCGA-MA-AA3Y	TCGA-MA-AA3Y-01	CESC	SquamousCarcinoma
TCGA-MA-AA3Z	TCGA-MA-AA3Z-01	CESC	SquamousCarcinoma
TCGA-MA-AA41	TCGA-MA-AA41-01	CESC	SquamousCarcinoma
TCGA-MA-AA42	TCGA-MA-AA42-01	CESC	SquamousCarcinoma
TCGA-MA-AA43	TCGA-MA-AA43-01	CESC	SquamousCarcinoma
TCGA-MU-A5YI	TCGA-MU-A5YI-01	CESC	SquamousCarcinoma
TCGA-MU-A8JM	TCGA-MU-A8JM-01	CESC	SquamousCarcinoma
TCGA-MY-A913	TCGA-MY-A913-01	CESC	SquamousCarcinoma
TCGA-PN-A8MA	TCGA-PN-A8MA-01	CESC	SquamousCarcinoma
TCGA-Q1-A5R1	TCGA-Q1-A5R1-01	CESC	AdenoCarcinoma
TCGA-Q1-A5R2	TCGA-Q1-A5R2-01	CESC	SquamousCarcinoma
TCGA-Q1-A5R3	TCGA-Q1-A5R3-01	CESC	SquamousCarcinoma
TCGA-Q1-A6DT	TCGA-Q1-A6DT-01	CESC	SquamousCarcinoma
TCGA-Q1-A6DV	TCGA-Q1-A6DV-01	CESC	AdenoCarcinoma
TCGA-Q1-A6DW	TCGA-Q1-A6DW-01	CESC	SquamousCarcinoma
TCGA-Q1-A73O	TCGA-Q1-A73O-01	CESC	SquamousCarcinoma
TCGA-Q1-A73P	TCGA-Q1-A73P-01	CESC	AdenoCarcinoma
TCGA-Q1-A73Q	TCGA-Q1-A73Q-01	CESC	SquamousCarcinoma
TCGA-Q1-A73R	TCGA-Q1-A73R-01	CESC	AdenoCarcinoma
TCGA-Q1-A73S	TCGA-Q1-A73S-01	CESC	SquamousCarcinoma
TCGA-R2-A69V	TCGA-R2-A69V-01	CESC	SquamousCarcinoma
TCGA-RA-A741	TCGA-RA-A741-01	CESC	SquamousCarcinoma
TCGA-UC-A7PD	TCGA-UC-A7PD-01	CESC	SquamousCarcinoma
TCGA-UC-A7PF	TCGA-UC-A7PF-01	CESC	SquamousCarcinoma
TCGA-UC-A7PG	TCGA-UC-A7PG-01	CESC	SquamousCarcinoma
TCGA-UC-A7PI	TCGA-UC-A7PI-01	CESC	AdenoCarcinoma
TCGA-VS-A8EB	TCGA-VS-A8EB-01	CESC	SquamousCarcinoma
TCGA-VS-A8EC	TCGA-VS-A8EC-01	CESC	SquamousCarcinoma
TCGA-VS-A8EG	TCGA-VS-A8EG-01	CESC	SquamousCarcinoma
TCGA-VS-A8EH	TCGA-VS-A8EH-01	CESC	SquamousCarcinoma
TCGA-VS-A8EI	TCGA-VS-A8EI-01	CESC	SquamousCarcinoma
TCGA-VS-A8EJ	TCGA-VS-A8EJ-01	CESC	SquamousCarcinoma
TCGA-VS-A8EL	TCGA-VS-A8EL-01	CESC	SquamousCarcinoma
TCGA-VS-A8Q8	TCGA-VS-A8Q8-01	CESC	SquamousCarcinoma
TCGA-VS-A8Q9	TCGA-VS-A8Q9-01	CESC	SquamousCarcinoma
TCGA-VS-A8QA	TCGA-VS-A8QA-01	CESC	SquamousCarcinoma
TCGA-VS-A8QC	TCGA-VS-A8QC-01	CESC	SquamousCarcinoma
TCGA-VS-A8QF	TCGA-VS-A8QF-01	CESC	SquamousCarcinoma
TCGA-VS-A8QH	TCGA-VS-A8QH-01	CESC	AdenoCarcinoma
TCGA-VS-A8QM	TCGA-VS-A8QM-01	CESC	SquamousCarcinoma
TCGA-VS-A94W	TCGA-VS-A94W-01	CESC	SquamousCarcinoma
TCGA-VS-A94X	TCGA-VS-A94X-01	CESC	SquamousCarcinoma
TCGA-VS-A94Y	TCGA-VS-A94Y-01	CESC	SquamousCarcinoma
TCGA-VS-A94Z	TCGA-VS-A94Z-01	CESC	SquamousCarcinoma
TCGA-VS-A950	TCGA-VS-A950-01	CESC	SquamousCarcinoma
TCGA-VS-A952	TCGA-VS-A952-01	CESC	AdenoCarcinoma
TCGA-VS-A953	TCGA-VS-A953-01	CESC	SquamousCarcinoma
TCGA-VS-A954	TCGA-VS-A954-01	CESC	SquamousCarcinoma
TCGA-VS-A957	TCGA-VS-A957-01	CESC	SquamousCarcinoma
TCGA-VS-A958	TCGA-VS-A958-01	CESC	SquamousCarcinoma
TCGA-VS-A959	TCGA-VS-A959-01	CESC	SquamousCarcinoma
TCGA-VS-A9U5	TCGA-VS-A9U5-01	CESC	SquamousCarcinoma
TCGA-VS-A9U6	TCGA-VS-A9U6-01	CESC	SquamousCarcinoma
TCGA-VS-A9U7	TCGA-VS-A9U7-01	CESC	SquamousCarcinoma
TCGA-VS-A9UB	TCGA-VS-A9UB-01	CESC	SquamousCarcinoma
TCGA-VS-A9UC	TCGA-VS-A9UC-01	CESC	SquamousCarcinoma
TCGA-VS-A9UD	TCGA-VS-A9UD-01	CESC	SquamousCarcinoma
TCGA-VS-A9UH	TCGA-VS-A9UH-01	CESC	SquamousCarcinoma
TCGA-VS-A9UI	TCGA-VS-A9UI-01	CESC	SquamousCarcinoma
TCGA-VS-A9UJ	TCGA-VS-A9UJ-01	CESC	SquamousCarcinoma
TCGA-VS-A9UL	TCGA-VS-A9UL-01	CESC	SquamousCarcinoma
TCGA-VS-A9UM	TCGA-VS-A9UM-01	CESC	SquamousCarcinoma
TCGA-VS-A9UO	TCGA-VS-A9UO-01	CESC	AdenoCarcinoma
TCGA-VS-A9UP	TCGA-VS-A9UP-01	CESC	AdenoCarcinoma
TCGA-VS-A9UQ	TCGA-VS-A9UQ-01	CESC	AdenoCarcinoma
TCGA-VS-A9UR	TCGA-VS-A9UR-01	CESC	AdenoCarcinoma
TCGA-VS-A9UT	TCGA-VS-A9UT-01	CESC	AdenoCarcinoma
TCGA-VS-A9UU	TCGA-VS-A9UU-01	CESC	SquamousCarcinoma
TCGA-VS-A9UV	TCGA-VS-A9UV-01	CESC	SquamousCarcinoma
TCGA-VS-A9UY	TCGA-VS-A9UY-01	CESC	SquamousCarcinoma
TCGA-VS-A9UZ	TCGA-VS-A9UZ-01	CESC	AdenoCarcinoma
TCGA-VS-A9V0	TCGA-VS-A9V0-01	CESC	AdenoCarcinoma
TCGA-VS-A9V1	TCGA-VS-A9V1-01	CESC	AdenoCarcinoma
TCGA-VS-A9V2	TCGA-VS-A9V2-01	CESC	SquamousCarcinoma
TCGA-VS-A9V3	TCGA-VS-A9V3-01	CESC	SquamousCarcinoma
TCGA-VS-A9V4	TCGA-VS-A9V4-01	CESC	AdenoCarcinoma
TCGA-VS-A9V5	TCGA-VS-A9V5-01	CESC	AdenoCarcinoma
TCGA-VS-AA62	TCGA-VS-AA62-01	CESC	SquamousCarcinoma
TCGA-WL-A834	TCGA-WL-A834-01	CESC	SquamousCarcinoma
TCGA-XS-A8TJ	TCGA-XS-A8TJ-01	CESC	SquamousCarcinoma
TCGA-ZJ-A8QO	TCGA-ZJ-A8QO-01	CESC	SquamousCarcinoma
TCGA-ZJ-A8QR	TCGA-ZJ-A8QR-01	CESC	SquamousCarcinoma
TCGA-ZJ-AAX4	TCGA-ZJ-AAX4-01	CESC	SquamousCarcinoma
TCGA-ZJ-AAX8	TCGA-ZJ-AAX8-01	CESC	SquamousCarcinoma
TCGA-ZJ-AAXA	TCGA-ZJ-AAXA-01	CESC	SquamousCarcinoma
TCGA-ZJ-AAXB	TCGA-ZJ-AAXB-01	CESC	AdenoCarcinoma
TCGA-ZJ-AAXD	TCGA-ZJ-AAXD-01	CESC	SquamousCarcinoma
TCGA-ZJ-AAXF	TCGA-ZJ-AAXF-01	CESC	SquamousCarcinoma
TCGA-ZJ-AAXI	TCGA-ZJ-AAXI-01	CESC	SquamousCarcinoma
TCGA-ZJ-AAXJ	TCGA-ZJ-AAXJ-01	CESC	SquamousCarcinoma
TCGA-ZJ-AAXN	TCGA-ZJ-AAXN-01	CESC	SquamousCarcinoma
TCGA-ZJ-AAXT	TCGA-ZJ-AAXT-01	CESC	SquamousCarcinoma
TCGA-ZJ-AAXU	TCGA-ZJ-AAXU-01	CESC	SquamousCarcinoma
TCGA-ZJ-AB0H	TCGA-ZJ-AB0H-01	CESC	SquamousCarcinoma
TCGA-ZJ-AB0I	TCGA-ZJ-AB0I-01	CESC	SquamousCarcinoma
TCGA-ZX-AA5X	TCGA-ZX-AA5X-01	CESC	SquamousCarcinoma
TCGA-3X-AAV9	TCGA-3X-AAV9-01	CHOL	Not_Applicable
TCGA-3X-AAVA	TCGA-3X-AAVA-01	CHOL	Not_Applicable
TCGA-3X-AAVB	TCGA-3X-AAVB-01	CHOL	Not_Applicable
TCGA-3X-AAVC	TCGA-3X-AAVC-01	CHOL	Not_Applicable
TCGA-3X-AAVE	TCGA-3X-AAVE-01	CHOL	Not_Applicable
TCGA-4G-AAZO	TCGA-4G-AAZO-01	CHOL	Not_Applicable
TCGA-4G-AAZT	TCGA-4G-AAZT-01	CHOL	Not_Applicable
TCGA-W5-AA2G	TCGA-W5-AA2G-01	CHOL	Not_Applicable
TCGA-W5-AA2H	TCGA-W5-AA2H-01	CHOL	Not_Applicable
TCGA-W5-AA2I	TCGA-W5-AA2I-01	CHOL	Not_Applicable
TCGA-W5-AA2O	TCGA-W5-AA2O-01	CHOL	Not_Applicable
TCGA-W5-AA2Q	TCGA-W5-AA2Q-01	CHOL	Not_Applicable
TCGA-W5-AA2R	TCGA-W5-AA2R-01	CHOL	Not_Applicable
TCGA-W5-AA2T	TCGA-W5-AA2T-01	CHOL	Not_Applicable
TCGA-W5-AA2U	TCGA-W5-AA2U-01	CHOL	Not_Applicable
TCGA-W5-AA2W	TCGA-W5-AA2W-01	CHOL	Not_Applicable
TCGA-W5-AA2X	TCGA-W5-AA2X-01	CHOL	Not_Applicable
TCGA-W5-AA2Z	TCGA-W5-AA2Z-01	CHOL	Not_Applicable
TCGA-W5-AA30	TCGA-W5-AA30-01	CHOL	Not_Applicable
TCGA-W5-AA31	TCGA-W5-AA31-01	CHOL	Not_Applicable
TCGA-W5-AA33	TCGA-W5-AA33-01	CHOL	Not_Applicable
TCGA-W5-AA34	TCGA-W5-AA34-01	CHOL	Not_Applicable
TCGA-W5-AA36	TCGA-W5-AA36-01	CHOL	Not_Applicable
TCGA-W5-AA38	TCGA-W5-AA38-01	CHOL	Not_Applicable
TCGA-W5-AA39	TCGA-W5-AA39-01	CHOL	Not_Applicable
TCGA-W6-AA0S	TCGA-W6-AA0S-01	CHOL	Not_Applicable
TCGA-WD-A7RX	TCGA-WD-A7RX-01	CHOL	Not_Applicable
TCGA-YR-A95A	TCGA-YR-A95A-01	CHOL	Not_Applicable
TCGA-ZD-A8I3	TCGA-ZD-A8I3-01	CHOL	Not_Applicable
TCGA-ZH-A8Y1	TCGA-ZH-A8Y1-01	CHOL	Not_Applicable
TCGA-ZH-A8Y2	TCGA-ZH-A8Y2-01	CHOL	Not_Applicable
TCGA-ZH-A8Y4	TCGA-ZH-A8Y4-01	CHOL	Not_Applicable
TCGA-ZH-A8Y5	TCGA-ZH-A8Y5-01	CHOL	Not_Applicable
TCGA-ZH-A8Y6	TCGA-ZH-A8Y6-01	CHOL	Not_Applicable
TCGA-ZH-A8Y8	TCGA-ZH-A8Y8-01	CHOL	Not_Applicable
TCGA-ZU-A8S4	TCGA-ZU-A8S4-01	CHOL	Not_Applicable
TCGA-3L-AA1B	TCGA-3L-AA1B-01	COAD	CIN
TCGA-4N-A93T	TCGA-4N-A93T-01	COAD	CIN
TCGA-4T-AA8H	TCGA-4T-AA8H-01	COAD	CIN
TCGA-5M-AAT4	TCGA-5M-AAT4-01	COAD	CIN
TCGA-5M-AAT5	TCGA-5M-AAT5-01	COAD	CIN
TCGA-5M-AAT6	TCGA-5M-AAT6-01	COAD	MSI
TCGA-5M-AATA	TCGA-5M-AATA-01	COAD	CIN
TCGA-5M-AATE	TCGA-5M-AATE-01	COAD	CIN
TCGA-A6-2671	TCGA-A6-2671-01	COAD	CIN
TCGA-A6-2675	TCGA-A6-2675-01	COAD	CIN
TCGA-A6-2681	TCGA-A6-2681-01	COAD	CIN
TCGA-A6-2685	TCGA-A6-2685-01	COAD	CIN
TCGA-A6-2686	TCGA-A6-2686-01	COAD	MSI
TCGA-A6-3807	TCGA-A6-3807-01	COAD	CIN
TCGA-A6-4105	TCGA-A6-4105-01	COAD	CIN
TCGA-A6-4107	TCGA-A6-4107-01	COAD	CIN
TCGA-A6-5657	TCGA-A6-5657-01	COAD	CIN
TCGA-A6-5660	TCGA-A6-5660-01	COAD	CIN
TCGA-A6-5661	TCGA-A6-5661-01	COAD	MSI
TCGA-A6-5662	TCGA-A6-5662-01	COAD	CIN
TCGA-A6-5664	TCGA-A6-5664-01	COAD	GS
TCGA-A6-5665	TCGA-A6-5665-01	COAD	MSI
TCGA-A6-5666	TCGA-A6-5666-01	COAD	CIN
TCGA-A6-5667	TCGA-A6-5667-01	COAD	CIN
TCGA-A6-6137	TCGA-A6-6137-01	COAD	CIN
TCGA-A6-6138	TCGA-A6-6138-01	COAD	CIN
TCGA-A6-6142	TCGA-A6-6142-01	COAD	CIN
TCGA-A6-6648	TCGA-A6-6648-01	COAD	CIN
TCGA-A6-6649	TCGA-A6-6649-01	COAD	CIN
TCGA-A6-6651	TCGA-A6-6651-01	COAD	CIN
TCGA-A6-6652	TCGA-A6-6652-01	COAD	CIN
TCGA-A6-6653	TCGA-A6-6653-01	COAD	MSI
TCGA-A6-6654	TCGA-A6-6654-01	COAD	CIN
TCGA-A6-6782	TCGA-A6-6782-01	COAD	CIN
TCGA-A6-A565	TCGA-A6-A565-01	COAD	MSI
TCGA-A6-A566	TCGA-A6-A566-01	COAD	GS
TCGA-A6-A567	TCGA-A6-A567-01	COAD	CIN
TCGA-A6-A56B	TCGA-A6-A56B-01	COAD	CIN
TCGA-AA-3489	TCGA-AA-3489-01	COAD	CIN
TCGA-AA-3492	TCGA-AA-3492-01	COAD	MSI
TCGA-AA-3496	TCGA-AA-3496-01	COAD	CIN
TCGA-AA-3502	TCGA-AA-3502-01	COAD	GS
TCGA-AA-3506	TCGA-AA-3506-01	COAD	GS
TCGA-AA-3510	TCGA-AA-3510-01	COAD	POLE
TCGA-AA-3511	TCGA-AA-3511-01	COAD	CIN
TCGA-AA-3655	TCGA-AA-3655-01	COAD	CIN
TCGA-AA-3660	TCGA-AA-3660-01	COAD	CIN
TCGA-AA-3663	TCGA-AA-3663-01	COAD	MSI
TCGA-AA-3664	TCGA-AA-3664-01	COAD	CIN
TCGA-AA-3666	TCGA-AA-3666-01	COAD	CIN
TCGA-AA-3667	TCGA-AA-3667-01	COAD	CIN
TCGA-AA-3673	TCGA-AA-3673-01	COAD	CIN
TCGA-AA-3678	TCGA-AA-3678-01	COAD	CIN
TCGA-AA-3679	TCGA-AA-3679-01	COAD	CIN
TCGA-AA-3680	TCGA-AA-3680-01	COAD	CIN
TCGA-AA-3681	TCGA-AA-3681-01	COAD	CIN
TCGA-AA-3684	TCGA-AA-3684-01	COAD	GS
TCGA-AA-3685	TCGA-AA-3685-01	COAD	CIN
TCGA-AA-3688	TCGA-AA-3688-01	COAD	CIN
TCGA-AA-3692	TCGA-AA-3692-01	COAD	CIN
TCGA-AA-3693	TCGA-AA-3693-01	COAD	CIN
TCGA-AA-3696	TCGA-AA-3696-01	COAD	GS
TCGA-AA-3712	TCGA-AA-3712-01	COAD	CIN
TCGA-AA-3713	TCGA-AA-3713-01	COAD	MSI
TCGA-AA-3715	TCGA-AA-3715-01	COAD	MSI
TCGA-AA-3811	TCGA-AA-3811-01	COAD	MSI
TCGA-AA-3812	TCGA-AA-3812-01	COAD	CIN
TCGA-AA-3814	TCGA-AA-3814-01	COAD	CIN
TCGA-AA-3818	TCGA-AA-3818-01	COAD	GS
TCGA-AA-3819	TCGA-AA-3819-01	COAD	CIN
TCGA-AA-3821	TCGA-AA-3821-01	COAD	MSI
TCGA-AA-3831	TCGA-AA-3831-01	COAD	GS
TCGA-AA-3833	TCGA-AA-3833-01	COAD	MSI
TCGA-AA-3837	TCGA-AA-3837-01	COAD	CIN
TCGA-AA-3842	TCGA-AA-3842-01	COAD	CIN
TCGA-AA-3844	TCGA-AA-3844-01	COAD	CIN
TCGA-AA-3845	TCGA-AA-3845-01	COAD	MSI
TCGA-AA-3846	TCGA-AA-3846-01	COAD	CIN
TCGA-AA-3848	TCGA-AA-3848-01	COAD	CIN
TCGA-AA-3850	TCGA-AA-3850-01	COAD	GS
TCGA-AA-3851	TCGA-AA-3851-01	COAD	CIN
TCGA-AA-3852	TCGA-AA-3852-01	COAD	GS
TCGA-AA-3854	TCGA-AA-3854-01	COAD	GS
TCGA-AA-3855	TCGA-AA-3855-01	COAD	GS
TCGA-AA-3856	TCGA-AA-3856-01	COAD	CIN
TCGA-AA-3858	TCGA-AA-3858-01	COAD	CIN
TCGA-AA-3864	TCGA-AA-3864-01	COAD	MSI
TCGA-AA-3866	TCGA-AA-3866-01	COAD	CIN
TCGA-AA-3867	TCGA-AA-3867-01	COAD	CIN
TCGA-AA-3875	TCGA-AA-3875-01	COAD	CIN
TCGA-AA-3877	TCGA-AA-3877-01	COAD	MSI
TCGA-AA-3947	TCGA-AA-3947-01	COAD	MSI
TCGA-AA-3949	TCGA-AA-3949-01	COAD	MSI
TCGA-AA-3950	TCGA-AA-3950-01	COAD	GS
TCGA-AA-3952	TCGA-AA-3952-01	COAD	CIN
TCGA-AA-3956	TCGA-AA-3956-01	COAD	CIN
TCGA-AA-3966	TCGA-AA-3966-01	COAD	MSI
TCGA-AA-3968	TCGA-AA-3968-01	COAD	CIN
TCGA-AA-3971	TCGA-AA-3971-01	COAD	CIN
TCGA-AA-3973	TCGA-AA-3973-01	COAD	CIN
TCGA-AA-3975	TCGA-AA-3975-01	COAD	CIN
TCGA-AA-3976	TCGA-AA-3976-01	COAD	CIN
TCGA-AA-3979	TCGA-AA-3979-01	COAD	CIN
TCGA-AA-3982	TCGA-AA-3982-01	COAD	CIN
TCGA-AA-3984	TCGA-AA-3984-01	COAD	POLE
TCGA-AA-3986	TCGA-AA-3986-01	COAD	GS
TCGA-AA-3989	TCGA-AA-3989-01	COAD	CIN
TCGA-AA-3994	TCGA-AA-3994-01	COAD	CIN
TCGA-AA-A010	TCGA-AA-A010-01	COAD	POLE
TCGA-AA-A01P	TCGA-AA-A01P-01	COAD	MSI
TCGA-AA-A01R	TCGA-AA-A01R-01	COAD	MSI
TCGA-AA-A01S	TCGA-AA-A01S-01	COAD	CIN
TCGA-AA-A01T	TCGA-AA-A01T-01	COAD	CIN
TCGA-AA-A01V	TCGA-AA-A01V-01	COAD	GS
TCGA-AA-A01X	TCGA-AA-A01X-01	COAD	CIN
TCGA-AA-A01Z	TCGA-AA-A01Z-01	COAD	CIN
TCGA-AA-A024	TCGA-AA-A024-01	COAD	GS
TCGA-AA-A02E	TCGA-AA-A02E-01	COAD	CIN
TCGA-AA-A02F	TCGA-AA-A02F-01	COAD	CIN
TCGA-AA-A02H	TCGA-AA-A02H-01	COAD	CIN
TCGA-AA-A02O	TCGA-AA-A02O-01	COAD	GS
TCGA-AA-A02Y	TCGA-AA-A02Y-01	COAD	GS
TCGA-AA-A03F	TCGA-AA-A03F-01	COAD	GS
TCGA-AA-A03J	TCGA-AA-A03J-01	COAD	CIN
TCGA-AD-5900	TCGA-AD-5900-01	COAD	MSI
TCGA-AD-6548	TCGA-AD-6548-01	COAD	GS
TCGA-AD-6888	TCGA-AD-6888-01	COAD	CIN
TCGA-AD-6889	TCGA-AD-6889-01	COAD	MSI
TCGA-AD-6890	TCGA-AD-6890-01	COAD	CIN
TCGA-AD-6895	TCGA-AD-6895-01	COAD	MSI
TCGA-AD-6899	TCGA-AD-6899-01	COAD	CIN
TCGA-AD-6901	TCGA-AD-6901-01	COAD	CIN
TCGA-AD-6963	TCGA-AD-6963-01	COAD	CIN
TCGA-AD-6964	TCGA-AD-6964-01	COAD	MSI
TCGA-AD-6965	TCGA-AD-6965-01	COAD	CIN
TCGA-AD-A5EJ	TCGA-AD-A5EJ-01	COAD	MSI
TCGA-AD-A5EK	TCGA-AD-A5EK-01	COAD	CIN
TCGA-AM-5820	TCGA-AM-5820-01	COAD	CIN
TCGA-AM-5821	TCGA-AM-5821-01	COAD	MSI
TCGA-AU-3779	TCGA-AU-3779-01	COAD	CIN
TCGA-AU-6004	TCGA-AU-6004-01	COAD	MSI
TCGA-AY-4070	TCGA-AY-4070-01	COAD	CIN
TCGA-AY-4071	TCGA-AY-4071-01	COAD	CIN
TCGA-AY-5543	TCGA-AY-5543-01	COAD	CIN
TCGA-AY-6196	TCGA-AY-6196-01	COAD	CIN
TCGA-AY-6197	TCGA-AY-6197-01	COAD	MSI
TCGA-AY-6386	TCGA-AY-6386-01	COAD	GS
TCGA-AY-A54L	TCGA-AY-A54L-01	COAD	CIN
TCGA-AY-A69D	TCGA-AY-A69D-01	COAD	CIN
TCGA-AY-A71X	TCGA-AY-A71X-01	COAD	GS
TCGA-AY-A8YK	TCGA-AY-A8YK-01	COAD	CIN
TCGA-AZ-4308	TCGA-AZ-4308-01	COAD	CIN
TCGA-AZ-4315	TCGA-AZ-4315-01	COAD	POLE
TCGA-AZ-4323	TCGA-AZ-4323-01	COAD	GS
TCGA-AZ-4614	TCGA-AZ-4614-01	COAD	CIN
TCGA-AZ-4615	TCGA-AZ-4615-01	COAD	MSI
TCGA-AZ-4616	TCGA-AZ-4616-01	COAD	CIN
TCGA-AZ-4681	TCGA-AZ-4681-01	COAD	CIN
TCGA-AZ-4682	TCGA-AZ-4682-01	COAD	CIN
TCGA-AZ-5403	TCGA-AZ-5403-01	COAD	CIN
TCGA-AZ-5407	TCGA-AZ-5407-01	COAD	GS
TCGA-AZ-6598	TCGA-AZ-6598-01	COAD	MSI
TCGA-AZ-6599	TCGA-AZ-6599-01	COAD	GS
TCGA-AZ-6600	TCGA-AZ-6600-01	COAD	CIN
TCGA-AZ-6603	TCGA-AZ-6603-01	COAD	CIN
TCGA-AZ-6605	TCGA-AZ-6605-01	COAD	CIN
TCGA-AZ-6606	TCGA-AZ-6606-01	COAD	CIN
TCGA-CA-5254	TCGA-CA-5254-01	COAD	CIN
TCGA-CA-5255	TCGA-CA-5255-01	COAD	CIN
TCGA-CA-5256	TCGA-CA-5256-01	COAD	CIN
TCGA-CA-5796	TCGA-CA-5796-01	COAD	GS
TCGA-CA-5797	TCGA-CA-5797-01	COAD	CIN
TCGA-CA-6715	TCGA-CA-6715-01	COAD	CIN
TCGA-CA-6716	TCGA-CA-6716-01	COAD	CIN
TCGA-CA-6717	TCGA-CA-6717-01	COAD	POLE
TCGA-CA-6718	TCGA-CA-6718-01	COAD	POLE
TCGA-CA-6719	TCGA-CA-6719-01	COAD	CIN
TCGA-CK-4947	TCGA-CK-4947-01	COAD	GS
TCGA-CK-4948	TCGA-CK-4948-01	COAD	CIN
TCGA-CK-4950	TCGA-CK-4950-01	COAD	GS
TCGA-CK-4951	TCGA-CK-4951-01	COAD	MSI
TCGA-CK-4952	TCGA-CK-4952-01	COAD	CIN
TCGA-CK-5912	TCGA-CK-5912-01	COAD	CIN
TCGA-CK-5913	TCGA-CK-5913-01	COAD	MSI
TCGA-CK-5914	TCGA-CK-5914-01	COAD	CIN
TCGA-CK-5915	TCGA-CK-5915-01	COAD	CIN
TCGA-CK-5916	TCGA-CK-5916-01	COAD	MSI
TCGA-CK-6746	TCGA-CK-6746-01	COAD	MSI
TCGA-CK-6747	TCGA-CK-6747-01	COAD	GS
TCGA-CK-6748	TCGA-CK-6748-01	COAD	CIN
TCGA-CK-6751	TCGA-CK-6751-01	COAD	GS
TCGA-CM-4743	TCGA-CM-4743-01	COAD	MSI
TCGA-CM-4744	TCGA-CM-4744-01	COAD	CIN
TCGA-CM-4746	TCGA-CM-4746-01	COAD	MSI
TCGA-CM-4747	TCGA-CM-4747-01	COAD	CIN
TCGA-CM-4750	TCGA-CM-4750-01	COAD	CIN
TCGA-CM-4751	TCGA-CM-4751-01	COAD	CIN
TCGA-CM-4752	TCGA-CM-4752-01	COAD	CIN
TCGA-CM-5341	TCGA-CM-5341-01	COAD	CIN
TCGA-CM-5344	TCGA-CM-5344-01	COAD	CIN
TCGA-CM-5348	TCGA-CM-5348-01	COAD	CIN
TCGA-CM-5349	TCGA-CM-5349-01	COAD	CIN
TCGA-CM-5860	TCGA-CM-5860-01	COAD	CIN
TCGA-CM-5861	TCGA-CM-5861-01	COAD	MSI
TCGA-CM-5862	TCGA-CM-5862-01	COAD	CIN
TCGA-CM-5863	TCGA-CM-5863-01	COAD	GS
TCGA-CM-5864	TCGA-CM-5864-01	COAD	CIN
TCGA-CM-5868	TCGA-CM-5868-01	COAD	CIN
TCGA-CM-6161	TCGA-CM-6161-01	COAD	GS
TCGA-CM-6162	TCGA-CM-6162-01	COAD	MSI
TCGA-CM-6163	TCGA-CM-6163-01	COAD	CIN
TCGA-CM-6164	TCGA-CM-6164-01	COAD	CIN
TCGA-CM-6165	TCGA-CM-6165-01	COAD	CIN
TCGA-CM-6166	TCGA-CM-6166-01	COAD	CIN
TCGA-CM-6167	TCGA-CM-6167-01	COAD	CIN
TCGA-CM-6168	TCGA-CM-6168-01	COAD	GS
TCGA-CM-6169	TCGA-CM-6169-01	COAD	CIN
TCGA-CM-6170	TCGA-CM-6170-01	COAD	CIN
TCGA-CM-6171	TCGA-CM-6171-01	COAD	MSI
TCGA-CM-6172	TCGA-CM-6172-01	COAD	CIN
TCGA-CM-6674	TCGA-CM-6674-01	COAD	MSI
TCGA-CM-6675	TCGA-CM-6675-01	COAD	CIN
TCGA-CM-6676	TCGA-CM-6676-01	COAD	CIN
TCGA-CM-6677	TCGA-CM-6677-01	COAD	CIN
TCGA-CM-6678	TCGA-CM-6678-01	COAD	CIN
TCGA-CM-6679	TCGA-CM-6679-01	COAD	CIN
TCGA-CM-6680	TCGA-CM-6680-01	COAD	CIN
TCGA-D5-5537	TCGA-D5-5537-01	COAD	CIN
TCGA-D5-5538	TCGA-D5-5538-01	COAD	CIN
TCGA-D5-5539	TCGA-D5-5539-01	COAD	CIN
TCGA-D5-5540	TCGA-D5-5540-01	COAD	CIN
TCGA-D5-5541	TCGA-D5-5541-01	COAD	CIN
TCGA-D5-6529	TCGA-D5-6529-01	COAD	CIN
TCGA-D5-6530	TCGA-D5-6530-01	COAD	MSI
[truncated: 7,127 more rows]

## Sheet: Disease codes
TCGA disease codes:
AML	Acute Myeloid Leukemia
ACC	Adrenocortical carcinoma
BRCA	Breast cancer
CESC	Cervical cancer
KICH	Chromophobe renal cell carcinoma
KIRC	Clear cell kidney carcinoma
COAD	Colon adenocarcinoma
READ	Rectal adenocarcinoma
SKCM	Cutaneous melanoma
DLBC	Diffuse large B-cell lymphoma
GBM	Glioblastoma multiforme
HNSC	Head and neck squamous cell carcinoma
LIHC	Liver hepatocellular carcinoma
LGG	Lower Grade Glioma
LUAD	Lung adenocarcinoma
LUSC	Lung squamous cell carcinoma
OV	Ovarian serous cystadenocarcinoma
KIRP	Papillary kidney carcinoma
THCA	Papillary thyroid carcinoma
STAD	Stomach adenocarcinoma
PRAD	Prostate adenocarcinoma
BLCA	Urothelial bladder cancer
UCS	Uterine carcinosarcoma
UCEC	Uterine corpus endometrial carcinoma
ESCA	Esophageal cancer
PCPG	Pheochromocytoma & Paraganglioma
PAAD	Pancreatic ductal adenocarcinoma
MESO	Mesothelioma
UVM	Uveal melanoma
SARC	Sarcoma
CHOL	Cholangiocarcinoma
TGCT	Testicular germ cell cancer
THYM	Thymoma
Aggregated disease codes:
STES	Stomach and esophageal cancer
CRC	Colorectal cancer
Other abbreviations:
EBV	Epstein-Barr Virus
HPV	Human Papillomavirus
DDLPS	Dedifferentiated liposarcoma
LMS	Leiomyosarcoma
MFS/UPS	Myxofibrosarcoma/Undifferentiated Pleomorphic Sarcoma
ESCC	Esophageal Squamous Cell Carcinoma
GS	Genomically Stable
CIN	Chromosomal Instability
MSI	Microsatellite Instability
