# Supplementary material for: Pan-cancer analysis reveals signal transducer and activator of transcription (STAT) gene family as biomarkers for prognostic prediction and therapeutic guidance
Source: Front Genet. 2023 Mar 9;14:1120500. doi: 10.3389/fgene.2023.1120500 (PMC10034013; doi:10.3389/fgene.2023.1120500)
Supplement: Supplementary file 2 [file DataSheet1.ZIP › Source data/alteration/NIHMS957693-supplement-7 - ╕▒▒╛.xlsx]

## Sheet: Cell Cycle
Supplemental Table S3: Curated pathway templates
Gene	Aliases Used	OG/TSG	MutSig	GISTIC amp	GISTIC del	Hotspots (AA #)	3D Hotspots (AA #)	OncoKB copy-number	OncoKB mutations	OQL all copy	OQL filtered copy	OQL filtered mut	OQL for GAM
CDKN1A		TSG	1			M1	-	HOMDEL	truncating mutations, p.M1		HOMDEL	MUT=TRUNC MUT=M1	CDKN1A: HOMDEL MUT=TRUNC MUT=M1
CDKN1B		TSG	1		COADREAD;GBM;LAML;LGG;PRAD;SARC;pancan	X159_splice, G72	-	HOMDEL	truncating mutations, p.G9W, p.G72D		HOMDEL	MUT=TRUNC MUT=G9W MUT=G72	CDKN1B: HOMDEL MUT=TRUNC MUT=G9W MUT=G72
CDKN2A		TSG	1		ACC;BLCA;CHOL;COAD;COADREAD;DLBC;ESCA;GBM;HNSC;KIRC;KIRP;LIHC;LUAD;LUSC;MESO;PAAD;SKCM;STAD;THYM;pancan	R80, H83, R58, W110, P114, D108, D84, Q50, X51_splice, E88, E120, X153_splice, Y129, P48, N42, S12, D74	-	HOMDEL	truncating mutations, p.M53I, p.H83Y, p.D108Y, p.N71K, p.D84N, p.P114L, p.L32_P41del, p.D84Y, p.A118P, p.D84V, p.D108N, p.V28_E33del, p.A73D, p.R24G, p.G101V, p.T77I, p.E153K, p.Q50H, p.G101W, p.G23R, p.P114T, p.P48Q, p.H83L, p.D84G, p.L16Q, p.P81L, p.H83R, p.Q50R, p.Y129N, p.R80Q, p.V126D, p.R87P, p.N42H, p.D108V, p.P48R, p.P48L, p.E88K, p.G35W, p.R112H, p.D108G, p.S56R, p.H83D, p.H83Q, p.L32_L3…		HOMDEL	MUT=TRUNC MUT=R80 MUT=H83 MUT=R58 MUT=W110 MUT=P114 MUT=D108 MUT=D84 MUT=Q50 MUT=E88 MUT=E120 MUT=Y129 MUT=P48 MUT=N42 MUT=S12 MUT=D74 MUT=M53I MUT=H83Y MUT=D108Y MUT=N71K MUT=D84N MUT=P114L MUT=L32_P41del MUT=D84Y MUT=A118P MUT=D84V MUT=D108N MUT=V28_E33del MUT=A73D MUT=R24G MUT=G101V MUT=T77I MUT=E153K MUT=Q50H MUT=G101W MUT=G23R MUT=P114T MUT=P48Q MUT=H83L MUT=D84G MUT=L16Q MUT=P81L MUT=H83R M…	CDKN2A: HOMDEL MUT=TRUNC MUT=R80 MUT=H83 MUT=R58 MUT=W110 MUT=P114 MUT=D108 MUT=D84 MUT=Q50 MUT=E88 MUT=E120 MUT=Y129 MUT=P48 MUT=N42 MUT=S12 MUT=D74 MUT=M53I MUT=H83Y MUT=D108Y MUT=N71K MUT=D84N MUT=P114L MUT=L32_P41del MUT=D84Y MUT=A118P MUT=D84V MUT=D108N MUT=V28_E33del MUT=A73D MUT=R24G MUT=G101V MUT=T77I MUT=E153K MUT=Q50H MUT=G101W MUT=G23R MUT=P114T MUT=P48Q MUT=H83L MUT=D84G MUT=L16Q MUT=…
CDKN2B		TSG	0		BRCA;GBM;LGG;SARC;pancan	-	-	HOMDEL	truncating mutations		HOMDEL	MUT=TRUNC	CDKN2B: HOMDEL MUT=TRUNC
CDKN2C		TSG	0		GBM;LGG;SARC;	-	R39, Q43, D64, K66, D67, T69, A72, E99, A77	HOMDEL	truncating mutations		HOMDEL	MUT=TRUNC MUT=R39 MUT=Q43 MUT=D64 MUT=K66 MUT=D67 MUT=T69 MUT=A72 MUT=E99 MUT=A77	CDKN2C: HOMDEL MUT=TRUNC MUT=R39 MUT=Q43 MUT=D64 MUT=K66 MUT=D67 MUT=T69 MUT=A72 MUT=E99 MUT=A77
CCND1		OG	1	BLCA;BRCA;CHOL;LIHC;LUAD;SKCM;pancan		P287, T286	S41, K46	AMP	p.E275*, p.P287T, p.L119*, p.E280*, p.V293_D294del, p.P287H, p.C285*, p.T286R, p.T286I, p.E272*, p.P287L, p.P287S, p.T288del, p.C285_D289del, p.T286A, p.V290del, p.P287R, p.X241_splice, p.E273*		AMP	MUT=S41 MUT=K46 MUT=P287 MUT=T286 MUT=E275* MUT=P287T MUT=L119* MUT=E280* MUT=V293_D294del MUT=P287H MUT=C285* MUT=T286R MUT=T286I MUT=E272* MUT=P287L MUT=P287S MUT=T288del MUT=C285_D289del MUT=T286A MUT=V290del MUT=P287R MUT=X241_splice MUT=E273*	CCND1: AMP MUT=S41 MUT=K46 MUT=P287 MUT=T286 MUT=E275* MUT=P287T MUT=L119* MUT=E280* MUT=V293_D294del MUT=P287H MUT=C285* MUT=T286R MUT=T286I MUT=E272* MUT=P287L MUT=P287S MUT=T288del MUT=C285_D289del MUT=T286A MUT=V290del MUT=P287R MUT=X241_splice MUT=E273*
CCND2		OG	0	GBM		-	-	AMP	-		AMP		CCND2: AMP
CCND3		OG	0	LUAD		-	-	AMP	p.T283A		AMP	MUT=T283A	CCND3: AMP MUT=T283A
CCNE1		OG	0	ACC;ESCA;GBM;LIHC;LUAD;LUSC;OV;SARC;STAD;UCEC;pancan		-	-	AMP	-		AMP		CCNE1: AMP
CDK2		OG	0			-	Q113, R122, L124		-			MUT=Q113 MUT=R122 MUT=L124	CDK2: MUT=Q113 MUT=R122 MUT=L124
CDK4		OG	1	ACC;GBM;LGG;SKCM;pancan		R24, K22	K22, A23, R24	AMP	p.R24L, p.K22M, p.R24H, p.R24S, p.R24C, p.K22Q		AMP	MUT=R24 MUT=K22 MUT=A23 MUT=R24L MUT=K22M MUT=R24H MUT=R24S MUT=R24C MUT=K22Q	CDK4: AMP MUT=R24 MUT=K22 MUT=A23 MUT=R24L MUT=K22M MUT=R24H MUT=R24S MUT=R24C MUT=K22Q
CDK6		OG	0	GBM;STAD;pancan		L65	C207, L218, R220, V234, F265	AMP	-		AMP	MUT=L65 MUT=C207 MUT=L218 MUT=R220 MUT=V234 MUT=F265	CDK6: AMP MUT=L65 MUT=C207 MUT=L218 MUT=R220 MUT=V234 MUT=F265
RB1		TSG	1		ACC;BLCA;BRCA;CESC;DLBC;ESCA;GBM;HNSC;LIHC;LUSC;OV;PAAD;SARC;UCEC;UCS;pancan;	X405_splice, R251, R320, X500_splice, X474_splice, R552, X830_splice, X654_splice, X445_splice, X127_splice, R579, X203_splice, X46_splice, X702_splice, X605_splice, X89_splice, R455, X776_splice, R467, R787, R445, X463_splice, Y606, X406_splice	Q702, I703, S751, F755, Y756, S758, M761, Q444, G449, R451	HOMDEL	truncating mutations, p.V654L, p.V654M, p.Q702K, p.S127I, p.R698S, p.R251Q, p.R787Q, p.R552Q, p.R621H, p.S567L		HOMDEL	MUT=TRUNC MUT=V654L MUT=V654M MUT=Q702K MUT=S127I MUT=R698S MUT=R251Q MUT=R787Q MUT=R552Q MUT=R621H MUT=S567L MUT=Q702 MUT=I703 MUT=S751 MUT=F755 MUT=Y756 MUT=S758 MUT=M761 MUT=Q444 MUT=G449 MUT=R451 MUT=R251 MUT=R320 MUT=R552 MUT=R579 MUT=R455 MUT=R467 MUT=R787 MUT=R445 MUT=Y606	RB1: HOMDEL MUT=TRUNC MUT=V654L MUT=V654M MUT=Q702K MUT=S127I MUT=R698S MUT=R251Q MUT=R787Q MUT=R552Q MUT=R621H MUT=S567L MUT=Q702 MUT=I703 MUT=S751 MUT=F755 MUT=Y756 MUT=S758 MUT=M761 MUT=Q444 MUT=G449 MUT=R451 MUT=R251 MUT=R320 MUT=R552 MUT=R579 MUT=R455 MUT=R467 MUT=R787 MUT=R445 MUT=Y606
E2F1		OG	0			-	-		-		AMP		E2F1: AMP
E2F3		OG	0			-	-		-		AMP		E2F3: AMP

## Sheet: HIPPO
Gene	Aliases Used	OG/TSG	MutSig	GISTIC amp	GISTIC del	Hotspots (AA #)	3D Hotspots (AA #)	OncoKB copy-number	OncoKB mutations	OQL all copy	OQL filtered copy	OQL filtered mut	OQL for GAM
STK4	MST1	TSG	0		KIRC;					HOMDEL		MUT=TRUNC	STK4: MUT=TRUNC
STK3	MST2	TSG	0		THCA;					HOMDEL		MUT=TRUNC	STK3: MUT=TRUNC
SAV1		TSG	0		CHOL;LIHC;					HOMDEL	HOMDEL	MUT=TRUNC	SAV1: HOMDEL MUT=TRUNC
LATS1		TSG	0					HOMDEL	truncating mutations	HOMDEL	HOMDEL	MUT=TRUNC	LATS1: HOMDEL MUT=TRUNC
LATS2		TSG	0					HOMDEL	truncating mutations	HOMDEL	HOMDEL	MUT=TRUNC	LATS2: HOMDEL MUT=TRUNC
MOB1A		TSG	0							HOMDEL		MUT=TRUNC	MOB1A: MUT=TRUNC
MOB1B		TSG	0							HOMDEL		MUT=TRUNC	MOB1B: MUT=TRUNC
YAP1		OG	0	CESC				AMP		AMP	AMP		YAP1: AMP
WWTR1	TAZ	OG	0							AMP
TEAD1		OG	0							AMP
TEAD2		OG	0				A84, R85, I87, R95, R97			AMP		MUT=A84 MUT=R85 MUT=I87 MUT=R95 MUT=R97	TEAD2: MUT=A84 MUT=R85 MUT=I87 MUT=R95 MUT=R97
TEAD3		OG	0							AMP
TEAD4		OG	0							AMP
PTPN14		TSG	0		KIRC;OV;PCPG;					HOMDEL	HOMDEL	MUT=TRUNC	PTPN14: HOMDEL MUT=TRUNC
NF2		TSG	0		KIRP;MESO			HOMDEL	truncating mutations	HOMDEL	HOMDEL	MUT=TRUNC	NF2: HOMDEL MUT=TRUNC
WWC1	KIBRA	TSG	0							HOMDEL		MUT=TRUNC	WWC1: MUT=TRUNC
TAOK1		TSG	0							HOMDEL		MUT=TRUNC	TAOK1: MUT=TRUNC
TAOK2		TSG	0		DLBC;					HOMDEL		MUT=TRUNC	TAOK2: MUT=TRUNC
TAOK3		TSG	0							HOMDEL		MUT=TRUNC	TAOK3: MUT=TRUNC
CRB1		TSG	0							HOMDEL		MUT=TRUNC	CRB1: MUT=TRUNC
CRB2		TSG	0							HOMDEL		MUT=TRUNC	CRB2: MUT=TRUNC
CRB3		TSG	0							HOMDEL		MUT=TRUNC	CRB3: MUT=TRUNC
LLGL1		TSG	0							HOMDEL
LLGL2		TSG	0							HOMDEL
HMCN1		TSG	0							HOMDEL
SCRIB		Unknown	0							-
HIPK2		OG	0	SKCM;						AMP
FAT1		TSG	1		HNSC;LUSC;pancan	R1627		HOMDEL	truncating mutations, p.A4419T, p.R1627Q	HOMDEL	HOMDEL	MUT=TRUNC MUT=R1627 MUT=A4419T	FAT1: HOMDEL MUT=TRUNC MUT=R1627 MUT=A4419T
FAT2		TSG	0							HOMDEL		MUT=TRUNC	FAT2: MUT=TRUNC
FAT3		TSG	0							HOMDEL		MUT=TRUNC	FAT3: MUT=TRUNC
FAT4		TSG	0							HOMDEL		MUT=TRUNC	FAT4: MUT=TRUNC
DCHS1		TSG	0							HOMDEL		MUT=TRUNC	DCHS1: MUT=TRUNC
DCHS2		TSG	0							HOMDEL		MUT=TRUNC	DCHS2: MUT=TRUNC
CSNK1E		TSG	0							HOMDEL		MUT=TRUNC	CSNK1E: MUT=TRUNC
CSNK1D		TSG	0	UVM;						HOMDEL		MUT=TRUNC	CSNK1D: MUT=TRUNC
AJUBA		OG	1							AMP
LIMD1		OG	0		KIRC;					AMP
WTIP		OG	0							AMP

## Sheet: MYC
Gene	Aliases Used	OG/TSG	MutSig	GISTIC amp	GISTIC del	Hotspots (AA #)	3D Hotspots (AA #)	OncoKB copy-number	OncoKB mutations	OQL all copy	OQL filtered copy	OQL filtered mut	OQL for GAM
MAX		TSG	0			R60, H28	-		p.R60Q, p.H28R	HOMDEL		MUT=TRUNC MUT=R60Q MUT=H28R MUT=R60 MUT=H28	MAX: MUT=TRUNC MUT=R60Q MUT=H28R MUT=R60 MUT=H28
MGA		TSG	1		CESC;COADREAD;OV;pancan;	R1242	-	HOMDEL	Truncating mutations	HOMDEL	HOMDEL	MUT=TRUNC MUT=R1242	MGA: HOMDEL MUT=TRUNC MUT=R1242
MLX		TSG	0			-	-			HOMDEL		MUT=TRUNC	MLX: MUT=TRUNC
MLXIP		OG	0			-	-			AMP
MLXIPL		OG	0			-	-			AMP
MNT		TSG	0			-	-			HOMDEL		MUT=TRUNC	MNT: MUT=TRUNC
MXD1			0			-	-			-
MXD3			0	KIRC;KIRP;		-	-			-
MXD4			0			-	-			-
MXI1		TSG	0			-	-		-	HOMDEL		MUT=TRUNC	MXI1: MUT=TRUNC
MYC		OG	0	BRCA;CESC;ESCA;GBM;OV;PAAD;STAD;UCEC;pancan	THCA;	P74, S161	-	AMP	p.P74L, p.S161L, p.P74T, p.S298del, p.P74S	AMP	AMP	MUT=P74 MUT=S161 MUT=P74L MUT=S161L MUT=P74T MUT=S298del MUT=P74S	MYC: AMP MUT=P74 MUT=S161 MUT=P74L MUT=S161L MUT=P74T MUT=S298del MUT=P74S
MYCL	MYCL1	OG	0			-	-		-	AMP
MYCN		OG	1	GBM;LGG;UCEC;		P44	-	AMP	p.P44H, p.P44L	AMP	AMP	MUT=P44	MYCN: AMP MUT=P44

## Sheet: NOTCH
Gene	Aliases Used	OG/TSG	MutSig	GISTIC amp	GISTIC del	Hotspots (AA #)	3D Hotspots (AA #)	OncoKB copy-number	OncoKB mutations	OQL all copy	OQL filtered copy	OQL filtered mut	OQL for GAM
ARRDC1		OG	0	LGG;							AMP		ARRDC1: AMP
CNTN6		TSG	0		OV;pancan;						HOMDEL	MUT=TRUNC	CNTN6: HOMDEL MUT=TRUNC
CREBBP		TSG	1		BLCA;LUSC;OV;UCEC;	R1446, Y1503, D1435, Y1450, W1502, W1472, I1431	S1778, A1782, R1786, V1802, T396, A410, I416	HOMDEL	truncating mutations, p.R1446H, p.Y1450D, p.W1472C, p.D1435Y, p.R1446C, p.Y1450C, p.S1680del, p.S1436N, p.D1435H, p.S1436R, p.I1431V, p.R1446L, p.Y1503C, p.D1435G		HOMDEL	MUT=TRUNC MUT=S1778 MUT=A1782 MUT=R1786 MUT=V1802 MUT=T396 MUT=A410 MUT=I416 MUT=R1446 MUT=Y1503 MUT=D1435 MUT=Y1450 MUT=W1502 MUT=W1472 MUT=I1431 MUT=R1446H MUT=Y1450D MUT=W1472C MUT=D1435Y MUT=R1446C MUT=Y1450C MUT=S1680del MUT=S1436N MUT=D1435H MUT=S1436R MUT=I1431V MUT=R1446L MUT=Y1503C MUT=D1435G	CREBBP: HOMDEL MUT=TRUNC MUT=S1778 MUT=A1782 MUT=R1786 MUT=V1802 MUT=T396 MUT=A410 MUT=I416 MUT=R1446 MUT=Y1503 MUT=D1435 MUT=Y1450 MUT=W1502 MUT=W1472 MUT=I1431 MUT=R1446H MUT=Y1450D MUT=W1472C MUT=D1435Y MUT=R1446C MUT=Y1450C MUT=S1680del MUT=S1436N MUT=D1435H MUT=S1436R MUT=I1431V MUT=R1446L MUT=Y1503C MUT=D1435G
EP300		TSG	1	SKCM;		D1399, Y1414, W1466, Y1467, X1429_splice, C1164, H1451, X1539_splice, Q1455	Y1397, L1398, D1399, Y1446, R1627, H1451, P1452, Q1455	HOMDEL	truncating mutations, p.D1399N, p.Y1414C, p.Y1467F, p.R1627W, p.H1451R, p.C1164Y, p.W1466L, p.H1451P, p.W1466C, p.P1502L, p.C1164R, p.D1399Y, p.Q1455R, p.Y1467S, p.Q1455H, p.C1385Y, p.Y1414D, p.R1627G		HOMDEL	MUT=TRUNC MUT=Y1397 MUT=L1398 MUT=D1399 MUT=Y1446 MUT=R1627 MUT=H1451 MUT=P1452 MUT=Q1455 MUT=Y1414 MUT=W1466 MUT=Y1467 MUT=X1429_splice MUT=C1164 MUT=X1539_splice MUT=D1399N MUT=Y1414C MUT=Y1467F MUT=R1627W MUT=H1451R MUT=C1164Y MUT=W1466L MUT=H1451P MUT=W1466C MUT=P1502L MUT=C1164R MUT=D1399Y MUT=Q1455R MUT=Y1467S MUT=Q1455H MUT=C1385Y MUT=Y1414D MUT=R1627G	EP300: HOMDEL MUT=TRUNC MUT=Y1397 MUT=L1398 MUT=D1399 MUT=Y1446 MUT=R1627 MUT=H1451 MUT=P1452 MUT=Q1455 MUT=Y1414 MUT=W1466 MUT=Y1467 MUT=X1429_splice MUT=C1164 MUT=X1539_splice MUT=D1399N MUT=Y1414C MUT=Y1467F MUT=R1627W MUT=H1451R MUT=C1164Y MUT=W1466L MUT=H1451P MUT=W1466C MUT=P1502L MUT=C1164R MUT=D1399Y MUT=Q1455R MUT=Y1467S MUT=Q1455H MUT=C1385Y MUT=Y1414D MUT=R1627G
HES1	HES-1	TSG	0				R35, E43, K44, R46					MUT=TRUNC MUT=R35 MUT=E43 MUT=K44 MUT=R46	HES1: MUT=TRUNC MUT=R35 MUT=E43 MUT=K44 MUT=R46
HES2	HES-2	TSG	0		TGCT;						HOMDEL	MUT=TRUNC	HES2: HOMDEL MUT=TRUNC
HES3	HES-3	TSG	0		TGCT;						HOMDEL	MUT=TRUNC	HES3: HOMDEL MUT=TRUNC
HES4	HES-4	TSG	0	TGCT;	LIHC;OV;TGCT;UVM;						HOMDEL	MUT=TRUNC	HES4: HOMDEL MUT=TRUNC
HES5	HES-5	TSG	0	TGCT;	LIHC;OV;TGCT;UVM;						HOMDEL	MUT=TRUNC	HES5: HOMDEL MUT=TRUNC
HEY1	HEY-1	TSG	0		THCA;						HOMDEL	MUT=TRUNC	HEY1: HOMDEL MUT=TRUNC
HEY2	HEY-2	TSG	0									MUT=TRUNC	HEY2: MUT=TRUNC
HEYL		TSG	0									MUT=TRUNC	HEYL: MUT=TRUNC
KAT2B		TSG	0		KIRC;						HOMDEL	MUT=TRUNC	KAT2B: HOMDEL MUT=TRUNC
KDM5A		OG	0	BRCA;ESCA;HNSC;LUSC;pancan;				AMP			AMP		KDM5A: AMP
NOTCH1		TSG	1		HNSC;	R365, C440, E455, I471	E455, C456, P460, C461, A465, C467, L468, D469, A2019, D2020, A2023, S2030, L2047, G2051	HOMDEL	truncating mutations, p.E455K, p.F357del, p.V1676I, p.D338del, p.C440F, p.C440R, p.C440S, p.Y358del, p.S356del, p.R365C, p.I471T		HOMDEL	MUT=TRUNC MUT=R365 MUT=C440 MUT=E455 MUT=I471 MUT=E455K MUT=F357del MUT=V1676I MUT=D338del MUT=C440F MUT=C440R MUT=C440S MUT=Y358del MUT=S356del MUT=R365C MUT=I471T MUT=C456 MUT=P460 MUT=C461 MUT=A465 MUT=C467 MUT=L468 MUT=D469 MUT=A2019 MUT=D2020 MUT=A2023 MUT=S2030 MUT=L2047 MUT=G2051	NOTCH1: HOMDEL MUT=TRUNC MUT=R365 MUT=C440 MUT=E455 MUT=I471 MUT=E455K MUT=F357del MUT=V1676I MUT=D338del MUT=C440F MUT=C440R MUT=C440S MUT=Y358del MUT=S356del MUT=R365C MUT=I471T MUT=C456 MUT=P460 MUT=C461 MUT=A465 MUT=C467 MUT=L468 MUT=D469 MUT=A2019 MUT=D2020 MUT=A2023 MUT=S2030 MUT=L2047 MUT=G2051
NOTCH2		TSG	0	PAAD;SKCM;	HNSC;	R2400			truncating mutations		HOMDEL	MUT=TRUNC MUT=R2400	NOTCH2: HOMDEL MUT=TRUNC MUT=R2400
NOTCH3		TSG	0	UCS;							HOMDEL	MUT=TRUNC	NOTCH3: HOMDEL MUT=TRUNC
NOTCH4		TSG	0								HOMDEL	MUT=TRUNC	NOTCH4: HOMDEL MUT=TRUNC
NOV		TSG	0		THCA;						HOMDEL	MUT=TRUNC	NOV: HOMDEL MUT=TRUNC
NRARP		OG	0	ESCA;
PSEN2		TSG	0		PCPG;						HOMDEL	MUT=TRUNC	PSEN2: HOMDEL MUT=TRUNC
LFNG			0
ITCH			0
NCSTN			0
SPEN		TSG	1						truncating mutations			MUT = TRUNC	SPEN: MUT = TRUNC
JAG1			0
APH1A			0	TGCT;
FBXW7		TSG	1			R465, R505, R479, R658, R689, R367, S582, Y545, G423, D520, R278, R224, E287, R14, G437, S546, X195_splice, R441, T385, R393	S426, R465, R479, R505, G517, Y545	HOMDEL	truncating mutations, p.R479Q, p.R465H, p.R505G, p.R505S, p.R505C, p.E287Q, p.R479G, p.R441W, p.R689W, p.S582L, p.R505H, p.R465C, p.R658Q, p.Y545C, p.E287V, p.D520Y, p.R14Q, p.D520N, p.G437R, p.R224Q, p.G423V, p.R465L, p.D520E, p.R479L, p.R505L, p.R479P, p.R393Q, p.D520H, p.G423A, p.R441Q, p.R689Q, p.S546L, p.R278Q, p.T385K, p.T385I, p.R465P, p.E287K, p.R465G		HOMDEL	MUT = TRUNC MUT=S426 MUT=R465 MUT=R479 MUT=R505 MUT=G517 MUT=Y545 MUT=R658 MUT=R689 MUT=R367 MUT=S582 MUT=G423 MUT=D520 MUT=R278 MUT=R224 MUT=E287 MUT=R14 MUT=G437 MUT=S546 MUT=X195_splice MUT=R441 MUT=T385 MUT=R393 MUT=R479Q MUT=R465H MUT=R505G MUT=R505S MUT=R505C MUT=E287Q MUT=R479G MUT=R441W MUT=R689W MUT=S582L MUT=R505H MUT=R465C MUT=R658Q MUT=Y545C MUT=E287V MUT=D520Y MUT=R14Q MUT=D520N MUT=…	FBXW7: HOMDEL MUT = TRUNC MUT=S426 MUT=R465 MUT=R479 MUT=R505 MUT=G517 MUT=Y545 MUT=R658 MUT=R689 MUT=R367 MUT=S582 MUT=G423 MUT=D520 MUT=R278 MUT=R224 MUT=E287 MUT=R14 MUT=G437 MUT=S546 MUT=X195_splice MUT=R441 MUT=T385 MUT=R393 MUT=R479Q MUT=R465H MUT=R505G MUT=R505S MUT=R505C MUT=E287Q MUT=R479G MUT=R441W MUT=R689W MUT=S582L MUT=R505H MUT=R465C MUT=R658Q MUT=Y545C MUT=E287V MUT=D520Y MUT=R14Q …
FHL1			0
THBS2	TSP2		0				A685, D698, G699, W700, D718, S726, G683, D687, G692, L723, D1164					MUT=A685 MUT=D698 MUT=G699 MUT=W700 MUT=D718 MUT=S726 MUT=G683 MUT=D687 MUT=G692 MUT=L723 MUT=D1164	THBS2: MUT=A685 MUT=D698 MUT=G699 MUT=W700 MUT=D718 MUT=S726 MUT=G683 MUT=D687 MUT=G692 MUT=L723 MUT=D1164
HDAC2			0
MFAP2			0		BRCA;
CUL1		TSG	0				P419, E420, V461, Q463, K464, R707					MUT = TRUNC MUT=P419 MUT=E420 MUT=V461 MUT=Q463 MUT=K464 MUT=R707	CUL1: MUT = TRUNC MUT=P419 MUT=E420 MUT=V461 MUT=Q463 MUT=K464 MUT=R707
RFNG			0	ACC;UCEC;UVM;
NCOR1		TSG	1		LIHC;				truncating mutations		HOMDEL	MUT = TRUNC	NCOR1: HOMDEL MUT = TRUNC
NCOR2		TSG	0		BRCA;						HOMDEL	MUT = TRUNC	NCOR2: HOMDEL MUT = TRUNC
MFAP5			0
HDAC1		OG	0				R34, R306, V308, C311				MUT=R34 MUT=R306 MUT=V308 MUT=C311		HDAC1: MUT=R34 MUT=R306 MUT=V308 MUT=C311
NUMB			0		KIRP;
JAG2		TSG	0	OV;UCEC;								MUT = TRUNC	JAG2: MUT = TRUNC
MAML3		TSG	0	PCPG;								MUT = TRUNC	MAML3: MUT = TRUNC
MFNG			0
CIR1			0
CNTN1			0
MAML1			0
MAML2			0
NUMBL			0
PSEN1			0
PSENEN			0
RBPJ			0
RBPJL			0
RBX1			0
SAP30			0
SKP1			0
SNW1			0
CTBP1			0		GBM;LUAD;
CTBP2			0		BLCA;KIRC;
ADAM10			0
APH1B			0
ADAM17			0
DLK1	DLK-1		0
DLL1			0
DLL3			0
DLL4			0
DNER		TSG	1									MUT = TRUNC	DNER: MUT = TRUNC
DTX1			0
DTX2			0
DTX3			0
DTX3L			0
DTX4			0
EGFL7			0

## Sheet: NRF2
Gene	Aliases Used	OG/TSG	MutSig	GISTIC amp	GISTIC del	Hotspots (AA #)	3D Hotspots (AA #)	OncoKB copy-number	OncoKB mutations	OQL all copy	OQL filtered copy	OQL filtered mut	OQL for GAM
NFE2L2	NRF2	OG	1	LUSC;pancan;		R34, E79, E82, D29, G31, G81, T80, L30, W24, Q26, D77, I28	D77, E79, T80, G81, E82		p.E35_R42del, p.Q26R, p.A69_D77del, p.R34G, p.G31A, p.R34Q, p.D77G, p.T80K, p.D29H, p.Q26P, p.E79Q, p.R34P, p.F37del, p.D29Y, p.D29N, p.D29G, p.W24C, p.Q26L, p.L30F, p.E82D, p.G81V, p.T80A, p.R34L, p.G31R, p.R42_Q61del, p.G31del, p.T80I, p.G81S, p.G31V, p.E79D, p.E79G, p.W24R, p.E79V, p.E82Q, p.T80P, p.Q26K, p.G81D, p.G81C, p.L30del, p.E79K, p.L30H, p.L30R, p.E82G, p.V32G, p.V32_D38del, p.I28T, p…	AMP	AMP	MUT=D77 MUT=E79 MUT=T80 MUT=G81 MUT=E82 MUT=R34 MUT=D29 MUT=G31 MUT=L30 MUT=W24 MUT=Q26 MUT=I28 MUT=E35_R42del MUT=Q26R MUT=A69_D77del MUT=R34G MUT=G31A MUT=R34Q MUT=D77G MUT=T80K MUT=D29H MUT=Q26P MUT=E79Q MUT=R34P MUT=F37del MUT=D29Y MUT=D29N MUT=D29G MUT=W24C MUT=Q26L MUT=L30F MUT=E82D MUT=G81V MUT=T80A MUT=R34L MUT=G31R MUT=R42_Q61del MUT=G31del MUT=T80I MUT=G81S MUT=G31V MUT=E79D MUT=E79G MU…	NFE2L2: AMP MUT=D77 MUT=E79 MUT=T80 MUT=G81 MUT=E82 MUT=R34 MUT=D29 MUT=G31 MUT=L30 MUT=W24 MUT=Q26 MUT=I28 MUT=E35_R42del MUT=Q26R MUT=A69_D77del MUT=R34G MUT=G31A MUT=R34Q MUT=D77G MUT=T80K MUT=D29H MUT=Q26P MUT=E79Q MUT=R34P MUT=F37del MUT=D29Y MUT=D29N MUT=D29G MUT=W24C MUT=Q26L MUT=L30F MUT=E82D MUT=G81V MUT=T80A MUT=R34L MUT=G31R MUT=R42_Q61del MUT=G31del MUT=T80I MUT=G81S MUT=G31V MUT=E79D…
KEAP1		TSG	1			R260, R470, G480, M110, R272, G333, G417, V155, R320, R601	R415, G429, G430, R459, R460, I461, G476, G477, D479, E488, G523, Y525, G527, G379, G509, F139, I145, V155, A159, D165, V167, R169	HOMDEL	truncating mutations, p.R415H, p.R260L, p.V155F, p.R260Q, p.D422N, p.R320L, p.R272L, p.G186S, p.S243C, p.G333C, p.G423V, p.G333D, p.V155A, p.M110V, p.G333S, p.R470C, p.R470S, p.G417R, p.G417V, p.G417W, p.G480W, p.G430V, p.R320Q, p.G417E, p.R415C, p.R320W, p.R601L, p.R272C, p.C23Y, p.R470H, p.S243F	HOMDEL	HOMDEL	MUT=TRUNC MUT=R260 MUT=R470 MUT=G480 MUT=M110 MUT=R272 MUT=G333 MUT=G417 MUT=V155 MUT=R320 MUT=R601 MUT=R415 MUT=G429 MUT=G430 MUT=R459 MUT=R460 MUT=I461 MUT=G476 MUT=G477 MUT=D479 MUT=E488 MUT=G523 MUT=Y525 MUT=G527 MUT=G379 MUT=G509 MUT=F139 MUT=I145 MUT=A159 MUT=D165 MUT=V167 MUT=R169 MUT=R415H MUT=R260L MUT=V155F MUT=R260Q MUT=D422N MUT=R320L MUT=R272L MUT=G186S MUT=S243C MUT=G333C MUT=G423V …	KEAP1: HOMDEL MUT=TRUNC MUT=R260 MUT=R470 MUT=G480 MUT=M110 MUT=R272 MUT=G333 MUT=G417 MUT=V155 MUT=R320 MUT=R601 MUT=R415 MUT=G429 MUT=G430 MUT=R459 MUT=R460 MUT=I461 MUT=G476 MUT=G477 MUT=D479 MUT=E488 MUT=G523 MUT=Y525 MUT=G527 MUT=G379 MUT=G509 MUT=F139 MUT=I145 MUT=A159 MUT=D165 MUT=V167 MUT=R169 MUT=R415H MUT=R260L MUT=V155F MUT=R260Q MUT=D422N MUT=R320L MUT=R272L MUT=G186S MUT=S243C MUT=G3…
CUL3		TSG	0	PAAD;	LUSC;	M299	-			HOMDEL	HOMDEL	MUT=TRUNC MUT=M299	CUL3: HOMDEL MUT=TRUNC MUT=M299

## Sheet: PI3K
Gene	Aliases Used	OG/TSG	MutSig	GISTIC amp	GISTIC del	Hotspots (AA #)	3D Hotspots (AA #)	OncoKB copy-number	OncoKB mutations	OQL all copy	OQL filtered copy	OQL filtered mut	OQL for GAM
EIF4EBP1	4EBP1	OG	0	LUAD;	THCA;
AKT1		OG	1	GBM;pancan;	;	E17, L52, Q79, D323		AMP	p.E17K, p.E40K, p.D323Y, p.R370C, p.L52R, p.Q79K, p.L52H, p.W80R, p.E49K, p.R23L, p.G311D, p.D323N	AMP	AMP	MUT=E17 MUT=L52 MUT=Q79 MUT=D323 MUT=E17K MUT=E40K MUT=D323Y MUT=R370C MUT=L52R MUT=Q79K MUT=L52H MUT=W80R MUT=E49K MUT=R23L MUT=G311D MUT=D323N	AKT1: AMP MUT=E17 MUT=L52 MUT=Q79 MUT=D323 MUT=E17K MUT=E40K MUT=D323Y MUT=R370C MUT=L52R MUT=Q79K MUT=L52H MUT=W80R MUT=E49K MUT=R23L MUT=G311D MUT=D323N
AKT2		OG	0		;			AMP	p.R170Q, p.I289M, p.R170W, p.R368H, p.H355Y, p.E17K	AMP	AMP	MUT=R170Q MUT=I289M MUT=R170W MUT=R368H MUT=H355Y MUT=E17K	AKT2: AMP MUT=R170Q MUT=I289M MUT=R170W MUT=R368H MUT=H355Y MUT=E17K
AKT3		OG	0		PCPG;	E17		AMP	p.E17K	AMP		MUT=E17	AKT3: MUT=E17
AKT1S1	AKTS1	OG	0	;	;
DEPDC5			0	;	;
DEPTOR		OG	0	;	THCA;
INPP4B		TSG	0	;	;			HOMDEL	truncating mutations		HOMDEL	MUT=TRUNC	INPP4B: HOMDEL MUT=TRUNC
MAPKAP1		OG	0	;	;
MLST8		OG	0	;	;		R221, A223, R248					MUT=R221 MUT=A223 MUT=R248	MLST8: MUT=R221 MUT=A223 MUT=R248
MTOR		OG	1	;	;	S2215, T1977, I2500, F1888, L2427, E1799, C1483, V2006, M2327, A1971, L1460, A1459	A1459, L1460, V1461, Y1463, K1465, M1467, R1480, C1483, A1971, I1973, Y1974, T1977, M1998, V2006		p.L2427Q, p.C1483R, p.E1799K, p.A1971T, p.M2327I, p.S2215Y, p.I2500N, p.Q2223K, p.I2500F, p.T1977K, p.C1483Y, p.Y1463S, p.L1460P, p.T1977R, p.I2500M, p.V2006I, p.T1977I, p.L1433S, p.C1483F, p.A1459P, p.V2006L, p.A1519T, p.F1888L, p.K1452N, p.S2215F, p.E2419K, p.L2427R, p.L2230V			MUT=S2215 MUT=T1977 MUT=I2500 MUT=F1888 MUT=L2427 MUT=E1799 MUT=C1483 MUT=V2006 MUT=M2327 MUT=A1971 MUT=L1460 MUT=A1459 MUT=V1461 MUT=Y1463 MUT=K1465 MUT=M1467 MUT=R1480 MUT=I1973 MUT=Y1974 MUT=M1998 MUT=L2427Q MUT=C1483R MUT=E1799K MUT=A1971T MUT=M2327I MUT=S2215Y MUT=I2500N MUT=Q2223K MUT=I2500F MUT=T1977K MUT=C1483Y MUT=Y1463S MUT=L1460P MUT=T1977R MUT=I2500M MUT=V2006I MUT=T1977I MUT=L1433S M…	MTOR: MUT=S2215 MUT=T1977 MUT=I2500 MUT=F1888 MUT=L2427 MUT=E1799 MUT=C1483 MUT=V2006 MUT=M2327 MUT=A1971 MUT=L1460 MUT=A1459 MUT=V1461 MUT=Y1463 MUT=K1465 MUT=M1467 MUT=R1480 MUT=I1973 MUT=Y1974 MUT=M1998 MUT=L2427Q MUT=C1483R MUT=E1799K MUT=A1971T MUT=M2327I MUT=S2215Y MUT=I2500N MUT=Q2223K MUT=I2500F MUT=T1977K MUT=C1483Y MUT=Y1463S MUT=L1460P MUT=T1977R MUT=I2500M MUT=V2006I MUT=T1977I MUT=L1…
NPRL2		TSG	0	;	KIRC;							MUT=TRUNC	NPRL2: MUT=TRUNC
NPRL3		TSG	0	;	ESCA;LIHC;LUAD;UCS;							MUT=TRUNC	NPRL3: MUT=TRUNC
PDK1		OG	0	;	;
PIK3CA		OG	1	BRCA;KIRC;	;	E545, H1047, E542, N345, Q546, R88, M1043, C420, G118, E726, K111, E453, V344, R93, R108, G106, G1049, Y1021, R38, N1044, E81, C901, G1007, T1025, C378, D350, P104, M1, E365, R115, N107, M1004, E39, C604, P471, D939, T1052, H1065, G364, C90, P539, E970, R357	R38, E39, R88, C90, R93, E545, Q546, E547	AMP	p.E542K, p.N345K, p.E545K, p.L10_M16del, p.M1043V, p.R38H, p.E453_G460delinsDDF, p.E542V, p.E39K, p.E81K, p.R88Q, p.L455_G463del, p.R108H, p.E545A, p.G118D, p.C420R, p.E726K, p.V344M, p.K111R, p.H1047R, p.E545G, p.C90Y, p.R93W, p.Q546K, p.E1012Q, p.P539R, p.R93Q, p.P539S, p.R38L, p.E545Q, p.G106V, p.M1004I, p.C90G, p.D350N, p.M1043I, p.H1047L, p.K111N, p.D350G, p.R38C, p.D1045V, p.R108L, p.E453K,…		AMP	MUT=R38 MUT=E39 MUT=R88 MUT=C90 MUT=R93 MUT=E545 MUT=Q546 MUT=E547 MUT=H1047 MUT=E542 MUT=N345 MUT=M1043 MUT=C420 MUT=G118 MUT=E726 MUT=K111 MUT=E453 MUT=V344 MUT=R108 MUT=G106 MUT=G1049 MUT=Y1021 MUT=N1044 MUT=E81 MUT=C901 MUT=G1007 MUT=T1025 MUT=C378 MUT=D350 MUT=P104 MUT=M1 MUT=E365 MUT=R115 MUT=N107 MUT=M1004 MUT=C604 MUT=P471 MUT=D939 MUT=T1052 MUT=H1065 MUT=G364 MUT=P539 MUT=E970 MUT=R357 M…	PIK3CA: AMP MUT=R38 MUT=E39 MUT=R88 MUT=C90 MUT=R93 MUT=E545 MUT=Q546 MUT=E547 MUT=H1047 MUT=E542 MUT=N345 MUT=M1043 MUT=C420 MUT=G118 MUT=E726 MUT=K111 MUT=E453 MUT=V344 MUT=R108 MUT=G106 MUT=G1049 MUT=Y1021 MUT=N1044 MUT=E81 MUT=C901 MUT=G1007 MUT=T1025 MUT=C378 MUT=D350 MUT=P104 MUT=M1 MUT=E365 MUT=R115 MUT=N107 MUT=M1004 MUT=C604 MUT=P471 MUT=D939 MUT=T1052 MUT=H1065 MUT=G364 MUT=P539 MUT=E97…
PIK3CB		OG	0		;	D1067, E1051, R321		AMP	p.D1067V, p.E1051K, p.D1067A, p.R321Q, p.R48W, p.D1067Y, p.E552K, p.R48L, p.N553S	AMP	AMP	MUT=D1067 MUT=E1051 MUT=R321 MUT=D1067V MUT=E1051K MUT=D1067A MUT=R321Q MUT=R48W MUT=D1067Y MUT=E552K MUT=R48L MUT=N553S	PIK3CB: AMP MUT=D1067 MUT=E1051 MUT=R321 MUT=D1067V MUT=E1051K MUT=D1067A MUT=R321Q MUT=R48W MUT=D1067Y MUT=E552K MUT=R48L MUT=N553S
PIK3R1		TSG	1	;	THCA;	N564, G376, K567, X582_splice, R348, K379, D560, Y452, X475_splice, X434_splice	I559, D560, N564, S565, K567, P568, D569, Y452, K459, L570, Q572, L573, R574, T576, R577, Y580	HOMDEL	truncating mutations, p.G376R, p.L380del, p.D560G, p.K379N, p.I405del, p.K379E, p.R461_E462delinsQ, p.T397_V401del, p.D560H, p.M563_N564delinsI, p.E439del, p.K567E, p.Q455_F456insL, p.E468_Y470dup, p.Y452dup, p.K575_T576dup, p.E468_E469insGLYE, p.L449_K459del, p.E451_Y452del, p.M563_L570delinsI, p.Y452N, p.E462dup, p.R503Q, p.H450del, p.V401_N406del, p.D464_Y467dup, p.K459_S460dup, p.S460_R465dup…		HOMDEL	MUT=TRUNC MUT=N564 MUT=G376 MUT=K567 MUT=X582_splice MUT=R348 MUT=K379 MUT=D560 MUT=Y452 MUT=X475_splice MUT=X434_splice MUT=I559 MUT=S565 MUT=P568 MUT=D569 MUT=K459 MUT=L570 MUT=Q572 MUT=L573 MUT=R574 MUT=T576 MUT=R577 MUT=Y580 MUT=G376R MUT=L380del MUT=D560G MUT=K379N MUT=I405del MUT=K379E MUT=R461_E462delinsQ MUT=T397_V401del MUT=D560H MUT=M563_N564delinsI MUT=E439del MUT=K567E MUT=Q455_F456in…	PIK3R1: HOMDEL MUT=TRUNC MUT=N564 MUT=G376 MUT=K567 MUT=X582_splice MUT=R348 MUT=K379 MUT=D560 MUT=Y452 MUT=X475_splice MUT=X434_splice MUT=I559 MUT=S565 MUT=P568 MUT=D569 MUT=K459 MUT=L570 MUT=Q572 MUT=L573 MUT=R574 MUT=T576 MUT=R577 MUT=Y580 MUT=G376R MUT=L380del MUT=D560G MUT=K379N MUT=I405del MUT=K379E MUT=R461_E462delinsQ MUT=T397_V401del MUT=D560H MUT=M563_N564delinsI MUT=E439del MUT=K567E …
PIK3R2		OG	0		;	G373, D557		AMP	p.D557H, p.G373R, p.N561D, p.D557Y	AMP	AMP	MUT=G373 MUT=D557 MUT=D557H MUT=G373R MUT=N561D MUT=D557Y	PIK3R2: AMP MUT=G373 MUT=D557 MUT=D557H MUT=G373R MUT=N561D MUT=D557Y
PIK3R3		TSG	0	;	;				truncating mutations			MUT=TRUNC	PIK3R3: MUT=TRUNC
PPP2R1A		TSG	1	;	;	P179, R183, S256, R182	P179, R182, R183, D215, Q217, S219, V220, R221, A185, T145, L173, S256, W257, R258, R260, E297, V298, A136, S143, R144, S146, C148, R105		p.W257C, p.P179R, p.R183W, p.S256F, p.W257L, p.P179T, p.S256Y, p.R183Q, p.R182W, p.W257S, p.P179L, p.R183G			MUT=TRUNC MUT=P179 MUT=R183 MUT=S256 MUT=R182 MUT=W257C MUT=P179R MUT=R183W MUT=S256F MUT=W257L MUT=P179T MUT=S256Y MUT=R183Q MUT=R182W MUT=W257S MUT=P179L MUT=R183G MUT=D215 MUT=Q217 MUT=S219 MUT=V220 MUT=R221 MUT=A185 MUT=T145 MUT=L173 MUT=W257 MUT=R258 MUT=R260 MUT=E297 MUT=V298 MUT=A136 MUT=S143 MUT=R144 MUT=S146 MUT=C148 MUT=R105	PPP2R1A: MUT=TRUNC MUT=P179 MUT=R183 MUT=S256 MUT=R182 MUT=W257C MUT=P179R MUT=R183W MUT=S256F MUT=W257L MUT=P179T MUT=S256Y MUT=R183Q MUT=R182W MUT=W257S MUT=P179L MUT=R183G MUT=D215 MUT=Q217 MUT=S219 MUT=V220 MUT=R221 MUT=A185 MUT=T145 MUT=L173 MUT=W257 MUT=R258 MUT=R260 MUT=E297 MUT=V298 MUT=A136 MUT=S143 MUT=R144 MUT=S146 MUT=C148 MUT=R105
PTEN		TSG	1	;	BLCA;BRCA;ESCA;GBM;HNSC;KIRC;LIHC;LUSC;OV;PRAD;SARC;SKCM;UCEC;pancan;	R130, R233, R173, X70_splice, C136, G132, D92, X343_splice, Y68, X212_splice, H93, Y27, G127, X268_splice, G129, A126, C105, C124, R335, G165, X85_splice, Q171, Y155, X342_splice, M35, S170, Y178, D24, Y336, P38, Y16, Y346, Y177, W111, C71, L140, L146, H61, L247, G251, T277, L320, X267_splice, I67, I101, W274, Y65	A34, M35, L70, H123, C124, G127, K128, G129, R130, T131, G132, M134, I135, C136, Y155, D24, L25, I33, G36, P38, N48, A121, A126, R159, K125, C71, I28, L152, G165, V166, H93, P95, T167, S170, Q171, R173, V175, P96, I101, F104, C105, Y138, V45, I67, Y68, Y27	HOMDEL	truncating mutations, p.T131A, p.T277I, p.C136R, p.T167S, p.G36E, p.G132D, p.D92E, p.R159K, p.R130G, p.D107H, p.C105Y, p.R173H, p.R173C, p.G44D, p.R159S, p.I101T, p.Y177S, p.Y177C, p.S170N, p.H123Y, p.G36R, p.R15K, p.V85F, p.D92Y, p.K128Q, p.H93R, p.L70H, p.A126V, p.R130Q, p.G165E, p.T131N, p.Y178C, p.N276S, p.W274S, p.W274C, p.C136Y, p.C71Y, p.L42V, p.F341V, p.C105R, p.D107Y, p.G129E, p.D92V, p.…	HOMDEL	HOMDEL	MUT=TRUNC MUT=A34 MUT=M35 MUT=L70 MUT=H123 MUT=C124 MUT=G127 MUT=K128 MUT=G129 MUT=R130 MUT=T131 MUT=G132 MUT=M134 MUT=I135 MUT=C136 MUT=Y155 MUT=D24 MUT=L25 MUT=I33 MUT=G36 MUT=P38 MUT=N48 MUT=A121 MUT=A126 MUT=R159 MUT=K125 MUT=C71 MUT=I28 MUT=L152 MUT=G165 MUT=V166 MUT=H93 MUT=P95 MUT=T167 MUT=S170 MUT=Q171 MUT=R173 MUT=V175 MUT=P96 MUT=I101 MUT=F104 MUT=C105 MUT=Y138 MUT=V45 MUT=I67 MUT=Y68 M…	PTEN: HOMDEL MUT=TRUNC MUT=A34 MUT=M35 MUT=L70 MUT=H123 MUT=C124 MUT=G127 MUT=K128 MUT=G129 MUT=R130 MUT=T131 MUT=G132 MUT=M134 MUT=I135 MUT=C136 MUT=Y155 MUT=D24 MUT=L25 MUT=I33 MUT=G36 MUT=P38 MUT=N48 MUT=A121 MUT=A126 MUT=R159 MUT=K125 MUT=C71 MUT=I28 MUT=L152 MUT=G165 MUT=V166 MUT=H93 MUT=P95 MUT=T167 MUT=S170 MUT=Q171 MUT=R173 MUT=V175 MUT=P96 MUT=I101 MUT=F104 MUT=C105 MUT=Y138 MUT=V45 MUT=…
RHEB		OG	1	;	;	Y35		AMP	p.Y35C, p.Y35N		AMP	MUT=Y35	RHEB: AMP MUT=Y35
RICTOR		OG	0		THCA;THCA;	S1101		AMP	p.S1101L	AMP	AMP	MUT=S1101	RICTOR: AMP MUT=S1101
RPTOR		OG	0	SKCM;	;	R139			p.R139H		AMP	MUT=R139	RPTOR: AMP MUT=R139
RPS6		OG	0	;	;
RPS6KB1		OG	0	;	;		L94, R95, Q389					MUT=L94 MUT=R95 MUT=Q389	RPS6KB1: MUT=L94 MUT=R95 MUT=Q389
STK11		TSG	1	;	HNSC;	E223, X155_splice, X245_splice, D194, S216, G242, Q220, X288_splice, X97_splice, H174, E165, P221, K84, P179, W239, G251, X125_splice, G196, X200_splice		HOMDEL	truncating mutations, p.G251V, p.D176A, p.D194Y, p.S216F, p.G242W, p.K78N, p.G251R, p.W239C, p.K78E, p.L245F, p.D194H, p.M136K, p.M136I, p.M1?, p.G155E, p.D194N, p.G251C, p.P179Q, p.G163S, p.G196V, p.P221L, p.G242V, p.P179R, p.R304W		HOMDEL	MUT=TRUNC MUT=E223 MUT=X155_splice MUT=X245_splice MUT=D194 MUT=S216 MUT=G242 MUT=Q220 MUT=X288_splice MUT=X97_splice MUT=H174 MUT=E165 MUT=P221 MUT=K84 MUT=P179 MUT=W239 MUT=G251 MUT=X125_splice MUT=G196 MUT=X200_splice MUT=G251V MUT=D176A MUT=D194Y MUT=S216F MUT=G242W MUT=K78N MUT=G251R MUT=W239C MUT=K78E MUT=L245F MUT=D194H MUT=M136K MUT=M136I MUT=M1? MUT=G155E MUT=D194N MUT=G251C MUT=P179Q MU…	STK11: HOMDEL MUT=TRUNC MUT=E223 MUT=X155_splice MUT=X245_splice MUT=D194 MUT=S216 MUT=G242 MUT=Q220 MUT=X288_splice MUT=X97_splice MUT=H174 MUT=E165 MUT=P221 MUT=K84 MUT=P179 MUT=W239 MUT=G251 MUT=X125_splice MUT=G196 MUT=X200_splice MUT=G251V MUT=D176A MUT=D194Y MUT=S216F MUT=G242W MUT=K78N MUT=G251R MUT=W239C MUT=K78E MUT=L245F MUT=D194H MUT=M136K MUT=M136I MUT=M1? MUT=G155E MUT=D194N MUT=G251…
TSC1		TSG	1	;	LIHC;OV;	X797_splice		HOMDEL	truncating mutations, p.H68R		HOMDEL	MUT=TRUNC MUT=H68R MUT=X797_splice	TSC1: HOMDEL MUT=TRUNC MUT=H68R MUT=X797_splice
TSC2		TSG	0	;	;			HOMDEL	truncating mutations, p.S1498N, p.L830V, p.P1675L, p.P1675Q, p.S1653F, p.R505Q, p.G1567R		HOMDEL	MUT=TRUNC MUT=S1498N MUT=L830V MUT=P1675L MUT=P1675Q MUT=S1653F MUT=R505Q MUT=G1567R	TSC2: HOMDEL MUT=TRUNC MUT=S1498N MUT=L830V MUT=P1675L MUT=P1675Q MUT=S1653F MUT=R505Q MUT=G1567R

## Sheet: TGF-Beta
Gene	Aliases	OG/TSG	MutSig	GISTIC amp	GISTIC del	Hotspots (AA #)	3D Hotspots (AA #)	OncoKB copy-number	OncoKB mutations	OQL all copy	OQL filtered copy	OQL filtered mut	OQL for GAM
TGFBR1		TSG	0	;	PAAD;	S241, R487, I259		HOMDEL	truncating mutations, p.S387F, p.S241L, p.R487W, p.I259T, p.I259N, p.R487Q, p.S387T		HOMDEL	MUT=TRUNC MUT=S241 MUT=R487 MUT=I259 MUT=S387F MUT=S241L MUT=R487W MUT=I259T MUT=I259N MUT=R487Q MUT=S387T	TGFBR1: HOMDEL MUT=TRUNC MUT=S241 MUT=R487 MUT=I259 MUT=S387F MUT=S241L MUT=R487W MUT=I259T MUT=I259N MUT=R487Q MUT=S387T
TGFBR2		TSG	1	;	KIRC;	R553, D471, E544, R520		HOMDEL	truncating mutations, p.R553C, p.R553H, p.D471N, p.E544K, p.P526S, p.R520Q		HOMDEL	MUT=TRUNC MUT=R553 MUT=D471 MUT=E544 MUT=R520 MUT=R553C MUT=R553H MUT=D471N MUT=E544K MUT=P526S MUT=R520Q	TGFBR2: HOMDEL MUT=TRUNC MUT=R553 MUT=D471 MUT=E544 MUT=R520 MUT=R553C MUT=R553H MUT=D471N MUT=E544K MUT=P526S MUT=R520Q
ACVR2A		TSG	0	;	BRCA;COAD;						HOMDEL	MUT=TRUNC	ACVR2A: HOMDEL MUT=TRUNC
ACVR1B		TSG	1	;	;		D402					MUT=TRUNC MUT=D402	ACVR1B: MUT=TRUNC MUT=D402
SMAD2		TSG	1	;		S464, R182, C463, R321, P305		HOMDEL	truncating mutations, p.D450N, p.D300Y, p.R321Q, p.P305Q, p.S467P, p.P305L, p.D300N, p.S276L, p.D450E, p.P305A		HOMDEL	MUT=TRUNC MUT=S464 MUT=R182 MUT=C463 MUT=R321 MUT=P305 MUT=D450N MUT=D300Y MUT=R321Q MUT=P305Q MUT=S467P MUT=P305L MUT=D300N MUT=S276L MUT=D450E MUT=P305A	SMAD2: HOMDEL MUT=TRUNC MUT=S464 MUT=R182 MUT=C463 MUT=R321 MUT=P305 MUT=D450N MUT=D300Y MUT=R321Q MUT=P305Q MUT=S467P MUT=P305L MUT=D300N MUT=S276L MUT=D450E MUT=P305A
SMAD3		TSG	0	;	COAD;COADREAD;READ;	R268, R287	Y237, E239, R243, V244, R287, P393, C394	HOMDEL	truncating mutations, p.R243H, p.K341N, p.R268H, p.R243C, p.E239K, p.K341T, p.S425Y, p.R268C, p.R287W, p.R287L		HOMDEL	MUT=TRUNC MUT=R268 MUT=R287 MUT=Y237 MUT=E239 MUT=R243 MUT=V244 MUT=P393 MUT=C394 MUT=R243H MUT=K341N MUT=R268H MUT=R243C MUT=E239K MUT=K341T MUT=S425Y MUT=R268C MUT=R287W MUT=R287L	SMAD3: HOMDEL MUT=TRUNC MUT=R268 MUT=R287 MUT=Y237 MUT=E239 MUT=R243 MUT=V244 MUT=P393 MUT=C394 MUT=R243H MUT=K341N MUT=R268H MUT=R243C MUT=E239K MUT=K341T MUT=S425Y MUT=R268C MUT=R287W MUT=R287L
SMAD4		TSG	1	;	CESC;COAD;COADREAD;ESCA;PAAD;STAD;pancan	R361, D537, G386, D351, P356, R445, G419, G352, Q534, E330, E526, D355, W524, C363, L536, D493, A118, Y353, Y95, G510, S178	H92, L109, C115, A118, H132, Y133, E134, D351, G352, Y353, R361, C363, G365, I383, G384, G386, L57, Y95, A96, W99, R100, P91, R97, A39, D355, Q366, H382	HOMDEL	truncating mutations, p.D493N, p.W524C, p.D537E, p.R361H, p.R497H, p.D351A, p.Y95C, p.K428N, p.M1?, p.R361S, p.R100W, p.G386V, p.R420C, p.A118V, p.G510R, p.R496H, p.C363W, p.G419A, p.C324R, p.H132Y, p.D537H, p.D537V, p.P356L, p.D537Y, p.D537G, p.R361C, p.K428T, p.G419V, p.D355N, p.G419W, p.R361P, p.R361_L364del, p.C363Y, p.W524R, p.G386D, p.D351G, p.Q534P, p.R361_G365del, p.F362_H371del, p.E330K,…		HOMDEL	MUT=TRUNC MUT=R361 MUT=D537 MUT=G386 MUT=D351 MUT=P356 MUT=R445 MUT=G419 MUT=G352 MUT=Q534 MUT=E330 MUT=E526 MUT=D355 MUT=W524 MUT=C363 MUT=L536 MUT=D493 MUT=A118 MUT=Y353 MUT=Y95 MUT=G510 MUT=S178 MUT=H92 MUT=L109 MUT=C115 MUT=H132 MUT=Y133 MUT=E134 MUT=G365 MUT=I383 MUT=G384 MUT=L57 MUT=A96 MUT=W99 MUT=R100 MUT=P91 MUT=R97 MUT=A39 MUT=Q366 MUT=H382 MUT=D493N MUT=W524C MUT=D537E MUT=R361H MUT=R4…	SMAD4: HOMDEL MUT=TRUNC MUT=R361 MUT=D537 MUT=G386 MUT=D351 MUT=P356 MUT=R445 MUT=G419 MUT=G352 MUT=Q534 MUT=E330 MUT=E526 MUT=D355 MUT=W524 MUT=C363 MUT=L536 MUT=D493 MUT=A118 MUT=Y353 MUT=Y95 MUT=G510 MUT=S178 MUT=H92 MUT=L109 MUT=C115 MUT=H132 MUT=Y133 MUT=E134 MUT=G365 MUT=I383 MUT=G384 MUT=L57 MUT=A96 MUT=W99 MUT=R100 MUT=P91 MUT=R97 MUT=A39 MUT=Q366 MUT=H382 MUT=D493N MUT=W524C MUT=D537E MU…

## Sheet: RTK RAS
Gene	Aliases	OG/TSG	MutSig	GISTIC amp	GISTIC del	Hotspots (AA #)	3D Hotspots (AA #)	OncoKB copy-number	OncoKB mutations	McCormick	OQL all copy	OQL filtered copy	OQL filtered mut	OQL for GAM
ABL1		OG	0						p.Y459H, p.A384V, p.I379V, p.V396M, p.D252N				MUT=Y459H MUT=A384V MUT=I379V MUT=V396M MUT=D252N	ABL1: MUT=Y459H MUT=A384V MUT=I379V MUT=V396M MUT=D252N
EGFR		OG	1	BLCA;BRCA;CESC;COAD;ESCA;HNSC;LUAD;LUSC;STAD;pancan		L858, T790, A289, G598, G719, L861, R108, S768, R222, R252, L747, E709, L62, H304, T363, P596, T263, K754, L833	R252, F254, D256, K261, T263, A289, V769, R831, R832, L833, L858, L861, H893, P753, K754, E84, V85, R108, R836	AMP	p.C620Y, p.A289V, p.R222L, p.T751_I759delinsN, p.L833F, p.L861Q, p.G598V, p.R222C, p.H304Y, p.R108K, p.G598A, p.T263P, p.L62R, p.E709K, p.A289T, p.P596R, p.R252C, p.S645C, p.P596S, p.H773_V774dup, p.R252P, p.T363I, p.E746_A750del, p.L858R, p.D770_N771insGL, p.R108G, p.A767_V769dup, p.S768I, p.V769L, p.G719C, p.T790M, p.K754_I759del, p.L833V, p.G719A, p.H773dup, p.E709_T710delinsD, p.L747_T751del,…	yes	AMP	AMP	MUT=R252 MUT=F254 MUT=D256 MUT=K261 MUT=T263 MUT=A289 MUT=V769 MUT=R831 MUT=R832 MUT=L833 MUT=L858 MUT=L861 MUT=H893 MUT=P753 MUT=K754 MUT=E84 MUT=V85 MUT=R108 MUT=R836 MUT=T790 MUT=G598 MUT=G719 MUT=S768 MUT=R222 MUT=L747 MUT=E709 MUT=L62 MUT=H304 MUT=T363 MUT=P596 MUT=C620Y MUT=A289V MUT=R222L MUT=T751_I759delinsN MUT=L833F MUT=L861Q MUT=G598V MUT=R222C MUT=H304Y MUT=R108K MUT=G598A MUT=T263P M…	EGFR: AMP MUT=R252 MUT=F254 MUT=D256 MUT=K261 MUT=T263 MUT=A289 MUT=V769 MUT=R831 MUT=R832 MUT=L833 MUT=L858 MUT=L861 MUT=H893 MUT=P753 MUT=K754 MUT=E84 MUT=V85 MUT=R108 MUT=R836 MUT=T790 MUT=G598 MUT=G719 MUT=S768 MUT=R222 MUT=L747 MUT=E709 MUT=L62 MUT=H304 MUT=T363 MUT=P596 MUT=C620Y MUT=A289V MUT=R222L MUT=T751_I759delinsN MUT=L833F MUT=L861Q MUT=G598V MUT=R222C MUT=H304Y MUT=R108K MUT=G598A M…
ERBB2		OG	1	BLCA;BRCA;CESC;COADREAD;ESCA;HNSC;LUAD;LUSC;PAAD;READ;STAD;UCEC;UCS;pancan	;	S310, L755, R678, V777, V842, D769, G776, V659, G660, R103, D277, T862, R138, T733, V697, A293, I767	-	AMP	p.G776delinsVC, p.Y772_A775dup, p.S310F, p.G292C, p.S310A, p.R678Q, p.V777L, p.L755S, p.L755M, p.L755W, p.G309A, p.V842I, p.V697L, p.G776V, p.T733I, p.V777M, p.D769Y, p.D769H, p.I767M, p.D277G, p.R138W, p.V659D, p.T862A, p.D769N, p.R103Q, p.A293V, p.S653C, p.S310Y, p.G660R, p.G776S, p.D277Y, p.M774dup, p.S653F, p.I767F, p.D821H	yes	AMP	AMP	MUT=S310 MUT=L755 MUT=R678 MUT=V777 MUT=V842 MUT=D769 MUT=G776 MUT=V659 MUT=G660 MUT=R103 MUT=D277 MUT=T862 MUT=R138 MUT=T733 MUT=V697 MUT=A293 MUT=I767 MUT=G776delinsVC MUT=Y772_A775dup MUT=S310F MUT=G292C MUT=S310A MUT=R678Q MUT=V777L MUT=L755S MUT=L755M MUT=L755W MUT=G309A MUT=V842I MUT=V697L MUT=G776V MUT=T733I MUT=V777M MUT=D769Y MUT=D769H MUT=I767M MUT=D277G MUT=R138W MUT=V659D MUT=T862A MU…	ERBB2: AMP MUT=S310 MUT=L755 MUT=R678 MUT=V777 MUT=V842 MUT=D769 MUT=G776 MUT=V659 MUT=G660 MUT=R103 MUT=D277 MUT=T862 MUT=R138 MUT=T733 MUT=V697 MUT=A293 MUT=I767 MUT=G776delinsVC MUT=Y772_A775dup MUT=S310F MUT=G292C MUT=S310A MUT=R678Q MUT=V777L MUT=L755S MUT=L755M MUT=L755W MUT=G309A MUT=V842I MUT=V697L MUT=G776V MUT=T733I MUT=V777M MUT=D769Y MUT=D769H MUT=I767M MUT=D277G MUT=R138W MUT=V659D M…
ERBB3		OG	1		;	V104, E928, D297, K329, A232, G284, S846, H228, E332, M91, T355, F219, M60, R103, R475, N126	-	AMP	p.A232V, p.E332K, p.E928G, p.G284R, p.R475W, p.F219V, p.V104M, p.N126K, p.R103H, p.K329E, p.V104L, p.K329T, p.M60R, p.F219L, p.D297N, p.D297V, p.D297Y, p.T355I, p.A232T, p.M91I, p.H228R, p.H228Q, p.E928K, p.E332Q, p.S846I, p.E928Q, p.P262H, p.T355P	no	AMP	AMP	MUT=V104 MUT=E928 MUT=D297 MUT=K329 MUT=A232 MUT=G284 MUT=S846 MUT=H228 MUT=E332 MUT=M91 MUT=T355 MUT=F219 MUT=M60 MUT=R103 MUT=R475 MUT=N126 MUT=A232V MUT=E332K MUT=E928G MUT=G284R MUT=R475W MUT=F219V MUT=V104M MUT=N126K MUT=R103H MUT=K329E MUT=V104L MUT=K329T MUT=M60R MUT=F219L MUT=D297N MUT=D297V MUT=D297Y MUT=T355I MUT=A232T MUT=M91I MUT=H228R MUT=H228Q MUT=E928K MUT=E332Q MUT=S846I MUT=E928Q…	ERBB3: AMP MUT=V104 MUT=E928 MUT=D297 MUT=K329 MUT=A232 MUT=G284 MUT=S846 MUT=H228 MUT=E332 MUT=M91 MUT=T355 MUT=F219 MUT=M60 MUT=R103 MUT=R475 MUT=N126 MUT=A232V MUT=E332K MUT=E928G MUT=G284R MUT=R475W MUT=F219V MUT=V104M MUT=N126K MUT=R103H MUT=K329E MUT=V104L MUT=K329T MUT=M60R MUT=F219L MUT=D297N MUT=D297V MUT=D297Y MUT=T355I MUT=A232T MUT=M91I MUT=H228R MUT=H228Q MUT=E928K MUT=E332Q MUT=S846…
ERBB4		OG	0	;	BLCA;PCPG;pancan;	S1289, L798, K1002, K1223, F1102, S774	-		p.D931E, p.R544Q, p.R544W, p.K1002R, p.K1223T, p.F1102C, p.S774N, p.L798P, p.E872K, p.E452K, p.K1223M, p.S774G, p.R306C, p.K1002T, p.F1102V, p.K935T, p.E542K, p.E836K, p.L798R, p.L798H	no	AMP		MUT=S1289 MUT=L798 MUT=K1002 MUT=K1223 MUT=F1102 MUT=S774 MUT=D931E MUT=R544Q MUT=R544W MUT=K1002R MUT=K1223T MUT=F1102C MUT=S774N MUT=L798P MUT=E872K MUT=E452K MUT=K1223M MUT=S774G MUT=R306C MUT=K1002T MUT=F1102V MUT=K935T MUT=E542K MUT=E836K MUT=L798R MUT=L798H	ERBB4: MUT=S1289 MUT=L798 MUT=K1002 MUT=K1223 MUT=F1102 MUT=S774 MUT=D931E MUT=R544Q MUT=R544W MUT=K1002R MUT=K1223T MUT=F1102C MUT=S774N MUT=L798P MUT=E872K MUT=E452K MUT=K1223M MUT=S774G MUT=R306C MUT=K1002T MUT=F1102V MUT=K935T MUT=E542K MUT=E836K MUT=L798R MUT=L798H
PDGFRA		OG	0	GBM;KIRC;LGG;pancan	;	D842, E229, N659, C235	-	AMP	p.E229K, p.C235R, p.N659K, p.D842Y, p.V536M, p.R748K, p.C235S, p.P577L, p.C235Y, p.E229V	yes	AMP	AMP	MUT=D842 MUT=E229 MUT=N659 MUT=C235 MUT=E229K MUT=C235R MUT=N659K MUT=D842Y MUT=V536M MUT=R748K MUT=C235S MUT=P577L MUT=C235Y MUT=E229V	PDGFRA: AMP MUT=D842 MUT=E229 MUT=N659 MUT=C235 MUT=E229K MUT=C235R MUT=N659K MUT=D842Y MUT=V536M MUT=R748K MUT=C235S MUT=P577L MUT=C235Y MUT=E229V
PDGFRB		OG	0		;	-	-			yes	AMP
MET		OG	1	GBM;KIRP;LGG;LIHC;LUAD;pancan	;	T222	-	AMP	p.X1028_splice, p.X1027_splice, p.T222K, p.R992T, p.F1218I, p.H1112Y, p.M1268T, p.V1088G, p.V1088E, p.V1088M, p.V1110I, p.Y1248H, p.Y1248C	yes	AMP	AMP	MUT=T222 MUT=X1028_splice MUT=X1027_splice MUT=T222K MUT=R992T MUT=F1218I MUT=H1112Y MUT=M1268T MUT=V1088G MUT=V1088E MUT=V1088M MUT=V1110I MUT=Y1248H MUT=Y1248C	MET: AMP MUT=T222 MUT=X1028_splice MUT=X1027_splice MUT=T222K MUT=R992T MUT=F1218I MUT=H1112Y MUT=M1268T MUT=V1088G MUT=V1088E MUT=V1088M MUT=V1110I MUT=Y1248H MUT=Y1248C
FGFR1		OG	0	READ	THCA;UCEC;	N577, K687	-	AMP	p.K687N, p.N577K	yes	AMP	AMP	MUT=N577 MUT=K687 MUT=K687N MUT=N577K	FGFR1: AMP MUT=N577 MUT=K687 MUT=K687N MUT=N577K
FGFR2		OG	1	STAD;TGCT;pancan	;	S252, R203, F276, P253	-	AMP	p.S252W, p.P253R, p.T268dup, p.P253L, p.W290C, p.R203H, p.E537K, p.D101Y, p.R251Q, p.S267_T268insIS, p.E219G, p.I564M, p.F276C	yes	AMP	AMP	MUT=S252 MUT=R203 MUT=F276 MUT=P253 MUT=S252W MUT=P253R MUT=T268dup MUT=P253L MUT=W290C MUT=R203H MUT=E537K MUT=D101Y MUT=R251Q MUT=S267_T268insIS MUT=E219G MUT=I564M MUT=F276C	FGFR2: AMP MUT=S252 MUT=R203 MUT=F276 MUT=P253 MUT=S252W MUT=P253R MUT=T268dup MUT=P253L MUT=W290C MUT=R203H MUT=E537K MUT=D101Y MUT=R251Q MUT=S267_T268insIS MUT=E219G MUT=I564M MUT=F276C
FGFR3		OG	1	BLCA;GBM;PAAD;UCS;pancan	;	S249, R248	R248, S249, P250, D280	AMP	p.R248C, p.Y375C, p.S249C, p.G382R, p.S373C, p.Y375H, p.M528T, p.G372C	yes	AMP	AMP	MUT=S249 MUT=R248 MUT=P250 MUT=D280 MUT=R248C MUT=Y375C MUT=S249C MUT=G382R MUT=S373C MUT=Y375H MUT=M528T MUT=G372C	FGFR3: AMP MUT=S249 MUT=R248 MUT=P250 MUT=D280 MUT=R248C MUT=Y375C MUT=S249C MUT=G382R MUT=S373C MUT=Y375H MUT=M528T MUT=G372C
FGFR4		OG	0	KIRC	;	V550	-	AMP	p.V550L	yes	AMP	AMP	MUT=V550L MUT=V550	FGFR4: AMP MUT=V550L MUT=V550
FLT3		OG	1	READ;	;	D835	-	AMP	p.D835Y, p.S584_D600dup, p.D835E, p.E604_F605insSPRGGNEYFYVDFREYEYDLKWE, p.D586_E596dup, p.Y597_K602dup, p.R595_E596insDYVDFR, p.F594_D600delinsSPPPH, p.M578_E598dup, p.E598_Y599insVAYVDFREYE, p.Y599_E604dup, p.L601_K602insNVDFREYEYDL, p.R595_L601dup, p.E598_F612dup, p.F594_D600dup, p.R595delinsSRI, p.D835H, p.S584_F605dup, p.E598_Y599insSGSSDNEYFYVDFREYE, p.D593_F594insSPEDNEYFYVD, p.N587_D600du…	yes	AMP		MUT=D835 MUT=D835Y MUT=S584_D600dup MUT=D835E MUT=E604_F605insSPRGGNEYFYVDFREYEYDLKWE MUT=D586_E596dup MUT=Y597_K602dup MUT=R595_E596insDYVDFR MUT=F594_D600delinsSPPPH MUT=M578_E598dup MUT=E598_Y599insVAYVDFREYE MUT=Y599_E604dup MUT=L601_K602insNVDFREYEYDL MUT=R595_L601dup MUT=E598_F612dup MUT=F594_D600dup MUT=R595delinsSRI MUT=D835H MUT=S584_F605dup MUT=E598_Y599insSGSSDNEYFYVDFREYE MUT=D593_F59…	FLT3: MUT=D835 MUT=D835Y MUT=S584_D600dup MUT=D835E MUT=E604_F605insSPRGGNEYFYVDFREYEYDLKWE MUT=D586_E596dup MUT=Y597_K602dup MUT=R595_E596insDYVDFR MUT=F594_D600delinsSPPPH MUT=M578_E598dup MUT=E598_Y599insVAYVDFREYE MUT=Y599_E604dup MUT=L601_K602insNVDFREYEYDL MUT=R595_L601dup MUT=E598_F612dup MUT=F594_D600dup MUT=R595delinsSRI MUT=D835H MUT=S584_F605dup MUT=E598_Y599insSGSSDNEYFYVDFREYE MUT=D5…
ALK		OG	1		;	R1275, R401, R395	-	AMP	fusion gene, p.D1203Y, p.M1328V, p.E1384K, p.R395H, p.G1269E, p.G1128V, p.R401Q, p.R401L	yes	AMP		MUT=R1275 MUT=R401 MUT=R395 MUT=D1203Y MUT=M1328V MUT=E1384K MUT=R395H MUT=G1269E MUT=G1128V MUT=R401Q MUT=R401L	ALK: MUT=R1275 MUT=R401 MUT=R395 MUT=D1203Y MUT=M1328V MUT=E1384K MUT=R395H MUT=G1269E MUT=G1128V MUT=R401Q MUT=R401L
RET		OG	0	;	;	M918	-		fusion gene, p.E511K, p.E511D, p.S891L, p.R886Q, p.E768G, p.M848I, p.M918T, p.C634R, p.D631Y	no	AMP		MUT=M918 MUT=E511K MUT=E511D MUT=S891L MUT=R886Q MUT=E768G MUT=M848I MUT=M918T MUT=C634R MUT=D631Y	RET: MUT=M918 MUT=E511K MUT=E511D MUT=S891L MUT=R886Q MUT=E768G MUT=M848I MUT=M918T MUT=C634R MUT=D631Y
ROS1		OG	0	;	;	-	-	AMP	fusion gene, p.C2060R, p.L1947V	yes	AMP		MUT=C2060R MUT=L1947V	ROS1: MUT=C2060R MUT=L1947V
KIT		OG	1	LUAD;SKCM;TGCT;	;	N822, D816, K642, V559, L576, W557, V560, R888	W557, V559, V560, L576, P573	AMP	p.D816V, p.D816Y, p.L637H, p.M638I, p.L793F, p.M552L, p.N822Y, p.A829P, p.D816H, p.N822K, p.W557C, p.W557G, p.H697D, p.T801A, p.E490D, p.K826N, p.V530I, p.P573L, p.K818R, p.A814S, p.R888Q, p.L706P, p.G498D, p.G487D, p.X788_splice, p.R686H, p.D52N, p.P627L, p.A659T, p.X627_splice, p.G664E, p.P551H, p.S821Y, p.N486I, p.L631F, p.G812V, p.L576P, p.S464L, p.K642N, p.L679F, p.K818N, p.P573Q, p.R804W, p…	no	AMP	AMP	MUT=W557 MUT=V559 MUT=V560 MUT=L576 MUT=P573 MUT=N822 MUT=D816 MUT=K642 MUT=R888 MUT=D816V MUT=D816Y MUT=L637H MUT=M638I MUT=L793F MUT=M552L MUT=N822Y MUT=A829P MUT=D816H MUT=N822K MUT=W557C MUT=W557G MUT=H697D MUT=T801A MUT=E490D MUT=K826N MUT=V530I MUT=P573L MUT=K818R MUT=A814S MUT=R888Q MUT=L706P MUT=G498D MUT=G487D MUT=X788_splice MUT=R686H MUT=D52N MUT=P627L MUT=A659T MUT=X627_splice MUT=G66…	KIT: AMP MUT=W557 MUT=V559 MUT=V560 MUT=L576 MUT=P573 MUT=N822 MUT=D816 MUT=K642 MUT=R888 MUT=D816V MUT=D816Y MUT=L637H MUT=M638I MUT=L793F MUT=M552L MUT=N822Y MUT=A829P MUT=D816H MUT=N822K MUT=W557C MUT=W557G MUT=H697D MUT=T801A MUT=E490D MUT=K826N MUT=V530I MUT=P573L MUT=K818R MUT=A814S MUT=R888Q MUT=L706P MUT=G498D MUT=G487D MUT=X788_splice MUT=R686H MUT=D52N MUT=P627L MUT=A659T MUT=X627_splic…
IGF1R		OG	0	BRCA;LGG;pancan;	;	-	-		-	no	AMP	AMP		IGF1R: AMP
NTRK1		OG	0	;	;	-	-	AMP	fusion gene, p.R342Q, p.G595W, p.G595R, p.R342W	no	AMP		MUT=R342Q MUT=G595W MUT=G595R MUT=R342W	NTRK1: MUT=R342Q MUT=G595W MUT=G595R MUT=R342W
NTRK2		OG	0	;	;	-	-		fusion gene	no	AMP
NTRK3		OG	0	;	;	-	-		fusion gene	no	AMP		MUT = G623E	NTRK3: MUT = G623E
SOS1		OG	1	;	;	N233, A90	D89, A90, S92, A93		p.R552K, p.M269V, p.N233Y, p.A90T, p.R552M, p.N233S, p.R552G, p.E846K, p.G434R, p.A90V, p.R552S, p.M269K, p.M269I	yes	AMP		MUT=N233 MUT=A90 MUT=D89 MUT=S92 MUT=A93 MUT=R552K MUT=M269V MUT=N233Y MUT=A90T MUT=R552M MUT=N233S MUT=R552G MUT=E846K MUT=G434R MUT=A90V MUT=R552S MUT=M269K MUT=M269I	SOS1: MUT=N233 MUT=A90 MUT=D89 MUT=S92 MUT=A93 MUT=R552K MUT=M269V MUT=N233Y MUT=A90T MUT=R552M MUT=N233S MUT=R552G MUT=E846K MUT=G434R MUT=A90V MUT=R552S MUT=M269K MUT=M269I
GRB2		OG	0	;	;	-	F95, G116, K117, S127, E130		-	yes	AMP		MUT=F95 MUT=G116 MUT=K117 MUT=S127 MUT=E130	GRB2: MUT=F95 MUT=G116 MUT=K117 MUT=S127 MUT=E130
PTPN11		OG	1	;	;	A72, E76, Q510, E69, G503, N308, F285, T468, T507, D61, A461	A72, E76, F285, N308, S502, M504, T507, Q510, F71, I282, T468, G60, D61, R512, E69, L262, P33, M82, I463, K55		p.D61N, p.P491L, p.Q510L, p.F71L, p.A72V, p.Q510H, p.S502P, p.I282M, p.S502L, p.T73A, p.N308S, p.T507K, p.G503V, p.V45I, p.F285S, p.E76K, p.E69K, p.M504I, p.E69D, p.T468M, p.A461G, p.A461T, p.A461S, p.A72D, p.N308D, p.E76A	yes	AMP	0	MUT=A72 MUT=E76 MUT=Q510 MUT=E69 MUT=G503 MUT=N308 MUT=F285 MUT=T468 MUT=T507 MUT=D61 MUT=A461 MUT=S502 MUT=M504 MUT=F71 MUT=I282 MUT=G60 MUT=R512 MUT=L262 MUT=P33 MUT=M82 MUT=I463 MUT=K55 MUT=D61N MUT=P491L MUT=Q510L MUT=F71L MUT=A72V MUT=Q510H MUT=S502P MUT=I282M MUT=S502L MUT=T73A MUT=N308S MUT=T507K MUT=G503V MUT=V45I MUT=F285S MUT=E76K MUT=E69K MUT=M504I MUT=E69D MUT=T468M MUT=A461G MUT=A461…	PTPN11: 0 MUT=A72 MUT=E76 MUT=Q510 MUT=E69 MUT=G503 MUT=N308 MUT=F285 MUT=T468 MUT=T507 MUT=D61 MUT=A461 MUT=S502 MUT=M504 MUT=F71 MUT=I282 MUT=G60 MUT=R512 MUT=L262 MUT=P33 MUT=M82 MUT=I463 MUT=K55 MUT=D61N MUT=P491L MUT=Q510L MUT=F71L MUT=A72V MUT=Q510H MUT=S502P MUT=I282M MUT=S502L MUT=T73A MUT=N308S MUT=T507K MUT=G503V MUT=V45I MUT=F285S MUT=E76K MUT=E69K MUT=M504I MUT=E69D MUT=T468M MUT=A461…
KRAS		OG	1	ESCA;LUAD;OV;READ;STAD;pancan;	;	Q61, G13, G12, A146, G60, K117, A59, L19, A11, Q22, D33, K5	G12, G13, P34, A59, G60, Q61, E62, E63, A11, R68, D92, D33, I36	AMP	p.Q61H, p.G12V, p.A59E, p.G12D, p.A146T, p.G13D, p.G12C, p.Q61L, p.G13C, p.G12A, p.V14I, p.G12R, p.G12S, p.Q61R, p.L19F, p.A146P, p.D33E, p.T58K, p.K117N, p.Q61K, p.Q61E, p.A59G, p.G10dup, p.E62K, p.Q22K, p.A11_G12dup, p.P34L, p.K5E, p.G13V, p.A59T, p.A146V, p.Y71C, p.Q61P	yes	AMP	AMP	MUT=Q61 MUT=G13 MUT=G12 MUT=A146 MUT=G60 MUT=K117 MUT=A59 MUT=L19 MUT=A11 MUT=Q22 MUT=D33 MUT=K5 MUT=P34 MUT=E62 MUT=E63 MUT=R68 MUT=D92 MUT=I36 MUT=Q61H MUT=G12V MUT=A59E MUT=G12D MUT=A146T MUT=G13D MUT=G12C MUT=Q61L MUT=G13C MUT=G12A MUT=V14I MUT=G12R MUT=G12S MUT=Q61R MUT=L19F MUT=A146P MUT=D33E MUT=T58K MUT=K117N MUT=Q61K MUT=Q61E MUT=A59G MUT=G10dup MUT=E62K MUT=Q22K MUT=A11_G12dup MUT=P34L …	KRAS: AMP MUT=Q61 MUT=G13 MUT=G12 MUT=A146 MUT=G60 MUT=K117 MUT=A59 MUT=L19 MUT=A11 MUT=Q22 MUT=D33 MUT=K5 MUT=P34 MUT=E62 MUT=E63 MUT=R68 MUT=D92 MUT=I36 MUT=Q61H MUT=G12V MUT=A59E MUT=G12D MUT=A146T MUT=G13D MUT=G12C MUT=Q61L MUT=G13C MUT=G12A MUT=V14I MUT=G12R MUT=G12S MUT=Q61R MUT=L19F MUT=A146P MUT=D33E MUT=T58K MUT=K117N MUT=Q61K MUT=Q61E MUT=A59G MUT=G10dup MUT=E62K MUT=Q22K MUT=A11_G12dup…
HRAS		OG	1	;	LUAD;TGCT;UCS;	Q61, G13, G12, K117	A11, G12, G13, A59, G60, Q61	AMP	p.Q61L, p.G13C, p.G12V, p.Q61K, p.G13R, p.K117R, p.G13V, p.A59T, p.G13D, p.Q61R, p.G12S, p.K117N, p.G12D, p.G12A, p.G12C, p.Q61H, p.G13S, p.G12R	yes	AMP	AMP	MUT=Q61 MUT=G13 MUT=G12 MUT=K117 MUT=A11 MUT=A59 MUT=G60 MUT=Q61L MUT=G13C MUT=G12V MUT=Q61K MUT=G13R MUT=K117R MUT=G13V MUT=A59T MUT=G13D MUT=Q61R MUT=G12S MUT=K117N MUT=G12D MUT=G12A MUT=G12C MUT=Q61H MUT=G13S MUT=G12R	HRAS: AMP MUT=Q61 MUT=G13 MUT=G12 MUT=K117 MUT=A11 MUT=A59 MUT=G60 MUT=Q61L MUT=G13C MUT=G12V MUT=Q61K MUT=G13R MUT=K117R MUT=G13V MUT=A59T MUT=G13D MUT=Q61R MUT=G12S MUT=K117N MUT=G12D MUT=G12A MUT=G12C MUT=Q61H MUT=G13S MUT=G12R
NRAS		OG	1	;	;	Q61, G12, G13, G60	G12, G13, P34, Q61, A83, D33		p.G13D, p.Q61H, p.Q61K, p.G12D, p.Q61R, p.Q61P, p.G12C, p.Q61L, p.G12A, p.G13R, p.G12R, p.G12S, p.G12V	yes	AMP		MUT=Q61 MUT=G12 MUT=G13 MUT=G60 MUT=P34 MUT=A83 MUT=D33 MUT=G13D MUT=Q61H MUT=Q61K MUT=G12D MUT=Q61R MUT=Q61P MUT=G12C MUT=Q61L MUT=G12A MUT=G13R MUT=G12R MUT=G12S MUT=G12V	NRAS: MUT=Q61 MUT=G12 MUT=G13 MUT=G60 MUT=P34 MUT=A83 MUT=D33 MUT=G13D MUT=Q61H MUT=Q61K MUT=G12D MUT=Q61R MUT=Q61P MUT=G12C MUT=Q61L MUT=G12A MUT=G13R MUT=G12R MUT=G12S MUT=G12V
RIT1		OG	1	;	;	M90	-		p.M90I	no	AMP		MUT=M90I MUT=M90	RIT1: MUT=M90I MUT=M90
ARAF		OG	0	;	;	S214, P216	-		p.S214F, p.S214C, p.S214T, p.P216L	yes	AMP		MUT=S214 MUT=P216 MUT=S214F MUT=S214C MUT=S214T MUT=P216L	ARAF: MUT=S214 MUT=P216 MUT=S214F MUT=S214C MUT=S214T MUT=P216L
BRAF		OG	1	pancan	THCA;	V600, G469, K601, D594, N581, G466, L597, L485, G596	G464, G466, S467, G469, V471, G596, L597, V600, D594, K601, N581, L485, H574, W604, Q609	AMP	p.G469V, p.G466V, p.D594N, p.V600E, p.G596D, p.G469R, p.N581S, p.R462T, p.G464V, p.L597V, p.H574Y, p.R671L, p.D594H, p.G596R, p.P367R, p.G469A, p.G466A, p.V600_R603del, p.G596S, p.R462K, p.V471I, p.K601E, p.V600M, p.K601T, p.V600G, p.G466E, p.N581T, p.N581H, p.L485F, p.N486_P490del, p.P490_Q494del, p.N581I, p.D594G, p.D594Y, p.S467L, p.L597Q, p.P367S, p.V600_K601delinsE, p.G469E, p.K601_W604del, …	yes	AMP	AMP	MUT=V600 MUT=G469 MUT=K601 MUT=D594 MUT=N581 MUT=G466 MUT=L597 MUT=L485 MUT=G596 MUT=G464 MUT=S467 MUT=V471 MUT=H574 MUT=W604 MUT=Q609 MUT=G469V MUT=G466V MUT=D594N MUT=V600E MUT=G596D MUT=G469R MUT=N581S MUT=R462T MUT=G464V MUT=L597V MUT=H574Y MUT=R671L MUT=D594H MUT=G596R MUT=P367R MUT=G469A MUT=G466A MUT=V600_R603del MUT=G596S MUT=R462K MUT=V471I MUT=K601E MUT=V600M MUT=K601T MUT=V600G MUT=G46…	BRAF: AMP MUT=V600 MUT=G469 MUT=K601 MUT=D594 MUT=N581 MUT=G466 MUT=L597 MUT=L485 MUT=G596 MUT=G464 MUT=S467 MUT=V471 MUT=H574 MUT=W604 MUT=Q609 MUT=G469V MUT=G466V MUT=D594N MUT=V600E MUT=G596D MUT=G469R MUT=N581S MUT=R462T MUT=G464V MUT=L597V MUT=H574Y MUT=R671L MUT=D594H MUT=G596R MUT=P367R MUT=G469A MUT=G466A MUT=V600_R603del MUT=G596S MUT=R462K MUT=V471I MUT=K601E MUT=V600M MUT=K601T MUT=V60…
RAF1		OG	0		KIRC;	S257, S259	-	AMP	p.S257W, p.S257L, p.S259F, p.P261R	yes	AMP	AMP	MUT=S257 MUT=S259 MUT=S257W MUT=S257L MUT=S259F MUT=P261R	RAF1: AMP MUT=S257 MUT=S259 MUT=S257W MUT=S257L MUT=S259F MUT=P261R
RAC1		OG	1	TGCT	;	P29, A178, N111, Q61, P34, K135, C18	G15, C18, P29	AMP	p.P29S, p.K135N, p.A178V, p.C18F, p.P29T, p.P29L, p.Q61R, p.N111K, p.P34S, p.C18Y	yes	AMP	AMP	MUT=G15 MUT=C18 MUT=P29 MUT=A178 MUT=N111 MUT=Q61 MUT=P34 MUT=K135 MUT=P29S MUT=K135N MUT=A178V MUT=C18F MUT=P29T MUT=P29L MUT=Q61R MUT=N111K MUT=P34S MUT=C18Y	RAC1: AMP MUT=G15 MUT=C18 MUT=P29 MUT=A178 MUT=N111 MUT=Q61 MUT=P34 MUT=K135 MUT=P29S MUT=K135N MUT=A178V MUT=C18F MUT=P29T MUT=P29L MUT=Q61R MUT=N111K MUT=P34S MUT=C18Y
MAP2K1		OG	1	;	;	K57, P124, F53, E203, G128, C121, Y130, Q56, N122	R49, F53, Q56, K57, G128, Y130, A132		p.G128V, p.K57T, p.E102_I103del, p.C121S, p.F53L, p.K57N, p.G128D, p.D67N, p.R49H, p.P124S, p.N122D, p.E203K, p.F53I, p.Q56P, p.R47Q, p.P124L, p.E203V, p.F53V, p.C121R, p.Y130C, p.D67Y, p.I103N, p.G128R, p.F53_Q58delinsL	yes	AMP		MUT=R49 MUT=F53 MUT=Q56 MUT=K57 MUT=G128 MUT=Y130 MUT=A132 MUT=P124 MUT=E203 MUT=C121 MUT=N122 MUT=G128V MUT=K57T MUT=E102_I103del MUT=C121S MUT=F53L MUT=K57N MUT=G128D MUT=D67N MUT=R49H MUT=P124S MUT=N122D MUT=E203K MUT=F53I MUT=Q56P MUT=R47Q MUT=P124L MUT=E203V MUT=F53V MUT=C121R MUT=Y130C MUT=D67Y MUT=I103N MUT=G128R MUT=F53_Q58delinsL	MAP2K1: MUT=R49 MUT=F53 MUT=Q56 MUT=K57 MUT=G128 MUT=Y130 MUT=A132 MUT=P124 MUT=E203 MUT=C121 MUT=N122 MUT=G128V MUT=K57T MUT=E102_I103del MUT=C121S MUT=F53L MUT=K57N MUT=G128D MUT=D67N MUT=R49H MUT=P124S MUT=N122D MUT=E203K MUT=F53I MUT=Q56P MUT=R47Q MUT=P124L MUT=E203V MUT=F53V MUT=C121R MUT=Y130C MUT=D67Y MUT=I103N MUT=G128R MUT=F53_Q58delinsL
MAP2K2		OG	0	;	UCEC;	F57	-		p.F57V, p.F57L, p.L46F, p.E207K	yes	AMP		MUT=F57 MUT=F57V MUT=F57L MUT=L46F MUT=E207K	MAP2K2: MUT=F57 MUT=F57V MUT=F57L MUT=L46F MUT=E207K
MAPK1		OG	0	TGCT;	;	E322	E81, R135, G136, D321, E322, P319, Y316	AMP	p.E322K	yes	AMP	AMP	MUT=E322K MUT=E322 MUT=E81 MUT=R135 MUT=G136 MUT=D321 MUT=P319 MUT=Y316	MAPK1: AMP MUT=E322K MUT=E322 MUT=E81 MUT=R135 MUT=G136 MUT=D321 MUT=P319 MUT=Y316
NF1		TSG	1	;	GBM;LAML;LUSC;OV;PCPG;SARC;SKCM;UCEC;pancan	R440, R2450, R1241, R461, R1870	-	HOMDEL	truncating mutations, p.R1276Q, p.Y489C, p.R440P, p.R2450Q, p.R440Q, p.R461Q, p.S1391P, p.R1870Q, p.R1204W	yes	HOMDEL	HOMDEL	MUT = TRUNC MUT=R440 MUT=R2450 MUT=R1241 MUT=R461 MUT=R1870 MUT=R1276Q MUT=Y489C MUT=R440P MUT=R2450Q MUT=R440Q MUT=R461Q MUT=S1391P MUT=R1870Q MUT=R1204W	NF1: HOMDEL MUT = TRUNC MUT=R440 MUT=R2450 MUT=R1241 MUT=R461 MUT=R1870 MUT=R1276Q MUT=Y489C MUT=R440P MUT=R2450Q MUT=R440Q MUT=R461Q MUT=S1391P MUT=R1870Q MUT=R1204W
RASA1		TSG	1	;	THCA	-	-	HOMDEL	truncating mutations, p.M1?, p.L481F	yes	HOMDEL	HOMDEL	MUT = TRUNC MUT=M1? MUT=L481F	RASA1: HOMDEL MUT = TRUNC MUT=M1? MUT=L481F
CBL		TSG	0	;		C384	E276, A279, R280, I393, C416, P417, R420	HOMDEL	truncating mutations, p.Q367R, p.Y371H, p.C384R, p.P417S, p.P417H, p.R420G, p.Q367H, p.P417L	yes	HOMDEL	HOMDEL	MUT = TRUNC MUT=C384 MUT=E276 MUT=A279 MUT=R280 MUT=I393 MUT=C416 MUT=P417 MUT=R420 MUT=Q367R MUT=Y371H MUT=C384R MUT=P417S MUT=P417H MUT=R420G MUT=Q367H MUT=P417L	CBL: HOMDEL MUT = TRUNC MUT=C384 MUT=E276 MUT=A279 MUT=R280 MUT=I393 MUT=C416 MUT=P417 MUT=R420 MUT=Q367R MUT=Y371H MUT=C384R MUT=P417S MUT=P417H MUT=R420G MUT=Q367H MUT=P417L
ERRFI1		TSG	0	;	GBM;LGG;TGCT;pancan;	K409	-	HOMDEL	truncating mutations, p.K409N, p.K409T, p.K409Q	no	HOMDEL	HOMDEL	MUT = TRUNC MUT=K409 MUT=K409N MUT=K409T MUT=K409Q	ERRFI1: HOMDEL MUT = TRUNC MUT=K409 MUT=K409N MUT=K409T MUT=K409Q
CBLB		NA	0	;	;	-	-		-	yes
CBLC		NA	0	;	;	-	-		-	yes
INSR		NA	0	SARC;	;	-	-		-	yes
INSRR		NA	0	;	;	-	-		-	yes
IRS1		NA	0	;	;	-	-		-	yes
SOS2		NA	0	;	;	-	-		-	yes
SHC1		NA	0	;	;	-	-		-	yes
SHC2		NA	0	;	;	-	-		-	yes
SHC3		NA	0	;	;	-	-		-	yes
SHC4		NA	0	;	;	-	-		-	yes
RASGRP1		NA	0	;	;	-	-		-	yes
RASGRP2		NA	0	;	;	-	-		-	yes
RASGRP3		NA	0	;	;	-	-		-	yes
RASGRP4		NA	0	;	;	-	-		-	yes
RAPGEF1		NA	0	;	;	-	-		-	yes
RAPGEF2		NA	0	KIRC;	;	-	-		-	yes
RASGRF1		NA	0	;	;	-	-		-	yes
RASGRF2		NA	0	;	THCA;	-	-		-	yes
FNTA		NA	0	;	BLCA;BRCA;COAD;COADREAD;LUAD;READ;THCA;pancan;	-	-		-	yes
FNTB		NA	0	;	;	-	-		-	yes
RCE1		NA	0	;	;	-	-		-	yes
ICMT		NA	0	;	KIRP;SKCM;TGCT;	-	-		-	yes
MRAS		NA	0	;	;	-	-		-	yes
PLXNB1		NA	0	;	KIRC;LGG;	-	C1271, V1272, R1273		-	yes
MAPK3		NA	0	;	DLBC;	-	-		-	yes
ARHGAP35		NA	1	;	BRCA;LUSC;pancan;	-	-		-	yes
RASA2		NA	0	;	;	-	-		-	yes
RASA3		NA	0	BRCA;CESC;	TGCT;	-	-		-	yes
RASAL1		NA	0	;	;	-	-		-	yes
RASAL2		NA	0	;	;	-	-		-	yes
RASAL3		NA	0	ACC;LIHC;	;	-	-		-	yes
SPRED1		NA	0	;	SKCM;	R349	-		p.R349S	yes
SPRED2		NA	0	;	;	-	-		-	yes
SPRED3		NA	0	;	;	-	-		-	yes
DAB2IP		NA	0	;	;	-	-		-	yes
SHOC2		NA	0	;	MESO;	-	-		-	yes
PPP1CA		NA	0	;	;	-	-		-	yes
SCRIB		NA	0	;	;	-	-		-	yes
PIN1		NA	0	;	;	-	-		-	yes
KSR1		NA	0	;	;	-	-		-	yes
KSR2		NA	0	;	;	-	-		-	yes
PEBP1		NA	0	;	;	-	-		-	yes
ERF		TSG	0	;	;	-	-		truncating mutations	yes
PEA15		NA	0	;	;	-	-		-	yes
JAK2		OG	0		;	-	-	AMP	fusion gene, p.R683I, p.R683T, p.V617F	no		AMP	MUT=V617F MUT=R683I MUT=R683T	JAK2: AMP MUT=V617F MUT=R683I MUT=R683T
IRS2		OG	0	LGG;	;	-	-		-	yes

## Sheet: TP53
Gene	Aliases	OG/TSG	MutSig	GISTIC amp	GISTIC del	Hotspots (AA #)	3D Hotspots (AA #)	OncoKB copy-number	OncoKB mutations	OQL all copy	OQL filtered copy	OQL filtered mut	OQL for GAM
TP53		TSG	1	;	GBM;PRAD;SARC;pancan;	R175, R248, R273, Y220, G245, R213, R282, H179, H193, C176, Y163, R342, R196, I195, X187_splice, G266, R249, Y234, X307_splice, V173, C238, X126_splice, Y205, P151, R158, Y236, C275, C135, P278, S241, M237, V157, V272, K132, R280, S215, N239, C242, X261_splice, G244, V274, X331_splice, E285, R306, H214, E286, X225_splice, C141, D281, V216, X125_splice, R337, Y126, A159, I255, L194, X224_splice, X…	R273, C275, C277, P278, G279, R280, D281, R282, R283, T284, E285, E286, A276, L330, Q331, R333, G334, R337, F338, F341, R342, C238, N239, S240, S241, C242, M246, R248, R249, P250, I251, V272, V274, V173, R174, R175, C176, P177, H179, E180, P190, P191, H193, L194, M237, G244, G245, Y163, M243, N247, L137, A138, Y236, K132, M133, F134, C135, E271, Q136, K139, C141, I195, R196, Y234, H178, R181	HOMDEL	truncating mutations, p.R282W, p.H178Q, p.R248Q, p.V216M, p.C176Y, p.R280G, p.T125T, , p.S215G, p.H193Y, p.R337C, p.C141W, p.H179R, p.I195S, p.R273C, p.E286G, p.R273H, p.S127Y, p.R248W, p.G266R, p.S241F, p.Y220C, p.C176F, p.Y234C, p.R280I, p.F270S, p.C176G, p.M237I, p.V272G, p.Y205C, p.G105D, p.C277F, p.R175H, p.D281V, p.L194R, p.T155I, p.D281N, p.R249M, p.D281E, p.I195M, p.C238Y, p.R158H, p.G199…		HOMDEL	MUT=TRUNC MUT=R273 MUT=C275 MUT=C277 MUT=P278 MUT=G279 MUT=R280 MUT=D281 MUT=R282 MUT=R283 MUT=T284 MUT=E285 MUT=E286 MUT=A276 MUT=L330 MUT=Q331 MUT=R333 MUT=G334 MUT=R337 MUT=F338 MUT=F341 MUT=R342 MUT=C238 MUT=N239 MUT=S240 MUT=S241 MUT=C242 MUT=M246 MUT=R248 MUT=R249 MUT=P250 MUT=I251 MUT=V272 MUT=V274 MUT=V173 MUT=R174 MUT=R175 MUT=C176 MUT=P177 MUT=H179 MUT=E180 MUT=P190 MUT=P191 MUT=H193 MU…	TP53: HOMDEL MUT=TRUNC MUT=R273 MUT=C275 MUT=C277 MUT=P278 MUT=G279 MUT=R280 MUT=D281 MUT=R282 MUT=R283 MUT=T284 MUT=E285 MUT=E286 MUT=A276 MUT=L330 MUT=Q331 MUT=R333 MUT=G334 MUT=R337 MUT=F338 MUT=F341 MUT=R342 MUT=C238 MUT=N239 MUT=S240 MUT=S241 MUT=C242 MUT=M246 MUT=R248 MUT=R249 MUT=P250 MUT=I251 MUT=V272 MUT=V274 MUT=V173 MUT=R174 MUT=R175 MUT=C176 MUT=P177 MUT=H179 MUT=E180 MUT=P190 MUT=P19…
MDM2		OG	0	CESC;GBM;LUAD;SARC;pancan	;			AMP			AMP		MDM2: AMP
MDM4		OG	0		PCPG;			AMP			AMP		MDM4: AMP
ATM		TSG	1			R337, R3008, R250, N2875, L2890, R1466, I2888, R2832		HOMDEL	truncating mutations, p.L2890R, p.R337C, p.R2832C, p.R3008H, p.R337H, p.R1466G, p.L2890V, p.R3008C, p.R1466Q, p.I2888L, p.N2875S, p.N2875K		HOMDEL	MUT=TRUNC MUT=R337 MUT=R3008 MUT=R250 MUT=N2875 MUT=L2890 MUT=R1466 MUT=I2888 MUT=R2832 MUT=L2890R MUT=R337C MUT=R2832C MUT=R3008H MUT=R337H MUT=R1466G MUT=L2890V MUT=R3008C MUT=R1466Q MUT=I2888L MUT=N2875S MUT=N2875K	ATM: HOMDEL MUT=TRUNC MUT=R337 MUT=R3008 MUT=R250 MUT=N2875 MUT=L2890 MUT=R1466 MUT=I2888 MUT=R2832 MUT=L2890R MUT=R337C MUT=R2832C MUT=R3008H MUT=R337H MUT=R1466G MUT=L2890V MUT=R3008C MUT=R1466Q MUT=I2888L MUT=N2875S MUT=N2875K
CHEK2		TSG	0									MUT=TRUNC	CHEK2: MUT=TRUNC
RPS6KA3		OG	0				V256, L285, L298, R300, F303, K304					MUT=V256 MUT=L285 MUT=L298 MUT=R300 MUT=F303 MUT=K304	RPS6KA3: MUT=V256 MUT=L285 MUT=L298 MUT=R300 MUT=F303 MUT=K304

## Sheet: WNT
Gene	Aliases	OG/TSG	MutSig	GISTIC amp	GISTIC del	Hotspots (AA #)	3D Hotspots (AA #)	OncoKB copy-number	OncoKB mutations	OQL all copy	OQL filtered copy	OQL filtered mut	OQL for GAM
CHD8		NA	1	;	KIRP;
LEF1		OG	0	;	;
LGR4		OG	0	;	;
LGR5		OG	0	;	;
LRP5		OG	0	;	;
LRP6		OG	0	;	LAML;
LZTR1		NA	0	HNSC;TGCT;pancan;	;
NDP		NA	0	;	;
PORCN		OG	0	;	;
RSPO1		OG	0	;	;
SFRP1		TSG	0	;	THCA;						HOMDEL	MUT=TRUNC	SFRP1: HOMDEL MUT=TRUNC
SFRP2		TSG	0	;	;							MUT=TRUNC	SFRP2: MUT=TRUNC
SFRP4		TSG	0	;	;							MUT=TRUNC	SFRP4: MUT=TRUNC
SFRP5		TSG	0	;	;							MUT=TRUNC	SFRP5: MUT=TRUNC
SOST		TSG	0	;	;							MUT=TRUNC	SOST: MUT=TRUNC
TCF7L1		TSG	0	SARC;	;							MUT=TRUNC	TCF7L1: MUT=TRUNC
TLE1		TSG	0	;	;							MUT=TRUNC	TLE1: MUT=TRUNC
TLE2		TSG	0	;	;							MUT=TRUNC	TLE2: MUT=TRUNC
TLE3		TSG	0	;	;							MUT=TRUNC	TLE3: MUT=TRUNC
TLE4		TSG	0	;	;							MUT=TRUNC	TLE4: MUT=TRUNC
WIF1		TSG	0	;	;							MUT=TRUNC	WIF1: MUT=TRUNC
ZNRF3		TSG	0	;	ACC;THYM;UCEC;						HOMDEL	MUT=TRUNC	ZNRF3: HOMDEL MUT=TRUNC
CTNNB1		OG	1	;	KIRC;	S37, D32, S33, T41, S45, G34, K335, N387, H36, I35, W383, K292, R535			p.T41A, p.S37F, p.S45F, p.S45P, p.T41I, p.S33F, p.S45Y, p.D32Y, p.G34V, p.S37C, p.S33T, p.S33Y, p.S33P, p.G34R, p.D32N, p.S33C, p.G34E, p.W383R, p.K292T, p.S45del, p.W383G, p.S37P, p.S37A, p.R535Q, p.D32G, p.W383C, p.D32A, p.D32V, p.S45C, p.N387Y, p.D32H, p.T42_K49del, p.I35S, p.Y30_S33del, p.T41_S47del, p.H36P, p.K335I, p.N387I, p.S37Y, p.N387K, p.T41N, p.K292E, p.S33A, p.K335T, p.S45_P52del			MUT=S37 MUT=D32 MUT=S33 MUT=T41 MUT=S45 MUT=G34 MUT=K335 MUT=N387 MUT=H36 MUT=I35 MUT=W383 MUT=K292 MUT=R535 MUT=T41A MUT=S37F MUT=S45F MUT=S45P MUT=T41I MUT=S33F MUT=S45Y MUT=D32Y MUT=G34V MUT=S37C MUT=S33T MUT=S33Y MUT=S33P MUT=G34R MUT=D32N MUT=S33C MUT=G34E MUT=W383R MUT=K292T MUT=S45del MUT=W383G MUT=S37P MUT=S37A MUT=R535Q MUT=D32G MUT=W383C MUT=D32A MUT=D32V MUT=S45C MUT=N387Y MUT=D32H MUT…	CTNNB1: MUT=S37 MUT=D32 MUT=S33 MUT=T41 MUT=S45 MUT=G34 MUT=K335 MUT=N387 MUT=H36 MUT=I35 MUT=W383 MUT=K292 MUT=R535 MUT=T41A MUT=S37F MUT=S45F MUT=S45P MUT=T41I MUT=S33F MUT=S45Y MUT=D32Y MUT=G34V MUT=S37C MUT=S33T MUT=S33Y MUT=S33P MUT=G34R MUT=D32N MUT=S33C MUT=G34E MUT=W383R MUT=K292T MUT=S45del MUT=W383G MUT=S37P MUT=S37A MUT=R535Q MUT=D32G MUT=W383C MUT=D32A MUT=D32V MUT=S45C MUT=N387Y MUT=…
DVL1		OG	0	TGCT;	LIHC;OV;TGCT;UVM;
DVL2		OG	0	;	;
DVL3		OG	0	;	;
FRAT1		OG	0	;	;
FRAT2		OG	0	;	;
FZD1		OG	0	;	;
FZD10		OG	0	;	;
FZD2		OG	0	;	;
FZD3		OG	0	;	THCA;
FZD4		OG	0	;	;
FZD5		OG	0	;	;
FZD6		OG	0	;	THCA;
FZD7		OG	0	;	;
FZD8		OG	0	;	;
FZD9		OG	0	;	;
WNT1		OG	0	;	HNSC;
WNT10A		OG	0	;	;
WNT10B		OG	0	;	;
WNT11		OG	0	;	;
WNT16		OG	0	;	;
WNT2		OG	0	;	;
WNT3A		OG	0	;	PCPG;
WNT4		OG	0	;	;
WNT5A		OG	0	;	;
WNT5B		OG	0	;	;
WNT6		OG	0	;	;
WNT7A		OG	0	;	KIRC;
WNT7B		OG	0	;	;
WNT8A		OG	0	;	;
WNT8B		OG	0	;	;
WNT9A		OG	0	;	PCPG;
WNT9B		OG	0	;	;
AMER1		TSG	0	;	ESCA;PAAD;						HOMDEL	MUT=TRUNC	AMER1: HOMDEL MUT=TRUNC
APC		TSG	1	;	THCA;	Q1429, Q1367, Q1378, E1397, Y935, Q1406, Q1338, E1353, E1408, R213, Q1303, Q1294, Q1328, S1315		HOMDEL	truncating mutations, p.Q1429R, p.E1408V, p.Q1367E, p.R640L, p.R640W, p.Q1406H		HOMDEL	MUT=TRUNC MUT=Q1429R MUT=E1408V MUT=Q1367E MUT=R640L MUT=R640W MUT=Q1406H MUT=Q1429 MUT=Q1367 MUT=Q1378 MUT=E1397 MUT=Y935 MUT=Q1406 MUT=Q1338 MUT=E1353 MUT=E1408 MUT=R213 MUT=Q1303 MUT=Q1294 MUT=Q1328 MUT=S1315	APC: HOMDEL MUT=TRUNC MUT=Q1429R MUT=E1408V MUT=Q1367E MUT=R640L MUT=R640W MUT=Q1406H MUT=Q1429 MUT=Q1367 MUT=Q1378 MUT=E1397 MUT=Y935 MUT=Q1406 MUT=Q1338 MUT=E1353 MUT=E1408 MUT=R213 MUT=Q1303 MUT=Q1294 MUT=Q1328 MUT=S1315
AXIN1		TSG	0	;	ESCA;LIHC;LUAD;UCS;		A804, F810, D843, A845	HOMDEL	truncating mutations, p.G652A, p.G652R,		HOMDEL	MUT=TRUNC MUT=G652A MUT=G652R MUT=A804 MUT=F810 MUT=D843 MUT=A845	AXIN1: HOMDEL MUT=TRUNC MUT=G652A MUT=G652R MUT=A804 MUT=F810 MUT=D843 MUT=A845
AXIN2		TSG	1	COADREAD;	;				truncating mutations			MUT=TRUNC	AXIN2: MUT=TRUNC
DKK1		TSG	0	;	COAD;						HOMDEL	MUT=TRUNC	DKK1: HOMDEL MUT=TRUNC
DKK2		TSG	0	;	;							MUT=TRUNC	DKK2: MUT=TRUNC
DKK3		TSG	0	;	;							MUT=TRUNC	DKK3: MUT=TRUNC
DKK4		TSG	0	;	THCA;						HOMDEL	MUT=TRUNC	DKK4: HOMDEL MUT=TRUNC
GSK3B		TSG	0	;	;	X239_splice						MUT=TRUNC	GSK3B: MUT=TRUNC
RNF43		TSG	0	;	PAAD;	H86, R371, R145, R132			truncating mutations, p.H86R, p.H86Y, p.Q781M		HOMDEL	MUT=TRUNC MUT=H86R MUT=H86Y MUT=Q781M MUT=H86 MUT=R371 MUT=R145 MUT=R132	RNF43: HOMDEL MUT=TRUNC MUT=H86R MUT=H86Y MUT=Q781M MUT=H86 MUT=R371 MUT=R145 MUT=R132
TCF7		TSG	0	;	;							MUT=TRUNC	TCF7: MUT=TRUNC
TCF7L2		TSG	1	;	COADREAD;READ;	R471			truncating mutations, p.R471C, p.R471H, p.R471S		HOMDEL	MUT=TRUNC MUT=R471 MUT=R471C MUT=R471H MUT=R471S	TCF7L2: HOMDEL MUT=TRUNC MUT=R471 MUT=R471C MUT=R471H MUT=R471S
CHD4			1	;	;

[truncated: 3 more sheets: MutSig genes, OncoKB-CNAs-AMP, OncoKB-CNAs-HOMDEL]
