# Supplementary material for: Pan-cancer analysis reveals signal transducer and activator of transcription (STAT) gene family as biomarkers for prognostic prediction and therapeutic guidance
Source: Front Genet. 2023 Mar 9;14:1120500. doi: 10.3389/fgene.2023.1120500 (PMC10034013; doi:10.3389/fgene.2023.1120500)
Supplement: Supplementary file 2 [file DataSheet1.ZIP › Source data/alteration/easy_input.csv]

cohort	Tumor_Sample_Barcode	TMB
HNSC	TCGA-F7-A624-01A-22D-A30E-08	2613
HNSC	TCGA-CV-7568-01A-11D-2229-08	1794
HNSC	TCGA-D6-6516-01A-11D-1870-08	1441
HNSC	TCGA-CR-7402-01A-11D-2012-08	822
HNSC	TCGA-CN-4723-01A-01D-1434-08	661
HNSC	TCGA-CV-A45Z-01A-21D-A25D-08	608
HNSC	TCGA-BA-A6DA-01A-31D-A31L-08	580
HNSC	TCGA-CV-A45W-01A-11D-A25D-08	559
HNSC	TCGA-CR-7388-01A-11D-2012-08	553
HNSC	TCGA-CV-A6K2-01A-11D-A31L-08	531
HNSC	TCGA-CV-A461-01A-41D-A25Y-08	492
HNSC	TCGA-TN-A7HL-01A-11D-A34J-08	463
HNSC	TCGA-HD-8635-01A-11D-2394-08	455
HNSC	TCGA-CN-A63U-01A-11D-A30E-08	451
HNSC	TCGA-KU-A66S-01A-21D-A30E-08	444
HNSC	TCGA-CR-7370-01A-11D-2129-08	442
HNSC	TCGA-CV-A6K1-01A-11D-A31L-08	433
HNSC	TCGA-CN-A497-01A-11D-A24D-08	425
HNSC	TCGA-CV-6961-01A-21D-1912-08	423
HNSC	TCGA-CN-5360-01A-01D-1434-08	419
HNSC	TCGA-CV-7245-01A-11D-2012-08	411
HNSC	TCGA-BA-6869-01A-11D-1870-08	406
HNSC	TCGA-CV-A468-01A-11D-A25Y-08	400
HNSC	TCGA-QK-A6VB-01A-12D-A34J-08	400
HNSC	TCGA-CN-5369-01A-01D-1434-08	399
HNSC	TCGA-CQ-7071-01A-12D-A30E-08	395
HNSC	TCGA-CR-7364-01A-11D-2012-08	388
HNSC	TCGA-CR-6472-01A-11D-1870-08	385
HNSC	TCGA-BA-5152-01A-02D-1870-08	378
HNSC	TCGA-CR-6481-01A-11D-1870-08	376
HNSC	TCGA-UF-A71D-01A-12D-A34J-08	372
HNSC	TCGA-BA-4078-01A-01D-1434-08	358
HNSC	TCGA-CN-4727-01A-01D-1434-08	354
HNSC	TCGA-CV-7427-01A-11D-2078-08	347
HNSC	TCGA-CN-A63W-01A-11D-A30E-08	343
HNSC	TCGA-D6-A74Q-01A-11D-A34J-08	337
HNSC	TCGA-QK-A8Z8-01A-11D-A391-08	320
HNSC	TCGA-CV-5441-01A-01D-1512-08	308
HNSC	TCGA-CR-7374-01A-11D-2012-08	298
HNSC	TCGA-T3-A92M-01A-31D-A391-08	297
HNSC	TCGA-T2-A6X2-01A-12D-A34J-08	296
HNSC	TCGA-CN-5356-01A-01D-1434-08	295
HNSC	TCGA-BA-4076-01A-01D-1434-08	284
HNSC	TCGA-CR-7398-01A-11D-2012-08	281
HNSC	TCGA-DQ-5629-01A-01D-1870-08	275
HNSC	TCGA-CN-6011-01A-11D-1683-08	274
HNSC	TCGA-CN-6992-01A-11D-1912-08	274
HNSC	TCGA-P3-A5QF-01A-11D-A28R-08	267
HNSC	TCGA-F7-7848-01A-11D-2129-08	265
HNSC	TCGA-CV-A45Q-01A-11D-A24D-08	263
HNSC	TCGA-MT-A67F-01A-11D-A30E-08	260
HNSC	TCGA-CV-7242-01A-11D-2012-08	256
HNSC	TCGA-CR-5248-01A-01D-2012-08	250
HNSC	TCGA-CN-6021-01A-11D-1683-08	247
HNSC	TCGA-BB-7870-01A-11D-2229-08	241
HNSC	TCGA-CR-7399-01A-11D-2012-08	237
HNSC	TCGA-CV-7248-01A-11D-2012-08	237
HNSC	TCGA-BA-4077-01B-01D-1434-08	229
HNSC	TCGA-CR-7371-01A-11D-2012-08	229
HNSC	TCGA-CV-7099-01A-41D-2012-08	225
HNSC	TCGA-P3-A5Q5-01A-11D-A28R-08	225
HNSC	TCGA-CV-6936-01A-11D-1912-08	220
HNSC	TCGA-CV-7414-01A-11D-2078-08	219
HNSC	TCGA-CV-7254-01A-11D-2012-08	216
HNSC	TCGA-CR-6484-01A-11D-1870-08	213
HNSC	TCGA-UF-A7J9-01A-12D-A34J-08	204
HNSC	TCGA-CN-A63T-01A-11D-A28R-08	202
HNSC	TCGA-CV-5432-01A-02D-1683-08	202
HNSC	TCGA-CN-A6V1-01A-12D-A34J-08	201
HNSC	TCGA-BA-A6DJ-01A-11D-A30E-08	200
HNSC	TCGA-CV-A6JM-01A-11D-A31L-08	197
HNSC	TCGA-CV-7095-01A-21D-2012-08	194
HNSC	TCGA-CV-5442-01A-01D-1512-08	193
HNSC	TCGA-CV-7440-01A-11D-2129-08	191
HNSC	TCGA-CX-7086-01A-11D-2078-08	190
HNSC	TCGA-CN-6995-01A-31D-2012-08	189
HNSC	TCGA-CV-A45U-01A-12D-A24D-08	189
HNSC	TCGA-CV-6942-01A-21D-2012-08	186
HNSC	TCGA-BB-4227-01A-01D-1870-08	184
HNSC	TCGA-CN-A6V3-01A-12D-A34J-08	183
HNSC	TCGA-CV-6935-01A-11D-1912-08	183
HNSC	TCGA-CQ-5327-01A-01D-1683-08	182
HNSC	TCGA-CV-6441-01A-11D-1683-08	180
HNSC	TCGA-CV-A463-01A-11D-A25Y-08	179
HNSC	TCGA-CV-7252-01A-11D-2012-08	178
HNSC	TCGA-BB-A5HY-01A-11D-A28R-08	177
HNSC	TCGA-CN-A641-01A-11D-A30E-08	174
HNSC	TCGA-WA-A7GZ-01A-11D-A34J-08	173
HNSC	TCGA-UF-A7JA-01A-12D-A34J-08	172
HNSC	TCGA-P3-A6T5-01A-11D-A34J-08	171
HNSC	TCGA-CV-7250-01A-11D-2012-08	168
HNSC	TCGA-HD-A4C1-01A-11D-A24D-08	168
HNSC	TCGA-CR-7368-01A-11D-2129-08	167
HNSC	TCGA-QK-A6VC-01A-23D-A34J-08	167
HNSC	TCGA-CQ-5333-01A-01D-2394-08	166
HNSC	TCGA-CN-4739-01A-02D-1512-08	165
HNSC	TCGA-CQ-5326-01A-01D-1870-08	165
HNSC	TCGA-UF-A7JT-01A-11D-A34J-08	165
HNSC	TCGA-D6-A6ES-01A-12D-A31L-08	158
HNSC	TCGA-CV-7253-01A-11D-2012-08	157
HNSC	TCGA-UF-A71A-01A-22D-A34J-08	157
HNSC	TCGA-CV-7101-01A-11D-2012-08	156
HNSC	TCGA-CV-6948-01A-11D-1912-08	155
HNSC	TCGA-CV-7424-01A-11D-2078-08	155
HNSC	TCGA-T2-A6WX-01A-12D-A34J-08	155
HNSC	TCGA-DQ-5625-01A-01D-1870-08	154
HNSC	TCGA-CV-6956-01A-21D-2012-08	152
HNSC	TCGA-CV-6960-01A-41D-2012-08	150
HNSC	TCGA-F7-A623-01A-11D-A28R-08	150
HNSC	TCGA-P3-A6SX-01A-11D-A34J-08	150
HNSC	TCGA-CV-7406-01A-11D-2078-08	149
HNSC	TCGA-CV-5970-01A-11D-1683-08	146
HNSC	TCGA-BA-6872-01A-11D-1870-08	144
HNSC	TCGA-BB-A5HU-01A-11D-A28R-08	144
HNSC	TCGA-CN-5363-01A-01D-1434-08	144
HNSC	TCGA-CV-A45T-01A-11D-A24D-08	144
HNSC	TCGA-CR-7367-01A-11D-2012-08	143
HNSC	TCGA-CV-5978-01A-11D-1683-08	143
HNSC	TCGA-UF-A7JO-01A-11D-A34J-08	143
HNSC	TCGA-CN-6013-01A-11D-1683-08	142
HNSC	TCGA-QK-A6II-01A-11D-A31L-08	142
HNSC	TCGA-D6-A6EK-01A-11D-A31L-08	141
HNSC	TCGA-IQ-A61E-01A-22D-A30E-08	141
HNSC	TCGA-T3-A92N-01A-11D-A391-08	140
HNSC	TCGA-CQ-5334-01A-01D-1683-08	138
HNSC	TCGA-CQ-A4CD-01A-21D-A25D-08	138
HNSC	TCGA-CR-7386-01A-11D-2012-08	138
HNSC	TCGA-CV-6952-01A-11D-1912-08	138
HNSC	TCGA-CR-7365-01A-11D-2012-08	136
HNSC	TCGA-F7-A50J-01A-21D-A28R-08	136
HNSC	TCGA-QK-A8Z7-01A-11D-A391-08	134
HNSC	TCGA-CV-7418-01A-11D-2078-08	132
HNSC	TCGA-CN-4730-01A-01D-1434-08	131
HNSC	TCGA-CV-A45O-01A-21D-A24D-08	131
HNSC	TCGA-CV-A45P-01A-11D-A24D-08	131
HNSC	TCGA-RS-A6TO-01A-32D-A34J-08	131
HNSC	TCGA-BB-4223-01A-01D-1434-08	130
HNSC	TCGA-CN-A63Y-01A-11D-A30E-08	130
HNSC	TCGA-HD-7229-01A-11D-2012-08	130
HNSC	TCGA-CV-6962-01A-11D-1912-08	129
HNSC	TCGA-BA-6868-01B-12D-1912-08	128
HNSC	TCGA-D6-A4ZB-01A-11D-A25D-08	128
HNSC	TCGA-CN-6988-01A-11D-1912-08	126
HNSC	TCGA-CV-7089-01A-11D-2012-08	126
HNSC	TCGA-CV-7446-01A-11D-2229-08	126
HNSC	TCGA-F7-A50I-01A-11D-A28R-08	126
HNSC	TCGA-MZ-A7D7-01A-21D-A34J-08	126
HNSC	TCGA-BA-A8YP-01A-11D-A391-08	125
HNSC	TCGA-CV-7432-01A-11D-2129-08	125
HNSC	TCGA-BA-4075-01A-01D-1434-08	124
HNSC	TCGA-BA-A6DF-01A-11D-A30E-08	122
HNSC	TCGA-UF-A71E-01A-31D-A34J-08	122
HNSC	TCGA-BA-5555-01A-01D-1512-08	121
HNSC	TCGA-CR-7395-01A-11D-2012-08	120
HNSC	TCGA-CV-5434-01A-01D-1683-08	120
HNSC	TCGA-BA-6871-01A-11D-1870-08	119
HNSC	TCGA-CN-4740-01A-01D-1434-08	119
HNSC	TCGA-CN-5359-01A-01D-1434-08	119
HNSC	TCGA-CN-6024-01A-11D-1683-08	119
HNSC	TCGA-CQ-5332-01A-01D-1683-08	119
HNSC	TCGA-H7-8501-01A-11D-2394-08	119
HNSC	TCGA-BA-4074-01A-01D-1434-08	118
HNSC	TCGA-CN-5364-01A-01D-1434-08	118
HNSC	TCGA-CN-5374-01A-01D-1434-08	118
HNSC	TCGA-CN-6997-01A-11D-2012-08	118
HNSC	TCGA-F7-8298-01A-11D-2394-08	118
HNSC	TCGA-F7-8489-01A-31D-2394-08	118
HNSC	TCGA-UF-A71B-01A-12D-A34J-08	118
HNSC	TCGA-CQ-5331-01A-02D-1870-08	117
HNSC	TCGA-CV-A6JE-01A-11D-A31L-08	117
HNSC	TCGA-H7-7774-01A-21D-2078-08	117
HNSC	TCGA-CN-5373-01A-01D-1434-08	116
HNSC	TCGA-CV-7102-01A-11D-2012-08	116
HNSC	TCGA-IQ-A61H-01A-11D-A30E-08	116
HNSC	TCGA-4P-AA8J-01A-11D-A391-08	115
HNSC	TCGA-CR-7394-01A-11D-2012-08	115
HNSC	TCGA-CV-7437-01A-21D-2129-08	115
HNSC	TCGA-BA-5556-01A-01D-1512-08	114
HNSC	TCGA-CN-4734-01A-01D-1434-08	114
HNSC	TCGA-CQ-6225-01A-11D-1912-08	114
HNSC	TCGA-CV-7422-01A-21D-2078-08	114
HNSC	TCGA-D6-8569-01A-11D-2394-08	114
HNSC	TCGA-CV-6938-01A-11D-1912-08	113
HNSC	TCGA-CV-6941-01A-11D-1912-08	113
HNSC	TCGA-IQ-A61G-01A-11D-A30E-08	113
HNSC	TCGA-P3-A6T4-01A-11D-A34J-08	113
HNSC	TCGA-CN-4735-01A-01D-1434-08	112
HNSC	TCGA-CV-7091-01A-11D-2012-08	112
HNSC	TCGA-HD-A633-01A-11D-A28R-08	112
HNSC	TCGA-P3-A6T7-01A-11D-A34J-08	112
HNSC	TCGA-BA-5558-01A-01D-1512-08	111
HNSC	TCGA-CN-6019-01A-11D-1683-08	110
HNSC	TCGA-CV-5430-01A-02D-1683-08	110
HNSC	TCGA-KU-A6H7-01A-11D-A31L-08	110
HNSC	TCGA-BA-A4IG-01A-11D-A25Y-08	108
HNSC	TCGA-CV-6940-01A-11D-1912-08	108
HNSC	TCGA-CV-6951-01A-11D-1912-08	108
HNSC	TCGA-CN-4728-01A-01D-1434-08	107
HNSC	TCGA-CN-6020-01A-11D-1683-08	107
HNSC	TCGA-CQ-6221-01A-11D-2078-08	107
HNSC	TCGA-CQ-7072-01A-21D-A30E-08	107
HNSC	TCGA-CV-6954-01A-11D-1912-08	107
HNSC	TCGA-CR-7390-01A-11D-2012-08	106
HNSC	TCGA-CV-6937-01A-11D-2012-08	106
HNSC	TCGA-CV-A6JU-01A-11D-A31L-08	106
HNSC	TCGA-D6-A6EP-01A-11D-A31L-08	106
HNSC	TCGA-CV-7235-01A-11D-2012-08	105
HNSC	TCGA-BA-5149-01A-01D-1512-08	104
HNSC	TCGA-CR-6487-01A-11D-1870-08	104
HNSC	TCGA-CR-6491-01A-11D-1870-08	104
HNSC	TCGA-RS-A6TP-01A-12D-A34J-08	104
HNSC	TCGA-CR-6471-01A-11D-1870-08	103
HNSC	TCGA-P3-A6T6-01A-11D-A34J-08	103
HNSC	TCGA-C9-A47Z-01A-11D-A24D-08	102
HNSC	TCGA-CQ-7063-01A-11D-2394-08	102
HNSC	TCGA-IQ-A61I-01A-11D-A30E-08	102
HNSC	TCGA-QK-A8ZA-01A-11D-A391-08	102
HNSC	TCGA-CN-4729-01A-01D-1434-08	101
HNSC	TCGA-CN-6010-01A-11D-1683-08	101
HNSC	TCGA-CR-7379-01A-11D-2012-08	101
HNSC	TCGA-P3-A5Q6-01A-11D-A28R-08	101
HNSC	TCGA-QK-A6IG-01A-11D-A31L-08	101
HNSC	TCGA-QK-A8Z9-01B-11D-A391-08	101
HNSC	TCGA-BA-A6D8-01A-31D-A31L-08	100
HNSC	TCGA-CN-6012-01A-11D-1683-08	100
HNSC	TCGA-IQ-7630-01A-11D-2078-08	100
HNSC	TCGA-QK-AA3J-01A-11D-A391-08	100
HNSC	TCGA-UF-A719-01A-12D-A34J-08	100
HNSC	TCGA-CQ-6218-01A-11D-1912-08	99
HNSC	TCGA-CV-6945-01A-11D-1912-08	99
HNSC	TCGA-CV-7433-01A-11D-2129-08	99
HNSC	TCGA-BA-A6DE-01A-22D-A31L-08	98
HNSC	TCGA-CN-A498-01A-11D-A24D-08	98
HNSC	TCGA-CN-A49A-01A-11D-A24D-08	98
HNSC	TCGA-CR-7383-01A-11D-2129-08	98
HNSC	TCGA-CV-6933-01A-11D-1912-08	98
HNSC	TCGA-CV-7407-01A-11D-2078-08	98
HNSC	TCGA-HD-8634-01A-11D-2394-08	98
HNSC	TCGA-D6-8568-01A-11D-2394-08	97
HNSC	TCGA-CV-5444-01A-02D-1512-08	96
HNSC	TCGA-CV-5435-01A-01D-1683-08	95
HNSC	TCGA-CN-4741-01A-01D-1434-08	94
HNSC	TCGA-CN-6016-01A-11D-1683-08	94
HNSC	TCGA-CV-7263-01A-11D-2012-08	94
HNSC	TCGA-CV-7430-01A-11D-2129-08	94
HNSC	TCGA-UF-A7JD-01A-11D-A34J-08	94
HNSC	TCGA-CQ-6228-01A-11D-1912-08	93
HNSC	TCGA-CV-7411-01A-11D-2078-08	93
HNSC	TCGA-HD-7753-01A-11D-2078-08	93
HNSC	TCGA-MT-A67A-01A-11D-A30E-08	93
HNSC	TCGA-CN-6994-01A-11D-1912-08	92
HNSC	TCGA-CV-5440-01A-01D-1512-08	92
HNSC	TCGA-CV-7255-01A-11D-2012-08	92
HNSC	TCGA-CV-A45X-01A-21D-A25D-08	92
HNSC	TCGA-CX-7085-01A-21D-2012-08	92
HNSC	TCGA-F7-A61S-01A-11D-A28R-08	92
HNSC	TCGA-KU-A66T-01A-11D-A30E-08	91
HNSC	TCGA-UF-A7JK-01A-11D-A34J-08	91
HNSC	TCGA-CQ-A4CI-01A-11D-A25Y-08	90
HNSC	TCGA-CV-6953-01A-11D-1912-08	90
HNSC	TCGA-CV-6955-01A-11D-2012-08	90
HNSC	TCGA-CN-6023-01A-11D-1683-08	89
HNSC	TCGA-CQ-7064-01A-11D-2394-08	89
HNSC	TCGA-CR-7404-01A-11D-2129-08	89
HNSC	TCGA-CV-7261-01A-11D-2012-08	89
HNSC	TCGA-CV-A45V-01A-21D-A25D-08	89
HNSC	TCGA-D6-6823-01A-11D-1912-08	89
HNSC	TCGA-QK-A8ZB-01A-11D-A391-08	89
HNSC	TCGA-CN-5355-01A-01D-1434-08	88
HNSC	TCGA-CN-5367-01A-01D-1434-08	88
HNSC	TCGA-CQ-A4C6-01A-11D-A25D-08	88
HNSC	TCGA-CV-5439-01A-01D-1683-08	88
HNSC	TCGA-CV-7425-01A-11D-2078-08	88
HNSC	TCGA-CX-7219-01A-11D-2012-08	88
HNSC	TCGA-CX-A4AQ-01A-11D-A25D-08	88
HNSC	TCGA-CN-6018-01A-11D-1683-08	87
HNSC	TCGA-CR-7373-01A-11D-2012-08	87
HNSC	TCGA-CV-5966-01A-11D-1683-08	87
HNSC	TCGA-CV-6003-01A-11D-1683-08	87
HNSC	TCGA-CV-7178-01A-21D-2012-08	87
HNSC	TCGA-CV-A6JZ-01A-11D-A31L-08	87
HNSC	TCGA-UF-A7JF-01A-11D-A34J-08	87
HNSC	TCGA-BA-A6DI-01A-11D-A30E-08	86
HNSC	TCGA-CN-4731-01A-01D-1434-08	86
HNSC	TCGA-CQ-6220-01A-11D-1912-08	86
HNSC	TCGA-CQ-7068-01A-11D-2078-08	86
HNSC	TCGA-CR-7380-01A-11D-2012-08	86
HNSC	TCGA-CV-7177-01A-11D-2012-08	86
HNSC	TCGA-P3-A6T3-01A-11D-A34J-08	86
HNSC	TCGA-BA-A4IF-01A-11D-A25Y-08	85
HNSC	TCGA-BB-A6UO-01A-12D-A34J-08	85
HNSC	TCGA-CN-6989-01A-11D-1912-08	85
HNSC	TCGA-CR-6478-01A-11D-1870-08	85
HNSC	TCGA-DQ-7588-01A-11D-2078-08	85
HNSC	TCGA-TN-A7HJ-01A-12D-A34J-08	85
HNSC	TCGA-BA-6870-01A-11D-1870-08	84
HNSC	TCGA-CR-7377-01A-11D-2012-08	84
HNSC	TCGA-CV-7104-01A-11D-2012-08	84
HNSC	TCGA-CV-7438-01A-21D-2129-08	84
HNSC	TCGA-D6-A6EN-01A-11D-A31L-08	84
HNSC	TCGA-F7-A61V-01A-11D-A28R-08	84
HNSC	TCGA-H7-A6C5-01A-11D-A30E-08	84
HNSC	TCGA-P3-A6T8-01A-11D-A34J-08	84
HNSC	TCGA-MT-A67D-01A-31D-A30E-08	83
HNSC	TCGA-D6-6826-01A-11D-1912-08	82
HNSC	TCGA-HD-7832-01A-11D-2129-08	82
HNSC	TCGA-IQ-A6SG-01A-12D-A34J-08	82
HNSC	TCGA-CN-5370-01A-01D-2012-08	81
HNSC	TCGA-CR-7389-01A-11D-2012-08	81
HNSC	TCGA-D6-A6EM-01A-21D-A31L-08	81
HNSC	TCGA-F7-A50G-01A-11D-A25Y-08	81
HNSC	TCGA-CN-5361-01A-01D-1434-08	80
HNSC	TCGA-CN-5366-01A-01D-1434-08	80
HNSC	TCGA-CN-A49B-01A-31D-A24D-08	80
HNSC	TCGA-CQ-A4CB-01A-11D-A25D-08	80
HNSC	TCGA-D6-A4Z9-01A-11D-A25D-08	80
HNSC	TCGA-QK-AA3K-01A-11D-A391-08	80
HNSC	TCGA-BA-A4II-01A-11D-A25Y-08	79
HNSC	TCGA-CV-5436-01A-01D-1512-08	79
HNSC	TCGA-T2-A6WZ-01A-21D-A34J-08	79
HNSC	TCGA-CN-4736-01A-01D-1434-08	78
HNSC	TCGA-CQ-7069-01A-11D-2394-08	78
HNSC	TCGA-CR-6473-01A-11D-1870-08	78
HNSC	TCGA-CV-6934-01A-11D-1912-08	78
HNSC	TCGA-P3-A6SW-01A-11D-A34J-08	78
HNSC	TCGA-CN-A63V-01A-11D-A28R-08	77
HNSC	TCGA-CV-7435-01A-11D-2129-08	77
HNSC	TCGA-CV-A6JD-01A-11D-A31L-08	77
HNSC	TCGA-DQ-5624-01A-01D-1870-08	77
HNSC	TCGA-BA-7269-01A-11D-2012-08	76
HNSC	TCGA-BA-A6DL-01A-21D-A30E-08	76
HNSC	TCGA-CQ-A4C9-01A-11D-A25D-08	76
HNSC	TCGA-CR-6474-01A-11D-1870-08	76
HNSC	TCGA-CN-4738-01A-02D-1512-08	75
HNSC	TCGA-CV-A45R-01A-11D-A24D-08	75
HNSC	TCGA-CV-A6JY-01A-11D-A31L-08	75
HNSC	TCGA-CX-7082-01A-11D-2012-08	75
HNSC	TCGA-CV-7434-01A-11D-2129-08	74
HNSC	TCGA-UF-A7JJ-01A-11D-A34J-08	74
HNSC	TCGA-CQ-6223-01A-11D-1912-08	72
HNSC	TCGA-CR-6480-01A-11D-1870-08	72
HNSC	TCGA-HD-8314-01A-11D-2394-08	72
HNSC	TCGA-DQ-5631-01A-01D-1870-08	71
HNSC	TCGA-HD-A6HZ-01A-12D-A31L-08	71
HNSC	TCGA-CV-7097-01A-11D-2012-08	70
HNSC	TCGA-DQ-7592-01A-11D-2078-08	70
HNSC	TCGA-BB-4224-01A-01D-1434-08	69
HNSC	TCGA-CV-A6JN-01A-11D-A31L-08	69
HNSC	TCGA-IQ-A61L-01A-11D-A30E-08	69
HNSC	TCGA-D6-A6EO-01A-11D-A31L-08	68
HNSC	TCGA-P3-A6T0-01A-12D-A34J-08	68
HNSC	TCGA-CN-A642-01A-12D-A30E-08	67
HNSC	TCGA-CQ-A4CG-01A-11D-A25Y-08	67
HNSC	TCGA-CR-7382-01A-11D-2129-08	67
HNSC	TCGA-D6-A6EQ-01A-11D-A31L-08	67
HNSC	TCGA-HD-A6I0-01A-11D-A31L-08	67
HNSC	TCGA-CN-4742-01A-02D-1512-08	66
HNSC	TCGA-BA-5151-01A-01D-1434-08	65
HNSC	TCGA-CR-6477-01A-11D-1870-08	65
HNSC	TCGA-HD-8224-01A-11D-2394-08	65
HNSC	TCGA-UF-A7JH-01A-21D-A34J-08	65
HNSC	TCGA-BB-8596-01A-11D-2394-08	64
HNSC	TCGA-CN-5365-01A-01D-1434-08	63
HNSC	TCGA-CV-6436-01A-11D-1683-08	63
HNSC	TCGA-CV-7413-01A-11D-2078-08	63
HNSC	TCGA-IQ-A6SH-01A-12D-A34J-08	63
HNSC	TCGA-P3-A5QA-01A-11D-A28R-08	63
HNSC	TCGA-QK-A64Z-01A-11D-A30E-08	63
HNSC	TCGA-QK-A6IH-01A-11D-A31L-08	63
HNSC	TCGA-CN-A6V6-01A-12D-A34J-08	62
HNSC	TCGA-CQ-5324-01A-01D-1683-08	62
HNSC	TCGA-CR-5247-01A-01D-2012-08	62
HNSC	TCGA-CV-5977-01A-11D-1683-08	62
HNSC	TCGA-CV-A6JO-01B-11D-A34J-08	62
HNSC	TCGA-CR-7401-01A-11D-2012-08	61
HNSC	TCGA-CV-A460-01A-21D-A25D-08	61
HNSC	TCGA-CV-7415-01A-11D-2078-08	60
HNSC	TCGA-CV-7423-01A-11D-2078-08	60
HNSC	TCGA-CR-7369-01A-11D-2129-08	59
HNSC	TCGA-CV-5976-01A-11D-1683-08	59
HNSC	TCGA-QK-A6V9-01A-11D-A34J-08	59
HNSC	TCGA-CN-6022-01A-21D-1683-08	58
HNSC	TCGA-CN-6998-01A-23D-2012-08	58
HNSC	TCGA-CQ-6219-01A-11D-1912-08	58
HNSC	TCGA-CQ-A4CE-01A-11D-A25Y-08	58
HNSC	TCGA-CV-7247-01A-11D-2012-08	58
HNSC	TCGA-D6-6517-01A-11D-1870-08	58
HNSC	TCGA-MT-A51W-01A-21D-A25Y-08	58
HNSC	TCGA-QK-A6IJ-01A-11D-A31L-08	58
HNSC	TCGA-BB-A5HZ-01A-21D-A28R-08	57
HNSC	TCGA-IQ-A61K-01A-11D-A30E-08	57
HNSC	TCGA-UF-A7JV-01A-11D-A34J-08	57
HNSC	TCGA-BA-5559-01A-01D-1512-08	56
HNSC	TCGA-BA-6873-01A-11D-1870-08	56
HNSC	TCGA-CN-A640-01A-21D-A30E-08	55
HNSC	TCGA-CV-7243-01A-11D-2012-08	55
HNSC	TCGA-CV-7416-01A-11D-2078-08	55
HNSC	TCGA-UF-A7JS-01A-11D-A34J-08	55
HNSC	TCGA-CV-A45Y-01A-11D-A25D-08	54
HNSC	TCGA-DQ-7593-01A-11D-2229-08	54
HNSC	TCGA-F7-A622-01A-11D-A28R-08	54
HNSC	TCGA-WA-A7H4-01A-21D-A34J-08	54
HNSC	TCGA-CQ-5330-01A-01D-1683-08	53
HNSC	TCGA-D6-6825-01A-21D-1912-08	53
HNSC	TCGA-MT-A7BN-01A-12D-A34J-08	53
HNSC	TCGA-BA-A6DD-01A-12D-A31L-08	52
HNSC	TCGA-BB-4225-01A-01D-1434-08	52
HNSC	TCGA-BB-8601-01A-11D-2394-08	52
HNSC	TCGA-CQ-5323-01A-01D-1683-08	52
HNSC	TCGA-H7-A76A-01A-51D-A34J-08	52
HNSC	TCGA-UF-A7JC-01A-21D-A34J-08	52
HNSC	TCGA-DQ-5630-01A-01D-1870-08	51
HNSC	TCGA-CQ-6222-01A-11D-1912-08	50
HNSC	TCGA-F7-A61W-01A-11D-A28R-08	50
HNSC	TCGA-CQ-A4C7-01A-11D-A25D-08	49
HNSC	TCGA-CR-5243-01A-01D-1512-08	49
HNSC	TCGA-CR-7376-01A-11D-2129-08	49
HNSC	TCGA-BB-A6UM-01A-12D-A34J-08	48
HNSC	TCGA-CN-4726-01A-01D-1434-08	48
HNSC	TCGA-CV-7183-01A-11D-2012-08	48
HNSC	TCGA-HD-7754-01A-11D-2078-08	48
HNSC	TCGA-MT-A67G-01A-11D-A30E-08	48
HNSC	TCGA-T2-A6X0-01A-11D-A34J-08	48
HNSC	TCGA-CN-4725-01A-01D-1434-08	47
HNSC	TCGA-CR-6492-01A-12D-2078-08	47
HNSC	TCGA-CV-6959-01A-11D-1912-08	47
HNSC	TCGA-CV-7180-01A-11D-2012-08	47
HNSC	TCGA-CV-7238-01A-11D-2012-08	47
HNSC	TCGA-CV-7429-01A-11D-2129-08	47
HNSC	TCGA-CQ-6224-01A-11D-1912-08	46
HNSC	TCGA-CV-A6JT-01A-11D-A31L-08	46
HNSC	TCGA-UF-A718-01A-22D-A34J-08	46
HNSC	TCGA-CN-A49C-01A-11D-A24D-08	45
HNSC	TCGA-CR-7372-01A-11D-2012-08	45
HNSC	TCGA-CQ-5325-01A-01D-1683-08	44
HNSC	TCGA-CV-5973-01A-11D-1683-08	44
HNSC	TCGA-CV-6950-01A-11D-1912-08	44
HNSC	TCGA-CV-7410-01A-21D-2078-08	44
HNSC	TCGA-CV-7421-01A-11D-2078-08	44
HNSC	TCGA-TN-A7HI-01A-11D-A34J-08	44
HNSC	TCGA-CN-6996-01A-11D-1912-08	43
HNSC	TCGA-CV-5443-01A-01D-1512-08	43
HNSC	TCGA-MT-A51X-01A-11D-A25Y-08	42
HNSC	TCGA-BA-A4IH-01A-11D-A25Y-08	41
HNSC	TCGA-F7-A620-01A-11D-A28R-08	41
HNSC	TCGA-CQ-6227-01A-11D-1912-08	40
HNSC	TCGA-P3-A6T2-01A-11D-A34J-08	40
HNSC	TCGA-C9-A480-01A-12D-A24D-08	39
HNSC	TCGA-IQ-7632-01A-11D-2078-08	39
HNSC	TCGA-QK-A652-01A-11D-A30E-08	39
HNSC	TCGA-CN-A6V7-01A-12D-A34J-08	38
HNSC	TCGA-CV-6943-01A-11D-1912-08	38
HNSC	TCGA-CN-4737-01A-01D-1434-08	37
HNSC	TCGA-CN-A499-01A-11D-A24D-08	36
HNSC	TCGA-CV-6433-01A-11D-1683-08	36
HNSC	TCGA-CV-7090-01A-11D-2012-08	36
HNSC	TCGA-CV-7103-01A-21D-2012-08	36
HNSC	TCGA-BA-5153-01A-01D-1434-08	35
HNSC	TCGA-CV-6939-01A-11D-1912-08	35
HNSC	TCGA-D6-6515-01A-21D-1870-08	35
HNSC	TCGA-UP-A6WW-01A-12D-A34J-08	35
HNSC	TCGA-CV-7236-01A-11D-2012-08	34
HNSC	TCGA-D6-6824-01A-11D-1912-08	34
HNSC	TCGA-P3-A5QE-01A-11D-A28R-08	34
HNSC	TCGA-BB-4228-01A-01D-1434-08	33
HNSC	TCGA-CR-6467-01A-11D-1870-08	33
HNSC	TCGA-CR-6482-01A-11D-1870-08	33
HNSC	TCGA-CN-5358-01A-01D-1512-08	32
HNSC	TCGA-CR-5250-01A-01D-1512-08	32
HNSC	TCGA-CR-6470-01A-11D-1870-08	32
HNSC	TCGA-CR-7385-01A-11D-2012-08	32
HNSC	TCGA-CV-A465-01A-11D-A25Y-08	32
HNSC	TCGA-DQ-7591-01A-11D-2078-08	32
HNSC	TCGA-HD-A634-01A-11D-A28R-08	32
HNSC	TCGA-BA-5557-01A-01D-1512-08	31
HNSC	TCGA-CN-A6UY-01A-12D-A34J-08	31
HNSC	TCGA-CR-6488-01A-12D-2078-08	31
HNSC	TCGA-CR-7397-01A-11D-2012-08	31
HNSC	TCGA-IQ-A61J-01A-11D-A30E-08	31
HNSC	TCGA-IQ-A61O-01A-11D-A30E-08	31
HNSC	TCGA-HD-7831-01A-11D-2129-08	30
HNSC	TCGA-CR-6493-01A-11D-1870-08	29
HNSC	TCGA-DQ-7596-01A-11D-2229-08	29
HNSC	TCGA-BB-4217-01A-11D-2078-08	28
HNSC	TCGA-H7-A6C4-01A-11D-A30E-08	28
HNSC	TCGA-CQ-7065-01A-11D-2078-08	25
HNSC	TCGA-CR-5249-01A-01D-1512-08	25
HNSC	TCGA-CV-5979-01A-11D-1683-08	25
HNSC	TCGA-MZ-A5BI-01A-31D-A34J-08	25
HNSC	TCGA-CQ-5329-01A-01D-1683-08	24
HNSC	TCGA-CQ-6229-01A-11D-1912-08	23
HNSC	TCGA-MZ-A6I9-01A-11D-A31L-08	23
HNSC	TCGA-KU-A6H8-01A-21D-A34J-08	22
HNSC	TCGA-QK-A6IF-01A-11D-A31L-08	22
HNSC	TCGA-BA-A6DG-01A-21D-A30E-08	20
HNSC	TCGA-IQ-7631-01A-11D-2078-08	20
HNSC	TCGA-CV-A464-01A-11D-A25Y-08	18
HNSC	TCGA-CQ-A4CH-01A-11D-A25Y-08	17
HNSC	TCGA-BA-A6DB-01A-11D-A30E-08	16
HNSC	TCGA-CN-4733-01A-02D-1870-08	15
HNSC	TCGA-CV-7100-01A-11D-2012-08	14
HNSC	TCGA-CV-A6K0-01B-21D-A31L-08	13
HNSC	TCGA-CV-5971-01A-11D-1683-08	12
HNSC	TCGA-CR-7392-01A-11D-2012-08	11
HNSC	TCGA-D6-6827-01A-11D-1912-08	11
HNSC	TCGA-CR-7391-01A-11D-2012-08	4
HNSC	TCGA-CN-6017-01A-11D-1683-08	2
HNSC	TCGA-CR-7393-01A-11D-2012-08	1
LGG	TCGA-DU-6392-01A-11D-1705-08	9635
LGG	TCGA-HT-8564-01A-11D-2395-08	407
LGG	TCGA-HT-8110-01A-11D-2395-08	357
LGG	TCGA-HT-7856-01A-11D-2395-08	214
LGG	TCGA-DU-A7T6-01A-11D-A33T-08	102
LGG	TCGA-DU-7010-01A-11D-2024-08	81
LGG	TCGA-P5-A5EV-01A-11D-A27K-08	73
LGG	TCGA-DB-A64L-01A-11D-A29Q-08	69
LGG	TCGA-HT-7688-01A-11D-2253-08	62
LGG	TCGA-S9-A6WH-01A-12D-A33T-08	61
LGG	TCGA-FG-6692-01A-11D-1893-08	60
LGG	TCGA-HT-7860-01A-11D-2395-08	60
LGG	TCGA-TQ-A7RM-01A-11D-A33T-08	60
LGG	TCGA-CS-6665-01A-11D-1893-08	59
LGG	TCGA-DU-5852-01A-11D-1705-08	59
LGG	TCGA-DU-8165-01A-11D-2253-08	58
LGG	TCGA-DB-A64X-01A-11D-A29Q-08	56
LGG	TCGA-E1-A7YE-01A-11D-A34A-08	56
LGG	TCGA-FG-A6J3-01A-11D-A31L-08	56
LGG	TCGA-S9-A6TS-01A-12D-A33T-08	56
LGG	TCGA-S9-A89Z-01A-11D-A36O-08	56
LGG	TCGA-TM-A7C3-01A-11D-A32B-08	56
LGG	TCGA-FG-A4MW-01A-11D-A26M-08	55
LGG	TCGA-E1-A7YN-01A-11D-A34A-08	54
LGG	TCGA-DH-A7UR-01A-11D-A33T-08	53
LGG	TCGA-FG-6688-01A-11D-1893-08	53
LGG	TCGA-FG-A87Q-01A-11D-A36O-08	53
LGG	TCGA-S9-A6WM-01A-12D-A33T-08	53
LGG	TCGA-DU-7006-01A-11D-2024-08	52
LGG	TCGA-E1-5307-01A-01D-1893-08	52
LGG	TCGA-WY-A85E-01A-11D-A36O-08	52
LGG	TCGA-FG-A4MU-01B-11D-A289-08	51
LGG	TCGA-S9-A7QZ-01A-12D-A34J-08	51
LGG	TCGA-DU-7306-01A-11D-2086-08	50
LGG	TCGA-FG-A70Z-01A-12D-A33T-08	50
LGG	TCGA-HT-8104-01A-11D-2395-08	50
LGG	TCGA-DH-A669-01A-12D-A31L-08	49
LGG	TCGA-DU-6403-01A-11D-1705-08	49
LGG	TCGA-S9-A6WL-01A-21D-A33T-08	49
LGG	TCGA-E1-A7YS-01A-11D-A34A-08	48
LGG	TCGA-DU-6405-01A-11D-1705-08	47
LGG	TCGA-P5-A72U-01A-31D-A32B-08	47
LGG	TCGA-DB-5281-01A-01D-1468-08	46
LGG	TCGA-E1-A7YD-01A-11D-A34A-08	46
LGG	TCGA-E1-A7YK-01A-11D-A34A-08	46
LGG	TCGA-HT-8011-01A-11D-2395-08	46
LGG	TCGA-CS-6186-01A-12D-2024-08	45
LGG	TCGA-DU-7012-01A-11D-2024-08	45
LGG	TCGA-DU-8167-01A-11D-2253-08	45
LGG	TCGA-DU-A6S8-01A-12D-A32B-08	45
LGG	TCGA-IK-8125-01A-11D-2253-08	45
LGG	TCGA-CS-4941-01A-01D-1468-08	44
LGG	TCGA-DU-A76K-01A-11D-A33T-08	44
LGG	TCGA-FG-A6IZ-01A-11D-A31L-08	44
LGG	TCGA-HT-A619-01A-11D-A29Q-08	44
LGG	TCGA-S9-A7IS-01A-11D-A34A-08	44
LGG	TCGA-E1-A7YL-01A-11D-A34A-08	43
LGG	TCGA-HT-7475-01A-11D-2024-08	43
LGG	TCGA-HT-A74H-01A-11D-A32B-08	43
LGG	TCGA-RY-A83Z-01A-11D-A36O-08	43
LGG	TCGA-DU-6399-01A-12D-1705-08	42
LGG	TCGA-DU-A5TT-01A-11D-A289-08	42
LGG	TCGA-HT-7477-01B-11D-A289-08	42
LGG	TCGA-HT-A5RC-01A-11D-A289-08	42
LGG	TCGA-DU-7300-01A-21D-2086-08	41
LGG	TCGA-DU-8168-01A-11D-2253-08	41
LGG	TCGA-DU-A5TY-01A-11D-A289-08	41
LGG	TCGA-FG-7643-01A-11D-2086-08	41
LGG	TCGA-QH-A6CV-01A-11D-A31L-08	41
LGG	TCGA-QH-A6XC-01A-12D-A32B-08	41
LGG	TCGA-DH-A66D-01A-11D-A31L-08	40
LGG	TCGA-DU-5854-01A-11D-1705-08	40
LGG	TCGA-DU-6400-01A-12D-1705-08	40
LGG	TCGA-E1-A7YI-01A-11D-A34A-08	40
LGG	TCGA-QH-A6X9-01A-12D-A32B-08	40
LGG	TCGA-TQ-A7RP-01A-21D-A34A-08	40
LGG	TCGA-VW-A8FI-01A-11D-A36O-08	40
LGG	TCGA-S9-A89V-01A-11D-A36O-08	39
LGG	TCGA-DH-A7UU-01A-12D-A34A-08	38
LGG	TCGA-DU-A5TW-01A-11D-A289-08	38
LGG	TCGA-HT-7882-01A-11D-2395-08	38
LGG	TCGA-CS-5390-01A-02D-1468-08	37
LGG	TCGA-CS-5395-01A-01D-1468-08	37
LGG	TCGA-DH-A66B-01A-11D-A29Q-08	37
LGG	TCGA-DU-6402-01A-11D-1705-08	37
LGG	TCGA-FG-7636-01A-11D-2086-08	37
LGG	TCGA-HT-7616-01A-11D-2253-08	37
LGG	TCGA-HT-7689-01A-11D-2253-08	37
LGG	TCGA-HT-A61C-01A-11D-A29Q-08	37
LGG	TCGA-QH-A6CW-01A-11D-A32B-08	37
LGG	TCGA-S9-A7J0-01A-11D-A34A-08	37
LGG	TCGA-TM-A84H-01A-11D-A36O-08	37
LGG	TCGA-DB-A64W-01A-11D-A29Q-08	36
LGG	TCGA-DU-A5TU-01A-11D-A289-08	36
LGG	TCGA-DU-A76R-01A-11D-A32B-08	36
LGG	TCGA-HT-7470-01A-12D-2086-08	36
LGG	TCGA-HT-7604-01A-11D-2086-08	36
LGG	TCGA-HT-A5RA-01A-11D-A289-08	36
LGG	TCGA-IK-7675-01A-11D-2086-08	36
LGG	TCGA-P5-A72W-01A-11D-A32B-08	36
LGG	TCGA-DB-5275-01A-01D-1468-08	35
LGG	TCGA-DB-5277-01A-01D-1468-08	35
LGG	TCGA-DB-5279-01A-01D-1468-08	35
LGG	TCGA-DU-5855-01A-11D-1705-08	35
LGG	TCGA-DU-5874-01A-11D-1705-08	35
LGG	TCGA-DU-7292-01A-11D-2024-08	35
LGG	TCGA-DU-7302-01A-11D-2086-08	35
LGG	TCGA-DU-8161-01A-11D-2253-08	35
LGG	TCGA-DU-A5TR-01A-11D-A289-08	35
LGG	TCGA-FG-5965-01B-11D-1893-08	35
LGG	TCGA-HT-7687-01A-11D-2253-08	35
LGG	TCGA-KT-A7W1-01A-11D-A34A-08	35
LGG	TCGA-P5-A780-01A-12D-A32B-08	35
LGG	TCGA-TQ-A7RW-01A-11D-A33T-08	35
LGG	TCGA-DU-A7TD-01A-12D-A34A-08	34
LGG	TCGA-DU-A7TJ-01A-11D-A34J-08	34
LGG	TCGA-E1-5318-01A-01D-1468-08	34
LGG	TCGA-E1-A7YM-01A-11D-A34A-08	34
LGG	TCGA-E1-A7YV-01A-11D-A34J-08	34
LGG	TCGA-FG-5962-01B-11D-1893-08	34
LGG	TCGA-HW-7490-01A-11D-2024-08	34
LGG	TCGA-HW-A5KK-01A-11D-A27K-08	34
LGG	TCGA-P5-A5EZ-01A-11D-A27K-08	34
LGG	TCGA-S9-A6UA-01A-12D-A33T-08	34
LGG	TCGA-S9-A6WQ-01A-12D-A34A-08	34
LGG	TCGA-S9-A7R2-01A-21D-A34J-08	34
LGG	TCGA-TQ-A7RH-01A-12D-A34A-08	34
LGG	TCGA-TQ-A7RJ-01A-11D-A33T-08	34
LGG	TCGA-WH-A86K-01A-11D-A36O-08	34
LGG	TCGA-CS-6666-01A-11D-1893-08	33
LGG	TCGA-DB-5274-01A-01D-1468-08	33
LGG	TCGA-DB-A4XH-01A-11D-A27K-08	33
LGG	TCGA-DU-5847-01A-11D-1705-08	33
LGG	TCGA-DU-6396-01A-11D-1705-08	33
LGG	TCGA-DU-6410-01A-11D-1893-08	33
LGG	TCGA-DU-7007-01A-11D-2024-08	33
LGG	TCGA-DU-A5TS-01A-11D-A289-08	33
LGG	TCGA-E1-5319-01A-01D-1893-08	33
LGG	TCGA-FG-5964-01A-11D-1705-08	33
LGG	TCGA-FG-A60J-01A-11D-A289-08	33
LGG	TCGA-FG-A711-01A-21D-A33T-08	33
LGG	TCGA-HT-A61B-01A-11D-A29Q-08	33
LGG	TCGA-S9-A6TV-01A-12D-A34J-08	33
LGG	TCGA-S9-A6U0-01A-12D-A32B-08	33
LGG	TCGA-S9-A7QY-01A-11D-A34A-08	33
LGG	TCGA-TM-A7CF-01A-11D-A32B-08	33
LGG	TCGA-TQ-A8XE-01A-11D-A36O-08	33
LGG	TCGA-DU-7013-01A-11D-2024-08	32
LGG	TCGA-DU-7015-01A-11D-2024-08	32
LGG	TCGA-DU-A76L-01A-11D-A32B-08	32
LGG	TCGA-DU-A7TA-01A-11D-A33T-08	32
LGG	TCGA-HT-7677-01A-11D-2253-08	32
LGG	TCGA-HT-8105-01A-11D-2395-08	32
LGG	TCGA-HT-A615-01A-11D-A29Q-08	32
LGG	TCGA-RY-A83Y-01A-11D-A36O-08	32
LGG	TCGA-S9-A6WP-01A-12D-A34A-08	32
LGG	TCGA-TM-A84J-01A-11D-A36O-08	32
LGG	TCGA-VM-A8C8-01A-11D-A36O-08	32
LGG	TCGA-VM-A8CF-01A-11D-A36O-08	32
LGG	TCGA-WY-A85D-01A-11D-A36O-08	32
LGG	TCGA-DU-7298-01A-11D-2024-08	31
LGG	TCGA-DU-8158-01A-11D-2253-08	31
LGG	TCGA-E1-A7YJ-01A-11D-A34A-08	31
LGG	TCGA-E1-A7YO-01A-11D-A34A-08	31
LGG	TCGA-HT-7694-01A-11D-2253-08	31
LGG	TCGA-HT-7884-01B-11D-2395-08	31
LGG	TCGA-HT-8109-01A-11D-2395-08	31
LGG	TCGA-HW-A5KJ-01A-12D-A27K-08	31
LGG	TCGA-S9-A6WN-01A-12D-A33T-08	31
LGG	TCGA-TM-A7C4-01A-11D-A32B-08	31
LGG	TCGA-TM-A7CA-01A-21D-A33T-08	31
LGG	TCGA-CS-5397-01A-01D-1893-08	30
LGG	TCGA-CS-6188-01A-11D-1893-08	30
LGG	TCGA-DB-A75L-01A-11D-A32B-08	30
LGG	TCGA-DH-A7US-01A-11D-A33T-08	30
LGG	TCGA-DU-7018-01A-11D-2024-08	30
LGG	TCGA-DU-7290-01A-11D-2024-08	30
LGG	TCGA-DU-7309-01A-11D-2086-08	30
LGG	TCGA-DU-8164-01A-11D-2253-08	30
LGG	TCGA-E1-5304-01A-01D-1468-08	30
LGG	TCGA-HT-7684-01A-11D-2253-08	30
LGG	TCGA-HT-7855-01A-11D-2395-08	30
LGG	TCGA-HT-A4DS-01A-11D-A26M-08	30
LGG	TCGA-S9-A6TX-01A-21D-A32B-08	30
LGG	TCGA-S9-A6U6-01A-12D-A33T-08	30
LGG	TCGA-TM-A84I-01A-11D-A36O-08	30
LGG	TCGA-VW-A7QS-01A-12D-A33T-08	30
LGG	TCGA-CS-6670-01A-11D-1893-08	29
LGG	TCGA-DB-A4XD-01A-11D-A27K-08	29
LGG	TCGA-DB-A75K-01A-11D-A32B-08	29
LGG	TCGA-DH-5144-01A-01D-1468-08	29
LGG	TCGA-DU-A7TB-01A-11D-A33T-08	29
LGG	TCGA-E1-A7YQ-01A-11D-A34J-08	29
LGG	TCGA-FG-8185-01A-11D-2253-08	29
LGG	TCGA-FG-A4MY-01A-11D-A26M-08	29
LGG	TCGA-HT-7469-01A-11D-2253-08	29
LGG	TCGA-P5-A5F4-01A-11D-A289-08	29
LGG	TCGA-QH-A6CX-01A-11D-A32B-08	29
LGG	TCGA-R8-A6MO-01A-11D-A33T-08	29
LGG	TCGA-VV-A829-01A-21D-A36O-08	29
LGG	TCGA-WY-A858-01A-11D-A36O-08	29
LGG	TCGA-DH-A66G-01A-21D-A31L-08	28
LGG	TCGA-DH-A7UV-01A-12D-A34A-08	28
LGG	TCGA-DU-5849-01A-11D-1705-08	28
LGG	TCGA-E1-5302-01A-01D-1468-08	28
LGG	TCGA-FG-A710-01A-12D-A33T-08	28
LGG	TCGA-HT-7693-01A-11D-2253-08	28
LGG	TCGA-HT-A5R9-01A-11D-A289-08	28
LGG	TCGA-HT-A614-01A-11D-A29Q-08	28
LGG	TCGA-HT-A74K-01A-11D-A32B-08	28
LGG	TCGA-P5-A733-01A-11D-A32B-08	28
LGG	TCGA-P5-A736-01A-11D-A32B-08	28
LGG	TCGA-QH-A65R-01A-21D-A31L-08	28
LGG	TCGA-QH-A65Z-01A-11D-A29Q-08	28
LGG	TCGA-QH-A6CZ-01A-11D-A32B-08	28
LGG	TCGA-S9-A7QW-01A-11D-A34A-08	28
LGG	TCGA-WY-A85C-01A-11D-A36O-08	28
LGG	TCGA-DH-5142-01A-01D-1468-08	27
LGG	TCGA-DU-6397-01A-11D-1705-08	27
LGG	TCGA-DU-7304-01A-12D-2086-08	27
LGG	TCGA-DU-A5TP-01A-11D-A289-08	27
LGG	TCGA-E1-A7Z2-01A-21D-A34J-08	27
LGG	TCGA-FG-5963-01A-11D-1705-08	27
LGG	TCGA-FG-6690-01A-11D-1893-08	27
LGG	TCGA-HT-7481-01A-11D-2024-08	27
LGG	TCGA-HT-7875-01A-11D-2395-08	27
LGG	TCGA-HW-8321-01A-11D-2395-08	27
LGG	TCGA-P5-A5F2-01A-11D-A289-08	27
LGG	TCGA-P5-A77X-01A-11D-A32B-08	27
LGG	TCGA-S9-A6WO-01A-21D-A34A-08	27
LGG	TCGA-S9-A7R3-01A-11D-A34J-08	27
LGG	TCGA-TM-A84M-01A-11D-A36O-08	27
LGG	TCGA-TQ-A7RI-01A-11D-A33T-08	27
LGG	TCGA-CS-5396-01A-02D-1468-08	26
LGG	TCGA-DB-A4XF-01A-11D-A27K-08	26
LGG	TCGA-DH-5143-01A-01D-1468-08	26
LGG	TCGA-E1-5303-01A-01D-1468-08	26
LGG	TCGA-FG-7637-01A-11D-2086-08	26
LGG	TCGA-HT-7467-01A-11D-2024-08	26
LGG	TCGA-HT-7478-01A-11D-2024-08	26
LGG	TCGA-HT-7611-01A-11D-2395-08	26
LGG	TCGA-HT-8106-01A-11D-2395-08	26
LGG	TCGA-P5-A5F0-01A-11D-A289-08	26
LGG	TCGA-R8-A73M-01A-11D-A32B-08	26
LGG	TCGA-S9-A6TW-01A-12D-A32B-08	26
LGG	TCGA-S9-A7IX-01A-12D-A34A-08	26
LGG	TCGA-S9-A7IY-01A-11D-A34A-08	26
LGG	TCGA-TM-A84G-01A-11D-A36O-08	26
LGG	TCGA-DB-A4XB-01A-11D-A26M-08	25
LGG	TCGA-DB-A64P-01A-11D-A29Q-08	25
LGG	TCGA-DB-A64V-01A-11D-A29Q-08	25
LGG	TCGA-DU-6394-01A-11D-1705-08	25
LGG	TCGA-DU-7301-01A-11D-2086-08	25
LGG	TCGA-DU-A6S3-01A-12D-A32B-08	25
LGG	TCGA-E1-5305-01A-01D-1893-08	25
LGG	TCGA-HT-7605-01A-11D-2086-08	25
LGG	TCGA-HW-8319-01A-11D-2395-08	25
LGG	TCGA-P5-A72Z-01A-11D-A32B-08	25
LGG	TCGA-S9-A7R8-01A-11D-A34J-08	25
LGG	TCGA-TM-A7C5-01A-11D-A32B-08	25
LGG	TCGA-TM-A84B-01A-11D-A36O-08	25
LGG	TCGA-TM-A84O-01A-11D-A36O-08	25
LGG	TCGA-TM-A84Q-01A-11D-A36O-08	25
LGG	TCGA-WY-A859-01A-12D-A36O-08	25
LGG	TCGA-DU-5871-01A-12D-1705-08	24
LGG	TCGA-DU-5872-01A-11D-1705-08	24
LGG	TCGA-DU-6393-01A-11D-1705-08	24
LGG	TCGA-DU-7008-01A-11D-2024-08	24
LGG	TCGA-DU-7019-01A-11D-2024-08	24
LGG	TCGA-DU-8166-01A-11D-2253-08	24
LGG	TCGA-F6-A8O4-01A-11D-A36O-08	24
LGG	TCGA-FG-8182-01A-11D-2253-08	24
LGG	TCGA-FG-8186-01A-11D-2253-08	24
LGG	TCGA-HT-7607-01A-11D-2086-08	24
LGG	TCGA-HT-7874-01A-11D-2395-08	24
LGG	TCGA-HT-7902-01A-12D-2395-08	24
LGG	TCGA-HT-8013-01A-11D-2395-08	24
LGG	TCGA-HW-8322-01A-11D-2395-08	24
LGG	TCGA-P5-A735-01A-11D-A32B-08	24
LGG	TCGA-QH-A6X5-01A-12D-A32B-08	24
LGG	TCGA-RY-A845-01A-11D-A36O-08	24
LGG	TCGA-S9-A6TZ-01A-21D-A32B-08	24
LGG	TCGA-S9-A7IZ-01A-11D-A34A-08	24
LGG	TCGA-TQ-A7RG-01A-11D-A33T-08	24
LGG	TCGA-CS-5394-01A-01D-1468-08	23
LGG	TCGA-CS-6667-01A-12D-2024-08	23
LGG	TCGA-DB-A75M-01A-11D-A32B-08	23
LGG	TCGA-FG-7641-01B-11D-2253-08	23
LGG	TCGA-FG-8188-01A-11D-2253-08	23
LGG	TCGA-FG-A4MX-01A-11D-A26M-08	23
LGG	TCGA-FG-A87N-01A-11D-A36O-08	23
LGG	TCGA-HT-7479-01A-11D-2024-08	23
LGG	TCGA-HT-7606-01A-11D-2086-08	23
LGG	TCGA-HT-7873-01B-11D-2395-08	23
LGG	TCGA-HW-8320-01A-11D-2395-08	23
LGG	TCGA-QH-A65X-01A-11D-A32B-08	23
LGG	TCGA-S9-A7J3-01A-21D-A34J-08	23
LGG	TCGA-S9-A7QX-01A-11D-A34A-08	23
LGG	TCGA-TQ-A7RU-01A-21D-A34A-08	23
LGG	TCGA-VM-A8CA-01A-11D-A36O-08	23
LGG	TCGA-W9-A837-01A-11D-A36O-08	23
LGG	TCGA-DB-A4X9-01A-11D-A26M-08	22
LGG	TCGA-DB-A4XE-01A-11D-A27K-08	22
LGG	TCGA-DU-6542-01A-11D-1893-08	22
LGG	TCGA-DU-A6S7-01A-21D-A32B-08	22
LGG	TCGA-E1-A7YH-01A-11D-A34A-08	22
LGG	TCGA-FG-A60L-01A-12D-A31L-08	22
LGG	TCGA-HT-7480-01A-11D-2086-08	22
LGG	TCGA-HT-7609-01A-11D-2086-08	22
LGG	TCGA-HT-A5R5-01A-11D-A289-08	22
LGG	TCGA-HT-A5R7-01A-11D-A289-08	22
LGG	TCGA-P5-A5EU-01A-11D-A27K-08	22
LGG	TCGA-P5-A77W-01A-11D-A32B-08	22
LGG	TCGA-QH-A6X8-01A-12D-A32B-08	22
LGG	TCGA-R8-A6MK-01A-11D-A32B-08	22
LGG	TCGA-S9-A6U2-01A-21D-A33T-08	22
LGG	TCGA-S9-A6U8-01A-21D-A33T-08	22
LGG	TCGA-TQ-A7RK-01A-11D-A33T-08	22
LGG	TCGA-TQ-A7RN-01A-11D-A33T-08	22
LGG	TCGA-TQ-A7RQ-01A-11D-A33T-08	22
LGG	TCGA-TQ-A7RR-01A-21D-A34A-08	22
LGG	TCGA-VM-A8CB-01A-11D-A36O-08	22
LGG	TCGA-CS-4942-01A-01D-1468-08	21
LGG	TCGA-CS-4943-01A-01D-1468-08	21
LGG	TCGA-DH-5141-01A-01D-1468-08	21
LGG	TCGA-DU-6401-01A-11D-1705-08	21
LGG	TCGA-DU-A7TC-01A-21D-A34J-08	21
LGG	TCGA-E1-A7YU-01A-11D-A34J-08	21
LGG	TCGA-EZ-7264-01A-11D-2024-08	21
LGG	TCGA-FG-A713-01A-11D-A32B-08	21
LGG	TCGA-HT-7603-01A-21D-2086-08	21
LGG	TCGA-HT-7690-01A-11D-2253-08	21
LGG	TCGA-HT-8563-01A-11D-2395-08	21
LGG	TCGA-HT-A74J-01A-12D-A32B-08	21
LGG	TCGA-P5-A730-01A-11D-A32B-08	21
LGG	TCGA-P5-A731-01A-11D-A32B-08	21
LGG	TCGA-QH-A65V-01A-11D-A29Q-08	21
LGG	TCGA-S9-A6UB-01A-21D-A33T-08	21
LGG	TCGA-S9-A7R4-01A-12D-A34J-08	21
LGG	TCGA-S9-A7R7-01A-11D-A34J-08	21
LGG	TCGA-TM-A84T-01A-11D-A36O-08	21
LGG	TCGA-DH-5140-01A-01D-1468-08	20
LGG	TCGA-DU-7299-01A-21D-2024-08	20
LGG	TCGA-DU-8162-01A-21D-2253-08	20
LGG	TCGA-E1-5322-01A-01D-1468-08	20
LGG	TCGA-FG-A60K-01A-11D-A29Q-08	20
LGG	TCGA-HT-7476-01A-11D-2024-08	20
LGG	TCGA-HT-7692-01A-12D-2253-08	20
LGG	TCGA-HT-8012-01A-11D-2395-08	20
LGG	TCGA-HT-A618-01A-11D-A29Q-08	20
LGG	TCGA-HW-A5KL-01A-11D-A27K-08	20
LGG	TCGA-P5-A5EX-01A-12D-A289-08	20
LGG	TCGA-QH-A6X3-01A-21D-A32B-08	20
LGG	TCGA-S9-A6WI-01A-21D-A33T-08	20
LGG	TCGA-TQ-A7RV-01A-21D-A34A-08	20
LGG	TCGA-CS-5393-01A-01D-1468-08	19
LGG	TCGA-DB-A4XC-01A-11D-A26M-08	19
LGG	TCGA-DU-5851-01A-13D-1893-08	19
LGG	TCGA-DU-5853-01A-11D-1893-08	19
LGG	TCGA-F6-A8O3-01A-11D-A36O-08	19
LGG	TCGA-HT-7601-01A-11D-2086-08	19
LGG	TCGA-HT-7854-01A-11D-2253-08	19
LGG	TCGA-HT-A74O-01A-11D-A32B-08	19
LGG	TCGA-QH-A6X4-01A-51D-A32B-08	19
LGG	TCGA-R8-A6ML-01A-11D-A32B-08	19
LGG	TCGA-S9-A7J1-01A-21D-A34J-08	19
LGG	TCGA-CS-4944-01A-01D-1468-08	18
LGG	TCGA-DB-5280-01A-01D-1468-08	18
LGG	TCGA-DB-A64Q-01A-11D-A29Q-08	18
LGG	TCGA-DU-6395-01A-12D-1705-08	18
LGG	TCGA-DU-6407-01A-13D-1705-08	18
LGG	TCGA-FG-6689-01A-11D-1893-08	18
LGG	TCGA-FG-8191-01A-11D-2253-08	18
LGG	TCGA-FN-7833-01A-11D-2086-08	18
LGG	TCGA-HT-7608-01A-11D-2086-08	18
LGG	TCGA-HT-8018-01A-11D-2395-08	18
LGG	TCGA-HT-8113-01A-11D-2395-08	18
LGG	TCGA-HT-8114-01A-11D-2395-08	18
LGG	TCGA-P5-A5ET-01A-11D-A27K-08	18
LGG	TCGA-P5-A737-01A-11D-A32B-08	18
LGG	TCGA-QH-A86X-01A-11D-A36O-08	18
LGG	TCGA-TM-A84F-01A-11D-A36O-08	18
LGG	TCGA-TM-A84L-01A-11D-A36O-08	18
LGG	TCGA-TQ-A7RF-01A-11D-A33T-08	18
LGG	TCGA-VM-A8CD-01A-11D-A36O-08	18
LGG	TCGA-CS-6290-01A-11D-1705-08	17
LGG	TCGA-CS-6668-01A-11D-1893-08	17
LGG	TCGA-DB-5270-01A-02D-1468-08	17
LGG	TCGA-DB-A4XG-01A-11D-A27K-08	17
LGG	TCGA-DB-A64O-01A-11D-A29Q-08	17
LGG	TCGA-DU-7009-01A-11D-2024-08	17
LGG	TCGA-DU-7011-01A-11D-2024-08	17
LGG	TCGA-DU-7294-01A-11D-2024-08	17
LGG	TCGA-E1-A7YW-01A-11D-A34J-08	17
LGG	TCGA-HT-7473-01A-11D-2024-08	17
LGG	TCGA-HT-7858-01A-11D-2395-08	17
LGG	TCGA-HT-A616-01A-11D-A29Q-08	17
LGG	TCGA-HT-A617-01A-11D-A29Q-08	17
LGG	TCGA-HW-7489-01A-11D-2024-08	17
LGG	TCGA-HW-A5KM-01A-11D-A27K-08	17
LGG	TCGA-QH-A65S-01A-11D-A29Q-08	17
LGG	TCGA-QH-A870-01A-11D-A36O-08	17
LGG	TCGA-S9-A6TY-01A-12D-A32B-08	17
LGG	TCGA-S9-A6U9-01A-11D-A32B-08	17
LGG	TCGA-S9-A7R1-01A-12D-A34J-08	17
LGG	TCGA-DB-A75O-01A-11D-A32B-08	16
LGG	TCGA-DH-A66F-01A-11D-A29Q-08	16
LGG	TCGA-DH-A7UT-01A-12D-A34A-08	16
LGG	TCGA-E1-A7Z4-01A-11D-A34J-08	16
LGG	TCGA-FG-A6J1-01A-11D-A31L-08	16
LGG	TCGA-HT-7474-01A-11D-2024-08	16
LGG	TCGA-HT-7686-01A-11D-2253-08	16
LGG	TCGA-P5-A5F1-01A-11D-A289-08	16
LGG	TCGA-QH-A6CS-01A-11D-A31L-08	16
LGG	TCGA-S9-A6U5-01A-12D-A33T-08	16
LGG	TCGA-S9-A6WG-01A-11D-A33T-08	16
LGG	TCGA-DU-6408-01A-11D-1705-08	15
LGG	TCGA-DU-A7T8-01A-21D-A34J-08	15
LGG	TCGA-E1-5311-01A-01D-1468-08	15
LGG	TCGA-E1-A7Z6-01A-11D-A34J-08	15
LGG	TCGA-FG-7634-01A-11D-2086-08	15
LGG	TCGA-FG-A70Y-01A-12D-A34J-08	15
LGG	TCGA-HT-7620-01A-11D-2253-08	15
LGG	TCGA-HT-A5RB-01A-11D-A289-08	15
LGG	TCGA-HW-7487-01A-11D-2024-08	15
LGG	TCGA-HW-7495-01A-11D-2024-08	15
LGG	TCGA-QH-A6CU-01A-11D-A31L-08	15
LGG	TCGA-QH-A6CY-01A-11D-A32B-08	15
LGG	TCGA-RY-A843-01A-11D-A36O-08	15
LGG	TCGA-S9-A6U1-01A-21D-A33T-08	15
LGG	TCGA-S9-A7IQ-01A-21D-A34A-08	15
LGG	TCGA-TQ-A7RO-01A-11D-A33T-08	15
LGG	TCGA-TQ-A7RS-01A-12D-A33T-08	15
LGG	TCGA-CS-4938-01B-11D-1893-08	14
LGG	TCGA-DB-5273-01A-01D-1468-08	14
LGG	TCGA-DB-5276-01A-01D-1468-08	14
LGG	TCGA-DB-A64R-01A-11D-A29Q-08	14
LGG	TCGA-DU-A6S2-01A-21D-A32B-08	14
LGG	TCGA-E1-A7Z3-01A-11D-A34J-08	14
LGG	TCGA-FG-7638-01B-11D-2086-08	14
LGG	TCGA-FG-A4MT-01A-11D-A26M-08	14
LGG	TCGA-HT-7472-01A-11D-2024-08	14
LGG	TCGA-HT-7610-01A-21D-2086-08	14
LGG	TCGA-HT-8108-01A-11D-2395-08	14
LGG	TCGA-HT-A4DV-01A-11D-A26M-08	14
LGG	TCGA-P5-A5EW-01A-11D-A27K-08	14
LGG	TCGA-RY-A847-01A-11D-A36O-08	14
LGG	TCGA-S9-A6TU-01A-12D-A32B-08	14
LGG	TCGA-TM-A84C-01A-11D-A36O-08	14
LGG	TCGA-TM-A84S-01A-11D-A36O-08	14
LGG	TCGA-DU-8163-01A-11D-2253-08	13
LGG	TCGA-FG-8187-01A-11D-2253-08	13
LGG	TCGA-HT-7468-01A-11D-2024-08	13
LGG	TCGA-HT-7485-01A-11D-2024-08	13
LGG	TCGA-HT-7695-01A-11D-2253-08	13
LGG	TCGA-HT-7857-01A-11D-2395-08	13
LGG	TCGA-HT-7877-01A-11D-2395-08	13
LGG	TCGA-HT-7879-01A-11D-2395-08	13
LGG	TCGA-HW-7491-01A-11D-2024-08	13
LGG	TCGA-P5-A781-01A-11D-A32B-08	13
LGG	TCGA-RY-A83X-01A-11D-A36O-08	13
LGG	TCGA-HT-7471-01A-11D-2253-08	12
LGG	TCGA-HT-7602-01A-21D-2086-08	12
LGG	TCGA-HT-7676-01A-11D-2395-08	12
LGG	TCGA-HT-8111-01A-11D-2395-08	12
LGG	TCGA-HT-A74L-01A-11D-A32B-08	12
LGG	TCGA-RY-A840-01A-11D-A36O-08	12
LGG	TCGA-DB-A4XA-01A-11D-A26M-08	11
LGG	TCGA-DU-5870-01A-11D-1705-08	11
LGG	TCGA-DU-A6S6-01A-21D-A32B-08	11
LGG	TCGA-FG-6691-01A-11D-1893-08	11
LGG	TCGA-HT-7483-01A-11D-2024-08	11
LGG	TCGA-HT-7681-01A-11D-2395-08	11
LGG	TCGA-HT-8010-01A-11D-2395-08	11
LGG	TCGA-VV-A86M-01A-11D-A36O-08	11
LGG	TCGA-WY-A85B-01A-11D-A36O-08	11
LGG	TCGA-DU-6404-01A-11D-1705-08	10
LGG	TCGA-DU-A7TG-01A-21D-A34J-08	10
LGG	TCGA-VM-A8CE-01A-11D-A36O-08	10
LGG	TCGA-WY-A85A-01A-21D-A36O-08	10
LGG	TCGA-DB-A64S-01A-11D-A29Q-08	9
LGG	TCGA-DB-A64U-01A-11D-A29Q-08	9
LGG	TCGA-HT-7881-01A-11D-2395-08	9
LGG	TCGA-P5-A72X-01A-11D-A32B-08	9
LGG	TCGA-QH-A6XA-01A-12D-A32B-08	9
LGG	TCGA-R8-A6YH-01A-21D-A32B-08	9
LGG	TCGA-S9-A6WE-01A-12D-A33T-08	9
LGG	TCGA-S9-A7J2-01A-11D-A34A-08	9
LGG	TCGA-HW-7486-01A-11D-2024-08	8
LGG	TCGA-KT-A74X-01A-11D-A32B-08	8
LGG	TCGA-DU-6406-01A-11D-1705-08	7
LGG	TCGA-E1-A7YY-01A-11D-A34J-08	7
LGG	TCGA-HT-A61A-01A-11D-A29Q-08	7
LGG	TCGA-DB-5278-01A-01D-1468-08	6
LGG	TCGA-HT-7880-01A-11D-2395-08	6
LGG	TCGA-VM-A8CH-01A-12D-A36O-08	6
LGG	TCGA-TM-A84R-01A-21D-A36O-08	5
LGG	TCGA-VM-A8C9-01A-11D-A36O-08	5
LGG	TCGA-FG-8189-01B-11D-A289-08	4
LGG	TCGA-HT-7691-01A-11D-2253-08	4
LGG	TCGA-HT-8558-01A-21D-2395-08	4
LGG	TCGA-DB-A75P-01A-11D-A32B-08	3
LGG	TCGA-HT-8015-01B-11D-A289-08	2
LGG	TCGA-P5-A5EY-01A-11D-A27K-08	2
LGG	TCGA-HT-7680-01A-11D-2253-08	1
LGG	TCGA-HT-8107-01A-13D-2395-08	1
LGG	TCGA-P5-A5F6-01A-11D-A289-08	1
SARC	TCGA-QC-A7B5-01A-11D-A33E-09	1628
SARC	TCGA-DX-AB2E-01A-11D-A38Z-09	754
SARC	TCGA-QQ-A8VF-01A-11D-A37C-09	697
SARC	TCGA-DX-A8BP-01A-11D-A37C-09	566
SARC	TCGA-DX-A6YV-01A-12D-A351-09	367
SARC	TCGA-QQ-A5VD-01A-21D-A32I-09	337
SARC	TCGA-QQ-A8VG-01A-11D-A37C-09	332
SARC	TCGA-3B-A9HT-01A-11D-A38Z-09	308
SARC	TCGA-DX-AB32-01A-11D-A417-09	259
SARC	TCGA-X6-A7WA-01A-12D-A351-09	245
SARC	TCGA-DX-A6YS-01A-12D-A351-09	206
SARC	TCGA-DX-A6YT-01A-21D-A351-09	133
SARC	TCGA-DX-AB2W-01A-11D-A38Z-09	132
SARC	TCGA-X6-A7WB-01A-11D-A351-09	130
SARC	TCGA-WP-A9GB-01A-11D-A37C-09	125
SARC	TCGA-FX-A3RE-01A-11D-A228-09	103
SARC	TCGA-DX-A1L2-01A-22D-A24N-09	101
SARC	TCGA-IS-A3K7-01A-11D-A21Q-09	93
SARC	TCGA-DX-A3M2-01A-21D-A228-09	83
SARC	TCGA-X6-A7WC-01A-12D-A351-09	79
SARC	TCGA-LI-A9QH-01A-11D-A37C-09	78
SARC	TCGA-DX-A1KX-01A-22D-A24N-09	76
SARC	TCGA-DX-A8BT-01A-11D-A37C-09	76
SARC	TCGA-DX-A8BL-01A-11D-A417-09	75
SARC	TCGA-KD-A5QS-01A-11D-A27P-09	75
SARC	TCGA-DX-A1L0-01A-11D-A24N-09	74
SARC	TCGA-DX-AATS-01A-12D-A417-09	74
SARC	TCGA-DX-AB2V-01A-11D-A417-09	74
SARC	TCGA-DX-A6YQ-01A-12D-A33E-09	72
SARC	TCGA-X6-A8C2-01A-11D-A36J-09	71
SARC	TCGA-X6-A8C4-01A-11D-A36J-09	71
SARC	TCGA-DX-A8BU-01A-11D-A37C-09	67
SARC	TCGA-DX-AB2Q-01A-11D-A38Z-09	67
SARC	TCGA-KD-A5QU-01A-11D-A27P-09	67
SARC	TCGA-DX-A6BF-01A-11D-A307-09	66
SARC	TCGA-DX-A6YZ-01A-12D-A351-09	65
SARC	TCGA-DX-AB2Z-01A-11D-A387-09	63
SARC	TCGA-K1-A6RV-01A-11D-A32I-09	63
SARC	TCGA-DX-A6YR-01A-33D-A351-09	62
SARC	TCGA-HB-A2OT-01A-11D-A21Q-09	62
SARC	TCGA-QQ-A8VB-01A-11D-A37C-09	62
SARC	TCGA-DX-A3M1-01A-11D-A228-09	61
SARC	TCGA-DX-A8BM-01A-11D-A417-09	61
SARC	TCGA-3B-A9HS-01A-11D-A38Z-09	60
SARC	TCGA-X6-A8C5-01A-11D-A36J-09	59
SARC	TCGA-DX-A48O-01A-11D-A307-09	58
SARC	TCGA-HB-A43Z-01A-11D-A24N-09	58
SARC	TCGA-VT-A80G-01A-11D-A36J-09	58
SARC	TCGA-3B-A9HQ-01A-11D-A387-09	57
SARC	TCGA-DX-A6Z2-01A-12D-A36J-09	57
SARC	TCGA-DX-AB2O-01A-12D-A38Z-09	56
SARC	TCGA-X6-A8C6-01A-11D-A36J-09	56
SARC	TCGA-DX-A8BV-01A-11D-A37C-09	55
SARC	TCGA-DX-A8BX-01A-11D-A37C-09	55
SARC	TCGA-DX-A3UE-01A-11D-A307-09	54
SARC	TCGA-DX-A8BG-01A-12D-A417-09	54
SARC	TCGA-DX-A8BJ-01A-11D-A417-09	54
SARC	TCGA-DX-AB2T-01A-11D-A387-09	54
SARC	TCGA-DX-A1KU-01A-32D-A24N-09	53
SARC	TCGA-DX-A8BH-01A-11D-A37C-09	53
SARC	TCGA-FX-A3TO-01A-11D-A228-09	53
SARC	TCGA-IW-A3M6-01A-11D-A21Q-09	53
SARC	TCGA-QQ-A5V9-01A-11D-A32I-09	53
SARC	TCGA-3B-A9HO-01A-11D-A387-09	52
SARC	TCGA-DX-A3U9-01A-11D-A307-09	52
SARC	TCGA-DX-A7EU-01A-22D-A36J-09	52
SARC	TCGA-FX-A2QS-01A-11D-A21Q-09	52
SARC	TCGA-X6-A7W8-01A-21D-A351-09	52
SARC	TCGA-IS-A3KA-01A-11D-A21Q-09	51
SARC	TCGA-3R-A8YX-01A-11D-A37C-09	49
SARC	TCGA-K1-A6RT-01A-32D-A33E-09	49
SARC	TCGA-QQ-A5VC-01A-31D-A32I-09	49
SARC	TCGA-X6-A8C3-01A-11D-A36J-09	49
SARC	TCGA-QQ-A5VB-01A-11D-A36J-09	48
SARC	TCGA-RN-AAAQ-01A-21D-A38Z-09	48
SARC	TCGA-SG-A849-01A-11D-A351-09	48
SARC	TCGA-DX-A6BA-01A-11D-A307-09	47
SARC	TCGA-QQ-A5VA-01A-12D-A32I-09	47
SARC	TCGA-DX-A6B8-01A-11D-A307-09	46
SARC	TCGA-IF-A4AJ-01A-11D-A24N-09	46
SARC	TCGA-3B-A9I3-01A-11D-A38Z-09	45
SARC	TCGA-DX-A3LY-01B-11D-A27P-09	45
SARC	TCGA-DX-A48R-01A-11D-A307-09	45
SARC	TCGA-DX-A7EM-01A-11D-A36J-09	45
SARC	TCGA-DX-AB2H-01A-11D-A38Z-09	45
SARC	TCGA-QQ-A8VH-01A-11D-A37C-09	45
SARC	TCGA-SG-A6Z7-01A-12D-A32I-09	45
SARC	TCGA-WK-A8XT-01A-11D-A37C-09	45
SARC	TCGA-DX-A7EF-01A-11D-A33E-09	44
SARC	TCGA-DX-AB37-01A-11D-A417-09	44
SARC	TCGA-PC-A5DN-01A-12D-A27P-09	44
SARC	TCGA-SI-AA8B-01A-11D-A387-09	44
SARC	TCGA-3B-A9HL-01A-11D-A387-09	43
SARC	TCGA-HB-A3YV-01A-11D-A24N-09	43
SARC	TCGA-JV-A5VE-01A-11D-A29N-09	43
SARC	TCGA-LI-A67I-01A-31D-A307-09	43
SARC	TCGA-MJ-A68H-01A-11D-A307-09	43
SARC	TCGA-3B-A9HY-01A-11D-A38Z-09	42
SARC	TCGA-DX-A23Y-01A-11D-A27P-09	42
SARC	TCGA-DX-A48L-01A-11D-A307-09	42
SARC	TCGA-UE-A6QU-01A-12D-A32I-09	42
SARC	TCGA-X9-A971-01A-11D-A387-09	42
SARC	TCGA-3B-A9HI-01A-11D-A387-09	41
SARC	TCGA-3B-A9HV-01A-11D-A38Z-09	41
SARC	TCGA-DX-A3LS-01A-11D-A21Q-09	41
SARC	TCGA-DX-A6BK-01A-11D-A307-09	41
SARC	TCGA-QC-A6FX-01A-11D-A32I-09	41
SARC	TCGA-VT-A80J-01A-11D-A36J-09	41
SARC	TCGA-DX-A2IZ-01A-11D-A21Q-09	40
SARC	TCGA-DX-AB35-01A-21D-A417-09	40
SARC	TCGA-IE-A6BZ-01A-11D-A307-09	40
SARC	TCGA-PC-A5DM-01A-11D-A27P-09	40
SARC	TCGA-X2-A95T-01A-11D-A37C-09	40
SARC	TCGA-DX-A2J0-01A-11D-A21Q-09	39
SARC	TCGA-DX-A3UF-01A-11D-A307-09	39
SARC	TCGA-IE-A4EJ-01A-11D-A24N-09	39
SARC	TCGA-WK-A8XX-01A-11D-A37C-09	39
SARC	TCGA-3B-A9HP-01A-11D-A387-09	38
SARC	TCGA-3B-A9HX-01A-11D-A38Z-09	38
SARC	TCGA-DX-A48P-01A-11D-A307-09	38
SARC	TCGA-DX-A6Z0-01A-13D-A36J-09	38
SARC	TCGA-DX-A7EQ-01A-11D-A387-09	38
SARC	TCGA-IW-A3M5-01A-22D-A21Q-09	38
SARC	TCGA-WK-A8XS-01A-11D-A37C-09	38
SARC	TCGA-DX-A48V-01A-11D-A307-09	37
SARC	TCGA-DX-A7ET-01A-11D-A36J-09	37
SARC	TCGA-DX-A8BR-01A-11D-A417-09	37
SARC	TCGA-KF-A41W-01A-11D-A24N-09	37
SARC	TCGA-SG-A6Z4-01A-22D-A33E-09	37
SARC	TCGA-WK-A8XY-01A-11D-A37C-09	37
SARC	TCGA-DX-A6BB-01A-12D-A32I-09	35
SARC	TCGA-DX-A7EL-01A-12D-A36J-09	35
SARC	TCGA-IE-A3OV-01A-11D-A228-09	35
SARC	TCGA-DX-A1KW-01A-22D-A24N-09	34
SARC	TCGA-DX-A3U7-01A-11D-A29N-09	34
SARC	TCGA-DX-AB2F-01A-11D-A387-09	34
SARC	TCGA-DX-AB2X-01A-11D-A387-09	34
SARC	TCGA-DX-AB3A-01A-11D-A417-09	34
SARC	TCGA-WK-A8Y0-01A-11D-A417-09	34
SARC	TCGA-DX-A6YX-01A-11D-A417-09	33
SARC	TCGA-IS-A3K6-01A-11D-A21Q-09	33
SARC	TCGA-MO-A47R-01A-11D-A24N-09	33
SARC	TCGA-N1-A6IA-01A-12D-A32I-09	33
SARC	TCGA-QC-AA9N-01A-11D-A38Z-09	33
SARC	TCGA-VT-AB3D-01A-12D-A417-09	33
SARC	TCGA-DX-A3LU-01A-11D-A21Q-09	32
SARC	TCGA-DX-A8BN-01A-11D-A37C-09	32
SARC	TCGA-DX-AB2P-01A-11D-A387-09	32
SARC	TCGA-HB-A3L4-01A-11D-A21Q-09	32
SARC	TCGA-K1-A3PN-01A-11D-A228-09	32
SARC	TCGA-K1-A42X-02A-11D-A24N-09	32
SARC	TCGA-X6-A7WD-01A-21D-A351-09	32
SARC	TCGA-Z4-AAPG-01A-11D-A38Z-09	32
SARC	TCGA-DX-A48N-01A-11D-A307-09	31
SARC	TCGA-DX-A6YU-01A-12D-A33E-09	31
SARC	TCGA-DX-A7EI-01A-11D-A33E-09	31
SARC	TCGA-DX-AB2G-01A-11D-A38Z-09	31
SARC	TCGA-SI-A71P-01A-12D-A33E-09	31
SARC	TCGA-WK-A8XO-01A-11D-A37C-09	31
SARC	TCGA-3B-A9HU-01A-11D-A38Z-09	30
SARC	TCGA-DX-A6B7-01A-11D-A307-09	30
SARC	TCGA-IF-A4AK-01A-21D-A24N-09	30
SARC	TCGA-X9-A973-01A-11D-A387-09	30
SARC	TCGA-3B-A9I0-01A-11D-A38Z-09	29
SARC	TCGA-DX-A3U5-01A-11D-A228-09	29
SARC	TCGA-DX-AB36-01A-11D-A417-09	29
SARC	TCGA-SI-A71Q-01A-12D-A33E-09	29
SARC	TCGA-3B-A9HR-01A-11D-A387-09	28
SARC	TCGA-DX-A3U8-01A-11D-A29N-09	28
SARC	TCGA-DX-AB2J-01A-11D-A387-09	28
SARC	TCGA-DX-AB3B-01A-11D-A417-09	28
SARC	TCGA-FX-A48G-01A-11D-A24N-09	28
SARC	TCGA-JV-A5VF-01A-11D-A29N-09	28
SARC	TCGA-KD-A5QT-01A-11D-A27P-09	28
SARC	TCGA-MB-A8JL-01A-11D-A36J-09	28
SARC	TCGA-DX-A3UA-01A-12D-A307-09	27
SARC	TCGA-DX-A3UC-01A-11D-A307-09	27
SARC	TCGA-IE-A4EI-01A-11D-A24N-09	27
SARC	TCGA-WK-A8XZ-01A-11D-A37C-09	27
SARC	TCGA-DX-A3LW-01A-21D-A21Q-09	26
SARC	TCGA-DX-A3UD-01A-11D-A307-09	26
SARC	TCGA-DX-A8BO-01A-11D-A417-09	26
SARC	TCGA-FX-A8OO-01A-11D-A36J-09	26
SARC	TCGA-K1-A6RU-01A-11D-A32I-09	26
SARC	TCGA-MB-A8JK-01A-11D-A36J-09	26
SARC	TCGA-SI-A71O-01A-12D-A33E-09	26
SARC	TCGA-3B-A9HZ-01A-11D-A38Z-09	25
SARC	TCGA-3B-A9I1-01A-11D-A38Z-09	25
SARC	TCGA-DX-A2J1-01A-11D-A21Q-09	25
SARC	TCGA-FX-A3NK-01A-11D-A21Q-09	25
SARC	TCGA-DX-A8BK-01A-11D-A37C-09	24
SARC	TCGA-FX-A76Y-01A-11D-A351-09	24
SARC	TCGA-MB-A5Y9-01A-11D-A29N-09	24
SARC	TCGA-DX-A6BE-01A-41D-A32I-09	23
SARC	TCGA-DX-A7EN-01A-11D-A38Z-09	23
SARC	TCGA-DX-A7ES-01A-31D-A38Z-09	23
SARC	TCGA-DX-A8BZ-01A-11D-A37C-09	23
SARC	TCGA-DX-A48K-01A-11D-A307-09	22
SARC	TCGA-DX-A2J4-01A-32D-A21Q-09	21
SARC	TCGA-DX-A48U-01A-11D-A307-09	21
SARC	TCGA-IE-A4EH-01A-11D-A24N-09	21
SARC	TCGA-DX-A7ER-01A-11D-A36J-09	20
SARC	TCGA-HB-A5W3-01A-11D-A29N-09	20
SARC	TCGA-IW-A3M4-01A-11D-A21Q-09	20
SARC	TCGA-MB-A5Y8-01A-11D-A29N-09	20
SARC	TCGA-MB-A5YA-01A-11D-A29N-09	19
SARC	TCGA-WK-A8XQ-01A-11D-A37C-09	19
SARC	TCGA-MJ-A850-01A-11D-A351-09	18
SARC	TCGA-JV-A75J-01A-11D-A32I-09	17
SARC	TCGA-PC-A5DK-01A-11D-A27P-09	17
SARC	TCGA-Z4-AAPF-01A-11D-A38Z-09	17
SARC	TCGA-DX-A23V-01A-11D-A29N-09	16
SARC	TCGA-DX-A6BG-01A-11D-A307-09	15
SARC	TCGA-FX-A3NJ-01A-11D-A21Q-09	15
SARC	TCGA-Z4-A9VC-01A-11D-A37C-09	15
SARC	TCGA-SI-AA8C-01A-11D-A387-09	14
SARC	TCGA-DX-A240-01A-32D-A27P-09	13
SARC	TCGA-DX-A3UB-01A-11D-A307-09	13
SARC	TCGA-DX-AB30-01A-11D-A38Z-09	13
SARC	TCGA-IS-A3K8-01A-11D-A21Q-09	13
SARC	TCGA-UE-A6QT-01A-12D-A32I-09	13
SARC	TCGA-DX-A48J-01A-21D-A307-09	12
SARC	TCGA-DX-A6BH-01A-12D-A307-09	12
SARC	TCGA-DX-A7EO-01A-11D-A36J-09	12
SARC	TCGA-DX-AB2S-01A-11D-A38Z-09	12
SARC	TCGA-MJ-A68J-01A-11D-A307-09	12
SARC	TCGA-DX-A6B9-01A-12D-A32I-09	11
SARC	TCGA-MO-A47P-01A-11D-A24N-09	11
SARC	TCGA-DX-AB3C-01A-11D-A417-09	10
SARC	TCGA-QQ-A5V2-01A-11D-A32I-09	10
SARC	TCGA-RN-A68Q-01A-11D-A307-09	10
SARC	TCGA-Z4-A8JB-01A-23D-A37C-09	10
SARC	TCGA-X6-A8C7-01A-11D-A36J-09	9
SARC	TCGA-3B-A9HJ-01A-11D-A387-09	8
SARC	TCGA-QQ-A8VD-01A-42D-A38Z-09	8
SARC	TCGA-DX-AB2L-01A-32D-A417-09	5
SARC	TCGA-DX-A3U6-01A-11D-A29N-09	3
ESCA	TCGA-L5-A4OI-01A-11D-A27G-09	1548
ESCA	TCGA-L5-A8NM-01A-11D-A37C-09	1350
ESCA	TCGA-L5-A43J-01A-12D-A247-09	636
ESCA	TCGA-IC-A6RE-01A-11D-A33E-09	405
ESCA	TCGA-LN-A9FP-01A-31D-A387-09	357
ESCA	TCGA-L5-A8NS-01A-12D-A37C-09	347
ESCA	TCGA-Z6-AAPN-01A-11D-A403-09	322
ESCA	TCGA-2H-A9GR-01A-12D-A37C-09	273
ESCA	TCGA-L5-A4OE-01A-11D-A27G-09	258
ESCA	TCGA-V5-AASX-01A-11D-A387-09	239
ESCA	TCGA-2H-A9GF-01A-11D-A37C-09	232
ESCA	TCGA-L5-A4OW-01A-11D-A28B-09	226
ESCA	TCGA-L5-A8NE-01A-11D-A37C-09	219
ESCA	TCGA-IG-A5B8-01A-11D-A28B-09	207
ESCA	TCGA-LN-A49Y-01A-11D-A27G-09	200
ESCA	TCGA-L5-A4OJ-01A-11D-A27G-09	199
ESCA	TCGA-L5-A4OT-01A-11D-A28B-09	198
ESCA	TCGA-IG-A4QS-01A-11D-A27G-09	197
ESCA	TCGA-V5-A7RB-01A-11D-A351-09	195
ESCA	TCGA-LN-A49M-01A-21D-A27G-09	193
ESCA	TCGA-IG-A3Y9-01A-12D-A247-09	191
ESCA	TCGA-L5-A8NJ-01A-11D-A36J-09	191
ESCA	TCGA-JY-A6FG-01A-11D-A33E-09	187
ESCA	TCGA-L5-A8NQ-01A-11D-A36J-09	186
ESCA	TCGA-IG-A4P3-01A-11D-A27G-09	185
ESCA	TCGA-L5-A8NI-01A-11D-A37C-09	185
ESCA	TCGA-2H-A9GL-01A-12D-A37C-09	180
ESCA	TCGA-L5-A88Y-01A-11D-A351-09	180
ESCA	TCGA-RE-A7BO-01A-11D-A33E-09	179
ESCA	TCGA-LN-A4A9-01A-11D-A28B-09	177
ESCA	TCGA-Q9-A6FW-01A-31D-A31U-09	175
ESCA	TCGA-L5-A8NR-01A-11D-A37C-09	167
ESCA	TCGA-L5-A43I-01A-11D-A247-09	166
ESCA	TCGA-2H-A9GI-01A-11D-A37C-09	163
ESCA	TCGA-R6-A6XG-01B-11D-A33E-09	162
ESCA	TCGA-Z6-A8JD-01A-11D-A36J-09	162
ESCA	TCGA-JY-A93E-01A-11D-A37C-09	157
ESCA	TCGA-L5-A8NK-01A-21D-A37C-09	156
ESCA	TCGA-Z6-A8JE-01A-11D-A37C-09	154
ESCA	TCGA-L5-A4OU-01A-11D-A28B-09	150
ESCA	TCGA-VR-A8EQ-01A-11D-A36J-09	149
ESCA	TCGA-2H-A9GK-01A-11D-A37C-09	148
ESCA	TCGA-L5-A4OG-01A-11D-A27G-09	146
ESCA	TCGA-VR-AA7B-01A-31D-A403-09	146
ESCA	TCGA-L5-A43E-01A-11D-A247-09	144
ESCA	TCGA-L5-A8NW-01A-11D-A37C-09	144
ESCA	TCGA-LN-A49L-01A-11D-A247-09	144
ESCA	TCGA-L5-A891-01A-11D-A36J-09	143
ESCA	TCGA-L5-A4OR-01A-11D-A27G-09	142
ESCA	TCGA-R6-A6Y0-01B-11D-A33E-09	141
ESCA	TCGA-L5-A4ON-01A-11D-A27G-09	136
ESCA	TCGA-LN-A4MR-01A-11D-A28B-09	135
ESCA	TCGA-L5-A88V-01A-11D-A351-09	133
ESCA	TCGA-LN-A7HY-01A-12D-A351-09	132
ESCA	TCGA-VR-A8EZ-01A-11D-A36J-09	132
ESCA	TCGA-R6-A6KZ-01A-11D-A31U-09	131
ESCA	TCGA-Q9-A6FU-01A-11D-A31U-09	130
ESCA	TCGA-IG-A51D-01A-11D-A27G-09	122
ESCA	TCGA-L5-A8NG-01A-11D-A37C-09	122
ESCA	TCGA-L5-A88W-01A-11D-A351-09	121
ESCA	TCGA-R6-A8W8-01B-11D-A37C-09	121
ESCA	TCGA-JY-A6FH-01A-11D-A33E-09	120
ESCA	TCGA-L5-A4OH-01A-11D-A27G-09	120
ESCA	TCGA-2H-A9GO-01A-11D-A37C-09	119
ESCA	TCGA-JY-A6FD-01A-11D-A33E-09	119
ESCA	TCGA-JY-A938-01A-11D-A37C-09	119
ESCA	TCGA-L5-A43C-01A-11D-A247-09	118
ESCA	TCGA-LN-A49S-01A-11D-A247-09	118
ESCA	TCGA-V5-A7RE-01A-11D-A351-09	118
ESCA	TCGA-LN-A4A2-01A-31D-A27G-09	117
ESCA	TCGA-L5-A4OX-01A-21D-A28B-09	114
ESCA	TCGA-R6-A8WC-01A-11D-A37C-09	114
ESCA	TCGA-VR-A8EX-01A-11D-A36J-09	113
ESCA	TCGA-IG-A8O2-01A-11D-A36J-09	110
ESCA	TCGA-L5-A893-01A-11D-A36J-09	110
ESCA	TCGA-L5-A8NF-01A-11D-A37C-09	110
ESCA	TCGA-L5-A8NH-01A-11D-A37C-09	110
ESCA	TCGA-ZR-A9CJ-01B-11D-A387-09	110
ESCA	TCGA-LN-A49R-01A-11D-A247-09	109
ESCA	TCGA-2H-A9GH-01A-11D-A37C-09	108
ESCA	TCGA-V5-AASW-01A-11D-A403-09	108
ESCA	TCGA-2H-A9GQ-01A-11D-A37C-09	107
ESCA	TCGA-LN-A49U-01A-31D-A27G-09	107
ESCA	TCGA-L7-A6VZ-01A-12D-A33E-09	106
ESCA	TCGA-LN-A4A1-01A-21D-A27G-09	104
ESCA	TCGA-JY-A6FA-01A-11D-A33E-09	103
ESCA	TCGA-L5-A8NV-01A-11D-A37C-09	103
ESCA	TCGA-S8-A6BV-01A-21D-A31U-09	102
ESCA	TCGA-2H-A9GN-01A-11D-A37C-09	100
ESCA	TCGA-V5-AASV-01A-11D-A387-09	100
ESCA	TCGA-IG-A97I-01A-11D-A387-09	99
ESCA	TCGA-VR-AA7I-01A-11D-A403-09	99
ESCA	TCGA-IG-A50L-01A-11D-A27G-09	98
ESCA	TCGA-L5-A4OP-01A-11D-A27G-09	98
ESCA	TCGA-R6-A6L4-01A-11D-A31U-09	98
ESCA	TCGA-LN-A5U7-01A-11D-A31U-09	97
ESCA	TCGA-R6-A6L6-01B-11D-A33E-09	96
ESCA	TCGA-IC-A6RF-01A-13D-A33E-09	95
ESCA	TCGA-LN-A4A8-01A-32D-A27G-09	95
ESCA	TCGA-LN-A5U6-01A-11D-A28B-09	94
ESCA	TCGA-LN-A7HX-01A-11D-A33E-09	94
ESCA	TCGA-L5-A8NN-01A-11D-A37C-09	93
ESCA	TCGA-LN-A49V-01A-11D-A247-09	93
ESCA	TCGA-LN-A4A6-01A-11D-A27G-09	92
ESCA	TCGA-VR-A8EW-01A-11D-A36J-09	92
ESCA	TCGA-X8-AAAR-01A-11D-A403-09	92
ESCA	TCGA-XP-A8T8-01A-11D-A36J-09	92
ESCA	TCGA-JY-A93D-01A-11D-A387-09	91
ESCA	TCGA-L5-A8NL-01A-12D-A37C-09	91
ESCA	TCGA-L5-A8NT-01A-11D-A37C-09	90
ESCA	TCGA-VR-AA4D-01A-11D-A37C-09	90
ESCA	TCGA-2H-A9GM-01A-11D-A37C-09	88
ESCA	TCGA-LN-A7HV-01A-21D-A351-09	88
ESCA	TCGA-R6-A6DN-01B-11D-A31U-09	88
ESCA	TCGA-R6-A6Y2-01B-11D-A33E-09	88
ESCA	TCGA-IG-A97H-01A-11D-A387-09	87
ESCA	TCGA-LN-A4A4-01A-11D-A27G-09	86
ESCA	TCGA-LN-A8HZ-01A-11D-A36J-09	86
ESCA	TCGA-VR-A8EP-01A-31D-A403-09	86
ESCA	TCGA-VR-AA7D-01A-11D-A403-09	86
ESCA	TCGA-V5-A7RC-01B-11D-A403-09	85
ESCA	TCGA-R6-A8W5-01B-11D-A37C-09	84
ESCA	TCGA-L5-A4OO-01A-11D-A27G-09	83
ESCA	TCGA-LN-A7HW-01A-22D-A351-09	83
ESCA	TCGA-LN-A9FQ-01A-31D-A387-09	83
ESCA	TCGA-R6-A8WG-01A-11D-A37C-09	83
ESCA	TCGA-VR-A8EU-01A-11D-A36J-09	83
ESCA	TCGA-VR-A8EY-01A-11D-A36J-09	83
ESCA	TCGA-JY-A6F8-01A-11D-A33E-09	82
ESCA	TCGA-2H-A9GJ-01A-11D-A37C-09	81
ESCA	TCGA-JY-A93F-01A-21D-A37C-09	81
ESCA	TCGA-VR-A8Q7-01A-11D-A37C-09	81
ESCA	TCGA-LN-A9FO-01A-11D-A387-09	80
ESCA	TCGA-IG-A3QL-01A-11D-A247-09	79
ESCA	TCGA-JY-A93C-01A-11D-A387-09	79
ESCA	TCGA-LN-A8I1-01A-11D-A36J-09	79
ESCA	TCGA-L5-A43H-01A-11D-A247-09	77
ESCA	TCGA-L5-A88S-01A-11D-A36J-09	77
ESCA	TCGA-Z6-A9VB-01A-21D-A37C-09	76
ESCA	TCGA-IG-A3I8-01A-11D-A247-09	75
ESCA	TCGA-IG-A3YB-01A-11D-A247-09	74
ESCA	TCGA-LN-A49K-01A-11D-A247-09	74
ESCA	TCGA-XP-A8T6-01A-11D-A36J-09	73
ESCA	TCGA-XP-A8T7-01A-11D-A36J-09	73
ESCA	TCGA-JY-A6FB-01A-11D-A33E-09	72
ESCA	TCGA-L5-A4OS-01A-11D-A28B-09	72
ESCA	TCGA-S8-A6BW-01A-11D-A31U-09	72
ESCA	TCGA-IG-A3YA-01A-11D-A247-09	71
ESCA	TCGA-L5-A4OF-01A-11D-A27G-09	71
ESCA	TCGA-L7-A56G-01A-21D-A27G-09	71
ESCA	TCGA-LN-A49W-01A-11D-A27G-09	69
ESCA	TCGA-R6-A6DQ-01B-11D-A31U-09	66
ESCA	TCGA-LN-A49P-01A-11D-A247-09	64
ESCA	TCGA-M9-A5M8-01A-11D-A28B-09	64
ESCA	TCGA-LN-A49O-01A-11D-A247-09	63
ESCA	TCGA-LN-A4MQ-01A-11D-A28B-09	63
ESCA	TCGA-LN-A9FR-01A-11D-A387-09	63
ESCA	TCGA-R6-A6XQ-01B-11D-A33E-09	63
ESCA	TCGA-L5-A88Z-01A-11D-A36J-09	62
ESCA	TCGA-LN-A49X-01A-31D-A27G-09	62
ESCA	TCGA-L5-A4OM-01A-11D-A27G-09	59
ESCA	TCGA-IG-A5S3-01A-11D-A28B-09	58
ESCA	TCGA-LN-A4A5-01A-21D-A27G-09	58
ESCA	TCGA-LN-A4A3-01A-11D-A27G-09	57
ESCA	TCGA-L5-A4OQ-01A-11D-A27G-09	55
ESCA	TCGA-IG-A625-01A-11D-A31U-09	52
ESCA	TCGA-IG-A6QS-01A-12D-A33E-09	51
ESCA	TCGA-VR-AA4G-01A-11D-A37C-09	51
ESCA	TCGA-JY-A6FE-01A-11D-A33E-09	50
ESCA	TCGA-LN-A7HZ-01A-31D-A351-09	49
ESCA	TCGA-VR-A8ER-01A-11D-A36J-09	49
ESCA	TCGA-L5-A88T-01A-11D-A351-09	48
ESCA	TCGA-LN-A5U5-01A-21D-A28B-09	48
ESCA	TCGA-IG-A3YC-01A-11D-A247-09	47
ESCA	TCGA-L5-A8NU-01A-11D-A36J-09	47
ESCA	TCGA-LN-A49N-01A-11D-A247-09	47
ESCA	TCGA-VR-A8EO-01A-11D-A36J-09	44
ESCA	TCGA-L5-A43M-01A-11D-A247-09	42
ESCA	TCGA-JY-A939-01A-12D-A37C-09	40
ESCA	TCGA-LN-A8I0-01A-11D-A36J-09	39
ESCA	TCGA-KH-A6WC-01A-11D-A33E-09	20
ESCA	TCGA-VR-A8ET-01A-11D-A403-09	16
ESCA	TCGA-IG-A7DP-01A-31D-A33E-09	6
ESCA	TCGA-IG-A4QT-01A-21D-A27G-09	1
UCEC	TCGA-A5-A0G2-01A-11W-A062-09	19526
UCEC	TCGA-FI-A2D5-01A-11D-A17D-09	12305
UCEC	TCGA-AP-A0LM-01A-11D-A122-09	11530
UCEC	TCGA-EO-A22U-01A-11D-A17W-09	11454
UCEC	TCGA-AX-A2HC-01A-11D-A17D-09	11326
UCEC	TCGA-EO-A22R-01A-11D-A18P-09	11231
UCEC	TCGA-E6-A1LX-01A-11D-A14G-09	11155
UCEC	TCGA-B5-A3FC-01A-11D-A228-09	10747
UCEC	TCGA-AP-A1DV-01A-21D-A135-09	10460
UCEC	TCGA-AP-A059-01A-21D-A122-09	9965
UCEC	TCGA-AX-A1CE-01A-11D-A135-09	9825
UCEC	TCGA-EO-A3B0-01A-12D-A19Y-09	9804
UCEC	TCGA-A5-A1OF-01A-11D-A14G-09	9523
UCEC	TCGA-AP-A1DK-01A-11D-A135-09	9291
UCEC	TCGA-DF-A2KU-01A-11D-A17W-09	8854
UCEC	TCGA-B5-A3FA-01A-11D-A19Y-09	8805
UCEC	TCGA-B5-A0JY-01A-11D-A10B-09	8545
UCEC	TCGA-EO-A22X-01A-11D-A17W-09	8394
UCEC	TCGA-B5-A11E-01A-11D-A10M-09	8339
UCEC	TCGA-BS-A0UV-01A-11D-A10B-09	8186
UCEC	TCGA-BS-A0UF-01A-11D-A10B-09	7883
UCEC	TCGA-A5-A2K5-01A-11D-A17W-09	7815
UCEC	TCGA-AP-A051-01A-21W-A027-09	7652
UCEC	TCGA-A5-A0G1-01A-11D-A122-09	7575
UCEC	TCGA-AP-A056-01A-11W-A027-09	7541
UCEC	TCGA-AX-A05Z-01A-11W-A027-09	7113
UCEC	TCGA-AX-A0J0-01A-11D-A117-09	7086
UCEC	TCGA-AJ-A3EL-01A-11D-A20S-09	6943
UCEC	TCGA-AX-A2HD-01A-21D-A17D-09	6942
UCEC	TCGA-DI-A1BU-01A-11D-A135-09	6745
UCEC	TCGA-AX-A06F-01A-11W-A027-09	6577
UCEC	TCGA-D1-A103-01A-11D-A10M-09	6532
UCEC	TCGA-FI-A2D0-01A-11D-A17D-09	5962
UCEC	TCGA-D1-A17Q-01A-11D-A12J-09	5547
UCEC	TCGA-B5-A1MX-01A-11D-A142-09	5473
UCEC	TCGA-B5-A1MR-01A-31D-A14G-09	5222
UCEC	TCGA-AX-A0J1-01A-11W-A062-09	5090
UCEC	TCGA-AJ-A3EK-01A-11D-A19Y-09	5017
UCEC	TCGA-AP-A1E0-01A-11D-A135-09	4554
UCEC	TCGA-EY-A215-01A-11D-A14K-09	4414
UCEC	TCGA-DF-A2KN-01A-11D-A17W-09	4199
UCEC	TCGA-EY-A1GI-01A-11D-A13L-09	4178
UCEC	TCGA-EO-A3AV-01A-12D-A19Y-09	3988
UCEC	TCGA-BG-A222-01A-11D-A159-09	3932
UCEC	TCGA-BK-A6W3-01A-12D-A34Q-09	3528
UCEC	TCGA-EO-A3AY-01A-12D-A19Y-09	3292
UCEC	TCGA-EO-A3KX-01A-11D-A228-09	3123
UCEC	TCGA-AJ-A5DW-01A-11D-A27P-09	3078
UCEC	TCGA-D1-A16X-01A-11D-A12J-09	2987
UCEC	TCGA-AJ-A3BH-01A-11D-A19Y-09	2606
UCEC	TCGA-EY-A1G8-01A-11D-A13L-09	2404
UCEC	TCGA-BS-A0UJ-01A-12D-A10B-09	2183
UCEC	TCGA-B5-A11N-01A-11D-A122-09	1853
UCEC	TCGA-FI-A2F4-01A-11D-A17D-09	1823
UCEC	TCGA-E6-A1M0-01A-11D-A142-09	1663
UCEC	TCGA-QF-A5YS-01A-11D-A31U-09	1484
UCEC	TCGA-D1-A167-01A-11D-A12J-09	1464
UCEC	TCGA-AX-A2HA-01A-12D-A18P-09	1453
UCEC	TCGA-AX-A2HJ-01A-11D-A17D-09	1450
UCEC	TCGA-A5-A0VP-01A-21D-A10B-09	1439
UCEC	TCGA-D1-A15X-01A-11D-A122-09	1429
UCEC	TCGA-A5-A0GP-01A-11W-A062-09	1423
UCEC	TCGA-DF-A2KV-01A-11D-A17W-09	1279
UCEC	TCGA-BS-A0TC-01A-11D-A10B-09	1271
UCEC	TCGA-EY-A549-01A-11D-A27P-09	1260
UCEC	TCGA-SJ-A6ZI-01A-12D-A34Q-09	1257
UCEC	TCGA-AX-A3FT-01A-11D-A228-09	1245
UCEC	TCGA-AJ-A3BG-01A-11D-A19Y-09	1203
UCEC	TCGA-A5-A2K3-01A-11D-A17W-09	1200
UCEC	TCGA-EY-A1GU-01A-11D-A13L-09	1119
UCEC	TCGA-BG-A221-01A-21D-A159-09	1108
UCEC	TCGA-AJ-A2QO-01A-11D-A18P-09	1096
UCEC	TCGA-B5-A11Y-01A-21D-A10M-09	1040
UCEC	TCGA-EY-A1GD-01A-11D-A13L-09	1037
UCEC	TCGA-AP-A054-01A-11W-A062-09	1030
UCEC	TCGA-D1-A16Y-01A-31D-A12J-09	1012
UCEC	TCGA-EC-A24G-01A-11D-A16D-09	998
UCEC	TCGA-EO-A22T-01A-21D-A18P-09	957
UCEC	TCGA-AX-A063-01A-11W-A027-09	952
UCEC	TCGA-B5-A11H-01A-11D-A122-09	945
UCEC	TCGA-B5-A5OC-01A-21D-A27P-09	945
UCEC	TCGA-EO-A3AZ-01A-12D-A19Y-09	913
UCEC	TCGA-QS-A5YQ-01A-11D-A31U-09	897
UCEC	TCGA-AX-A1C9-01A-11D-A135-09	861
UCEC	TCGA-E6-A2P9-01A-11D-A19Y-09	826
UCEC	TCGA-AJ-A3OJ-01A-11D-A228-09	807
UCEC	TCGA-EY-A1GK-01A-11D-A13L-09	807
UCEC	TCGA-AX-A1C4-01A-11D-A135-09	796
UCEC	TCGA-AJ-A23O-01A-11D-A159-09	795
UCEC	TCGA-AX-A2HG-01A-11D-A17D-09	789
UCEC	TCGA-D1-A2G0-01A-11D-A17D-09	787
UCEC	TCGA-A5-A0R9-01A-11D-A10B-09	782
UCEC	TCGA-D1-A174-01A-11D-A12J-09	777
UCEC	TCGA-D1-A102-01A-11D-A10M-09	769
UCEC	TCGA-B5-A11I-01A-11D-A10M-09	746
UCEC	TCGA-EY-A5W2-01A-11D-A31U-09	742
UCEC	TCGA-D1-A177-01A-21D-A12J-09	736
UCEC	TCGA-B5-A0K9-01A-21D-A10O-09	727
UCEC	TCGA-BG-A0MQ-01A-11D-A10B-09	723
UCEC	TCGA-AX-A1C5-01A-11D-A135-09	720
UCEC	TCGA-AX-A3G8-01A-11D-A228-09	719
UCEC	TCGA-SL-A6JA-01A-11D-A31U-09	703
UCEC	TCGA-BG-A220-01A-11D-A159-09	698
UCEC	TCGA-D1-A1NZ-01A-21D-A14G-09	690
UCEC	TCGA-AX-A3FS-01A-11D-A228-09	685
UCEC	TCGA-BS-A0TJ-01A-11D-A10B-09	681
UCEC	TCGA-PG-A917-01A-31D-A37N-09	678
UCEC	TCGA-AP-A1DR-01A-11D-A135-09	675
UCEC	TCGA-A5-A0GB-01A-11W-A062-09	648
UCEC	TCGA-EO-A3AU-01A-21D-A19Y-09	640
UCEC	TCGA-D1-A17H-01A-11D-A12J-09	629
UCEC	TCGA-AJ-A8CW-01A-11D-A37N-09	627
UCEC	TCGA-AP-A0LT-01A-11W-A062-09	624
UCEC	TCGA-AJ-A3OK-01A-12D-A228-09	623
UCEC	TCGA-BK-A13B-01A-51D-A228-09	622
UCEC	TCGA-AX-A3G9-01A-11D-A228-09	619
UCEC	TCGA-EC-A1QX-01A-31D-A16D-09	614
UCEC	TCGA-AJ-A8CT-01A-11D-A37N-09	604
UCEC	TCGA-EO-A22S-01A-11D-A18P-09	601
UCEC	TCGA-FI-A2D6-01A-11D-A17D-09	601
UCEC	TCGA-B5-A11F-01A-11D-A10M-09	600
UCEC	TCGA-D1-A0ZO-01A-11D-A122-09	599
UCEC	TCGA-EY-A2OM-01A-11D-A18P-09	593
UCEC	TCGA-BG-A2L7-01A-11D-A18P-09	590
UCEC	TCGA-BK-A0C9-01A-11W-A027-09	586
UCEC	TCGA-B5-A11V-01A-11D-A10M-09	583
UCEC	TCGA-A5-A2K7-01A-11D-A17W-09	577
UCEC	TCGA-DF-A2KZ-01A-11D-A20S-09	577
UCEC	TCGA-AP-A1DH-01A-31D-A135-09	563
UCEC	TCGA-B5-A0JR-01A-13W-A062-09	558
UCEC	TCGA-D1-A1NY-01A-11D-A16D-09	558
UCEC	TCGA-EY-A548-01A-11D-A27P-09	557
UCEC	TCGA-BG-A0M4-01A-11W-A10C-09	556
UCEC	TCGA-B5-A11R-01A-11D-A122-09	547
UCEC	TCGA-AP-A1E1-01A-11D-A135-09	541
UCEC	TCGA-E6-A2P8-01A-11D-A19Y-09	535
UCEC	TCGA-D1-A163-01A-11D-A12J-09	532
UCEC	TCGA-DI-A0WH-01A-12D-A12J-09	532
UCEC	TCGA-AP-A0LE-01A-11D-A127-09	523
UCEC	TCGA-B5-A11G-01A-13D-A122-09	517
UCEC	TCGA-AP-A1DO-01A-11D-A135-09	516
UCEC	TCGA-B5-A1MW-01A-11D-A17D-09	502
UCEC	TCGA-B5-A0JZ-01A-11W-A062-09	495
UCEC	TCGA-A5-A0R8-01A-11D-A10B-09	490
UCEC	TCGA-BS-A0TA-01A-11D-A10B-09	484
UCEC	TCGA-AX-A2IN-01A-12D-A17W-09	483
UCEC	TCGA-AX-A05S-01A-11W-A027-09	481
UCEC	TCGA-D1-A160-01A-11D-A122-09	476
UCEC	TCGA-D1-A16F-01A-11D-A12J-09	476
UCEC	TCGA-AP-A0LD-01A-11W-A062-09	458
UCEC	TCGA-BS-A0UM-01A-11W-A10C-09	455
UCEC	TCGA-D1-A17D-01A-12D-A12J-09	452
UCEC	TCGA-BG-A0MS-01A-11D-A10B-09	449
UCEC	TCGA-D1-A101-01A-12D-A10M-09	448
UCEC	TCGA-A5-A0G9-01A-11W-A062-09	440
UCEC	TCGA-BG-A0VW-01A-11D-A122-09	439
UCEC	TCGA-A5-A7WJ-01A-12D-A34Q-09	438
UCEC	TCGA-BG-A0LX-01A-11W-A062-09	434
UCEC	TCGA-EY-A2OP-01A-11D-A19Y-09	429
UCEC	TCGA-A5-A0GH-01A-21W-A062-09	425
UCEC	TCGA-EY-A1GQ-01A-21D-A13L-09	422
UCEC	TCGA-BG-A3EW-01A-11D-A228-09	416
UCEC	TCGA-D1-A0ZR-01A-21D-A10M-09	416
UCEC	TCGA-AP-A1DP-01A-11D-A135-09	413
UCEC	TCGA-B5-A11J-01A-11D-A122-09	409
UCEC	TCGA-D1-A176-01A-11D-A12J-09	406
UCEC	TCGA-D1-A17U-01A-21D-A12J-09	406
UCEC	TCGA-AX-A06H-01A-11D-A122-09	402
UCEC	TCGA-D1-A17M-01A-21D-A12J-09	401
UCEC	TCGA-AP-A0LS-01A-11D-A14G-09	394
UCEC	TCGA-BS-A0U8-01A-11D-A10B-09	394
UCEC	TCGA-PG-A6IB-01A-21D-A31U-09	391
UCEC	TCGA-A5-A0VQ-01A-11D-A10B-09	390
UCEC	TCGA-AP-A0LG-01A-11W-A062-09	390
UCEC	TCGA-BS-A0UT-01A-11D-A10B-09	387
UCEC	TCGA-D1-A0ZS-01A-11D-A122-09	386
UCEC	TCGA-D1-A0ZU-01A-11D-A10M-09	382
UCEC	TCGA-B5-A0JU-01B-11D-A14G-09	381
UCEC	TCGA-D1-A0ZP-01A-21D-A10M-09	381
UCEC	TCGA-B5-A0K6-01A-11W-A062-09	370
UCEC	TCGA-BG-A18B-01A-11D-A12J-09	366
UCEC	TCGA-BS-A0UL-01A-11D-A10G-09	366
UCEC	TCGA-AP-A0LP-01A-12D-A10B-09	360
UCEC	TCGA-AP-A1DM-01A-21D-A135-09	344
UCEC	TCGA-B5-A0JV-01A-11D-A10B-09	342
UCEC	TCGA-B5-A11U-01A-11D-A122-09	339
UCEC	TCGA-A5-A0GI-01A-11W-A062-09	332
UCEC	TCGA-EY-A1GF-01A-11D-A13L-09	332
UCEC	TCGA-FI-A2D4-01A-12D-A17D-09	326
UCEC	TCGA-EY-A1H0-01A-11D-A13L-09	322
UCEC	TCGA-A5-A0GW-01A-11W-A062-09	321
UCEC	TCGA-AX-A2IO-01A-11D-A17W-09	318
UCEC	TCGA-EY-A1GS-01A-11D-A13L-09	312
UCEC	TCGA-BS-A0V4-01A-11D-A14G-09	304
UCEC	TCGA-BG-A0VZ-01A-11D-A10G-09	303
UCEC	TCGA-BS-A0UA-01A-11D-A122-09	302
UCEC	TCGA-D1-A1O7-01A-11D-A14G-09	301
UCEC	TCGA-AJ-A3OL-01A-11D-A228-09	294
UCEC	TCGA-A5-A0GA-01A-11W-A062-09	289
UCEC	TCGA-B5-A0K2-01A-12W-A10C-09	287
UCEC	TCGA-B5-A11Z-01A-11D-A10M-09	286
UCEC	TCGA-BS-A0TE-01A-11D-A10B-09	283
UCEC	TCGA-BS-A0VI-01A-11D-A14G-09	279
UCEC	TCGA-EY-A1GO-01A-11D-A14G-09	273
UCEC	TCGA-D1-A1NS-01A-11D-A14G-09	263
UCEC	TCGA-AP-A05N-01A-11W-A027-09	261
UCEC	TCGA-AX-A064-01A-11W-A027-09	256
UCEC	TCGA-D1-A17B-01A-22D-A12J-09	253
UCEC	TCGA-QS-A5YR-01A-31D-A31U-09	245
UCEC	TCGA-EC-A1NJ-01A-31D-A14G-09	242
UCEC	TCGA-D1-A17R-01A-11D-A12J-09	238
UCEC	TCGA-E6-A1LZ-01A-11D-A142-09	228
UCEC	TCGA-D1-A17A-01A-11D-A12J-09	227
UCEC	TCGA-AJ-A3IA-01A-11D-A20S-09	226
UCEC	TCGA-AJ-A3QS-01A-11D-A228-09	223
UCEC	TCGA-DI-A1NO-01A-31D-A159-09	221
UCEC	TCGA-AP-A0LF-01A-11D-A122-09	214
UCEC	TCGA-AJ-A8CV-01A-11D-A37N-09	212
UCEC	TCGA-D1-A0ZZ-01A-11D-A10M-09	207
UCEC	TCGA-D1-A16J-01A-11D-A12J-09	203
UCEC	TCGA-D1-A17F-01A-11D-A12J-09	202
UCEC	TCGA-D1-A2G5-01A-11D-A17D-09	199
UCEC	TCGA-BS-A0U7-01A-21D-A10B-09	179
UCEC	TCGA-BG-A0VX-01A-11D-A122-09	173
UCEC	TCGA-AX-A2H2-01A-11D-A17W-09	170
UCEC	TCGA-AX-A05Y-01A-11W-A027-09	169
UCEC	TCGA-AX-A2H4-01A-21D-A18P-09	158
UCEC	TCGA-AJ-A2QM-01A-11D-A18P-09	156
UCEC	TCGA-EO-A3AS-01A-11D-A19Y-09	155
UCEC	TCGA-BG-A0MU-01A-11D-A10B-09	148
UCEC	TCGA-EY-A547-01A-11D-A27P-09	146
UCEC	TCGA-BG-A0YU-01A-21D-A10M-09	139
UCEC	TCGA-BG-A0M0-01A-11W-A10C-09	137
UCEC	TCGA-AX-A3G3-01A-11D-A20S-09	136
UCEC	TCGA-B5-A0JN-01A-11D-A10B-09	135
UCEC	TCGA-4E-A92E-01A-11D-A37N-09	134
UCEC	TCGA-A5-A0R7-01A-31D-A10B-09	133
UCEC	TCGA-B5-A1N2-01A-21D-A142-09	133
UCEC	TCGA-D1-A16N-01A-11D-A12J-09	131
UCEC	TCGA-A5-A0G5-01A-11W-A062-09	123
UCEC	TCGA-PG-A914-01A-11D-A37N-09	121
UCEC	TCGA-BG-A0MG-01A-21D-A10B-09	120
UCEC	TCGA-BK-A139-01A-11D-A272-09	112
UCEC	TCGA-DF-A2KS-01A-11D-A18P-09	112
UCEC	TCGA-A5-A2K2-01A-11D-A18P-09	111
UCEC	TCGA-AJ-A3TW-01A-11D-A228-09	110
UCEC	TCGA-B5-A0JX-01A-21D-A14K-09	107
UCEC	TCGA-B5-A11L-01B-21D-A13L-09	105
UCEC	TCGA-A5-A1OH-01A-21D-A228-09	104
UCEC	TCGA-BG-A0YV-01A-11D-A10M-09	103
UCEC	TCGA-AX-A1CF-01A-11D-A135-09	100
UCEC	TCGA-DI-A2QY-01A-12D-A19Y-09	99
UCEC	TCGA-AJ-A23M-01A-11D-A159-09	97
UCEC	TCGA-D1-A3DG-01A-11D-A19Y-09	97
UCEC	TCGA-AP-A0LI-01A-11W-A062-09	95
UCEC	TCGA-DF-A2KR-01A-11D-A17W-09	95
UCEC	TCGA-AX-A1CA-01A-12D-A135-09	92
UCEC	TCGA-EY-A54A-01A-11D-A27P-09	92
UCEC	TCGA-BK-A0CB-01A-32D-A10B-09	91
UCEC	TCGA-B5-A11O-01A-11D-A122-09	90
UCEC	TCGA-D1-A0ZV-01A-11D-A10M-09	90
UCEC	TCGA-FI-A2EW-01A-11D-A17D-09	90
UCEC	TCGA-EY-A1G7-01A-11D-A13L-09	89
UCEC	TCGA-FI-A3PX-01A-11D-A228-09	89
UCEC	TCGA-FI-A2EY-01A-12D-A18P-09	86
UCEC	TCGA-BS-A0TI-01A-11D-A10B-09	85
UCEC	TCGA-B5-A3S1-01A-11D-A228-09	84
UCEC	TCGA-D1-A3DH-01A-11D-A19Y-09	83
UCEC	TCGA-KP-A3VZ-01A-11D-A228-09	83
UCEC	TCGA-AX-A2H7-01A-12D-A18P-09	81
UCEC	TCGA-BG-A187-01A-11D-A12J-09	80
UCEC	TCGA-AX-A3FV-01A-11D-A228-09	78
UCEC	TCGA-D1-A161-01A-11D-A122-09	78
UCEC	TCGA-A5-A0RA-01A-21D-A10B-09	77
UCEC	TCGA-D1-A1NU-01A-11D-A14G-09	77
UCEC	TCGA-AJ-A5DV-01A-11D-A27P-09	76
UCEC	TCGA-AX-A3GB-01A-11D-A228-09	74
UCEC	TCGA-BS-A0V8-01A-11D-A122-09	74
UCEC	TCGA-B5-A11W-01A-12D-A122-09	73
UCEC	TCGA-AP-A0L9-01A-11W-A062-09	72
UCEC	TCGA-AX-A05W-01A-21W-A027-09	72
UCEC	TCGA-EY-A1GT-01A-11D-A13L-09	72
UCEC	TCGA-EY-A4KR-01A-11D-A27P-09	71
UCEC	TCGA-D1-A3DA-01A-12D-A20S-09	70
UCEC	TCGA-EO-A3L0-01A-11D-A228-09	70
UCEC	TCGA-EY-A1GX-01A-12D-A13L-09	70
UCEC	TCGA-AJ-A3BD-01A-11D-A19Y-09	69
UCEC	TCGA-AJ-A3NG-01A-11D-A228-09	69
UCEC	TCGA-AX-A3G6-01A-11D-A20S-09	69
UCEC	TCGA-D1-A0ZQ-01A-11D-A122-09	69
UCEC	TCGA-AP-A05A-01A-11W-A027-09	68
UCEC	TCGA-BK-A26L-01A-11D-A272-09	68
UCEC	TCGA-EY-A2ON-01A-21D-A18P-09	68
UCEC	TCGA-BG-A0M8-01A-12D-A10B-09	67
UCEC	TCGA-D1-A2G6-01A-11D-A17D-09	67
UCEC	TCGA-A5-A0GJ-01A-11W-A062-09	66
UCEC	TCGA-AP-A05H-01A-11W-A027-09	66
UCEC	TCGA-AW-A1PO-01A-12D-A159-09	66
UCEC	TCGA-BG-A0W1-01A-12D-A10G-09	65
UCEC	TCGA-D1-A15W-01A-11D-A122-09	65
UCEC	TCGA-FI-A3PV-01A-11D-A228-09	65
UCEC	TCGA-BS-A0TD-01A-11D-A10B-09	64
UCEC	TCGA-D1-A17L-01A-11D-A12J-09	64
UCEC	TCGA-FI-A2F8-01A-12D-A17D-09	64
UCEC	TCGA-AJ-A2QK-01A-11D-A18P-09	63
UCEC	TCGA-AP-A0LN-01A-11W-A062-09	63
UCEC	TCGA-B5-A5OE-01A-11D-A31U-09	63
UCEC	TCGA-BG-A0M3-01A-11W-A10C-09	63
UCEC	TCGA-BK-A4ZD-01A-11D-A27P-09	63
UCEC	TCGA-D1-A15Z-01A-11D-A122-09	63
UCEC	TCGA-EO-A1Y5-01A-11D-A159-09	63
UCEC	TCGA-AX-A1C8-01A-11D-A135-09	62
UCEC	TCGA-BG-A0MK-01A-51D-A19Y-09	62
UCEC	TCGA-BG-A0RY-01A-11D-A10B-09	62
UCEC	TCGA-EY-A2OO-01A-11D-A19Y-09	61
UCEC	TCGA-PG-A915-01A-11D-A37N-09	61
UCEC	TCGA-A5-A0VO-01A-21D-A10G-09	60
UCEC	TCGA-AX-A2HK-01A-11D-A17D-09	60
UCEC	TCGA-B5-A1MV-01A-31D-A14G-09	60
UCEC	TCGA-AX-A06J-01A-11W-A027-09	59
UCEC	TCGA-AX-A0IS-01A-12D-A10M-09	59
UCEC	TCGA-BK-A0CC-01A-21D-A272-09	59
UCEC	TCGA-D1-A17T-01A-11D-A12J-09	59
UCEC	TCGA-A5-A0GQ-01A-11D-A122-09	58
UCEC	TCGA-A5-A1OK-01A-11D-A14K-09	58
UCEC	TCGA-A5-A7WK-01A-11D-A34Q-09	58
UCEC	TCGA-AP-A0L8-01A-11W-A062-09	58
UCEC	TCGA-B5-A0JT-01A-21D-A122-09	58
UCEC	TCGA-B5-A11X-01A-11D-A10M-09	58
UCEC	TCGA-BS-A0U5-01A-11D-A10G-09	58
UCEC	TCGA-DI-A2QU-01A-11D-A18P-09	58
UCEC	TCGA-QS-A8F1-01A-21D-A37N-09	58
UCEC	TCGA-2E-A9G8-01A-11D-A403-09	57
UCEC	TCGA-AX-A3FX-01A-11D-A228-09	57
UCEC	TCGA-BG-A0M7-01A-11W-A062-09	57
UCEC	TCGA-EO-A22Y-01A-11D-A17W-09	57
UCEC	TCGA-QS-A744-01A-11D-A34Q-09	57
UCEC	TCGA-AP-A0LL-01A-12D-A127-09	56
UCEC	TCGA-BS-A0T9-01A-11D-A12J-09	56
UCEC	TCGA-D1-A165-01A-11D-A12J-09	56
UCEC	TCGA-D1-A17K-01A-11D-A12J-09	56
UCEC	TCGA-D1-A1O5-01A-11D-A14G-09	56
UCEC	TCGA-FI-A2EX-01A-11D-A17D-09	56
UCEC	TCGA-A5-A0GN-01A-11W-A062-09	55
UCEC	TCGA-A5-A1OJ-01A-11D-A14G-09	55
UCEC	TCGA-AX-A0IW-01A-11W-A062-09	55
UCEC	TCGA-BG-A18A-01A-21D-A12J-09	55
UCEC	TCGA-D1-A1O8-01A-11D-A14G-09	55
UCEC	TCGA-EO-A3KU-01A-11D-A228-09	55
UCEC	TCGA-AJ-A3EJ-01A-11D-A19Y-09	54
UCEC	TCGA-BG-A0M9-01A-21W-A10C-09	54
UCEC	TCGA-BK-A56F-01A-32D-A27P-09	54
UCEC	TCGA-BS-A0V7-01A-21D-A122-09	54
UCEC	TCGA-EY-A1GW-01A-22D-A13L-09	54
UCEC	TCGA-EY-A212-01A-11D-A14K-09	54
UCEC	TCGA-A5-A3LP-01A-11D-A228-09	53
UCEC	TCGA-AX-A3G1-01A-11D-A228-09	53
UCEC	TCGA-D1-A1NW-01A-11D-A14K-09	53
UCEC	TCGA-BG-A2AE-01A-11D-A16D-09	52
UCEC	TCGA-D1-A16E-01A-22D-A12J-09	52
UCEC	TCGA-D1-A16S-01A-11D-A12J-09	52
UCEC	TCGA-D1-A1O0-01A-11D-A17D-09	52
UCEC	TCGA-DI-A1BY-01A-21D-A135-09	52
UCEC	TCGA-FI-A2EU-01A-11D-A17D-09	52
UCEC	TCGA-B5-A0K3-01A-11W-A062-09	51
UCEC	TCGA-B5-A0K4-01A-11W-A062-09	51
UCEC	TCGA-B5-A3F9-01A-21D-A228-09	51
UCEC	TCGA-AJ-A2QN-01A-11D-A18P-09	50
UCEC	TCGA-AJ-A3BK-01A-11D-A19Y-09	50
UCEC	TCGA-AJ-A3NF-01A-11D-A228-09	50
UCEC	TCGA-BG-A0MI-01A-11W-A062-09	50
UCEC	TCGA-D1-A169-01A-11D-A12J-09	50
UCEC	TCGA-D1-A17C-01A-11D-A12J-09	50
UCEC	TCGA-SJ-A6ZJ-01A-12D-A34Q-09	50
UCEC	TCGA-A5-A0R6-01A-11D-A10B-09	49
UCEC	TCGA-AP-A05P-01A-11W-A062-09	49
UCEC	TCGA-AP-A0LQ-01A-12D-A10B-09	49
UCEC	TCGA-AX-A06L-01A-11D-A122-09	49
UCEC	TCGA-AX-A0IU-01A-11D-A10B-09	49
UCEC	TCGA-AX-A1CK-01A-11D-A135-09	49
UCEC	TCGA-EY-A3L3-01A-11D-A228-09	49
UCEC	TCGA-JU-AAVI-01A-11D-A403-09	49
UCEC	TCGA-AX-A2H5-01A-11D-A17D-09	48
UCEC	TCGA-B5-A11S-01A-11D-A122-09	48
UCEC	TCGA-B5-A5OD-01A-11D-A31U-09	48
UCEC	TCGA-D1-A168-01A-31D-A12J-09	48
UCEC	TCGA-EY-A1GH-01A-11D-A13L-09	48
UCEC	TCGA-5B-A90C-01A-11D-A37N-09	47
UCEC	TCGA-5S-A9Q8-01A-11D-A403-09	47
UCEC	TCGA-AJ-A3EM-01A-11D-A20S-09	47
UCEC	TCGA-AX-A1CJ-01A-11D-A135-09	47
UCEC	TCGA-AX-A1CR-01A-12D-A135-09	47
UCEC	TCGA-AX-A2H8-01A-11D-A17D-09	47
UCEC	TCGA-E6-A8L9-01A-21D-A37N-09	47
UCEC	TCGA-EO-A3KW-01A-11D-A228-09	47
UCEC	TCGA-EY-A72D-01A-12D-A34Q-09	47
UCEC	TCGA-FI-A2F9-01A-11D-A17D-09	47
UCEC	TCGA-BS-A0V6-01A-11D-A122-09	46
UCEC	TCGA-D1-A16B-01A-11D-A12J-09	46
UCEC	TCGA-EY-A214-01A-12D-A159-09	46
UCEC	TCGA-B5-A1MY-01A-11D-A142-09	45
UCEC	TCGA-BG-A0MC-01A-21W-A062-09	45
UCEC	TCGA-DI-A1NN-01A-11D-A16D-09	45
UCEC	TCGA-EY-A3QX-01A-11D-A228-09	45
UCEC	TCGA-KP-A3W4-01A-11D-A228-09	45
UCEC	TCGA-SL-A6J9-01A-11D-A31U-09	45
UCEC	TCGA-A5-A0GV-01A-31W-A062-09	44
UCEC	TCGA-AP-A053-01A-21W-A027-09	44
UCEC	TCGA-AP-A05J-01A-11W-A027-09	44
UCEC	TCGA-AX-A1C7-01A-11D-A135-09	44
UCEC	TCGA-AX-A3FW-01A-11D-A228-09	44
UCEC	TCGA-B5-A1MZ-01A-11D-A142-09	44
UCEC	TCGA-BG-A18C-01A-11D-A12J-09	44
UCEC	TCGA-DF-A2L0-01A-11D-A17W-09	44
UCEC	TCGA-EO-A1Y8-01A-11D-A159-09	44
UCEC	TCGA-KJ-A3U4-01A-11D-A228-09	44
UCEC	TCGA-KP-A3W1-01A-11D-A228-09	44
UCEC	TCGA-A5-A0GM-01A-11W-A062-09	43
UCEC	TCGA-AJ-A6NU-01A-11D-A34Q-09	43
UCEC	TCGA-B5-A1MS-01B-11D-A228-09	43
UCEC	TCGA-BG-A0M6-01A-31D-A10B-09	43
UCEC	TCGA-BS-A0WQ-01A-21D-A10G-09	43
UCEC	TCGA-D1-A16R-01A-11D-A12J-09	43
UCEC	TCGA-D1-A1NX-01A-11D-A16D-09	43
UCEC	TCGA-EY-A1GJ-01A-12D-A142-09	43
UCEC	TCGA-H5-A2HR-01A-11D-A17W-09	43
UCEC	TCGA-AX-A05T-01A-11W-A027-09	42
UCEC	TCGA-B5-A11P-01B-11D-A14G-09	42
UCEC	TCGA-B5-A3FB-01A-11D-A19Y-09	42
UCEC	TCGA-D1-A3JP-01A-31D-A228-09	42
UCEC	TCGA-EY-A2OQ-01A-11D-A19Y-09	42
UCEC	TCGA-A5-A0G3-01A-11W-A062-09	41
UCEC	TCGA-A5-A0GU-01A-11W-A062-09	41
UCEC	TCGA-A5-AB3J-01A-11D-A403-09	41
UCEC	TCGA-AX-A06B-01A-11W-A027-09	41
UCEC	TCGA-AX-A3G4-01A-11D-A20S-09	41
UCEC	TCGA-BG-A0MA-01A-11D-A17D-09	41
UCEC	TCGA-BG-A3PP-01A-11D-A228-09	41
UCEC	TCGA-D1-A16D-01A-11D-A12J-09	41
UCEC	TCGA-D1-A16V-01A-11D-A12J-09	41
UCEC	TCGA-EY-A1GE-01A-11D-A13L-09	41
UCEC	TCGA-AP-A1E3-01A-11D-A135-09	40
UCEC	TCGA-B5-A0K1-01A-11W-A062-09	40
UCEC	TCGA-B5-A0K7-01A-11W-A10C-09	40
UCEC	TCGA-B5-A0K8-01A-11D-A14K-09	40
UCEC	TCGA-B5-A11Q-01A-11D-A122-09	40
UCEC	TCGA-BK-A0CA-01A-21D-A272-09	40
UCEC	TCGA-EO-A1Y7-01A-11D-A159-09	40
UCEC	TCGA-FI-A2D2-01A-11D-A17D-09	40
UCEC	TCGA-PG-A5BC-01A-12D-A27P-09	40
UCEC	TCGA-AP-A5FX-01A-11D-A27P-09	39
UCEC	TCGA-AX-A3FZ-01A-11D-A228-09	39
UCEC	TCGA-BG-A0VV-01A-21D-A122-09	39
UCEC	TCGA-D1-A17S-01A-11D-A12J-09	39
UCEC	TCGA-D1-A2G7-01A-21D-A17W-09	39
UCEC	TCGA-EO-A2CH-01A-11D-A17W-09	39
UCEC	TCGA-EY-A1GL-01A-11D-A13L-09	39
UCEC	TCGA-AJ-A23N-01A-11D-A228-09	38
UCEC	TCGA-AX-A3GI-01A-11D-A20S-09	38
UCEC	TCGA-B5-A3FD-01A-11D-A19Y-09	38
UCEC	TCGA-BG-A0MO-01A-11W-A062-09	38
UCEC	TCGA-BG-A0W2-01A-11D-A117-09	38
UCEC	TCGA-EY-A1GR-01A-11D-A13L-09	38
UCEC	TCGA-KP-A3W0-01A-21D-A228-09	38
UCEC	TCGA-PG-A916-01A-11D-A37N-09	38
UCEC	TCGA-AJ-A2QL-01A-11D-A18P-09	37
UCEC	TCGA-AP-A0LJ-01A-11W-A062-09	37
UCEC	TCGA-BK-A13C-01A-11D-A122-09	37
UCEC	TCGA-BS-A0TG-01A-32D-A10B-09	37
UCEC	TCGA-D1-A0ZN-01A-11D-A122-09	37
UCEC	TCGA-A5-A0GX-01A-11W-A062-09	36
UCEC	TCGA-B5-A0KB-01B-11D-A14G-09	36
UCEC	TCGA-EO-A2CG-01A-12D-A17W-09	36
UCEC	TCGA-AJ-A3BI-01A-11D-A20S-09	35
UCEC	TCGA-D1-A15V-01A-11D-A122-09	35
UCEC	TCGA-K6-A3WQ-01A-11D-A228-09	35
UCEC	TCGA-AP-A052-01A-11W-A027-09	34
UCEC	TCGA-AX-A2HH-01A-11D-A17D-09	34
UCEC	TCGA-EO-A3B1-01A-12D-A19Y-09	34
UCEC	TCGA-EY-A1GV-01A-11D-A13L-09	34
UCEC	TCGA-A5-A0GE-01A-11W-A062-09	33
UCEC	TCGA-A5-A1OG-01A-11D-A14G-09	33
UCEC	TCGA-AP-A05D-01A-11W-A027-09	33
UCEC	TCGA-AP-A0LH-01A-11W-A062-09	33
UCEC	TCGA-B5-A3FH-01A-11D-A19Y-09	33
UCEC	TCGA-D1-A16G-01A-31D-A12J-09	33
UCEC	TCGA-EY-A1GC-01A-11D-A13L-09	33
UCEC	TCGA-AX-A1CI-01A-11D-A135-09	32
UCEC	TCGA-D1-A16I-01A-11D-A12J-09	32
UCEC	TCGA-DI-A1C3-01A-41D-A135-09	32
UCEC	TCGA-EY-A210-01A-11D-A159-09	32
UCEC	TCGA-PG-A7D5-01A-11D-A34Q-09	32
UCEC	TCGA-AP-A0LO-01A-11W-A062-09	31
UCEC	TCGA-BG-A0LW-01A-11W-A062-09	31
UCEC	TCGA-BG-A0MT-01A-11D-A10B-09	31
UCEC	TCGA-A5-A3LO-01A-11D-A228-09	30
UCEC	TCGA-AP-A1DQ-01A-11D-A135-09	30
UCEC	TCGA-AX-A1CN-01A-11D-A135-09	30
UCEC	TCGA-B5-A11M-01A-11D-A122-09	30
UCEC	TCGA-B5-A121-01A-31D-A122-09	30
UCEC	TCGA-B5-A1MU-01A-11D-A13L-09	30
UCEC	TCGA-KP-A3W3-01A-11D-A228-09	30
UCEC	TCGA-AX-A05U-01A-11W-A027-09	29
UCEC	TCGA-BG-A0VT-01A-11D-A10M-09	29
UCEC	TCGA-EY-A1GP-01A-11D-A13L-09	29
UCEC	TCGA-BG-A186-01A-11D-A12J-09	28
UCEC	TCGA-D1-A16O-01A-11D-A12J-09	28
UCEC	TCGA-D1-A17N-01A-11D-A12J-09	28
UCEC	TCGA-FI-A2CY-01A-11D-A17D-09	28
UCEC	TCGA-AX-A062-01A-11W-A027-09	27
UCEC	TCGA-AX-A3G7-01A-12D-A20S-09	27
UCEC	TCGA-B5-A0JS-01A-11D-A10B-09	27
UCEC	TCGA-D1-A16Q-01A-12D-A12J-09	27
UCEC	TCGA-D1-A3JQ-01A-11D-A228-09	27
UCEC	TCGA-EY-A1GM-01A-12D-A14G-09	27
UCEC	TCGA-A5-A2K4-01A-11D-A18P-09	26
UCEC	TCGA-AJ-A3I9-01A-11D-A228-09	26
UCEC	TCGA-AX-A1CC-01A-11D-A135-09	25
UCEC	TCGA-AX-A2HF-01A-11D-A17D-09	25
UCEC	TCGA-AJ-A3BF-01A-11D-A20S-09	24
UCEC	TCGA-AX-A1CP-01A-11D-A135-09	24
UCEC	TCGA-DI-A2QT-01A-12D-A19Y-09	24
UCEC	TCGA-B5-A0K0-01A-11W-A062-09	23
UCEC	TCGA-BG-A0M2-01A-11D-A10O-09	23
UCEC	TCGA-BK-A6W4-01A-12D-A34Q-09	23
UCEC	TCGA-AP-A1E4-01A-12D-A135-09	19
UCEC	TCGA-AP-A0LV-01A-11W-A062-09	17
UCEC	TCGA-FI-A2CX-01A-11D-A17D-09	16
UCEC	TCGA-QF-A5YT-01A-11D-A31U-09	7
UCEC	TCGA-A5-A0GD-01A-11W-A062-09	1
GBM	TCGA-06-5416-01A-01D-1486-08	10245
GBM	TCGA-19-5956-01A-11D-1696-08	6389
GBM	TCGA-12-0829-01A-01W-0424-08	1877
GBM	TCGA-06-1802-01A-01W-0643-08	1523
GBM	TCGA-14-0866-01B-01W-0643-08	1305
GBM	TCGA-12-0778-01A-01W-0348-08	1215
GBM	TCGA-06-2566-01A-01W-0837-08	975
GBM	TCGA-32-2616-01A-01D-1495-08	929
GBM	TCGA-28-1760-01A-01W-0643-08	898
GBM	TCGA-19-1389-01A-01W-0643-08	874
GBM	TCGA-28-2506-01A-02W-0837-08	838
GBM	TCGA-06-1805-01A-01W-0643-08	806
GBM	TCGA-14-1458-01A-01W-0643-08	645
GBM	TCGA-14-1794-01A-01W-0643-08	637
GBM	TCGA-12-0775-01A-01W-0348-08	596
GBM	TCGA-14-1795-01A-01W-0643-08	596
GBM	TCGA-14-1396-01A-01W-0611-08	581
GBM	TCGA-19-1385-01A-02W-0643-08	564
GBM	TCGA-19-1787-01B-01D-1495-08	537
GBM	TCGA-28-1757-01A-02W-0643-08	532
GBM	TCGA-06-1801-01A-02W-0643-08	502
GBM	TCGA-19-1788-01A-01W-0643-08	469
GBM	TCGA-15-1446-01A-01W-0611-08	433
GBM	TCGA-16-1460-01A-01W-0643-08	419
GBM	TCGA-12-1089-01A-01W-0611-08	411
GBM	TCGA-19-1388-01A-01W-0643-08	382
GBM	TCGA-12-0818-01A-01W-0424-08	359
GBM	TCGA-19-1386-01A-01W-0643-08	351
GBM	TCGA-12-3644-01A-01W-0922-08	328
GBM	TCGA-19-0957-01C-01W-0643-08	308
GBM	TCGA-16-0848-01A-01D-1492-08	301
GBM	TCGA-19-2621-01B-01W-0922-08	296
GBM	TCGA-12-1088-01A-01W-0611-08	236
[truncated: 8,164 more rows]
