# Supplementary material for: Pan-cancer analysis reveals signal transducer and activator of transcription (STAT) gene family as biomarkers for prognostic prediction and therapeutic guidance
Source: Front Genet. 2023 Mar 9;14:1120500. doi: 10.3389/fgene.2023.1120500 (PMC10034013; doi:10.3389/fgene.2023.1120500)
Supplement: Supplementary file 2 [file DataSheet1.ZIP › Source data/alteration/id_keygene.txt]

gene	entrezIDs
STAT1	6772
STAT2	6773
STAT3	6774
STAT4	6775
STAT5A	6776
STAT5B	6777
STAT6	6778
