# Supplementary material for: Pan-cancer analysis reveals signal transducer and activator of transcription (STAT) gene family as biomarkers for prognostic prediction and therapeutic guidance
Source: Front Genet. 2023 Mar 9;14:1120500. doi: 10.3389/fgene.2023.1120500 (PMC10034013; doi:10.3389/fgene.2023.1120500)
Supplement: Supplementary file 2 [file DataSheet1.ZIP › Source data/cliCor.result.xls]

gene	pvalue
STAT1	0.00103675822396958
STAT2	0.238300237406953
STAT3	0.143368032408907
STAT4	0.000207561437419742
STAT5A	0.933420718290313
STAT5B	0.233842153100068
STAT6	0.897717808653897
