# Supplementary material for: Pan-cancer analysis reveals signal transducer and activator of transcription (STAT) gene family as biomarkers for prognostic prediction and therapeutic guidance
Source: Front Genet. 2023 Mar 9;14:1120500. doi: 10.3389/fgene.2023.1120500 (PMC10034013; doi:10.3389/fgene.2023.1120500)
Supplement: Supplementary file 2 [file DataSheet1.ZIP › Source data/code.R]

######PANCANCER
library(e1071)
library(parallel)
library(preprocessCore)
library(sva)
library(limma)
library(edgeR)
library(ggplot2)
library(survminer)
library(survival)
library(rms)
library(randomForest)
library(pROC)
library(glmnet)
library(pheatmap)
library(timeROC)
library(vioplot)
library(corrplot)
library(ConsensusClusterPlus)
library(forestplot)
library(survivalROC)
library(beeswarm)
library(edgeR)
library(chromVAR)
library(Biostrings)
library(BSgenome.Hsapiens.UCSC.hg38)
library(ChIPseeker)
library(TxDb.Hsapiens.UCSC.hg38.knownGene)
library(clusterProfiler)
library(org.Hs.eg.db)
library(ggplot2)
library(karyoploteR)
library(limma)
library(pheatmap)
library(GSVA)
library(limma)
library(GSEABase)
library(stringr)
library(GEOquery)
library(dplyr)
library(limma)
library(ComplexHeatmap)
library(RColorBrewer)
library(clusterProfiler)
library(tibble)
library(ggplot2)
library(cowplot)
library(ggcorrplot)
library(xlsx)
library(tidyverse)
library(GEOquery)
library(plyr)
library(circlize)
library(ComplexHeatmap)

Sys.setenv(LANGUAGE = "en") #显示英文报错信息
options(stringsAsFactors = FALSE) #禁止chr转成factor

#############提取表达量
setwd("F:\\基因家族泛癌分析\\矩阵处理\\panca_exp") 
library(limma)             #???ð?
geneFile="gene.txt"        #?????б??ļ?


#??ȡ?????ļ?
gene=read.table(geneFile,sep="\t",header=F,check.names=F)
genelist=as.vector(gene[,1])
genelist=gsub(" ","",genelist)

#??ȡĿ¼?µ??ļ?
files=dir()
files=grep("^symbol.",files,value=T)

outTab=data.frame()
for(i in files){
  #??ȡ?ļ?
  CancerType=gsub("symbol\\.|\\.txt","",i)
  rt=read.table(i,sep="\t",header=T,check.names=F)
  
  #????һ??????ռ?˶??У?ȡ??ֵ
  rt=as.matrix(rt)
  rownames(rt)=rt[,1]
  exp=rt[,2:ncol(rt)]
  dimnames=list(rownames(exp),colnames(exp))
  data=matrix(as.numeric(as.matrix(exp)),nrow=nrow(exp),dimnames=dimnames)
  data=avereps(data)
  
  #?õ???Ʒ??Type
  group=sapply(strsplit(colnames(data),"\\-"),"[",4)
  group=sapply(strsplit(group,""),"[",1)
  Type=ifelse(group==0,"Tumor","Normal")
  geneExp=t(data[genelist,])
  #geneExp=geneExp/data["TBP",]       #?Ƿ????ճּһ???TBP?????ݽ???????Ҫ????ȥ??ǰ??#??
  outTab=rbind(outTab,cbind(geneExp,Type,CancerType))
}

#????????????
out=cbind(ID=row.names(outTab),outTab)
write.table(out,file="panGeneExp.txt",sep="\t",quote=F,row.names=F)

############boxplot
inputFile="panGeneExp.txt"    #?????ļ?
setwd("F:\\基因家族泛癌分析\\矩阵处理\\STAT")              #???ù???Ŀ¼
rt=read.table(inputFile,sep="\t",header=T,check.names=F,row.names=1)    #??ȡ?????ļ?
rt=rt[(rt[,"Type"]=="Tumor"),]     #ɾ????????Ʒ
data=rt[,(1:(ncol(rt)-2))]         #????????????????????
geneNum=ncol(data)                 #??????Ŀ

#????boxplotͼ??
pdf(file="boxplot.pdf",width=6,height=5)    #?????ļ?
par(mar=c(5, 5, 2, 2))                      #????ͼƬ?߾?(?£??????ϣ???)
boxplot(data,ylab ="Gene expression",col = c("#223D6C","#D20A13","#088247","#58CDD9","#7A142C","#5D90BA","#431A3D","#91612D","#6E568C","#E0367A","#D8D155","#64495D","#7CC767"),xaxt = "n",outline = FALSE)    #????boxplot
text(1:geneNum, par("usr")[3]-0.25, srt=45, adj=1, labels=colnames(data), xpd=TRUE, cex=0.8)  #x???̶?
dev.off()

##################ggpubr
library(ggpubr)               #???ð?
expFile="panGeneExp.txt"      #?????????ļ?
data=read.table(expFile,sep="\t",header=T,check.names=F,row.names=1)     #??ȡ????ͼ?????ļ?

#ͳ??ÿ????????????Ʒ??Ŀ,??ѡ??????Ʒ??Ŀ>=5??????
Normal=data[data[,"Type"]=="Normal",]
NormalNum=table(Normal[,"CancerType"])
NormalNum=NormalNum[NormalNum>=2]
NormalCacner=names(NormalNum)
data=data[which(data[,"CancerType"] %in% NormalCacner),]

#?Ի???????ѭ????????????????
genelist=colnames(data[,(1:(ncol(data)-2))])
for(gene in genelist){
  rt1=data[,c(gene,"Type","CancerType")]
  colnames(rt1)[1]="expression"
  #????????ͼ
  p=ggboxplot(rt1, x="CancerType", y="expression", color = "Type", 
              ylab=paste0(gene," expression"),
              xlab="Cancer type",
              palette = c("#329E3F","#ED4F4F") )
  p=p+rotate_x_text(60)
  p1=p+stat_compare_means(aes(group=Type),
                          method="wilcox.test",
                          symnum.args=list(cutpoints = c(0, 0.001, 0.01, 0.05, 1), symbols = c("***", "**", "*", " ")),
                          label = "p.signif")
  pdf(file=paste0(gene,".diff.pdf"),width=8,height=5)    #????ͼƬ?ļ?
  print(p1)
  dev.off()
}

###########heatmap
library(pheatmap)            #???ð?
inputFile="panGeneExp.txt"   #?????ļ?

rt=read.table(inputFile,header=T,sep="\t",check.names=F,row.names=1)   #??ȡ?????ļ?

#?????????ͽ???ѭ??
logFcTab=data.frame()
pTab=data.frame()
genelist=colnames(rt[,(1:(ncol(rt)-2))])
for(cancerType in levels(factor(rt[,"CancerType"]))){
  data=rt[(rt[,"CancerType"]==cancerType),]
  normal=data[(data[,"Type"]=="Normal"),]
  tumor=data[(data[,"Type"]=="Tumor"),]
  if(nrow(normal)>=5){
    logFcVector=data.frame(cancerType)
    pVector=data.frame(cancerType)
    normal=normal[,(1:(ncol(normal)-2))]
    tumor=tumor[,(1:(ncol(tumor)-2))]
    for(gene in colnames(tumor)){
      logFC=mean(tumor[,gene])-mean(normal[,gene])
      test=wilcox.test(tumor[,gene],normal[,gene])
      pVector=cbind(pVector,test$p.value)
      logFcVector=cbind(logFcVector,logFC)
    }
    logFcTab=rbind(logFcTab,logFcVector)
    pTab=rbind(pTab,pVector)
  }
}
#????logFC????
colnames(logFcTab)=c("CancerType",genelist)
write.table(logFcTab,file="logFC.txt",sep="\t",row.names=F,quote=F)
#????pֵ????
colnames(pTab)=c("CancerType",genelist)
write.table(pTab,file="pvalue.txt",sep="\t",row.names=F,quote=F)

#??????ͼ
row.names(logFcTab)=logFcTab[,1]
logFcTab=logFcTab[,-1]
pdf(file="heatmap.pdf",height=6,width=5)
pheatmap(logFcTab, 
         color = colorRampPalette(c("#377EB8", "white", "#E41A1C"))(50),
         fontsize = 8,
         fontsize_row=8,
         fontsize_col=8)
dev.off()

############corrplot
library(corrplot)                #???ð?
inputFile="panGeneExp.txt"       #?????ļ?

#??ȡ?????ļ??????????ݽ???????
rt=read.table(inputFile,sep="\t",header=T,check.names=F,row.names=1)    #??ȡ?????ļ?
rt=rt[(rt[,"Type"]=="Tumor"),]       #ɾ????????Ʒ
data=rt[,(1:(ncol(rt)-2))]           #????????????????????
geneNum=ncol(data)                   #??????Ŀ

#??????????ͼ??
pdf("corrplot.pdf",height=5,width=5)              #????ͼƬ???ļ?????
par(oma=c(0.5,0.5,0.5,1))
M=cor(data)
corrplot(M, order = "AOE", type = "upper", tl.pos = "lt")
corrplot(M, add = TRUE, type = "lower", method = "number", order = "AOE",
         col = "black", diag = FALSE, tl.pos = "n", cl.pos = "n")
dev.off()

#################survival
expFile="panGeneExp.txt"        #?????????ļ?

#??ȡĿ¼???????????ļ?
files=dir()
files=grep(".survival.tsv$",files,value=T)

#??ȡÿ?????????????????ļ?
surTime=data.frame()
for(i in 1:length(files)){
  inputFile=files[i]
  rt=read.table(inputFile,header=T,sep="\t",check.names=F,row.names=1)
  rt=rt[,c(3,1)]
  surTime=rbind(surTime,rt)
}
colnames(surTime)=c("futime","fustat")

#??ȡ?????ļ????????????ļ?????
exp=read.table(expFile,sep="\t",header=T,check.names=F,row.names=1)
exp=exp[(exp[,"Type"]=="Tumor"),]

#???ݺϲ???????????
sameSample=intersect(row.names(surTime),row.names(exp))
surTime=surTime[sameSample,]
exp=exp[sameSample,]
surData=cbind(surTime,exp)
surData=cbind(id=row.names(surData),surData)
write.table(surData,file="expTime.txt",sep="\t",quote=F,row.names=F)

##############
library(survival)
library(survminer)

inputFile="expTime.txt"      #?????ļ?
pFilter=0.05                 #km????pvalue??ֵ
col=c("#329E3F","#ED4F4F")          #?????ߵͱ?????????ɫ
rt=read.table(inputFile,header=T,sep="\t",check.names=F,row.names=1)     #??ȡ?????ļ?
rt$futime=rt$futime/365     #???浥λ?ĳ???

#?Ի???????ѭ??
outTab=data.frame()
for(gene in colnames(rt)[3:(ncol(rt)-2)]){
  #?????????ͽ???ѭ??
  for(CancerType in levels(factor(rt[,"CancerType"]))){
    rt1=rt[(rt[,"CancerType"]==CancerType),]
    group=ifelse(rt1[,gene]>median(rt1[,gene]),"high","low")
    diff=survdiff(Surv(futime, fustat) ~group,data = rt1)
    pValue=1-pchisq(diff$chisq,df=1)
    if(pValue<pFilter){
      outVector=cbind(gene,CancerType,pValue)
      outTab=rbind(outTab,outVector)
      if(pValue<0.001){
        pValue="p<0.001"
      }else{
        pValue=paste0("p=",sprintf("%.03f",pValue))
      }
      fit <- survfit(Surv(futime, fustat) ~ group, data = rt1)
      #????????????
      surPlot=ggsurvplot(fit, 
                         data=rt1,
                         title=paste0("Cancer: ",CancerType),
                         pval=pValue,
                         pval.size=6,
                         legend.labs=c("high","low"),
                         legend.title=paste0(gene," levels"),
                         font.legend=12,
                         xlab="Time(years)",
                         palette=col,
                         break.time.by = 2,
                         conf.int=T,
                         fontsize=4,
                         risk.table=TRUE,
                         ylab="Overall survival",
                         risk.table.title="",
                         risk.table.height=.25)
      pdf(file=paste0(gene,"_",CancerType,".pdf"),onefile = FALSE,
          width = 6,         #ͼƬ?Ŀ???
          height =5)         #ͼƬ?ĸ߶?
      print(surPlot)
      dev.off()
    }
  }
}
#??????????pֵ?????ļ?
write.table(outTab,file="survival.result.xls",sep="\t",row.names=F,quote=F)

###########
library(survival)

rt=read.table("expTime.txt",header=T,sep="\t",check.names=F,row.names=1)    #??ȡ?????ļ?
rt$futime=rt$futime/365

library(scales)
mycols <- c(brewer_pal(palette = "Reds")(4),
            brewer_pal(palette = "Blues")(2),
            brewer_pal(palette = "Purples")(4),
            brewer_pal(palette = "YlOrRd")(4),
            brewer_pal(palette = "OrRd")(4))

forestCol=mycols

allGene=colnames(rt)[3:(ncol(rt)-2)]
allType=levels(factor(rt[,"CancerType"]))
pdf(file="forest.pdf", width = 15,height =10)
geneNum=length(allGene)
n=length(allType)
nRow=n+1
ylim=c(1,nRow)
layout(matrix(1:(geneNum+1),nc=geneNum+1))


#????ɭ??ͼ???ߵ???????Ϣ
xlim = c(0,1)
par(mar=c(4.5,1,2,2))
plot(1,xlim=xlim,ylim=ylim,type="n",axes=F,xlab="",ylab="")
text(0.5,n:1,allType,adj=0,cex=1.8)

#?Ի???????ѭ??
i=0
for(gene in colnames(rt)[3:(ncol(rt)-2)]){
  i=i+1
  #?????????ͽ???ѭ??
  outTab=data.frame()
  for(CancerType in levels(factor(rt[,"CancerType"]))){
    rt1=rt[(rt[,"CancerType"]==CancerType),]
    cox=coxph(Surv(futime, fustat) ~ rt1[,gene], data = rt1)
    coxSummary = summary(cox)
    coxCoef=coxSummary$coefficients
    coxP=coxCoef[,"Pr(>|z|)"]
    outTab=rbind(outTab,
                 cbind(cancer=CancerType,
                       HR=coxSummary$conf.int[,"exp(coef)"],
                       HR.95L=coxSummary$conf.int[,"lower .95"],
                       HR.95H=coxSummary$conf.int[,"upper .95"],
                       pvalue=coxP) )
  }
  outFile=paste0(gene,".cox.txt")
  write.table(outTab,file=outFile,sep="\t",row.names=F,quote=F)    #??????????pֵ?????ļ?
  
  #??ȡcox?????ļ?
  coxRT <- read.table(outFile,header=T,sep="\t",row.names=1,check.names=F)
  hr <- sprintf("%.3f",coxRT$"HR")
  hr[as.numeric(hr)<0.001]=0.001
  hrLow  <- sprintf("%.3f",coxRT$"HR.95L")
  hrLow[as.numeric(hrLow)<0.0001]=0.0001
  hrHigh <- sprintf("%.3f",coxRT$"HR.95H")
  hrHigh[as.numeric(hrHigh)>1000]=1000
  
  #????ɭ??ͼ
  par(mar=c(4.5,1,2,2),mgp=c(2,0.5,0))
  LOGindex = 10 
  hrLow = log(as.numeric(hrLow),LOGindex)
  hrHigh = log(as.numeric(hrHigh),LOGindex)
  hr = log(as.numeric(hr),LOGindex)
  xlim = c(floor(min(hrLow,hrHigh)),ceiling(max(hrLow,hrHigh)))
  plot(1,xlim=xlim,ylim=ylim,type="n",axes=F,ylab="",xaxs="i",xlab="")
  arrows(as.numeric(hrLow),n:1,as.numeric(hrHigh),n:1,angle=90,code=3,length=0.01,col=forestCol[i],lwd=3)
  segments(log(1,LOGindex), 0, x1 = log(1,LOGindex), y1 = n)
  points(as.numeric(hr), n:1, pch = 15, col = forestCol[i], cex=2)
  a1 = axis(1,labels=F,tick=F)
  axis(1,a1,10^a1)
  text(log(1,LOGindex),n+1,gene,cex=2,xpd=T)
  if(i==round(geneNum/2,0)){
    text(log(1,LOGindex),-1.6,"Hazard Ratio",cex=2.5,xpd=T)
  }
}
dev.off()

###########immuneType
library(limma)
library(ggplot2)
library(reshape2)

expFile="panGeneExp.txt"                         #?????????ļ?
subtypeFile="Subtype_Immune_Model_Based.txt"     #???߷????ļ?

#??ȡ?????ļ????????????ļ?????
exp=read.table(expFile, header=T,sep="\t",row.names=1,check.names=F)
exp=exp[(exp[,"Type"]=="Tumor"),]
exp=as.matrix(exp[,1:(ncol(exp)-2)])
row.names(exp)=gsub(".$","",row.names(exp))
exp=avereps(exp)

#??ȡ???߷????ļ?
subtype=read.table(subtypeFile, header=T,sep="\t",row.names=1,check.names=F)

#??Ʒȡ????
sameSample=intersect(row.names(subtype),row.names(exp))
subtype=subtype[sameSample,]
subtype=gsub(".+Immune |\\)","",subtype)
exp=exp[sameSample,]
exp=cbind(as.data.frame(exp),subtype)

#????????
outTab=data.frame()
geneSig=c()
for(gene in colnames(exp)[1:(ncol(exp)-1)]){
  rt1=exp[,c(gene,"subtype")]
  colnames(rt1)=c("expression","subtype")
  ks=kruskal.test(expression ~ subtype, data = rt1)
  p=ks$p.value
  outTab=rbind(outTab,cbind(gene,pvalue=p))
  Sig=ifelse(p<0.001,"***",ifelse(p<0.01,"**",ifelse(p<0.05,"*","")))
  geneSig=c(geneSig,Sig)
}
geneSig=c(geneSig,"")
colnames(exp)=paste0(colnames(exp),geneSig)
write.table(outTab,file="immuneType.xls",sep="\t",row.names=F,quote=F) 

#??????ת????ggplot2?????ļ?
data=melt(exp)
colnames(data)=c("Subtype","Gene","Expression")

#????ͼ??
p1=ggplot(data,aes(x=Subtype,
                   y=Expression,
                   fill=Subtype))+
  guides(fill=guide_legend(title="Immune Subtype"))+
  labs(x = "Immune Subtype", y = "Gene expression")+
  geom_boxplot()+ facet_wrap(~Gene,nrow =1)+ theme_bw()
pdf(file="immuneType.pdf",width=12,height=6)
print(p1)
dev.off()

###########
library(limma)
library(estimate)
library(corrplot)                    #???ð?
expFile="panGeneExp.txt"             #?????????ļ?
scoreFile="estimateScores.txt"       #????΢?????????ļ?
scoreType="StromalScore"             #????????

#??ȡ?????ļ?
exp=read.table(expFile, header=T,sep="\t",row.names=1,check.names=F)
exp=exp[(exp[,"Type"]=="Tumor"),]

#??ȡ????΢?????ļ?
TME=read.table(scoreFile, header=T,sep="\t",row.names=1,check.names=F)

#??Ʒȡ????
sameSample=intersect(row.names(TME),row.names(exp))
TME=TME[sameSample,]
exp=exp[sameSample,]

#?????Լ???
outTab=data.frame()
pTab=data.frame()
#??????????ѭ??
for(i in levels(factor(exp[,"CancerType"]))){
  exp1=exp[(exp[,"CancerType"]==i),]
  TME1=TME[(TME[,"CancerType"]==i),]
  x=as.numeric(TME1[,scoreType])
  pVector=data.frame(i)
  outVector=data.frame(i)
  #??????ѭ??
  genes=colnames(exp1)[1:(ncol(exp1)-2)]
  for(j in genes){
    y=as.numeric(exp1[,j])
    corT=cor.test(x,y,method="spearman")
    cor=corT$estimate
    pValue=corT$p.value
    pVector=cbind(pVector,pValue)
    outVector=cbind(outVector,cor)
  }
  pTab=rbind(pTab,pVector)
  outTab=rbind(outTab,outVector)
}
#?????????Եı???
colNames=c("CancerType",colnames(exp1)[1:(ncol(exp1)-2)])
colnames(outTab)=colNames
write.table(outTab,file=paste0(scoreType,"estimateCor.cor.txt"),sep="\t",row.names=F,quote=F)
#?????????Լ???pֵ?ı???
colnames(pTab)=colNames
write.table(pTab,file=paste0(scoreType,"estimateCor.pval.txt"),sep="\t",row.names=F,quote=F)

#????΢??????????ͼ??
pdf(file=paste0(scoreType,".pdf"),height=6,width=8)
row.names(outTab)=outTab[,1]
outTab=outTab[,-1]
corrplot(corr=as.matrix(t(outTab)),
         title=paste0("\n\n\n\n",scoreType),
         col=colorRampPalette(c("blue", "white", "red"))(50))
dev.off()

##############
expFile="panGeneExp.txt"             #?????????ļ?
scoreFile="estimateScores.txt"       #????΢?????????ļ?
scoreType="ImmuneScore"             #????????

#??ȡ?????ļ?
exp=read.table(expFile, header=T,sep="\t",row.names=1,check.names=F)
exp=exp[(exp[,"Type"]=="Tumor"),]

#??ȡ????΢?????ļ?
TME=read.table(scoreFile, header=T,sep="\t",row.names=1,check.names=F)

#??Ʒȡ????
sameSample=intersect(row.names(TME),row.names(exp))
TME=TME[sameSample,]
exp=exp[sameSample,]

#?????Լ???
outTab=data.frame()
pTab=data.frame()
#??????????ѭ??
for(i in levels(factor(exp[,"CancerType"]))){
  exp1=exp[(exp[,"CancerType"]==i),]
  TME1=TME[(TME[,"CancerType"]==i),]
  x=as.numeric(TME1[,scoreType])
  pVector=data.frame(i)
  outVector=data.frame(i)
  #??????ѭ??
  genes=colnames(exp1)[1:(ncol(exp1)-2)]
  for(j in genes){
    y=as.numeric(exp1[,j])
    corT=cor.test(x,y,method="spearman")
    cor=corT$estimate
    pValue=corT$p.value
    pVector=cbind(pVector,pValue)
    outVector=cbind(outVector,cor)
  }
  pTab=rbind(pTab,pVector)
  outTab=rbind(outTab,outVector)
}
#?????????Եı???
colNames=c("CancerType",colnames(exp1)[1:(ncol(exp1)-2)])
colnames(outTab)=colNames
write.table(outTab,file=paste0(scoreType,"estimateCor.cor.txt"),sep="\t",row.names=F,quote=F)
#?????????Լ???pֵ?ı???
colnames(pTab)=colNames
write.table(pTab,file=paste0(scoreType,"estimateCor.pval.txt"),sep="\t",row.names=F,quote=F)

#????΢??????????ͼ??
pdf(file=paste0(scoreType,".pdf"),height=6,width=8)
row.names(outTab)=outTab[,1]
outTab=outTab[,-1]
corrplot(corr=as.matrix(t(outTab)),
         title=paste0("\n\n\n\n",scoreType),
         col=colorRampPalette(c("blue", "white", "red"))(50))
dev.off()

###########
expFile="panGeneExp.txt"             #?????????ļ?
scoreFile="estimateScores.txt"       #????΢?????????ļ?
scoreType="TumorPurity"             #????????

#??ȡ?????ļ?
exp=read.table(expFile, header=T,sep="\t",row.names=1,check.names=F)
exp=exp[(exp[,"Type"]=="Tumor"),]

#??ȡ????΢?????ļ?
TME=read.table(scoreFile, header=T,sep="\t",row.names=1,check.names=F)

#??Ʒȡ????
sameSample=intersect(row.names(TME),row.names(exp))
TME=TME[sameSample,]
exp=exp[sameSample,]

#?????Լ???
outTab=data.frame()
pTab=data.frame()
#??????????ѭ??
for(i in levels(factor(exp[,"CancerType"]))){
  exp1=exp[(exp[,"CancerType"]==i),]
  TME1=TME[(TME[,"CancerType"]==i),]
  x=as.numeric(TME1[,scoreType])
  pVector=data.frame(i)
  outVector=data.frame(i)
  #??????ѭ??
  genes=colnames(exp1)[1:(ncol(exp1)-2)]
  for(j in genes){
    y=as.numeric(exp1[,j])
    corT=cor.test(x,y,method="spearman")
    cor=corT$estimate
    pValue=corT$p.value
    pVector=cbind(pVector,pValue)
    outVector=cbind(outVector,cor)
  }
  pTab=rbind(pTab,pVector)
  outTab=rbind(outTab,outVector)
}
#?????????Եı???
colNames=c("CancerType",colnames(exp1)[1:(ncol(exp1)-2)])
colnames(outTab)=colNames
write.table(outTab,file=paste0(scoreType,"estimateCor.cor.txt"),sep="\t",row.names=F,quote=F)
#?????????Լ???pֵ?ı???
colnames(pTab)=colNames
write.table(pTab,file=paste0(scoreType,"estimateCor.pval.txt"),sep="\t",row.names=F,quote=F)

#????΢??????????ͼ??
pdf(file=paste0(scoreType,".pdf"),height=6,width=8)
row.names(outTab)=outTab[,1]
outTab=outTab[,-1]
corrplot(corr=as.matrix(t(outTab)),
         title=paste0("\n\n\n\n",scoreType),
         col=colorRampPalette(c("blue", "white", "red"))(50))
dev.off()

###########
expFile="panGeneExp.txt"             #?????????ļ?
scoreFile="estimateScores.txt"       #????΢?????????ļ?
scoreType="ESTIMATEScore"             #????????

#??ȡ?????ļ?
exp=read.table(expFile, header=T,sep="\t",row.names=1,check.names=F)
exp=exp[(exp[,"Type"]=="Tumor"),]

#??ȡ????΢?????ļ?
TME=read.table(scoreFile, header=T,sep="\t",row.names=1,check.names=F)

#??Ʒȡ????
sameSample=intersect(row.names(TME),row.names(exp))
TME=TME[sameSample,]
exp=exp[sameSample,]

#?????Լ???
outTab=data.frame()
pTab=data.frame()
#??????????ѭ??
for(i in levels(factor(exp[,"CancerType"]))){
  exp1=exp[(exp[,"CancerType"]==i),]
  TME1=TME[(TME[,"CancerType"]==i),]
  x=as.numeric(TME1[,scoreType])
  pVector=data.frame(i)
  outVector=data.frame(i)
  #??????ѭ??
  genes=colnames(exp1)[1:(ncol(exp1)-2)]
  for(j in genes){
    y=as.numeric(exp1[,j])
    corT=cor.test(x,y,method="spearman")
    cor=corT$estimate
    pValue=corT$p.value
    pVector=cbind(pVector,pValue)
    outVector=cbind(outVector,cor)
  }
  pTab=rbind(pTab,pVector)
  outTab=rbind(outTab,outVector)
}
#?????????Եı???
colNames=c("CancerType",colnames(exp1)[1:(ncol(exp1)-2)])
colnames(outTab)=colNames
write.table(outTab,file=paste0(scoreType,"estimateCor.cor.txt"),sep="\t",row.names=F,quote=F)
#?????????Լ???pֵ?ı???
colnames(pTab)=colNames
write.table(pTab,file=paste0(scoreType,"estimateCor.pval.txt"),sep="\t",row.names=F,quote=F)

#????΢??????????ͼ??
pdf(file=paste0(scoreType,".pdf"),height=6,width=8)
row.names(outTab)=outTab[,1]
outTab=outTab[,-1]
corrplot(corr=as.matrix(t(outTab)),
         title=paste0("\n\n\n\n",scoreType),
         col=colorRampPalette(c("blue", "white", "red"))(50))
dev.off()

##########RNAssCor
library(limma)
library(corrplot)

expFile="panGeneExp.txt"                            #?????????ļ?
scoreFile="StemnessScores_RNAexp_20170127.2.tsv"    #RNAss?ļ?
scoreType="RNAss"                                   #??ϸ??ָ??

#??ȡ?????ļ?
exp=read.table(expFile, header=T,sep="\t",row.names=1,check.names=F)
exp=exp[(exp[,"Type"]=="Tumor"),]

#??ȡRNAss?ļ?
STEM=read.table(scoreFile, header=T,sep="\t",row.names=1,check.names=F)
STEM=t(STEM)

#?????Լ???
outTab=data.frame()
pTab=data.frame()
#??????????ѭ??
for(i in levels(factor(exp[,"CancerType"]))){
  exp1=exp[(exp[,"CancerType"]==i),]
  exp1=as.matrix(exp1[,1:(ncol(exp1)-2)])
  row.names(exp1)=gsub(".$","",row.names(exp1))
  exp1=avereps(exp1)
  
  #??Ʒȡ????
  sameSample=intersect(row.names(STEM),row.names(exp1))
  STEM1=STEM[sameSample,]
  exp1=exp1[sameSample,]
  
  x=as.numeric(STEM1[,scoreType])
  pVector=data.frame(i)
  outVector=data.frame(i)
  #??????ѭ??
  genes=colnames(exp1)
  for(j in genes){
    y=as.numeric(exp1[,j])
    corT=cor.test(x,y,method="spearman")
    cor=corT$estimate
    pValue=corT$p.value
    pVector=cbind(pVector,pValue)
    outVector=cbind(outVector,cor)
  }
  pTab=rbind(pTab,pVector)
  outTab=rbind(outTab,outVector)
}
#?????????Եı???
colNames=c("CancerType",colnames(exp)[1:(ncol(exp)-2)])
colnames(outTab)=colNames
write.table(outTab,file="RNAssCor.cor.txt",sep="\t",row.names=F,quote=F)
#?????????Լ???pֵ?ı???
colnames(pTab)=colNames
write.table(pTab,file="RNAssCor.pval.txt",sep="\t",row.names=F,quote=F)

#RNAss??????ͼ??
pdf("RNAssCor.pdf",height=6,width=8)
row.names(outTab)=outTab[,1]
outTab=outTab[,-1]
corrplot(corr=as.matrix(t(outTab)),
         title=paste0("\n\n\n\n",scoreType),
         col=colorRampPalette(c("blue", "white", "red"))(50))
dev.off()

########DNAssCor
expFile="panGeneExp.txt"                            #?????????ļ?
scoreFile="StemnessScores_DNAmeth_20170210.tsv"     #DNAss?ļ?
scoreType="DNAss"                                   #??ϸ??ָ??

#??ȡ?????ļ?
exp=read.table(expFile, header=T,sep="\t",row.names=1,check.names=F)
exp=exp[(exp[,"Type"]=="Tumor"),]

#??ȡDNAss?ļ?
STEM=read.table(scoreFile, header=T,sep="\t",row.names=1,check.names=F)
STEM=t(STEM)

#?????Լ???
outTab=data.frame()
pTab=data.frame()
#??????????ѭ??
for(i in levels(factor(exp[,"CancerType"]))){
  exp1=exp[(exp[,"CancerType"]==i),]
  exp1=as.matrix(exp1[,1:(ncol(exp1)-2)])
  row.names(exp1)=gsub(".$","",row.names(exp1))
  exp1=avereps(exp1)
  
  #??Ʒȡ????
  sameSample=intersect(row.names(STEM),row.names(exp1))
  STEM1=STEM[sameSample,]
  exp1=exp1[sameSample,]
  
  x=as.numeric(STEM1[,scoreType])
  pVector=data.frame(i)
  outVector=data.frame(i)
  #??????ѭ??
  genes=colnames(exp1)
  for(j in genes){
    y=as.numeric(exp1[,j])
    corT=cor.test(x,y,method="spearman")
    cor=corT$estimate
    pValue=corT$p.value
    pVector=cbind(pVector,pValue)
    outVector=cbind(outVector,cor)
  }
  pTab=rbind(pTab,pVector)
  outTab=rbind(outTab,outVector)
}
#?????????Եı???
colNames=c("CancerType",colnames(exp)[1:(ncol(exp)-2)])
colnames(outTab)=colNames
write.table(outTab,file="DNAssCor.cor.txt",sep="\t",row.names=F,quote=F)
#?????????Լ???pֵ?ı???
colnames(pTab)=colNames
write.table(pTab,file="DNAssCor.pval.txt",sep="\t",row.names=F,quote=F)

#DNAss??????ͼ??
pdf("DNAssCor.pdf",height=6,width=8)
row.names(outTab)=outTab[,1]
outTab=outTab[,-1]
corrplot(corr=as.matrix(t(outTab)),
         title=paste0("\n\n\n\n",scoreType),
         col=colorRampPalette(c("blue", "white", "red"))(50))
dev.off()

########TMB
expFile="panGeneExp.txt"                            #?????????ļ?
scoreFile="TMB.tsv"     #DNAss?ļ?
scoreType="TMB"                                   #??ϸ??ָ??

#??ȡ?????ļ?
exp=read.table(expFile, header=T,sep="\t",row.names=1,check.names=F)
exp=exp[(exp[,"Type"]=="Tumor"),]

#??ȡDNAss?ļ?
STEM=read.table(scoreFile, header=T,sep="\t",row.names=1,check.names=F)
STEM=t(STEM)

#?????Լ???
outTab=data.frame()
pTab=data.frame()
#??????????ѭ??
for(i in levels(factor(exp[,"CancerType"]))){
  exp1=exp[(exp[,"CancerType"]==i),]
  exp1=as.matrix(exp1[,1:(ncol(exp1)-2)])
  row.names(exp1)=gsub(".$","",row.names(exp1))
  exp1=avereps(exp1)
  
  #??Ʒȡ????
  sameSample=intersect(row.names(STEM),row.names(exp1))
  STEM1=STEM[sameSample,]
  exp1=exp1[sameSample,]
  
  x=as.numeric(STEM1[,scoreType])
  pVector=data.frame(i)
  outVector=data.frame(i)
  #??????ѭ??
  genes=colnames(exp1)
  for(j in genes){
    y=as.numeric(exp1[,j])
    corT=cor.test(x,y,method="spearman")
    cor=corT$estimate
    pValue=corT$p.value
    pVector=cbind(pVector,pValue)
    outVector=cbind(outVector,cor)
  }
  pTab=rbind(pTab,pVector)
  outTab=rbind(outTab,outVector)
}
#?????????Եı???
colNames=c("CancerType",colnames(exp)[1:(ncol(exp)-2)])
colnames(outTab)=colNames
write.table(outTab,file="TMBCor.cor.txt",sep="\t",row.names=F,quote=F)
#?????????Լ???pֵ?ı???
colnames(pTab)=colNames
write.table(pTab,file="TMBCor.pval.txt",sep="\t",row.names=F,quote=F)

#DNAss??????ͼ??
pdf("TMBCor.pdf",height=6,width=8)
row.names(outTab)=outTab[,1]
outTab=outTab[,-1]
corrplot(corr=as.matrix(t(outTab)),
         title=paste0("\n\n\n\n",scoreType),
         col=colorRampPalette(c("blue", "white", "red"))(50))
dev.off()

###########CellMiner
library(impute)
library(limma)
library(ggplot2)
library(ggpubr)

drugFile="CellMinerdrug.txt"        #ҩ???????ļ?
expFile="CellMinergeneExp.txt"      #?????????ļ?
geneFile="gene.txt"        #?????б??ļ?
corPlotNum=16              #??ʾͼƬ??Ŀ

#??ȡҩ???????ļ?
rt=read.table(drugFile,sep="\t",header=T,check.names=F)
rt=as.matrix(rt)
rownames(rt)=rt[,1]
drug=rt[,2:ncol(rt)]
dimnames=list(rownames(drug),colnames(drug))
data=matrix(as.numeric(as.matrix(drug)),nrow=nrow(drug),dimnames=dimnames)

#??ҩ?????ݲ?ȱ
mat=impute.knn(data)
drug=mat$data
drug=avereps(drug)

#??ȡ?????????ļ?,?????????ļ?????
rt=read.table(expFile,sep="\t",header=T,check.names=F)
rt=as.matrix(rt)
rownames(rt)=rt[,1]
exp=rt[,2:ncol(rt)]
dimnames=list(rownames(exp),colnames(exp))
data=matrix(as.numeric(as.matrix(exp)),nrow=nrow(exp),dimnames=dimnames)
exp=avereps(data)

#??ȡ?ض?????????
gene=read.table(geneFile,sep="\t",header=F,check.names=F)
genelist=as.vector(gene[,1])
genelist=gsub(" ","",genelist)
genelist=intersect(genelist,row.names(exp))
exp=exp[genelist,]

#?Ի???ѭ??
outTab=data.frame()
for(Gene in row.names(exp)){
  x=as.numeric(exp[Gene,])
  #??ҩ??ѭ??
  for(Drug in row.names(drug)){
    y=as.numeric(drug[Drug,])
    corT=cor.test(x,y,method="pearson")
    cor=corT$estimate
    pvalue=corT$p.value
    if(pvalue<0.05){
      outVector=cbind(Gene,Drug,cor,pvalue)
      outTab=rbind(outTab,outVector)
    }
  }
}
#?????????Է???????
outTab=outTab[order(as.numeric(as.vector(outTab$pvalue))),]
write.table(outTab,file="drugCor.txt",sep="\t",row.names=F,quote=F)

#???ӻ?
plotList=list()
if(nrow(outTab)<corPlotNum){
  corPlotNum=nrow(outTab)
}
for(i in 1:corPlotNum){
  Gene=outTab[i,1]
  Drug=outTab[i,2]
  x=as.numeric(exp[Gene,])
  y=as.numeric(drug[Drug,])
  cor=sprintf("%.03f",as.numeric(outTab[i,3]))
  pvalue=0
  if(as.numeric(outTab[i,4])<0.001){
    pvalue="p<0.001"
  }else{
    pvalue=paste0("p=",sprintf("%.03f",as.numeric(outTab[i,4])))
  }
  df1=as.data.frame(cbind(x,y))
  p1=ggplot(data = df1, aes(x = x, y = y))+
    geom_point(size=1)+
    stat_smooth(method="lm",se=FALSE, formula=y~x)+
    labs(x="",y="",title = paste0(Gene,", ",Drug),subtitle = paste0("Cor=",cor,", ",pvalue))+
    theme(axis.ticks = element_blank(), axis.text.y = element_blank(),axis.text.x = element_blank())+
    theme_bw()
  plotList[[i]]=p1
}

#??????????ͼƬ
nrow=ceiling(sqrt(corPlotNum))
ncol=ceiling(corPlotNum/nrow)
pdf(file="drugCor.pdf", width = 10,height =10)
ggarrange(plotlist=plotList,nrow=nrow,ncol=ncol)
dev.off()

##########SARC
library(limma)
library(ggplot2)
library(reshape2)

cancerType="LIHC"             #??Ҫ????????????д
expFile="panGeneExp.txt"      #?????????ļ?
subtypeFile="Subtype_Immune_Model_Based.txt"      #???߷????ļ?

#??ȡ?????ļ????????????ļ?????
exp=read.table(expFile, header=T,sep="\t",row.names=1,check.names=F)
exp=exp[(exp[,"Type"]=="Tumor"),]
exp=exp[(exp[,"CancerType"]==cancerType),]
exp=as.matrix(exp[,1:(ncol(exp)-2)])
row.names(exp)=gsub(".$","",row.names(exp))
exp=avereps(exp)

#??ȡ???߷????ļ?
subtype=read.table(subtypeFile, header=T,sep="\t",row.names=1,check.names=F)

#??Ʒȡ????
sameSample=intersect(row.names(subtype),row.names(exp))
subtype=subtype[sameSample,]
subtype=gsub(".+Immune |\\)","",subtype)
exp=exp[sameSample,]
exp=cbind(as.data.frame(exp),subtype)

#????????
outTab=data.frame()
geneSig=c()
for(gene in colnames(exp)[1:(ncol(exp)-1)]){
  rt1=exp[,c(gene,"subtype")]
  colnames(rt1)=c("expression","subtype")
  ks=kruskal.test(expression ~ subtype, data = rt1)
  p=ks$p.value
  outTab=rbind(outTab,cbind(gene,pvalue=p))
  Sig=ifelse(p<0.001,"***",ifelse(p<0.01,"**",ifelse(p<0.05,"*","")))
  geneSig=c(geneSig,Sig)
}
geneSig=c(geneSig,"")
colnames(exp)=paste0(colnames(exp),geneSig)
write.table(outTab,file="immuneType.result.xls",sep="\t",row.names=F,quote=F) 

#??????ת????ggplot2?????ļ?
data=melt(exp)
colnames(data)=c("Subtype","Gene","Expression")

#????ͼ??
p1=ggplot(data,aes(x=Subtype,
                   y=Expression,
                   fill=Subtype))+
  ggtitle(paste0("Cancer: ",cancerType))+theme(title=element_text(size=10))+
  guides(fill=guide_legend(title="Immune Subtype"))+
  labs(x = "Immune Subtype", y = "Gene expression")+
  geom_boxplot()+ facet_wrap(~Gene,nrow =1)+ theme_bw()

pdf(file=paste(cancerType, "immuneType.pdf"),width=12,height=6)
print(p1)
dev.off()

##########
##########SARC
library(limma)
library(ggplot2)
library(reshape2)

cancerType="LUAD"             #??Ҫ????????????д
expFile="panGeneExp.txt"      #?????????ļ?
subtypeFile="Subtype_Immune_Model_Based.txt"      #???߷????ļ?

#??ȡ?????ļ????????????ļ?????
exp=read.table(expFile, header=T,sep="\t",row.names=1,check.names=F)
exp=exp[(exp[,"Type"]=="Tumor"),]
exp=exp[(exp[,"CancerType"]==cancerType),]
exp=as.matrix(exp[,1:(ncol(exp)-2)])
row.names(exp)=gsub(".$","",row.names(exp))
exp=avereps(exp)

#??ȡ???߷????ļ?
subtype=read.table(subtypeFile, header=T,sep="\t",row.names=1,check.names=F)

#??Ʒȡ????
sameSample=intersect(row.names(subtype),row.names(exp))
subtype=subtype[sameSample,]
subtype=gsub(".+Immune |\\)","",subtype)
exp=exp[sameSample,]
exp=cbind(as.data.frame(exp),subtype)

#????????
outTab=data.frame()
geneSig=c()
for(gene in colnames(exp)[1:(ncol(exp)-1)]){
  rt1=exp[,c(gene,"subtype")]
  colnames(rt1)=c("expression","subtype")
  ks=kruskal.test(expression ~ subtype, data = rt1)
  p=ks$p.value
  outTab=rbind(outTab,cbind(gene,pvalue=p))
  Sig=ifelse(p<0.001,"***",ifelse(p<0.01,"**",ifelse(p<0.05,"*","")))
  geneSig=c(geneSig,Sig)
}
geneSig=c(geneSig,"")
colnames(exp)=paste0(colnames(exp),geneSig)
write.table(outTab,file="immuneType.result.xls",sep="\t",row.names=F,quote=F) 

#??????ת????ggplot2?????ļ?
data=melt(exp)
colnames(data)=c("Subtype","Gene","Expression")

#????ͼ??
p1=ggplot(data,aes(x=Subtype,
                   y=Expression,
                   fill=Subtype))+
  ggtitle(paste0("Cancer: ",cancerType))+theme(title=element_text(size=10))+
  guides(fill=guide_legend(title="Immune Subtype"))+
  labs(x = "Immune Subtype", y = "Gene expression")+
  geom_boxplot()+ facet_wrap(~Gene,nrow =1)+ theme_bw()

pdf(file=paste(cancerType, "immuneType.pdf"),width=12,height=6)
print(p1)
dev.off()

#########
##########SARC
library(limma)
library(ggplot2)
library(reshape2)

cancerType="SKCM"             #??Ҫ????????????д
expFile="panGeneExp.txt"      #?????????ļ?
subtypeFile="Subtype_Immune_Model_Based.txt"      #???߷????ļ?

#??ȡ?????ļ????????????ļ?????
exp=read.table(expFile, header=T,sep="\t",row.names=1,check.names=F)
exp=exp[(exp[,"Type"]=="Tumor"),]
exp=exp[(exp[,"CancerType"]==cancerType),]
exp=as.matrix(exp[,1:(ncol(exp)-2)])
row.names(exp)=gsub(".$","",row.names(exp))
exp=avereps(exp)

#??ȡ???߷????ļ?
subtype=read.table(subtypeFile, header=T,sep="\t",row.names=1,check.names=F)

#??Ʒȡ????
sameSample=intersect(row.names(subtype),row.names(exp))
subtype=subtype[sameSample,]
subtype=gsub(".+Immune |\\)","",subtype)
exp=exp[sameSample,]
exp=cbind(as.data.frame(exp),subtype)

#????????
outTab=data.frame()
geneSig=c()
for(gene in colnames(exp)[1:(ncol(exp)-1)]){
  rt1=exp[,c(gene,"subtype")]
  colnames(rt1)=c("expression","subtype")
  ks=kruskal.test(expression ~ subtype, data = rt1)
  p=ks$p.value
  outTab=rbind(outTab,cbind(gene,pvalue=p))
  Sig=ifelse(p<0.001,"***",ifelse(p<0.01,"**",ifelse(p<0.05,"*","")))
  geneSig=c(geneSig,Sig)
}
geneSig=c(geneSig,"")
colnames(exp)=paste0(colnames(exp),geneSig)
write.table(outTab,file="immuneType.result.xls",sep="\t",row.names=F,quote=F) 

#??????ת????ggplot2?????ļ?
data=melt(exp)
colnames(data)=c("Subtype","Gene","Expression")

#????ͼ??
p1=ggplot(data,aes(x=Subtype,
                   y=Expression,
                   fill=Subtype))+
  ggtitle(paste0("Cancer: ",cancerType))+theme(title=element_text(size=10))+
  guides(fill=guide_legend(title="Immune Subtype"))+
  labs(x = "Immune Subtype", y = "Gene expression")+
  geom_boxplot()+ facet_wrap(~Gene,nrow =1)+ theme_bw()

pdf(file=paste(cancerType, "immuneType.pdf"),width=12,height=6)
print(p1)
dev.off()

##########SARC
library(limma)
library(ggplot2)
library(reshape2)

cancerType="SARC"             #??Ҫ????????????д
expFile="panGeneExp.txt"      #?????????ļ?
subtypeFile="Subtype_Immune_Model_Based.txt"      #???߷????ļ?

#??ȡ?????ļ????????????ļ?????
exp=read.table(expFile, header=T,sep="\t",row.names=1,check.names=F)
exp=exp[(exp[,"Type"]=="Tumor"),]
exp=exp[(exp[,"CancerType"]==cancerType),]
exp=as.matrix(exp[,1:(ncol(exp)-2)])
row.names(exp)=gsub(".$","",row.names(exp))
exp=avereps(exp)

#??ȡ???߷????ļ?
subtype=read.table(subtypeFile, header=T,sep="\t",row.names=1,check.names=F)

#??Ʒȡ????
sameSample=intersect(row.names(subtype),row.names(exp))
subtype=subtype[sameSample,]
subtype=gsub(".+Immune |\\)","",subtype)
exp=exp[sameSample,]
exp=cbind(as.data.frame(exp),subtype)

#????????
outTab=data.frame()
geneSig=c()
for(gene in colnames(exp)[1:(ncol(exp)-1)]){
  rt1=exp[,c(gene,"subtype")]
  colnames(rt1)=c("expression","subtype")
  ks=kruskal.test(expression ~ subtype, data = rt1)
  p=ks$p.value
  outTab=rbind(outTab,cbind(gene,pvalue=p))
  Sig=ifelse(p<0.001,"***",ifelse(p<0.01,"**",ifelse(p<0.05,"*","")))
  geneSig=c(geneSig,Sig)
}
geneSig=c(geneSig,"")
colnames(exp)=paste0(colnames(exp),geneSig)
write.table(outTab,file="immuneType.result.xls",sep="\t",row.names=F,quote=F) 

#??????ת????ggplot2?????ļ?
data=melt(exp)
colnames(data)=c("Subtype","Gene","Expression")

#????ͼ??
p1=ggplot(data,aes(x=Subtype,
                   y=Expression,
                   fill=Subtype))+
  ggtitle(paste0("Cancer: ",cancerType))+theme(title=element_text(size=10))+
  guides(fill=guide_legend(title="Immune Subtype"))+
  labs(x = "Immune Subtype", y = "Gene expression")+
  geom_boxplot()+ facet_wrap(~Gene,nrow =1)+ theme_bw()

pdf(file=paste(cancerType, "immuneType.pdf"),width=12,height=6)
print(p1)
dev.off()

##############clinic_cor
library(limma)
library(ggplot2)
library(reshape2)

cancerType="STAD"              #??Ҫ????????????д
expFile="panGeneExp.txt"       #?????????ļ?
cliFile="clinical_STAD.txt"         #?ٴ??????ļ?

#??ȡ?????ļ????????????ļ?????
exp=read.table(expFile, header=T,sep="\t",row.names=1,check.names=F)
exp=exp[(exp[,"Type"]=="Tumor"),]
exp=exp[(exp[,"CancerType"]==cancerType),]
exp=as.matrix(exp[,1:(ncol(exp)-2)])

#??ȡ?ٴ??????ļ?
cli=read.table(cliFile, header=T,sep="\t",row.names=1,check.names=F)
cliName=colnames(cli)[1]

#??Ʒȡ????
sameSample=intersect(row.names(cli),row.names(exp))
cli=cli[sameSample,]
exp=exp[sameSample,]
exp=cbind(as.data.frame(exp),cli)

#????????
outTab=data.frame()
geneSig=c()
for(gene in colnames(exp)[1:(ncol(exp)-1)]){
  rt1=exp[,c(gene,"cli")]
  colnames(rt1)=c("expression","cli")
  ks=kruskal.test(expression ~ cli, data = rt1)      #wilcox.test,????2????Ҫ?޸?
  p=ks$p.value
  outTab=rbind(outTab,cbind(gene,pvalue=p))
  Sig=ifelse(p<0.001,"***",ifelse(p<0.01,"**",ifelse(p<0.05,"*","")))
  geneSig=c(geneSig,Sig)
}
geneSig=c(geneSig,"")
colnames(exp)=paste0(colnames(exp),geneSig)
write.table(outTab,file="cliCor.result.xls",sep="\t",row.names=F,quote=F) 

#??????ת????ggplot2?????ļ?
data=melt(exp)
colnames(data)=c("cli","Gene","Expression")

#????ͼ??
p1=ggplot(data,aes(x=cli,
                   y=Expression,
                   fill=cli))+
  ggtitle(paste0("Cancer: ",cancerType))+theme(title=element_text(size=10))+
  guides(fill=guide_legend(title=cliName))+
  labs(x = cliName, y = "Gene expression")+
  geom_boxplot()+ facet_wrap(~Gene,nrow =1)+ theme_bw()+
  theme(axis.text.x = element_text(angle = 45, hjust = 1))
pdf(file=paste(cancerType, "cliCor.pdf"),width=12,height=6)
print(p1)
dev.off()

##############clinic_cor
library(limma)
library(ggplot2)
library(reshape2)

cancerType="BRCA"              #??Ҫ????????????д
expFile="panGeneExp.txt"       #?????????ļ?
cliFile="clinical_BRCA.txt"         #?ٴ??????ļ?

#??ȡ?????ļ????????????ļ?????
exp=read.table(expFile, header=T,sep="\t",row.names=1,check.names=F)
exp=exp[(exp[,"Type"]=="Tumor"),]
exp=exp[(exp[,"CancerType"]==cancerType),]
exp=as.matrix(exp[,1:(ncol(exp)-2)])

#??ȡ?ٴ??????ļ?
cli=read.table(cliFile, header=T,sep="\t",row.names=1,check.names=F)
cliName=colnames(cli)[1]

#??Ʒȡ????
sameSample=intersect(row.names(cli),row.names(exp))
cli=cli[sameSample,]
exp=exp[sameSample,]
exp=cbind(as.data.frame(exp),cli)

#????????
outTab=data.frame()
geneSig=c()
for(gene in colnames(exp)[1:(ncol(exp)-1)]){
  rt1=exp[,c(gene,"cli")]
  colnames(rt1)=c("expression","cli")
  ks=kruskal.test(expression ~ cli, data = rt1)      #wilcox.test,????2????Ҫ?޸?
  p=ks$p.value
  outTab=rbind(outTab,cbind(gene,pvalue=p))
  Sig=ifelse(p<0.001,"***",ifelse(p<0.01,"**",ifelse(p<0.05,"*","")))
  geneSig=c(geneSig,Sig)
}
geneSig=c(geneSig,"")
colnames(exp)=paste0(colnames(exp),geneSig)
write.table(outTab,file="cliCor.result.xls",sep="\t",row.names=F,quote=F) 

#??????ת????ggplot2?????ļ?
data=melt(exp)
colnames(data)=c("cli","Gene","Expression")

#????ͼ??
p1=ggplot(data,aes(x=cli,
                   y=Expression,
                   fill=cli))+
  ggtitle(paste0("Cancer: ",cancerType))+theme(title=element_text(size=10))+
  guides(fill=guide_legend(title=cliName))+
  labs(x = cliName, y = "Gene expression")+
  geom_boxplot()+ facet_wrap(~Gene,nrow =1)+ theme_bw()+
  theme(axis.text.x = element_text(angle = 45, hjust = 1))
pdf(file=paste(cancerType, "cliCor.pdf"),width=12,height=6)
print(p1)
dev.off()

##############clinic_cor
library(limma)
library(ggplot2)
library(reshape2)

cancerType="HNSC"              #??Ҫ????????????д
expFile="panGeneExp.txt"       #?????????ļ?
cliFile="clinical_HNSC.txt"         #?ٴ??????ļ?

#??ȡ?????ļ????????????ļ?????
exp=read.table(expFile, header=T,sep="\t",row.names=1,check.names=F)
exp=exp[(exp[,"Type"]=="Tumor"),]
exp=exp[(exp[,"CancerType"]==cancerType),]
exp=as.matrix(exp[,1:(ncol(exp)-2)])

#??ȡ?ٴ??????ļ?
cli=read.table(cliFile, header=T,sep="\t",row.names=1,check.names=F)
cliName=colnames(cli)[1]

#??Ʒȡ????
sameSample=intersect(row.names(cli),row.names(exp))
cli=cli[sameSample,]
exp=exp[sameSample,]
exp=cbind(as.data.frame(exp),cli)

#????????
outTab=data.frame()
geneSig=c()
for(gene in colnames(exp)[1:(ncol(exp)-1)]){
  rt1=exp[,c(gene,"cli")]
  colnames(rt1)=c("expression","cli")
  ks=kruskal.test(expression ~ cli, data = rt1)      #wilcox.test,????2????Ҫ?޸?
  p=ks$p.value
  outTab=rbind(outTab,cbind(gene,pvalue=p))
  Sig=ifelse(p<0.001,"***",ifelse(p<0.01,"**",ifelse(p<0.05,"*","")))
  geneSig=c(geneSig,Sig)
}
geneSig=c(geneSig,"")
colnames(exp)=paste0(colnames(exp),geneSig)
write.table(outTab,file="cliCor.result.xls",sep="\t",row.names=F,quote=F) 

#??????ת????ggplot2?????ļ?
data=melt(exp)
colnames(data)=c("cli","Gene","Expression")

#????ͼ??
p1=ggplot(data,aes(x=cli,
                   y=Expression,
                   fill=cli))+
  ggtitle(paste0("Cancer: ",cancerType))+theme(title=element_text(size=10))+
  guides(fill=guide_legend(title=cliName))+
  labs(x = cliName, y = "Gene expression")+
  geom_boxplot()+ facet_wrap(~Gene,nrow =1)+ theme_bw()+
  theme(axis.text.x = element_text(angle = 45, hjust = 1))
pdf(file=paste(cancerType, "cliCor.pdf"),width=12,height=6)
print(p1)
dev.off()

##############clinic_cor
library(limma)
library(ggplot2)
library(reshape2)

cancerType="COAD"              #??Ҫ????????????д
expFile="panGeneExp.txt"       #?????????ļ?
cliFile="clinical_COAD.txt"         #?ٴ??????ļ?

#??ȡ?????ļ????????????ļ?????
exp=read.table(expFile, header=T,sep="\t",row.names=1,check.names=F)
exp=exp[(exp[,"Type"]=="Tumor"),]
exp=exp[(exp[,"CancerType"]==cancerType),]
exp=as.matrix(exp[,1:(ncol(exp)-2)])

#??ȡ?ٴ??????ļ?
cli=read.table(cliFile, header=T,sep="\t",row.names=1,check.names=F)
cliName=colnames(cli)[1]

#??Ʒȡ????
sameSample=intersect(row.names(cli),row.names(exp))
cli=cli[sameSample,]
exp=exp[sameSample,]
exp=cbind(as.data.frame(exp),cli)

#????????
outTab=data.frame()
geneSig=c()
for(gene in colnames(exp)[1:(ncol(exp)-1)]){
  rt1=exp[,c(gene,"cli")]
  colnames(rt1)=c("expression","cli")
  ks=kruskal.test(expression ~ cli, data = rt1)      #wilcox.test,????2????Ҫ?޸?
  p=ks$p.value
  outTab=rbind(outTab,cbind(gene,pvalue=p))
  Sig=ifelse(p<0.001,"***",ifelse(p<0.01,"**",ifelse(p<0.05,"*","")))
  geneSig=c(geneSig,Sig)
}
geneSig=c(geneSig,"")
colnames(exp)=paste0(colnames(exp),geneSig)
write.table(outTab,file="cliCor.result.xls",sep="\t",row.names=F,quote=F) 

#??????ת????ggplot2?????ļ?
data=melt(exp)
colnames(data)=c("cli","Gene","Expression")

#????ͼ??
p1=ggplot(data,aes(x=cli,
                   y=Expression,
                   fill=cli))+
  ggtitle(paste0("Cancer: ",cancerType))+theme(title=element_text(size=10))+
  guides(fill=guide_legend(title=cliName))+
  labs(x = cliName, y = "Gene expression")+
  geom_boxplot()+ facet_wrap(~Gene,nrow =1)+ theme_bw()+
  theme(axis.text.x = element_text(angle = 45, hjust = 1))
pdf(file=paste(cancerType, "cliCor.pdf"),width=12,height=6)
print(p1)
dev.off()

######all
library(reshape2)
library(ggplot2)
library(ggpubr)
library(limma)

cancerType="LIHC"                    #??Ҫ????????????д
expFile="panGeneExp.txt"             #?????????ļ?
tmeFile="estimateScores.txt"         #????΢?????????ļ?
RNAssFile="StemnessScores_RNAexp_20170127.2.tsv"      #RNAss?ļ?
DNAssFile="StemnessScores_DNAmeth_20170210.tsv"       #DNAss?ļ?

#??ȡ?????ļ?
exp=read.table(expFile, header=T,sep="\t",row.names=1,check.names=F)
exp=exp[(exp[,"Type"]=="Tumor"),]
exp=exp[(exp[,"CancerType"]==cancerType),]
exp=as.matrix(exp[,1:(ncol(exp)-2)])
row.names(exp)=gsub(".$","",row.names(exp))
exp=avereps(exp)


#??ȡ????΢?????ļ?
TME=read.table(tmeFile, header=T,sep="\t",row.names=1,check.names=F)
TME=as.matrix(TME[,1:3])
row.names(TME)=gsub(".$","",row.names(TME))
TME=avereps(TME)

#??ȡRNAss?ļ?
RNAss=read.table(RNAssFile, header=T,sep="\t",row.names=1,check.names=F)
RNAss=t(RNAss[1:2,])

#??ȡDNAss?ļ?
DNAss=read.table(DNAssFile, header=T,sep="\t",row.names=1,check.names=F)
DNAss=t(DNAss[1:2,])

#??Ʒȡ????
sameSample=Reduce(intersect,list(row.names(TME),row.names(exp),row.names(DNAss),row.names(RNAss)))
exp=exp[sameSample,]
TME=TME[sameSample,]
RNAss=RNAss[sameSample,]
DNAss=DNAss[sameSample,]
data=cbind(RNAss,DNAss,TME,exp)
data=as.data.frame(data[,c(-2,-4)])

#?ֱ??õ?score???ݺͱ???????
scoreData=data[,1:5]
expData=data[,6:ncol(data)]
scoreData=cbind(ID=row.names(scoreData),scoreData)
expData=cbind(ID=row.names(expData),expData)

#????????ת??Ϊggplot2????????
expMelt = melt(expData,id="ID")
colnames(expMelt) = c('ID','gene','exp') 

#score????ת??Ϊggplot2????????
scoreMelt = melt(scoreData,id="ID")
colnames(scoreMelt) = c('ID','TME','score')

#score???ݺͱ??????ݺϲ?
mergedata = merge(expMelt,scoreMelt,by="ID")

#??????????ͼ??
pdf(file=paste(cancerType, "cor.pdf"),height=6,width=9)
ggplot(data = mergedata, aes(x = exp, y = score))+
  facet_grid(TME~gene,scales = "free")+geom_point(size=0.25)+
  stat_smooth(method="lm",se=FALSE,formula=y~x)+
  labs(x="Gene expression",y="")+
  ggtitle(paste0("Cancer: ",cancerType))+theme(title=element_text(size=10))+
  theme(axis.ticks = element_blank(), axis.text.y = element_blank(),axis.text.x = element_blank())+
  stat_cor(method = 'spearman', aes(x =exp, y =score),label.sep = ",",cex=2)
dev.off()

######all
library(reshape2)
library(ggplot2)
library(ggpubr)
library(limma)

cancerType="BRCA"                    #??Ҫ????????????д
expFile="panGeneExp.txt"             #?????????ļ?
tmeFile="estimateScores.txt"         #????΢?????????ļ?
RNAssFile="StemnessScores_RNAexp_20170127.2.tsv"      #RNAss?ļ?
DNAssFile="StemnessScores_DNAmeth_20170210.tsv"       #DNAss?ļ?

#??ȡ?????ļ?
exp=read.table(expFile, header=T,sep="\t",row.names=1,check.names=F)
exp=exp[(exp[,"Type"]=="Tumor"),]
exp=exp[(exp[,"CancerType"]==cancerType),]
exp=as.matrix(exp[,1:(ncol(exp)-2)])
row.names(exp)=gsub(".$","",row.names(exp))
exp=avereps(exp)


#??ȡ????΢?????ļ?
TME=read.table(tmeFile, header=T,sep="\t",row.names=1,check.names=F)
TME=as.matrix(TME[,1:3])
row.names(TME)=gsub(".$","",row.names(TME))
TME=avereps(TME)

#??ȡRNAss?ļ?
RNAss=read.table(RNAssFile, header=T,sep="\t",row.names=1,check.names=F)
RNAss=t(RNAss[1:2,])

#??ȡDNAss?ļ?
DNAss=read.table(DNAssFile, header=T,sep="\t",row.names=1,check.names=F)
DNAss=t(DNAss[1:2,])

#??Ʒȡ????
sameSample=Reduce(intersect,list(row.names(TME),row.names(exp),row.names(DNAss),row.names(RNAss)))
exp=exp[sameSample,]
TME=TME[sameSample,]
RNAss=RNAss[sameSample,]
DNAss=DNAss[sameSample,]
data=cbind(RNAss,DNAss,TME,exp)
data=as.data.frame(data[,c(-2,-4)])

#?ֱ??õ?score???ݺͱ???????
scoreData=data[,1:5]
expData=data[,6:ncol(data)]
scoreData=cbind(ID=row.names(scoreData),scoreData)
expData=cbind(ID=row.names(expData),expData)

#????????ת??Ϊggplot2????????
expMelt = melt(expData,id="ID")
colnames(expMelt) = c('ID','gene','exp') 

#score????ת??Ϊggplot2????????
scoreMelt = melt(scoreData,id="ID")
colnames(scoreMelt) = c('ID','TME','score')

#score???ݺͱ??????ݺϲ?
mergedata = merge(expMelt,scoreMelt,by="ID")

#??????????ͼ??
pdf(file=paste(cancerType, "cor.pdf"),height=6,width=9)
ggplot(data = mergedata, aes(x = exp, y = score))+
  facet_grid(TME~gene,scales = "free")+geom_point(size=0.25)+
  stat_smooth(method="lm",se=FALSE,formula=y~x)+
  labs(x="Gene expression",y="")+
  ggtitle(paste0("Cancer: ",cancerType))+theme(title=element_text(size=10))+
  theme(axis.ticks = element_blank(), axis.text.y = element_blank(),axis.text.x = element_blank())+
  stat_cor(method = 'spearman', aes(x =exp, y =score),label.sep = ",",cex=2)
dev.off()

######all
library(reshape2)
library(ggplot2)
library(ggpubr)
library(limma)

cancerType="HNSC"                    #??Ҫ????????????д
expFile="panGeneExp.txt"             #?????????ļ?
tmeFile="estimateScores.txt"         #????΢?????????ļ?
RNAssFile="StemnessScores_RNAexp_20170127.2.tsv"      #RNAss?ļ?
DNAssFile="StemnessScores_DNAmeth_20170210.tsv"       #DNAss?ļ?

#??ȡ?????ļ?
exp=read.table(expFile, header=T,sep="\t",row.names=1,check.names=F)
exp=exp[(exp[,"Type"]=="Tumor"),]
exp=exp[(exp[,"CancerType"]==cancerType),]
exp=as.matrix(exp[,1:(ncol(exp)-2)])
row.names(exp)=gsub(".$","",row.names(exp))
exp=avereps(exp)


#??ȡ????΢?????ļ?
TME=read.table(tmeFile, header=T,sep="\t",row.names=1,check.names=F)
TME=as.matrix(TME[,1:3])
row.names(TME)=gsub(".$","",row.names(TME))
TME=avereps(TME)

#??ȡRNAss?ļ?
RNAss=read.table(RNAssFile, header=T,sep="\t",row.names=1,check.names=F)
RNAss=t(RNAss[1:2,])

#??ȡDNAss?ļ?
DNAss=read.table(DNAssFile, header=T,sep="\t",row.names=1,check.names=F)
DNAss=t(DNAss[1:2,])

#??Ʒȡ????
sameSample=Reduce(intersect,list(row.names(TME),row.names(exp),row.names(DNAss),row.names(RNAss)))
exp=exp[sameSample,]
TME=TME[sameSample,]
RNAss=RNAss[sameSample,]
DNAss=DNAss[sameSample,]
data=cbind(RNAss,DNAss,TME,exp)
data=as.data.frame(data[,c(-2,-4)])

#?ֱ??õ?score???ݺͱ???????
scoreData=data[,1:5]
expData=data[,6:ncol(data)]
scoreData=cbind(ID=row.names(scoreData),scoreData)
expData=cbind(ID=row.names(expData),expData)

#????????ת??Ϊggplot2????????
expMelt = melt(expData,id="ID")
colnames(expMelt) = c('ID','gene','exp') 

#score????ת??Ϊggplot2????????
scoreMelt = melt(scoreData,id="ID")
colnames(scoreMelt) = c('ID','TME','score')

#score???ݺͱ??????ݺϲ?
mergedata = merge(expMelt,scoreMelt,by="ID")

#??????????ͼ??
pdf(file=paste(cancerType, "cor.pdf"),height=6,width=9)
ggplot(data = mergedata, aes(x = exp, y = score))+
  facet_grid(TME~gene,scales = "free")+geom_point(size=0.25)+
  stat_smooth(method="lm",se=FALSE,formula=y~x)+
  labs(x="Gene expression",y="")+
  ggtitle(paste0("Cancer: ",cancerType))+theme(title=element_text(size=10))+
  theme(axis.ticks = element_blank(), axis.text.y = element_blank(),axis.text.x = element_blank())+
  stat_cor(method = 'spearman', aes(x =exp, y =score),label.sep = ",",cex=2)
dev.off()

######all
library(reshape2)
library(ggplot2)
library(ggpubr)
library(limma)

cancerType="COAD"                    #??Ҫ????????????д
expFile="panGeneExp.txt"             #?????????ļ?
tmeFile="estimateScores.txt"         #????΢?????????ļ?
RNAssFile="StemnessScores_RNAexp_20170127.2.tsv"      #RNAss?ļ?
DNAssFile="StemnessScores_DNAmeth_20170210.tsv"       #DNAss?ļ?

#??ȡ?????ļ?
exp=read.table(expFile, header=T,sep="\t",row.names=1,check.names=F)
exp=exp[(exp[,"Type"]=="Tumor"),]
exp=exp[(exp[,"CancerType"]==cancerType),]
exp=as.matrix(exp[,1:(ncol(exp)-2)])
row.names(exp)=gsub(".$","",row.names(exp))
exp=avereps(exp)


#??ȡ????΢?????ļ?
TME=read.table(tmeFile, header=T,sep="\t",row.names=1,check.names=F)
TME=as.matrix(TME[,1:3])
row.names(TME)=gsub(".$","",row.names(TME))
TME=avereps(TME)

#??ȡRNAss?ļ?
RNAss=read.table(RNAssFile, header=T,sep="\t",row.names=1,check.names=F)
RNAss=t(RNAss[1:2,])

#??ȡDNAss?ļ?
DNAss=read.table(DNAssFile, header=T,sep="\t",row.names=1,check.names=F)
DNAss=t(DNAss[1:2,])

#??Ʒȡ????
sameSample=Reduce(intersect,list(row.names(TME),row.names(exp),row.names(DNAss),row.names(RNAss)))
exp=exp[sameSample,]
TME=TME[sameSample,]
RNAss=RNAss[sameSample,]
DNAss=DNAss[sameSample,]
data=cbind(RNAss,DNAss,TME,exp)
data=as.data.frame(data[,c(-2,-4)])

#?ֱ??õ?score???ݺͱ???????
scoreData=data[,1:5]
expData=data[,6:ncol(data)]
scoreData=cbind(ID=row.names(scoreData),scoreData)
expData=cbind(ID=row.names(expData),expData)

#????????ת??Ϊggplot2????????
expMelt = melt(expData,id="ID")
colnames(expMelt) = c('ID','gene','exp') 

#score????ת??Ϊggplot2????????
scoreMelt = melt(scoreData,id="ID")
colnames(scoreMelt) = c('ID','TME','score')

#score???ݺͱ??????ݺϲ?
mergedata = merge(expMelt,scoreMelt,by="ID")

#??????????ͼ??
pdf(file=paste(cancerType, "cor.pdf"),height=6,width=9)
ggplot(data = mergedata, aes(x = exp, y = score))+
  facet_grid(TME~gene,scales = "free")+geom_point(size=0.25)+
  stat_smooth(method="lm",se=FALSE,formula=y~x)+
  labs(x="Gene expression",y="")+
  ggtitle(paste0("Cancer: ",cancerType))+theme(title=element_text(size=10))+
  theme(axis.ticks = element_blank(), axis.text.y = element_blank(),axis.text.x = element_blank())+
  stat_cor(method = 'spearman', aes(x =exp, y =score),label.sep = ",",cex=2)
dev.off()


###########
setwd("F:\\基因家族泛癌分析\\矩阵处理\\STAT\\alteration")
########GO_KEGG
#######KEY_GO_KEGG
library(chromVAR)
library(Biostrings)
library(BSgenome.Hsapiens.UCSC.hg38)
library(ChIPseeker)
library(TxDb.Hsapiens.UCSC.hg38.knownGene)
library(clusterProfiler)
library(org.Hs.eg.db)
library(org.Mm.eg.db)
library(ggplot2)
library(karyoploteR)
library(limma)
library(GOplot)

genes=read.table("gene.txt",sep="\t",header=F)
entrezIDs <- mget(genes[,1], org.Hs.egSYMBOL2EG, ifnotfound=NA) 
entrezIDs <- as.character(entrezIDs)
out=cbind(genes[,1],entrezID=entrezIDs)
colnames(out)[1]="gene"
colnames(out)[2]="entrezIDs"
write.table(out,file="id_keygene.txt",sep="\t",quote=F,row.names=F)   

rt=read.table("id_keygene.txt",sep="\t",header=T,check.names=F)

gene=as.vector(rt$entrezID)

#GO
kk <- enrichGO(gene = gene,
               OrgDb = org.Hs.eg.db, 
               pvalueCutoff =0.05, 
               qvalueCutoff = 0.05,
               ont="all",
               readable =T)
write.table(kk,file="GO_keygene.txt",sep="\t",quote=F,row.names = F)

pdf(file="GO_barplot_keygene.pdf",width = 12,height = 7)
barplot(kk, drop = TRUE, showCategory =10,split="ONTOLOGY") + facet_grid(ONTOLOGY~., scale='free')
dev.off()

pdf(file="GO_dotplot_keygene.pdf",width = 12,height = 7)
dotplot(kk,showCategory = 10,split="ONTOLOGY") + facet_grid(ONTOLOGY~., scale='free')
dev.off()

#KEGG
kk <- enrichKEGG(gene = gene, organism = "hsa", pvalueCutoff =0.05, qvalueCutoff =0.05)
KEGG=as.data.frame(kk)
KEGG$geneID=as.character(sapply(KEGG$geneID,function(x)paste(rt$gene[match(strsplit(x,"/")[[1]],as.character(rt$entrezID))],collapse="/")))

write.table(KEGG,file="KEGG_keygene.txt",sep="\t",quote=F,row.names = F)

pdf(file="KEGG_barplot_keygene.pdf",width = 12,height = 7)
barplot(kk, drop = TRUE, showCategory = 20)
dev.off()

pdf(file="KEGG_dotplot_keygene.pdf",width = 12,height = 7)
dotplot(kk, showCategory = 20)
dev.off()

#######final
library(ggplot2)
library(reshape2)

# 让SAMPLE_BARCODE作为rowname
setIndex <- function(df, index = 'SAMPLE_BARCODE'){
  df <- as.data.frame(df)
  rownames(df) <- df[,index]
  df[,index] <- NULL
  return(df)
}

#生成颜色
multiColorMapping <- function(x, type, colors = c("blue", "red"), log = T){
  if(!is.list(colors) && !is.factor(type)){
    type <- as.factor(type)
  }
  if(log){
    x <- log(x+1)
  }
  x_color <- rep("white", length(x))
  for(i in 1:length(x)){
    x_color[i] <- rgb(colorRamp(colors = c("white", 
                                           colors[type[i]]))(x[i]/max(x[type == type[i]])), 
                      maxColorValue = 255)
  }
  return(x_color)
}

### 读入每个sample的alteration信息
# sheet1 is a matrix of patient * alteration (that is type.gene)
data_alteration <- setIndex(readxl::read_excel("NIHMS957693-supplement-8.xlsx", skip = 2))
dim(data_alteration)

data_alteration[1:3,1:3]

# sheet2 is a matrix of patient * gene，包含187个基因
data_gene <- setIndex(readxl::read_excel("NIHMS957693-supplement-8.xlsx", skip = 0, sheet = 2))
dim(data_gene)

data_gene[1:3,1:3]

# sheet3 is a matrix of patient * pathway，包含10个pathway
data_pathway <- setIndex(readxl::read_excel("NIHMS957693-supplement-8.xlsx", skip = 0, sheet = 3, na = "NA"))
dim(data_pathway)

data_pathway[1:3,1:3]

### read pathway information, select one Pathway and get its key genes
# 例文Figure 4画的是RTK RAS，读取相应的sheet
# 如果画其他pathway，读取对应的sheet即可
pathway_info <- readxl::read_excel(path = "NIHMS957693-supplement-7.xlsx", 
                                   sheet = "TGF-Beta") #读取Excel表格里哪个sheet
pathway_info <- subset(pathway_info, `OG/TSG` != "NA")[1:39,] 
pathway_info[1,]

### read sample information and create new sub-subtypes (subDisease)
sample_info <- setIndex(readxl::read_excel(path = "NIHMS957693-supplement-5.xlsx", skip = 2))
#把disease和subtype合并成为新的一列subDisease
sample_info$subDisease <- paste0(sample_info$DISEASE, "_",
                                 sapply(sample_info$SUBTYPE, function(x){if(x == "Not_Applicable")  "" else x}))
sample_info$subDisease <- gsub(x = sample_info$subDisease, pattern = "_$", replacement = "", perl = T)
head(sample_info)


# 定义alter_types，6种
# several alteration types c("AMP", 'DEL', "MUT", "FUSION", 'EPISIL') and additional 'Multiple' when two or more alteration types occur in the same gene for one patient.
alter_types <- c(unique(sapply(colnames(data_alteration), function(x) {strsplit(x, "\\.")[[1]][1]})), 'Multiple')
alter_types

# generage data_gene_alter matrix which is similar to data_gene except for alteration types as elements
data_gene_alter <- data_gene

for(i in colnames(data_gene)){
  alter_col <- intersect(paste0(alter_types, '.', i), colnames(data_alteration))
  if(length(alter_col) > 0){
    data_alter_col <- data_alteration[,alter_col,drop = F]
    for(j in alter_col){
      data_gene_alter[data_alteration[,j] > 0, i] <- strsplit(j, "\\.")[[1]][1]
    }
    data_gene_alter[rowSums(data_alteration[,alter_col,drop = F] > 0) > 1, i] <- "Multiple"
  }
}

# Check whether row orders is identical or not?
identical(rownames(sample_info), rownames(data_gene_alter))

identical(rownames(sample_info), rownames(data_gene))

identical(rownames(sample_info), rownames(data_pathway))

# Yes, all is same.

# subset samples and genes 
### excluding sub-subtypes with less than 5 patients
subtype_used <- names(which(table(sample_info[, "subDisease"]) > 5))

# 参照文中顺序给各个癌症类型排序，即按肿瘤发生部位排列
subtype_in_fig4 <-  c("GBM_IDHwt", "LGG_IDHwt","LGG_IDHmut-codel","LGG_IDHmut-non-codel",
                      "UVM",
                      "HNSC_HPV+","HNSC_HPV-",
                      "THCA", "ACC","PCPG",
                      "THYM",
                      "LUAD","MESO","LUSC",
                      "BRCA_LumA", "BRCA_LumB","BRCA_Her2","BRCA_Basal","BRCA_Normal",
                      "ESCA_CIN","ESCA_ESCC","STAD_CIN","STAD_EBV","STAD_GS","STAD_MSI","STAD_POLE","COAD_MSI","COAD_POLE","COAD_GS","COAD_CIN", "READ_CIN","READ_GS",
                      "LIHC","CHOL","PAAD",
                      "KIRC","KIRP","KICH","BLCA","PRAD","TGCT_seminoma","TGCT_non-seminoma",
                      "OV","UCEC_CN_HIGH","UCEC_CN_LOW","UCEC_MSI","UCEC_POLE","UCS","CESC_AdenoCarcinoma","CESC_SquamousCarcinoma",
                      "SKCM",
                      "SARC_DDLPS","SARC_LMS","SARC_MFS/UPS", "SARC_Other",
                      "DLBC","LAML")

# 按发生部位分组，用于分配颜色
subtype_group_in_fig4 <- setNames(c(rep("CNS", 4), "Eye", rep("Head & Neck",2), rep("Endocrine",3), "Thymus", rep("Thoracic",3), 
                                    rep("Breast", 5), rep("Gastrointestinal", 13), rep("Developmental GI Tract", 3), rep("Genitourinary", 7),
                                    rep("Gynecologic", 8), rep("Skin",1), rep("Soft Tissue", 4), rep("Heme",2)
), nm = subtype_in_fig4)

subtype_used <- intersect(subtype_in_fig4, subtype_used)
head(subtype_used)

### For each tumor type and subtype, we computed the fraction of samples with at least one alteration in each of the 10 signaling pathways (Figure 3). 
# samples with > 0 pathway alteration were used and too small sub-subtypes were excluded.
sample_used <- rownames(data_pathway)[data_pathway$`TGF-Beta` > 0 & 
                                        sample_info$subDisease %in% subtype_used]

### genes with > 0 alteration were used
genes_used <- pathway_info$Gene[colSums(data_gene[sample_used,pathway_info$Gene]) > 0]
genes_used <- pathway_info$Gene[1:7]

# 按图中基因顺序排列，具体到自己感兴趣的基因，结合背景知识给出顺序即可
#genes_in_fig4 <- c("EGFR", "IGF1R", "ERBB2", "ERBB3", "ERBB4", "FGFR1","FGFR2", "FGFR3", "FGFR4", "MET", "KIT", "PDGFRA",
#                   "NTRK1", "NTRK2", "NTRK3", "ABL1", "RET", "ALK", "ROS1", "FLT3", "JAK2", "SOS1", "CBL", "PTPN11", 
#                   "ERRFI1", "NF1", "RASA1", "RAC1", "KRAS", "HRAS", "NRAS", "ARAF", "BRAF", "RAF1", "MAP2K1", "MAPK1", "MAP2K2")
genes_in_fig4 <- genes_used

genes_used <- intersect(genes_in_fig4, genes_used) # JAK is not in the supplementary tables
# set gene order as you like
gene_levels <- c("Total", rev(genes_used)) # Total must be the first! 

row_annot <- data.frame(Gene = c(gene_levels), 
                        Type = c("Other", na.omit(pathway_info$`OG/TSG`[match(gene_levels, pathway_info$Gene)])))
row_annot$Gene <- factor(row_annot$Gene, gene_levels)


# set sub-subtype order as you like
######p_bottom_text
subtype_levels <- subtype_used

col_annot <- data.frame(Subtype = subtype_levels, 
                        group = subtype_group_in_fig4[subtype_levels])
col_annot$Subtype <- factor(col_annot$Subtype, levels = subtype_levels)

p_bottom_text <- ggplot(col_annot) +
  geom_text(mapping = aes(Subtype, y = 0, 
                          label = Subtype, color = group),
            angle = 90, hjust = 1, size = 3) + ylim(-100,0) +
  theme_void()


######p_center
dgm <- as.data.frame(apply(as.data.frame(data_gene_alter[sample_used, genes_used]), 2, function(x){
  tapply(x, INDEX = sample_info[sample_used, 'subDisease'], function(x) {sum(x!=0)})
}))
dgm[,"Total"] <- tapply(rowSums(data_gene_alter[sample_used, genes_used] != 0), 
                        INDEX = sample_info[sample_used, 'subDisease'], 
                        function(x) {sum(x!=0)})

ggData_center <- melt(as.matrix(dgm), varnames = c("Subtype", "Gene"), as.is = T) 
ggData_center$multicolor <- multiColorMapping(ggData_center$value, 
                                              row_annot$Type[match(ggData_center$Gene, 
                                                                   row_annot$Gene)],
                                              colors = list(OG = "red", TSG = "blue", Other = "grey30"))
ggData_center$label <- ggData_center$value
ggData_center$label[ggData_center$value == 0] <- NA
ggData_center$Gene <- factor(ggData_center$Gene, levels = gene_levels)
ggData_center$Subtype <- factor(ggData_center$Subtype, levels = subtype_levels)

p_center <- 
  ggplot(data = ggData_center) +
  geom_tile(mapping = aes(Subtype, Gene),
            fill = ggData_center$multicolor, 
            color = "grey") +
  geom_text(mapping = aes(Subtype, Gene, label = label), size =3) +
  theme_void() + #theme(axis.text.x = element_text(angle = 45))
  theme(legend.position = 'none') 


###p_right
gene_centric <- matrix(0, nrow = nrow(row_annot), ncol = length(alter_types), 
                       dimnames = list(row_annot$Gene, alter_types))
for(i in genes_used){
  gene_centric[i,] <- table(data_gene_alter[,i])[alter_types]
}
gene_centric[is.na(gene_centric)] <- 0

ggData_right <- melt(gene_centric, varnames = c("Gene", "Alter"))
ggData_right$Gene <- factor(ggData_right$Gene, levels = gene_levels)
p_right <- ggplot(data = ggData_right) +
  geom_bar(mapping = aes(x = Gene, y = value, fill = Alter),
           stat = 'identity',position = 'fill')+
  scale_fill_brewer(type = 'div', palette = 'Paired', direction = -1) +
  coord_flip() +
  theme_void() +
  theme(legend.position = "none")

####p_top
subtype_centric <- matrix(0, nrow = length(subtype_used), 
                          ncol = length(alter_types), 
                          dimnames = list(subtype_used, alter_types))
for(i in subtype_used){
  for(j in alter_types){
    alter_col <- intersect(paste0(j, '.', genes_used), colnames(data_alteration))
    if(length(alter_col) > 0){
      subtype_centric[i,j] <- sum(data_alteration[sample_info$subDisease == i,
                                                  alter_col])
    }
  }
}

ggData_subtype <- melt(subtype_centric, varnames = c("Subtype", "Alter"))
ggData_subtype$Subtype <- factor(ggData_subtype$Subtype, levels = subtype_levels)
p_top <- ggplot(data = ggData_subtype) +
  geom_bar(mapping = aes(x = Subtype, y = value, fill = Alter), 
           stat = 'identity',position = 'fill') + 
  scale_fill_brewer(type = 'div', palette = 'Paired', direction = -1) +
  theme_void() #+  theme(axis.text.x = element_text(angle = 45))

#######p_left
p_left <- ggplot(row_annot) +
  geom_tile(mapping = aes(x = 0, y = Gene, fill = Type), 
            height = 0.9, color = "white") +
  scale_fill_manual(values = c(OG = "orangered", TSG = 'royalblue', Other = "white")) +
  theme_void()

######p_left_text
p_left_text <- ggplot(row_annot) +
  geom_text(mapping = aes(x = 0, y = Gene, label = Gene),
            hjust = 1, fontface = 'bold', size = 3)+ xlim(-1,0) +
  theme_void()

#######PLOT
ggpubr::ggarrange(NULL,NULL,p_top,NULL,
                  p_left_text, p_left,p_center, p_right, 
                  NULL,NULL,p_bottom_text,NULL,
                  nrow = 3, ncol = 4, 
                  widths = c(1,0.1,8,1), heights = c(1,8,3),
                  align = "hv", common.legend = T)
ggsave(filename = "alteration.pdf", 
       width = 12, 
       height = 8)

##########TMB
library(TCGAbiolinks)
library(maftools)
library(ggplot2)
library(tidyverse)
library(ggsci)
# 原文TMB是算的nonsynonymous mutations per megabase
#silent mutation突变包括：3'Flank，3'UTR，5'Flank，5'UTR，IGR，Intron，RNA，Silent，Splice_Region
# 定义6种突变的颜色
col <- pal_npg("nrc", alpha=0.7)(6) #用色板
# 或者像这样自己定义颜色
# col <- c("yellow", "blue", "orange", "red", "lightblue", "darkblue")
names(col) <- c("C>T", "T>C", "C>A", "C>G", "T>A", "T>G")
col
load("TMB_titv.RData")

#str(TMB.dat)
TMB.dat <- TMB.dat %>% lapply(., as.data.frame) %>% 
  lapply(., function(x)x[, c("Tumor_Sample_Barcode", "total")]) %>% plyr::ldply(., data.frame)
colnames(TMB.dat)[1] <- "cohort"; colnames(TMB.dat)[3] <- "TMB"
head(TMB.dat); str(TMB.dat)


# 保存到文件
write.csv(TMB.dat, "easy_input.csv", row.names = F)
# 把第一列改为自己想要的分组后，读入文件
TMB.dat <- read.csv("easy_input.csv", check.names = F)
head(TMB.dat)

TMB.dat$TMB <- TMB.dat$TMB/35 # 计算TMB

tcga.cohort.med <- TMB.dat %>% group_by(cohort) %>% dplyr::summarise(median = median(TMB))%>%
  as.data.frame() %>% .[order(.$median, decreasing = F), ]

TMB.dat$cohort <- factor(x = TMB.dat$cohort, levels = tcga.cohort.med$cohort)
TMB.dat <- TMB.dat[order(TMB.dat$cohort, TMB.dat$TMB, decreasing = F), ]

# sample order in bottom panel
sampleorder <- TMB.dat %>% split(.$cohort) %>% lapply("[[", 2) %>% lapply(., as.character)
TMB.plot <- split(TMB.dat, as.factor(TMB.dat$cohort))
TMB.plot <- lapply(seq_len(length(TMB.plot)), function(i) {
  x = TMB.plot[[i]]
  x = data.frame(x = seq(i - 1, i, length.out = nrow(x)), 
                 TMB = x[, "TMB"], cohort = x[, "cohort"])
  return(x)
})
names(TMB.plot) <- levels(as.factor(TMB.dat$cohort))

#str(titv.dat)
titv.dat2 <- lapply(tcga.cohort.med$cohort, function(x){
  tmp <- titv.dat[[x]]
  tmp <- tmp[match(sampleorder[[x]], tmp$Tumor_Sample_Barcode), ]
  return(tmp)
  if (!all(tmp$Tumor_Sample_Barcode == sampleorder[[x]])){
    stop("Inconsistent sample order")
  }
}) 

names(titv.dat2) <- tcga.cohort.med$cohort
titv.dat2 <- lapply(titv.dat2, function(x){
  x <- as.data.frame(x)
  rownames(x) <- x$Tumor_Sample_Barcode
  x <- x[, -1]
  x <- t(x)
  #delete samples without mutation
  if (length(which(colSums(x) == 0)) > 0) {
    x = x[, -which(colSums(x) == 0), drop = FALSE]
  }
  return(x)
})
#str(titv.dat2)
all(names(TMB.plot) == names(titv.dat2))

tcga.cohort.med$Median_Mutations_log10 <- log10(tcga.cohort.med$median + 1)

#base layout
n1 <- seq(from = 0.105, to = 0.915, length.out = 33)
n2 <- c(n1[2:length(n1)], n1[33] + n1[33] - n1[32])
n <- data.frame(n1 = n1, n2 = n2, n3 = 0.05,
                n4 = 0.2) %>% rbind(c(0.05, 0.97, 0.25, 1), ., c(0, 0.1, 0.05, 0.25)) 
n <- as.matrix(n) #分为33 + 2个screen
opar <- par(no.readonly = T)

pdf("TMB_titv.pdf", width = 9, height = 5)
split.screen(n, erase = T)

screen(1, new = T)
par(xpd = T, mar = c(4, 1, 2, 0), oma = c(0, 0, 0, 0),
    bty = "n", mgp = c(3, 1, 0)) #xpd = T,让超出画图范围的字也能显示出来
y_lims = range(log10(unlist(lapply(TMB.plot, function(x) max(x[, "TMB"], na.rm = TRUE))) + 1))
y_lims[1] = 0
y_lims[2] = ceiling(max(y_lims))
y_at = c(0, 1, 2, 3)
# 画散点图
plot(NA, NA, xlim = c(0, length(TMB.plot)), ylim = y_lims, 
     xlab = NA, ylab = NA, xaxt="n", yaxt = "n", xaxs = "r")
lapply(seq_len(length(TMB.plot)), function(i){
  tmp = TMB.plot[[i]]
  points(tmp$x, log10(tmp$TMB+1), pch = 16, cex = 0.4, col = "black")
})
# 画坐标轴
axis(side = 1, at = seq(0.5, length(TMB.plot) - 0.5, 1), labels = names(TMB.plot), 
     las = 2, tick = T, line = 0)
axis(side = 2, at = y_at, las = 2, line = -1.25, tick = T, labels = c(0, 1, 2, 3))
# 写y轴label
mtext(text = "log10(TMB+1)", side = 2, 
      line = 1.75, cex = 1.1)
lapply(seq_len(nrow(tcga.cohort.med)), function(i) {
  segments(x0 = i - 1, x1 = i, 
           y0 = tcga.cohort.med[i, "Median_Mutations_log10"], 
           y1 = tcga.cohort.med[i, "Median_Mutations_log10"],     
           col = "grey")})
# 画底部6种突变比例
lapply(seq_len(length(titv.dat2)), function(i){
  screen(i+1, new = T)
  par(xpd = T, mar = c(0, 0, 0, 0), oma = c(0, 0, 0, 0),
      bty = "o")#xpd = T，让超出画图范围的字也能显示出来
  tmp <- titv.dat2[[i]]
  barplot(tmp, col = col[rownames(tmp)], names.arg = rep("", ncol(tmp)),
          axes = FALSE, space = 0, border = NA, lwd = 1.2)
  box()
})
screen(35, new = T)
par(xpd = T, mar = c(0, 0, 0, 0), oma = c(0, 0, 0, 0),
    bty = "n")
plot(NA, NA, xlim = c(0, 1), ylim = c(0, 1), 
     axes = FALSE, xlab = NA, ylab = NA)
# 画图例
legend("center", 
       fill = col,
       legend = names(col),
       bty = "n",
       cex=0.7)
close.screen(all = TRUE)
dev.off()

opar <- par(no.readonly = T)

#######################################
pdf("TMB_titv2.pdf", width = 10, height = 5)
split.screen(n, erase = T)

screen(1, new = T)
par(xpd = T, mar = c(4, 1, 2, 0), oma = c(0, 0, 0, 0),
    bty = "o", mgp = c(3, 1, 0)) #bty= "o"让图的方框显示出来
y_lims = range(log10(unlist(lapply(TMB.plot, function(x) max(x[, "TMB"], na.rm = TRUE))) + 1))
y_lims[1] = 0
y_lims[2] = ceiling(max(y_lims))
y_at = c(0, 1, 2, 3)
x_top_label <- as.numeric(unlist(lapply(TMB.plot, nrow)))
plot(NA, NA, xlim = c(0, length(TMB.plot)), ylim = y_lims, 
     xlab = NA, ylab = NA, xaxt="n", yaxt = "n", xaxs = "r")
lapply(seq_len(length(TMB.plot)), function(i){
  tmp = TMB.plot[[i]]
  points(tmp$x, log10(tmp$TMB+1), pch = 16, cex = 0.4, col = "black")
})

axis(side = 1, at = seq(0.5, length(TMB.plot) - 0.5, 1), labels = names(TMB.plot), 
     las = 2, tick = T, line = 0)
axis(side = 2, at = y_at, las = 2, line = 0, tick = T, labels = c(0, 1, 2, 3))

# 添加每个癌症的matched tumor-normal pair数量
axis(side = 3, at = seq(0.5, length(TMB.plot) - 0.5, 1), labels = x_top_label,
     tick = T, line = 0, cex.axis = 0.6)
mtext(text = "log10(TMB+1)", side = 2, 
      line = 1.75, cex = 1.1)
lapply(seq_len(nrow(tcga.cohort.med)), function(i) {
  segments(x0 = i - 1, x1 = i, 
           y0 = tcga.cohort.med[i, "Median_Mutations_log10"], 
           y1 = tcga.cohort.med[i, "Median_Mutations_log10"],     
           col = "grey")})

lapply(seq_len(length(titv.dat2)), function(i){
  screen(i+1, new = T)
  par(xpd = T, mar = c(0, 0, 0, 0), oma = c(0, 0, 0, 0),
      bty = "o") #xpd = T，让超出画图范围的字也能显示出来
  tmp <- titv.dat2[[i]]
  barplot(tmp, col = col[rownames(tmp)], names.arg = rep("", ncol(tmp)),
          axes = FALSE, space = 0, border = NA, lwd = 1.2)
  box()
})
screen(35, new = T)
par(xpd = T, mar = c(0, 0, 0, 0), oma = c(0, 0, 0, 0),
    bty = "n")
plot(NA, NA, xlim = c(0, 1), ylim = c(0, 1), 
     axes = FALSE, xlab = NA, ylab = NA)
legend("center", 
       fill = col,
       legend = names(col),
       bty = "n",
       cex=0.7)
close.screen(all = TRUE)
dev.off()
