# Supplementary material for: Pan-cancer analysis reveals signal transducer and activator of transcription (STAT) gene family as biomarkers for prognostic prediction and therapeutic guidance
Source: Front Genet. 2023 Mar 9;14:1120500. doi: 10.3389/fgene.2023.1120500 (PMC10034013; doi:10.3389/fgene.2023.1120500)
Supplement: Supplementary file 2 [file DataSheet1.ZIP › Source data/drugCor.txt]

Gene	Drug	cor	pvalue
STAT5A	Nelarabine	0.599681314517082	4.12191022244982e-07
STAT5B	Nelarabine	0.572559671576238	1.75286808934065e-06
STAT5A	Nilotinib	0.558743749076545	3.49068530909586e-06
STAT5A	Bafetinib	0.526496084197791	1.55347556082666e-05
STAT5A	Imatinib	0.474168349451663	0.000129615819702016
STAT1	Tyrothricin	-0.46171409488224	0.000204545032764634
STAT2	Docetaxel	-0.435315452356093	0.000508771420894782
STAT6	Dabrafenib	0.431843304675194	0.00057046725513305
STAT5A	Cyclophosphamide	0.417941055126113	0.000891346620122838
STAT5A	Vorinostat	0.40871737285917	0.00118619371134637
STAT4	Afatinib	0.408711816106757	0.00118639506898027
STAT3	Palbociclib	-0.406184258707069	0.00128123813659275
STAT6	Hypothemycin	0.398917868910407	0.00159301852576949
STAT3	LDK-378	-0.393364256655544	0.001875446411513
STAT5A	Irofulven	-0.388264493112651	0.00217338774231464
STAT3	Tamoxifen	-0.368801044708874	0.0037364574447636
STAT6	8-Chloro-adenosine	0.365183727378234	0.00411768394585013
STAT6	Ixazomib citrate	0.354937752114079	0.00539034677642598
STAT5B	Chlorambucil	0.35226642819549	0.00577432900633799
STAT5B	Fenretinide	0.352001857954338	0.00581363512371642
STAT6	Vinorelbine	-0.350381990862275	0.006059453101433
STAT5B	Temsirolimus	0.345076311942505	0.0069295913356953
STAT2	Methotrexate	-0.345035999870432	0.00693660044434735
STAT5A	Staurosporine	-0.341190577242186	0.00763438134723993
STAT5A	Chelerythrine	0.340453215422973	0.00777496502322235
STAT6	Allopurinol	0.339071930407913	0.00804440509062559
STAT5A	Hypothemycin	0.338463526060504	0.00816564253658778
STAT5A	Raltitrexed	0.338317245973345	0.00819502828726449
STAT3	Obatoclax	-0.338116807039585	0.00823544346437673
STAT6	Selumetinib	0.33794775217306	0.0082696654617263
STAT1	Idelalisib	0.337496710899032	0.00836157725969281
STAT3	Alectinib	-0.337483515551886	0.00836427950921345
STAT3	O-6-Benzylguanine	0.334603652860976	0.00897254777551551
STAT4	Gefitinib	0.333691911780818	0.00917297157918876
STAT5B	Uracil mustard	0.333605193899666	0.0091922354568402
STAT4	Erlotinib	0.332338977582053	0.00947754898207563
STAT5B	Triethylenemelamine	0.328743289335215	0.0103300769153946
STAT6	BML-277	0.327572030345365	0.0106217657206837
STAT5A	Cytarabine	0.327014163915172	0.0107631856164331
STAT1	geldanamycin analog	-0.325956829367552	0.0110356980632553
STAT5B	Axitinib	0.325778209964852	0.0110823190834418
STAT3	Ibrutinib	0.324999813591717	0.011287480856059
STAT5A	XK-469	0.323579214288123	0.0116703820974742
STAT1	Docetaxel	-0.322614068419613	0.011936878490328
STAT5A	Vemurafenib	0.321974468018988	0.0121163655025488
STAT4	Vinblastine	-0.320638235856941	0.0124988723774844
STAT6	Vemurafenib	0.320168421407082	0.0126358121971131
STAT2	geldanamycin analog	-0.319018695698309	0.0129763967931625
STAT6	Trametinib	0.318605234235279	0.0131007952879315
STAT6	Sunitinib	0.318390169483654	0.0131659070346759
STAT5A	Simvastatin	-0.317797840262618	0.0133466795386166
STAT1	Methotrexate	-0.317327727083331	0.0134916696860702
STAT5B	Chelerythrine	0.317137557863314	0.0135507046333934
STAT1	Dasatinib	0.316328654076272	0.0138043053641345
STAT5B	Melphalan	0.314768249744098	0.0143050549346133
STAT6	Fludarabine	0.311039751553033	0.0155651490837068
STAT5A	Fludarabine	0.310844148768021	0.0156338016919266
STAT6	Pimozide	0.308913907282402	0.0163253033334774
STAT6	Cobimetinib (isomer 1)	0.308296099112581	0.0165520873751187
STAT5A	Cladribine	0.308032180263311	0.0166497844630021
STAT5B	Asparaginase	0.307747266983417	0.016755806271927
STAT5A	Bendamustine	0.307542672452734	0.0168322954532066
STAT4	Tyrothricin	-0.307522124557692	0.016839993902024
STAT6	Paclitaxel	-0.306184060298794	0.0173478329357064
STAT5B	Thiotepa	0.305554588228439	0.017591225608584
STAT3	Temsirolimus	0.305454748574358	0.0176300963288695
STAT6	Docetaxel	-0.304936916414954	0.017832882894639
STAT5B	Cytarabine	0.304694044095092	0.0179286768096658
STAT3	PX-316	-0.304306689838636	0.0180823656677957
STAT5B	Idarubicin	0.302642043799164	0.018755693721263
STAT3	Panobinostat	-0.301135039000627	0.0193835612084557
STAT4	Vinorelbine	-0.299909244501578	0.0199073731324047
STAT6	Tyrothricin	-0.296359919455492	0.021492439889558
STAT5B	Rapamycin	0.295899398264737	0.021705736522308
STAT5B	Cladribine	0.293866231997061	0.0226689965886536
STAT1	Tamoxifen	-0.293216055796869	0.0229845657520848
STAT4	Pipamperone	-0.292833016729653	0.0231722107259221
STAT3	Rapamycin	0.292392637313875	0.0233895449115608
STAT3	Clofarabine	0.291052014060148	0.0240617983994914
STAT5B	Etoposide	0.290767888422871	0.0242063485243632
STAT5B	XK-469	0.289144977721791	0.0250461361252839
STAT3	Belinostat	-0.28861198460343	0.0253272402678384
STAT5A	Fenretinide	0.288383557911155	0.0254485253789104
STAT5B	Carboplatin	0.286017919304083	0.0267336138023641
STAT5B	Raltitrexed	0.285971548328146	0.0267593393945049
STAT4	Eribulin mesilate	-0.284636327630826	0.027509069682497
STAT2	Rapamycin	0.283701865496542	0.0280442029220331
STAT6	Vinblastine	-0.281230166980616	0.0295019292431141
STAT4	Docetaxel	-0.281172997894712	0.0295363826091252
STAT4	AZD-9291	0.280771824236353	0.0297791020167548
STAT5B	tfdu	0.280610382877372	0.0298772479215073
STAT4	Arsenic trioxide	-0.278542768547388	0.0311583493747252
STAT3	7-Ethyl-10-hydroxycamptothecin	0.277836339634242	0.0316064427700601
STAT2	Batracylin	-0.276738387074236	0.0323135573443372
STAT4	Paclitaxel	-0.276583940181537	0.0324140766568549
STAT2	Pralatrexate	-0.276413087353542	0.032525577262199
STAT6	Parthenolide	0.275035650580934	0.0334362478729554
STAT5A	Dacarbazine	0.274884135775828	0.0335377036701062
STAT1	Pazopanib	0.273917325767314	0.0341911449504584
STAT5A	Asparaginase	0.273810490846853	0.0342639975491338
STAT4	Amonafide	0.272496245054725	0.0351708221415339
STAT5B	Fludarabine	0.272189929573272	0.0353850206856994
STAT1	Lapachone	-0.271849045182909	0.0356246656172065
STAT5B	Seliciclib	-0.2714590266187	0.0359005044439448
STAT5A	Axitinib	0.2708163492162	0.0363589029738747
STAT5A	Dimethylaminoparthenolide	0.268629422296607	0.0379552938969356
STAT1	Vinblastine	-0.268524072723325	0.0380336385346369
STAT5A	Imexon	0.268250503185191	0.0382377078245283
STAT3	Oxaliplatin	-0.267195174267658	0.0390334426923692
STAT6	5-fluoro deoxy uridine 10mer	0.265771563836288	0.0401285206609511
STAT6	Nitrogen mustard	0.265606576037616	0.0402570584239722
STAT5A	Carmustine	0.264303728711378	0.041284063191194
STAT5A	Ponatinib	0.26430208923561	0.0412853690376731
STAT4	Ibrutinib	0.264227261923709	0.041345005446288
STAT2	By-Product of CUDC-305	-0.26416102999882	0.0413978506974505
STAT5A	Seliciclib	-0.263740773937245	0.0417344649153457
STAT2	Pemetrexed	-0.263523847026806	0.0419090987031832
STAT5A	kahalide f	-0.263094366996389	0.0422566218685092
STAT5A	Arsenic trioxide	0.260669035757563	0.0442639645057924
STAT1	Vinorelbine	-0.259924234946876	0.0448959025232628
STAT6	6-Mercaptopurine	0.259648048363753	0.0451321124160055
STAT3	Cladribine	0.259211117832895	0.0455078824838083
STAT5A	Fluphenazine	0.259109214370003	0.045595889970803
STAT5A	Crizotinib	0.258479767148054	0.0461426036902928
STAT4	Dasatinib	0.258473212348279	0.0461483250929097
STAT5A	Dabrafenib	0.258185541344107	0.0463999943140931
STAT4	Benzimate	-0.257462658831789	0.0470373777698622
STAT1	Zoledronate	0.257163689247902	0.0473030747954346
STAT5B	Testolactone	0.256480642155577	0.0479147184721285
STAT2	LY-294002	0.255652743974807	0.0486647316096165
STAT5A	Itraconazole	-0.255601724184963	0.0487112639104048
STAT6	Carfilzomib	-0.255577424427564	0.0487334391474521
STAT1	Benzimate	-0.255485895099579	0.0488170401994153
STAT6	Elliptinium Acetate	-0.254302052463952	0.0499089415883128
