# Supplementary material for: Pan-cancer analysis reveals signal transducer and activator of transcription (STAT) gene family as biomarkers for prognostic prediction and therapeutic guidance
Source: Front Genet. 2023 Mar 9;14:1120500. doi: 10.3389/fgene.2023.1120500 (PMC10034013; doi:10.3389/fgene.2023.1120500)
Supplement: Supplementary file 2 [file DataSheet1.ZIP › Source data/estimateScores.txt]

ID	StromalScore	ImmuneScore	ESTIMATEScore	TumorPurity	CancerType
TCGA-OR-A5JP-01A	-683.629107393285	-702.997289638584	-1386.62639703187	0.920496724630066	ACC
TCGA-OR-A5JG-01A	-772.056918103535	-210.076533318262	-982.133451421797	0.895687534584021	ACC
TCGA-OR-A5LG-01A	-473.842951174337	280.689462866476	-193.153488307862	0.838302278248427	ACC
TCGA-OR-A5JR-01A	-842.674213081573	195.013937505079	-647.660275576494	0.872784444358262	ACC
TCGA-OR-A5KU-01A	-942.106816232446	-808.407555052338	-1750.51437128478	0.940045716851824	ACC
TCGA-OR-A5LS-01A	-1294.9776228389	-830.960453883361	-2125.93807672226	0.957403611830958	ACC
TCGA-OR-A5L9-01A	-164.41702206413	1026.5087221839	862.091700119767	0.744151708229913	ACC
TCGA-OR-A5JQ-01A	-3.81306265498686	704.309697935172	700.496635280185	0.759786283513968	ACC
TCGA-OR-A5K4-01A	-1630.86486631819	-835.10021921142	-2465.96508552961	0.970617577699626	ACC
TCGA-OR-A5JL-01A	-1095.98420566259	-49.1335569669854	-1145.11776262957	0.90606891189696	ACC
TCGA-OR-A5LC-01A	-528.961509615663	-413.803702753645	-942.765212369308	0.893102853254086	ACC
TCGA-OR-A5K2-01A	-788.449539078457	-117.70832353628	-906.157862614736	0.89067267283548	ACC
TCGA-P6-A5OG-01A	883.264529374514	1887.33027492446	2770.59480429897	0.530438667150153	ACC
TCGA-OR-A5JW-01A	-936.629048581482	-293.54852530402	-1230.1775738855	0.91128126548481	ACC
TCGA-OR-A5KO-01A	-1422.52214035615	-1022.74366277875	-2445.2658031349	0.969881972858788	ACC
TCGA-OR-A5J8-01A	1495.86570142741	1945.70732051423	3441.57302194164	0.444509063125582	ACC
TCGA-PA-A5YG-01A	70.4502685898165	1050.9869151698	1121.43718375962	0.718188250937313	ACC
TCGA-OR-A5KV-01A	-1305.46105424535	-1080.00629390278	-2385.46734814813	0.967706600402592	ACC
TCGA-OR-A5L4-01A	-467.842230575683	-123.771571261255	-591.613801836938	0.868739320255559	ACC
TCGA-OR-A5KX-01A	-1276.50311554126	-400.913920239486	-1677.41703578075	0.936332278403915	ACC
TCGA-OR-A5L8-01A	-867.867337063981	-1010.30014189044	-1878.16747895442	0.946270881265455	ACC
TCGA-OR-A5JO-01A	712.265317511134	1980.64848652931	2692.91380404044	0.540070283005617	ACC
TCGA-OR-A5JA-01A	-1289.39544700026	-249.488589346777	-1538.88403634704	0.928999243866189	ACC
TCGA-OR-A5LO-01A	-1407.92839613508	-1179.23825356004	-2587.16664969513	0.974744743537465	ACC
TCGA-OR-A5JM-01A	-1359.8898540961	-1106.41914541478	-2466.30899951087	0.970629723952606	ACC
TCGA-OR-A5JV-01A	-53.5409149718521	1426.9980389259	1373.45712395405	0.691960791066688	ACC
TCGA-OR-A5JB-01A	-502.795589736272	1796.86030641118	1294.06471667491	0.700326960540681	ACC
TCGA-OR-A5LA-01A	-7.58541363497882	1022.64921060103	1015.06379696605	0.728965508895829	ACC
TCGA-OR-A5JE-01A	-704.159050438127	89.3667178192997	-614.792332618827	0.870419364138605	ACC
TCGA-OR-A5JZ-01A	-808.53714259259	72.3897192409329	-736.147423351657	0.879050594435477	ACC
TCGA-OR-A5KT-01A	377.340663010872	1113.78059366693	1491.1212566778	0.679389135574483	ACC
TCGA-OR-A5KZ-01A	-520.496202696391	-190.509938803039	-711.00614149943	0.877285270404834	ACC
TCGA-OR-A5LJ-01A	-1269.20305823821	-219.961328491736	-1489.16438672995	0.926273571743534	ACC
TCGA-OR-A5LB-01A	-1214.12761317015	-952.979086795725	-2167.10669996588	0.959131076386856	ACC
TCGA-OR-A5LT-01A	-1146.60120659925	-595.220586122101	-1741.82179272135	0.939609784228941	ACC
TCGA-OR-A5LD-01A	-1149.2910708899	-897.82760305417	-2047.11867394407	0.953998800672005	ACC
TCGA-OR-A5J2-01A	-493.03100963485	-352.45172089995	-845.4827305348	0.886588146846537	ACC
TCGA-PK-A5HB-01A	-877.649200327126	-404.932387602536	-1282.58158792966	0.914421843735302	ACC
TCGA-OR-A5JS-01A	-1316.00520644569	-673.391056435648	-1989.39626288134	0.951424299012036	ACC
TCGA-OR-A5K6-01A	-796.653038905274	-16.8966818723547	-813.549720777629	0.884410214768369	ACC
TCGA-OR-A5JY-01A	-956.914289731185	101.091048197159	-855.823241534027	0.887289229367129	ACC
TCGA-OR-A5JT-01A	-1003.03202761289	-290.800934151597	-1293.83296176449	0.915089090397121	ACC
TCGA-PK-A5H8-01A	-866.201920531502	-41.7501890825426	-907.952109614044	0.890792383941814	ACC
TCGA-OR-A5JX-01A	-779.623065065765	-169.490052495215	-949.11311756098	0.893521637538683	ACC
TCGA-OR-A5LK-01A	-157.463908998311	1640.42756327086	1482.96365427255	0.680267304650622	ACC
TCGA-P6-A5OF-01A	-645.504299441727	-343.155906510101	-988.660205951828	0.896113153769463	ACC
TCGA-OR-A5JI-01A	63.4979242211944	498.701547391518	562.199471612713	0.772827608317546	ACC
TCGA-OR-A5K5-01A	-1189.53083173042	-491.744188592495	-1681.27502032292	0.936530967363337	ACC
TCGA-OR-A5JC-01A	-710.131514585807	-66.9073852112474	-777.038899797054	0.881896254172702	ACC
TCGA-OR-A5KW-01A	-936.704840977443	-768.867880997743	-1705.57272197519	0.937775411266612	ACC
TCGA-OR-A5JJ-01A	-1094.67833003897	-579.252438757461	-1673.93076879643	0.936152474881936	ACC
TCGA-OR-A5JD-01A	-568.004989047119	613.58992289503	45.5849338479115	0.818685281924486	ACC
TCGA-OR-A5LM-01A	-1092.44712756406	-297.455387012126	-1389.90251457619	0.920684528451659	ACC
TCGA-PK-A5HA-01A	106.615374804006	918.053328135981	1024.66870293999	0.727999644735703	ACC
TCGA-OR-A5JF-01A	-859.39954242813	-671.714707019777	-1531.11424944791	0.928576556263734	ACC
TCGA-OR-A5LH-01A	-1049.86486505058	125.623831118594	-924.241033931986	0.891876343574762	ACC
TCGA-OR-A5K1-01A	-602.589311270743	131.96437083889	-470.624940431853	0.859806911861103	ACC
TCGA-OR-A5LN-01A	-481.653796053901	1115.12791980095	633.474123747045	0.766145894984437	ACC
TCGA-OR-A5LE-01A	-1642.41188492465	-1124.23551758536	-2766.64740251001	0.980289370458698	ACC
TCGA-OR-A5L3-01A	-1042.04828531191	-238.010071635593	-1280.0583569475	0.914271864657683	ACC
TCGA-OU-A5PI-01A	-528.559637753411	-702.467834748468	-1231.02747250188	0.911332630671788	ACC
TCGA-OR-A5K8-01A	-1014.69269772258	-325.523325234785	-1340.21602295736	0.917813397026325	ACC
TCGA-OR-A5K0-01A	-1440.5520437983	-556.214847453844	-1996.76689125214	0.951756847476423	ACC
TCGA-OR-A5KY-01A	-392.193610429718	-139.911057261062	-532.10466769078	0.864379926869447	ACC
TCGA-OR-A5J9-01A	-940.584933007991	-600.290907863013	-1540.875840871	0.929107406327113	ACC
TCGA-OR-A5J1-01A	-981.949219446952	-148.034008831393	-1129.98322827834	0.905126661786104	ACC
TCGA-OR-A5J5-01A	-1528.65316625319	-551.025853415058	-2079.67901966825	0.955420837155115	ACC
TCGA-OR-A5L6-01A	-747.110740521319	248.884440114413	-498.226300406906	0.861868653766642	ACC
TCGA-OR-A5LP-01A	173.159104604981	481.744635361494	654.903739966475	0.764120523261749	ACC
TCGA-OR-A5K9-01A	-947.580531578035	-722.545027732315	-1670.12555931035	0.935955942136009	ACC
TCGA-OR-A5J7-01A	-1082.66336116789	-622.992209789807	-1705.65557095769	0.937779634105591	ACC
TCGA-PK-A5H9-01A	-260.780951956836	189.904584768644	-70.8763671881927	0.828381949892375	ACC
TCGA-OR-A5LR-01A	-546.173611317254	-22.8722752797922	-569.045886597046	0.867093872766685	ACC
TCGA-OR-A5JK-01A	-192.995575854055	1394.70677173974	1201.71119588568	0.709939190906474	ACC
TCGA-OR-A5J6-01A	-607.039376867776	562.609623137499	-44.4297537302773	0.826201126549882	ACC
TCGA-OR-A5LL-01A	-948.172958732176	-444.625500668845	-1392.79845940102	0.920850361538747	ACC
TCGA-OR-A5K3-01A	-893.374254361722	264.460023419897	-628.914230941825	0.871438019979139	ACC
TCGA-OR-A5J3-01A	-1181.93556541821	-647.256618987704	-1829.19218440591	0.943921704055388	ACC
TCGA-OR-A5L5-01A	144.120300160909	715.925783131652	860.046083292561	0.744352260123014	ACC
TCGA-FD-A3SS-01A	-958.718224093806	-406.527065853809	-1365.24528994761	0.919265823959406	BLCA
TCGA-FD-A43S-01A	814.736949704908	2279.04329522962	3093.78024493453	0.489641087757201	BLCA
TCGA-UY-A78K-01A	-519.052299967316	1803.75858577481	1284.70628580749	0.701306883508909	BLCA
TCGA-DK-A2HX-01A	974.057304470224	293.222654677199	1267.27995914742	0.703128069282023	BLCA
TCGA-DK-A1A3-01A	234.876844970719	675.634192571103	910.511037541822	0.739385135863981	BLCA
TCGA-GC-A6I3-01A	-204.899418715885	1659.14233478994	1454.24291607405	0.683351332425831	BLCA
TCGA-XF-AAMJ-01A	1198.46026276181	622.59367210835	1821.05393487016	0.643069340923761	BLCA
TCGA-GC-A6I1-01A	-166.131682816432	2365.04898254227	2198.91729972584	0.599625905670695	BLCA
TCGA-ZF-A9RL-01A	-2185.41115589709	-893.93697938618	-3079.34813528327	0.988322183046668	BLCA
TCGA-DK-A3IL-01A	-771.938911922325	-257.117719234799	-1029.05663115712	0.898729148806637	BLCA
TCGA-E7-A6MF-01A	-1829.56135500858	-280.726836286046	-2110.28819129463	0.956737756440912	BLCA
TCGA-BT-A20R-01A	856.174396533834	598.030323645512	1454.20472017935	0.683355425819378	BLCA
TCGA-H4-A2HQ-01A	-1727.80728318017	-333.128808351955	-2060.93609153213	0.954604924476578	BLCA
TCGA-GV-A3QH-01A	-2213.64027408464	-725.978767242824	-2939.61904132746	0.984989143517277	BLCA
TCGA-4Z-AA82-01A	-176.62895426241	334.78769025177	158.158735989359	0.809084855323417	BLCA
TCGA-E7-A4XJ-01A	-1361.02968958196	-464.279747306729	-1825.30943688869	0.943733373264634	BLCA
TCGA-XF-A8HE-01A	-256.606839648727	1334.74874129075	1078.14190164202	0.72259600783537	BLCA
TCGA-XF-A9T0-01A	-198.478181139084	646.95947104023	448.481289901146	0.783312782729726	BLCA
TCGA-FD-A5BT-01A	1480.22858209892	2385.29578281764	3865.52436491656	0.387939527695839	BLCA
TCGA-FD-A3SN-01A	-291.831287098834	319.256204416089	27.4249173172552	0.820213117910081	BLCA
TCGA-G2-AA3C-01A	-17.8576771025931	2029.08106918844	2011.22339208585	0.621444307704443	BLCA
TCGA-HQ-A2OE-01A	-1745.32946416764	-390.552031005961	-2135.8814951736	0.957824049609524	BLCA
TCGA-BL-A3JM-01A	-569.674823135513	-173.372752284253	-743.047575419767	0.879533003753742	BLCA
TCGA-XF-AAN3-01A	283.191439533779	739.142662585179	1022.33410211896	0.728234544129311	BLCA
TCGA-FD-A3SR-01A	361.367405062411	993.789629045046	1355.15703410746	0.693897583731725	BLCA
TCGA-4Z-AA89-01A	-2158.2708080871	-57.7874998412793	-2216.05830792838	0.961139530668348	BLCA
TCGA-G2-A2EO-01A	481.806384842526	1423.97030880791	1905.77669365044	0.633496026457339	BLCA
TCGA-ZF-AA5H-01A	-186.552659792117	1291.88632751138	1105.33366771927	0.719831096978655	BLCA
TCGA-BT-A20V-01A	-1647.91122358842	475.648345572327	-1172.26287801609	0.907747713999248	BLCA
TCGA-GC-A3WC-01A	-167.17239431638	1757.86732560138	1590.694931285	0.668591855277296	BLCA
TCGA-GV-A3JV-01A	-177.653164313987	632.429044599162	454.775880285175	0.782738081261328	BLCA
TCGA-YF-AA3M-01A	-1497.93343888491	-109.463571953721	-1607.39701083863	0.932674078866062	BLCA
TCGA-FD-A3B5-01A	-766.638014061358	-247.387340107271	-1014.02535416863	0.897759438837777	BLCA
TCGA-CF-A47V-01A	-830.477753871231	397.55309455007	-432.924659321161	0.856968011807694	BLCA
TCGA-GU-A42P-01A	-1909.34125387468	-959.412199517489	-2868.75345339216	0.983140287888049	BLCA
TCGA-BT-A20T-01A	-43.5489793141607	782.71288247368	739.163903159519	0.756083744227496	BLCA
TCGA-XF-AAN0-01A	-433.463930312859	926.142039176469	492.67810886361	0.779263466669585	BLCA
TCGA-E7-A7DV-01A	595.294169019933	2109.71002106544	2705.00419008537	0.5385757864778	BLCA
TCGA-GV-A40E-01A	-584.006482953346	413.859054461905	-170.14742849144	0.836456329495315	BLCA
TCGA-FJ-A3Z9-01A	-1931.44448339208	-721.075810155327	-2652.52029354741	0.976842221102732	BLCA
TCGA-XF-A9ST-01A	-1452.33494512298	-910.760543273716	-2363.0954883967	0.966873573525924	BLCA
TCGA-FJ-A3ZF-01A	-1833.72550512973	-1010.51234510936	-2844.23785023908	0.982475908011351	BLCA
TCGA-YC-A89H-01A	-646.889902122956	366.617780491821	-280.272121631135	0.845205637601324	BLCA
TCGA-CF-A9FM-01A	-1518.7550496257	227.327402280349	-1291.42764734535	0.914946656365379	BLCA
TCGA-DK-A1AD-01A	-331.0121845321	310.172816510712	-20.8393680213883	0.824245323921406	BLCA
TCGA-G2-A2EK-01A	-896.103900672356	344.423824703184	-551.680075969171	0.865821236372587	BLCA
TCGA-E5-A2PC-01A	-1523.62718741926	452.595072385873	-1071.03211503339	0.901413921677289	BLCA
TCGA-C4-A0F1-01A	-368.222923983684	321.679364037092	-46.5435599465918	0.826375892113253	BLCA
TCGA-FD-A43N-01A	-40.2218988865042	362.428193085891	322.206294199386	0.794699873200575	BLCA
TCGA-BL-A13J-01A	129.343966698825	-75.9195595861952	53.4244071126302	0.818023934093414	BLCA
TCGA-FD-A3SO-01A	393.336387488797	1017.33852978541	1410.67491727421	0.68800645194605	BLCA
TCGA-XF-A8HD-01A	-255.093238502541	1428.60975449535	1173.5165159928	0.712847801875164	BLCA
TCGA-BT-A20X-01A	-223.947970053036	459.802028745757	235.854058692721	0.802329891345561	BLCA
TCGA-ZF-AA52-01A	846.292363366363	1078.71789570361	1925.01025906998	0.631309015325284	BLCA
TCGA-DK-AA76-01A	-1808.12941570949	-1096.84214558378	-2904.97156129327	0.984098508244569	BLCA
TCGA-GV-A3JW-01A	-1546.02268516892	-981.624590791572	-2527.64727596049	0.972756458346316	BLCA
TCGA-FD-A3N6-01A	-1046.85996799916	323.828665629366	-723.031302369793	0.878131123091997	BLCA
TCGA-CU-A5W6-01A	-942.174125293519	162.680335552978	-779.493789740541	0.882066081286829	BLCA
TCGA-DK-A2I4-01A	1199.40745230096	2758.49038399081	3957.89783629177	0.375406797748369	BLCA
TCGA-DK-AA6M-01A	-11.3999136635055	1639.37948641968	1627.97957275618	0.664512012819415	BLCA
TCGA-4Z-AA7Y-01A	-1716.54997920079	-470.623154346349	-2187.17313354713	0.959960385013858	BLCA
TCGA-DK-A3WY-01A	877.070572766707	3046.43663439239	3923.5072071591	0.380080919317341	BLCA
TCGA-E7-A3X6-01A	-640.818854292803	1095.32963835949	454.510784066687	0.782762298254415	BLCA
TCGA-K4-A3WV-01A	-1350.80144022128	-827.785022119772	-2178.58646234105	0.959606532785283	BLCA
TCGA-DK-A3IQ-01A	1736.9872743736	399.57919062322	2136.56646499682	0.6069251594981	BLCA
TCGA-ZF-AA56-01A	-169.837972957191	1033.42470508847	863.586732131281	0.744005093131312	BLCA
TCGA-CU-A3QU-01A	-2026.62150968583	-382.075057344087	-2408.69656702992	0.968560507841116	BLCA
TCGA-FD-A6TI-01A	-693.920231777971	-21.6333481950401	-715.553579973011	0.877605459844037	BLCA
TCGA-XF-A9T3-01A	517.884018403117	1031.17078641073	1549.05480481385	0.673124615428163	BLCA
TCGA-FD-A3B3-01A	730.911916998143	1978.75443131461	2709.66634831275	0.537999042157217	BLCA
TCGA-YF-AA3L-01A	-1289.55461266317	-118.319795296147	-1407.87440795932	0.921710980482609	BLCA
TCGA-SY-A9G0-01A	1111.70720788801	705.648509389613	1817.35571727762	0.643484969166086	BLCA
TCGA-ZF-A9R2-01A	-2418.5958536522	-747.304096141287	-3165.89994979349	0.990178309538061	BLCA
TCGA-GU-AATQ-01A	-1069.43577823296	159.550819738715	-909.884958494244	0.890921273348951	BLCA
TCGA-FD-A5C1-01A	701.105619756801	1805.82659109374	2506.93221085054	0.562842361753823	BLCA
TCGA-DK-A2I1-01A	808.297604644903	1245.28264352501	2053.58024816991	0.616561179040717	BLCA
TCGA-CF-A5U8-01A	-1750.59511208749	-455.534907505999	-2206.13001959349	0.960736187573492	BLCA
TCGA-UY-A9PB-01A	763.072803490882	1939.60988445854	2702.68268794942	0.538862879839898	BLCA
TCGA-DK-A3X1-01A	-523.919944123092	119.598033267831	-404.321910855261	0.854796659020007	BLCA
TCGA-DK-A1AC-01A	8.80571454788618	953.789201125825	962.594915673711	0.734216122776204	BLCA
TCGA-FD-A62N-01A	1360.71434562603	3006.37526757426	4367.0896132003	0.319091792022118	BLCA
TCGA-DK-AA75-01A	-1882.34845423339	-727.71103136897	-2610.05948560236	0.975489690204602	BLCA
TCGA-XF-A9SL-01A	1105.16162020127	2044.32635681624	3149.48797701752	0.482494856587744	BLCA
TCGA-XF-A9T4-01A	-718.018002739846	635.46679586265	-82.5512068771961	0.829340702875898	BLCA
TCGA-XF-AAN2-01A	-901.798831236067	948.315615562325	46.5167843262577	0.818606726601696	BLCA
TCGA-BT-A2LD-01A	-602.038937200312	222.210429842253	-379.828507358059	0.852925285676853	BLCA
TCGA-ZF-A9R1-01A	-1205.23281809858	-139.801117845579	-1345.03393594416	0.918093939856689	BLCA
TCGA-ZF-A9R9-01A	754.640811127372	548.224852835442	1302.86566396281	0.699404205918126	BLCA
TCGA-DK-A6AV-01A	-982.633749586517	332.311850279071	-650.321899307446	0.872975078492045	BLCA
TCGA-XF-AAMY-01A	186.511652334003	211.246976159031	397.758628493034	0.787919356933506	BLCA
TCGA-GU-A763-01A	-1940.23038134644	-41.6755553991329	-1981.90593674557	0.951085209046374	BLCA
TCGA-FD-A3B7-01A	1295.6682256484	2136.02755235085	3431.69577799925	0.445807347202918	BLCA
TCGA-FD-A3NA-01A	-321.773283396217	698.017697206538	376.244413810321	0.789860075855748	BLCA
TCGA-CF-A47T-01A	-1292.57828525093	-517.354105585169	-1809.9323908361	0.942984506561219	BLCA
TCGA-BT-A0S7-01A	-464.777068420294	-67.8764696476256	-532.653538067919	0.864420436720815	BLCA
TCGA-GC-A3BM-01A	-1498.32829552124	-25.2754104678103	-1523.60370598905	0.928166823783939	BLCA
TCGA-GD-A3OP-01A	18.6167234728919	343.478466657246	362.095190130137	0.791132133002763	BLCA
TCGA-SY-A9G5-01A	782.544867388454	1708.13074419519	2490.67561158365	0.564813171300769	BLCA
TCGA-KQ-A41S-01A	353.971710952567	303.416326172519	657.388037125085	0.763885236082332	BLCA
TCGA-4Z-AA7M-01A	-1044.06859678498	-147.900415420209	-1191.96901220519	0.908957421395005	BLCA
TCGA-FD-A3SJ-01A	-205.679743527125	12.9152543578159	-192.764489169309	0.83827114532857	BLCA
TCGA-E7-A677-01A	-1077.43517170623	167.598897837184	-909.836273869047	0.890918027761127	BLCA
TCGA-UY-A8OD-01A	556.062493748461	982.297243423872	1538.35973717233	0.674284780922255	BLCA
TCGA-DK-AA6L-01A	-923.02319102306	831.704845498504	-91.3183455245564	0.830059070550988	BLCA
TCGA-GD-A2C5-01A	-187.868005447673	51.2987186878716	-136.569286759802	0.833744987368786	BLCA
TCGA-K4-A4AC-01A	-523.945764548176	966.501407401279	442.555642853104	0.783853188277302	BLCA
TCGA-FD-A62O-01A	-861.528937774776	-416.111606643086	-1277.64054441786	0.914128033907395	BLCA
TCGA-BT-A2LB-01A	231.692807708646	1020.59184216397	1252.28464987262	0.704691512599813	BLCA
TCGA-FD-A3N5-01A	-900.477298493645	367.209423791031	-533.267874702615	0.864465771710842	BLCA
TCGA-G2-A3VY-01A	-2049.17595147835	-988.817753449597	-3037.99370492795	0.987378987334707	BLCA
TCGA-DK-A1AA-01A	-1422.6003852004	70.9970010821334	-1351.60338411827	0.918475733077885	BLCA
TCGA-XF-A9SY-01A	568.580293659178	2093.00894867399	2661.58924233316	0.54393439785035	BLCA
TCGA-DK-AA6Q-01A	-1509.46478970951	1086.97023901499	-422.49455069452	0.856177967110774	BLCA
TCGA-G2-A2EL-01A	-2040.27853524554	-1568.11497885263	-3608.39351409817	0.997165023471725	BLCA
TCGA-E7-A6ME-01A	-1589.43467695471	211.81862685483	-1377.61605009988	0.919979107715762	BLCA
TCGA-HQ-A2OF-01A	-1685.57344762462	-902.289405420089	-2587.86285304471	0.974767560737454	BLCA
TCGA-FD-A6TF-01A	461.656722401288	443.298894908113	904.955617309401	0.739933932659355	BLCA
TCGA-FD-A3SP-01A	1689.58127151147	1927.84872828072	3617.42999979219	0.421240231768629	BLCA
TCGA-BT-A20P-01A	-1490.13142918067	-373.785674698186	-1863.91710387886	0.945592378910231	BLCA
TCGA-GV-A40G-01A	-1813.08071309441	-652.22831571731	-2465.30902881172	0.970594400421079	BLCA
TCGA-CF-A47S-01A	-1481.40518224087	267.163316288429	-1214.24186595244	0.91031553640742	BLCA
TCGA-XF-A9T2-01A	-164.244668498083	-72.2598474271287	-236.504515925212	0.841754659525469	BLCA
TCGA-CF-A9FH-01A	-1919.51909940743	-249.262884807242	-2168.78198421467	0.959200631256988	BLCA
TCGA-ZF-AA4X-01A	-2432.84821074701	-358.01958120171	-2790.86779194872	0.980985578317372	BLCA
TCGA-XF-AAMQ-01A	-687.052164908733	1151.38113551108	464.328970602352	0.781864599460464	BLCA
TCGA-CF-A3MH-01A	-1948.40377192882	-105.080405193428	-2053.48417712225	0.954278521645971	BLCA
TCGA-DK-AA6W-01A	-1173.54706260643	-63.586955616615	-1237.13401822304	0.911701273877894	BLCA
TCGA-KQ-A41O-01A	-2502.80927770485	-1426.77319398445	-3929.5824716893	0.999603249587487	BLCA
TCGA-FJ-A3Z7-01A	131.700558961445	363.626546499494	495.327105460939	0.779019721877799	BLCA
TCGA-S5-AA26-01A	-1876.11556238347	-584.267480691493	-2460.38304307497	0.970420086883573	BLCA
TCGA-FD-A3B4-01A	147.647213485489	1364.43974608364	1512.08695956913	0.677127703398675	BLCA
TCGA-GC-A3OO-01A	-24.0139122263739	415.472522403669	391.458610177295	0.788488473125263	BLCA
TCGA-XF-A9SP-01A	941.019599083924	849.81682449322	1790.83642357714	0.646459806352151	BLCA
TCGA-FD-A3SL-01A	1129.88984900382	753.399900106675	1883.28974911049	0.636046568820189	BLCA
TCGA-FD-A6TB-01A	489.24396114357	1965.66752953793	2454.9114906815	0.569137567415592	BLCA
TCGA-FD-A6TA-01A	538.860345099576	1265.02252638968	1803.88287148925	0.644997525018862	BLCA
TCGA-XF-A8HB-01A	-1906.58662517618	-385.181903710974	-2291.76852888715	0.964148108354574	BLCA
TCGA-UY-A8OB-01A	-1272.65995314996	580.526628831692	-692.133324318265	0.875952241561032	BLCA
TCGA-GU-A767-01A	-357.039583117778	-98.4146960289664	-455.454279146745	0.858667694483574	BLCA
TCGA-FD-A43U-01A	1033.45329488401	2301.74441945265	3335.19771433666	0.45844151931663	BLCA
TCGA-DK-AA6T-01A	-123.947939194131	2167.22856111362	2043.28062191949	0.617750776354575	BLCA
TCGA-5N-A9KI-01A	-7.61895828693348	747.177131807088	739.558173520154	0.75604586567552	BLCA
TCGA-XF-A8HF-01A	-174.945662703635	487.877590338229	312.931927634594	0.795525491258864	BLCA
TCGA-UY-A78L-01A	-233.357017585631	226.736692537261	-6.62032504837026	0.823061693549797	BLCA
TCGA-FD-A5C0-01A	-428.897133366416	212.371061561733	-216.526071804683	0.840167845926897	BLCA
TCGA-UY-A9PE-01A	-515.070402271291	-246.463799383914	-761.534201655205	0.88082100813886	BLCA
TCGA-K4-A6FZ-01A	-909.561394764211	921.416710885304	11.8553161210928	0.821518377299439	BLCA
TCGA-DK-A3IK-01A	-394.154105026893	-11.2664414147934	-405.420546441686	0.854880339501464	BLCA
TCGA-LC-A66R-01A	-267.877519335175	1537.19868726588	1269.32116793071	0.702914984854322	BLCA
TCGA-GU-A762-01A	436.953392960058	2383.71665033574	2820.6700432958	0.524193233808596	BLCA
TCGA-4Z-AA7O-01A	-613.506660434985	655.126392392588	41.6197319576032	0.819019378553692	BLCA
TCGA-DK-A6B5-01A	-931.125244359989	784.560181600577	-146.565062759412	0.834554238973581	BLCA
TCGA-C4-A0F0-01A	-175.336608722605	855.420613210572	680.084004487967	0.761731007300159	BLCA
TCGA-UY-A78N-01A	-1172.83468229566	-869.392270788331	-2042.22695308399	0.953783276516657	BLCA
TCGA-G2-AA3F-01A	-1119.97605350379	-443.454876120202	-1563.43092962399	0.930326688158398	BLCA
TCGA-ZF-AA53-01A	656.076765225657	1689.96893904514	2346.04570427079	0.582203965137136	BLCA
TCGA-LT-A8JT-01A	-1481.12956791891	173.191911923928	-1307.93765599498	0.915922023096793	BLCA
TCGA-XF-A8HI-01A	-1526.667462905	28.5385560018058	-1498.1289069032	0.926768664236346	BLCA
TCGA-FJ-A3ZE-01A	-2032.5801178348	-1008.62504537171	-3041.20516320651	0.987453536502775	BLCA
TCGA-FD-A3SM-01A	154.036706669144	-40.5038960108056	113.532810658339	0.81291718441582	BLCA
TCGA-DK-AA6X-01A	-559.782348043752	878.575438424505	318.793090380753	0.795003893096835	BLCA
TCGA-XF-A9SJ-01A	217.375664309722	1411.40314187181	1628.77880618153	0.664424338988938	BLCA
TCGA-CF-A7I0-01A	-471.129485076529	101.192747905829	-369.9367371707	0.852166396416507	BLCA
TCGA-GD-A3OQ-01A	-1178.23996742716	-99.3533508635437	-1277.5933182907	0.914125223374595	BLCA
TCGA-CU-A0YO-01A	-332.658429454169	880.150664640368	547.492235186198	0.77419584818543	BLCA
TCGA-DK-AA71-01A	-1247.75247983422	-220.522373868609	-1468.27485370283	0.9251136628002	BLCA
TCGA-CF-A9FL-01A	-352.97179372608	24.145900800493	-328.825892925587	0.84899317126825	BLCA
TCGA-ZF-AA5N-01A	-1527.70055102854	-157.085023827182	-1684.78557485572	0.93671150243547	BLCA
TCGA-UY-A9PF-01A	-445.634966376598	475.539642043842	29.904675667244	0.820004834574923	BLCA
TCGA-UY-A78P-01A	201.816430034873	1991.65980853899	2193.47623857386	0.600264886059989	BLCA
TCGA-CF-A1HR-01A	-800.926656101546	394.753596135759	-406.173059965786	0.854937643852262	BLCA
TCGA-DK-A3IN-01A	481.799794022937	1027.67921867083	1509.47901269377	0.677409355130168	BLCA
TCGA-UY-A9PH-01A	237.955347680623	2027.43299143073	2265.38833911135	0.591789008588009	BLCA
TCGA-GD-A76B-01A	-718.44362776124	1396.59807991946	678.154452158218	0.761914483416655	BLCA
TCGA-ZF-AA58-01A	832.421028511303	2408.90926962996	3241.33029814126	0.470643037685349	BLCA
TCGA-ZF-AA4V-01A	-449.691856880621	859.659773780432	409.967916899811	0.786814505178548	BLCA
TCGA-DK-AA6R-01A	-896.952919698162	204.253299429789	-692.699620268373	0.875992338180912	BLCA
TCGA-FT-A61P-01A	665.471639835075	1202.08893064583	1867.5605704809	0.637826506025823	BLCA
TCGA-2F-A9KQ-01A	-1210.74015280692	-567.429554881214	-1778.16970768814	0.941422447637828	BLCA
TCGA-K4-A54R-01A	250.009467474398	1384.52457993991	1634.53404741431	0.663792734027793	BLCA
TCGA-FD-A62S-01A	1228.01053955981	1430.42634501072	2658.43688457054	0.544322628808494	BLCA
TCGA-ZF-A9R3-01A	-1182.91022840462	253.290712694302	-929.619515710321	0.8922331395355	BLCA
TCGA-BT-A42F-01A	-202.524157314375	2064.31467805958	1861.79052074521	0.638478601492638	BLCA
TCGA-K4-A83P-01A	1137.63561402415	2526.22654573794	3663.86215976209	0.415049000349812	BLCA
TCGA-K4-A5RJ-01A	478.804534129613	2801.215369322	3280.01990345161	0.465624594968235	BLCA
TCGA-XF-A9SX-01A	977.305618013402	1911.62828751059	2888.93390552399	0.515633742734803	BLCA
TCGA-KQ-A41N-01A	-1236.93792798338	-731.981114305755	-1968.91904228914	0.950494562650746	BLCA
TCGA-DK-A1AE-01A	-1228.79321888643	-360.855149512982	-1589.64836839942	0.931731132169475	BLCA
TCGA-DK-A3WX-01A	118.433107187052	1445.59972516426	1564.03283235132	0.671497060709657	BLCA
TCGA-DK-A3WW-01A	-432.686228255479	1973.5087331237	1540.82250486822	0.674017775219598	BLCA
TCGA-XF-A9SK-01A	745.382465182645	1242.28337236767	1987.66583755031	0.624149766754692	BLCA
TCGA-KQ-A41R-01A	-1303.46774622012	-347.870294916384	-1651.33804113651	0.93498131919723	BLCA
TCGA-CF-A3MG-01A	-2140.71393130213	-594.644819164725	-2735.35875046685	0.979371646315567	BLCA
TCGA-CU-A0YR-01A	132.007546226705	1301.81023028688	1433.81777651358	0.685537193414972	BLCA
TCGA-UY-A78M-01A	-300.033173084078	-233.22784561422	-533.261018698298	0.86446526581059	BLCA
TCGA-CF-A5UA-01A	-1544.77020941995	-217.346377306724	-1762.11658672668	0.940625182908609	BLCA
TCGA-ZF-A9RN-01A	-1127.82177767135	1053.21311558385	-74.6086620875008	0.828688715484268	BLCA
TCGA-4Z-AA81-01A	-1264.40528741215	811.527374162421	-452.877913249733	0.858473803138271	BLCA
TCGA-E7-A8O8-01A	-1417.88701186195	-204.305748354888	-1622.19276021684	0.933455306720301	BLCA
TCGA-BL-A0C8-01B	-903.674744721272	-841.549458528051	-1745.22420324932	0.939780597284675	BLCA
TCGA-GC-A3RB-01A	-1314.19503076671	-180.545891778136	-1494.74092254485	0.926581741238938	BLCA
TCGA-BT-A20O-01A	1047.31838300991	3086.7190490448	4134.03743205471	0.351319795701834	BLCA
TCGA-G2-A2ES-01A	-27.312057183619	862.016724930184	834.704667746565	0.746831156555579	BLCA
TCGA-DK-AA6P-01A	-1605.05876552268	-782.593791136675	-2387.65255665935	0.96778740837215	BLCA
TCGA-FD-A43P-01A	-257.918314092308	1960.04947408487	1702.13115999257	0.656338997770617	BLCA
TCGA-2F-A9KT-01A	-936.774492675418	-92.6058276869062	-1029.38032036232	0.898749982801136	BLCA
TCGA-CF-A9FF-01A	-625.082733799333	464.870711648536	-160.212022150797	0.835656186739829	BLCA
TCGA-UY-A9PA-01A	-1625.67464870288	831.079793038577	-794.594855664299	0.883108239494373	BLCA
TCGA-E7-A7DU-01A	-1532.31573398478	-177.180169060665	-1709.49590304545	0.937975224826359	BLCA
TCGA-2F-A9KW-01A	-18.8384464968865	357.681108801005	338.842662304119	0.793215189129024	BLCA
TCGA-4Z-AA87-01A	-806.492710775063	704.33225437673	-102.160456398333	0.830945557318438	BLCA
TCGA-GU-A42Q-01A	-1423.69837115476	-512.006765460406	-1935.70513661516	0.948968279612605	BLCA
TCGA-E7-A97P-01A	127.32569362289	1733.07872608373	1860.40441970662	0.63863518187887	BLCA
TCGA-XF-AAMG-01A	-177.343763353509	-12.6414663308286	-189.985229684337	0.838048632253611	BLCA
TCGA-BT-A3PH-01A	-992.095740309142	-376.76183276733	-1368.85757307647	0.919474417473544	BLCA
TCGA-ZF-AA4R-01A	167.080833005086	-112.660018954096	54.4208140509901	0.817939798341742	BLCA
TCGA-ZF-AA5P-01A	732.775059977352	949.890897980438	1682.66595795779	0.658492025951096	BLCA
TCGA-DK-A3X2-01A	-1794.66894404098	-937.902509438311	-2732.57145347929	0.979288889966959	BLCA
TCGA-YC-A8S6-01A	607.974779097187	1324.76171792077	1932.73649701796	0.630429062222137	BLCA
TCGA-K4-A4AB-01B	162.191502421529	553.239262383828	715.430764805357	0.758359177994133	BLCA
TCGA-GC-A3RC-01A	-398.153421909789	1419.57243541597	1021.41901350618	0.728326593825234	BLCA
TCGA-BL-A0C8-01A	-521.68706147026	-170.171478962775	-691.858540433036	0.87593278328994	BLCA
TCGA-GU-AATP-01A	528.365798725223	759.807122468201	1288.17292119342	0.700944045718075	BLCA
TCGA-CF-A1HS-01A	-625.482216850618	621.173718276963	-4.3084985736557	0.822868912051206	BLCA
TCGA-ZF-AA4U-01A	-2233.30650191097	-270.486562086867	-2503.79306399784	0.971938741027501	BLCA
TCGA-GV-A3QF-01A	-1693.48975167865	-428.639944514986	-2122.12969619363	0.95724204175313	BLCA
TCGA-GC-A4ZW-01A	-1658.71284874718	-542.020986439372	-2200.73383518655	0.960516108145299	BLCA
TCGA-ZF-A9RD-01A	-193.121943129963	1848.44094266946	1655.31899953949	0.661507762202383	BLCA
TCGA-GU-A766-01A	242.011714770769	2421.33416777284	2663.34588254361	0.543718006984061	BLCA
TCGA-G2-A2EF-01A	-664.77137350096	1658.84309640537	994.071722904411	0.73107141367188	BLCA
TCGA-FD-A5BY-01A	-180.540968255667	437.070438985763	256.529470730097	0.800514719085651	BLCA
TCGA-CF-A8HX-01A	-1588.31639735985	-473.644692004299	-2061.96108936415	0.954649731266611	BLCA
TCGA-GV-A6ZA-01A	-1345.99152456011	400.943369803567	-945.048154756548	0.893253552940875	BLCA
TCGA-DK-A1A5-01A	334.520173901917	384.891273091952	719.411446993869	0.757978168533909	BLCA
TCGA-4Z-AA7N-01A	826.302726508366	2591.45437520603	3417.75710171439	0.447637878807373	BLCA
TCGA-GC-A3RD-01A	-1158.04707845745	-101.318992024398	-1259.36607048185	0.91303719986512	BLCA
TCGA-G2-A3IE-01A	-1340.96313298937	-122.958523718651	-1463.92165670802	0.924870852302366	BLCA
TCGA-FD-A5BZ-01A	1018.37986315376	157.720133847225	1176.09999700098	0.712581792984057	BLCA
TCGA-BT-A3PJ-01A	-627.122844600103	1041.80740196493	414.684557364831	0.786387006621262	BLCA
TCGA-CU-A72E-01A	-148.200463367577	294.732762849119	146.532299481542	0.810086646756548	BLCA
TCGA-ZF-A9RM-01A	-2485.34263522628	-853.289509848077	-3338.63214507436	0.993404565034064	BLCA
TCGA-FD-A6TH-01A	32.6496987390192	157.027826923842	189.677525662861	0.806357194889919	BLCA
TCGA-GD-A3OS-01A	-395.648328054756	-49.7914093022977	-445.439737357054	0.857913334368069	BLCA
TCGA-DK-A3IS-01A	-1814.67839483102	-171.590681531205	-1986.26907636223	0.951282869899259	BLCA
TCGA-K4-A3WS-01A	1127.38075925364	1241.7727865668	2369.15354582044	0.579442810120685	BLCA
TCGA-4Z-AA7R-01A	-948.698466618074	-654.903282457778	-1603.60174907585	0.932472976775421	BLCA
TCGA-DK-A6B1-01A	-1211.78740896666	-389.904518587565	-1601.69192755423	0.932371670315285	BLCA
TCGA-GV-A3QI-01A	-1848.13201401746	-1152.82072409293	-3000.9527381104	0.986503281002025	BLCA
TCGA-DK-A6AW-01A	-1108.43371356432	-292.640683425998	-1401.07439699032	0.921323356630332	BLCA
TCGA-BT-A20W-01A	-601.658466636404	609.619273929175	7.96080729277082	0.821844198278788	BLCA
TCGA-DK-A3IU-01A	917.344709126541	2730.25526296488	3647.59997209142	0.417219597557518	BLCA
TCGA-GC-A3YS-01A	486.693931652269	936.46362806001	1423.15755971228	0.686675584108194	BLCA
TCGA-4Z-AA7Q-01A	-495.605887182969	1804.00124132829	1308.39535414532	0.698823836223104	BLCA
TCGA-LT-A5Z6-01A	-1795.20040636246	74.910693408962	-1720.28971295349	0.938523364494946	BLCA
TCGA-GC-A3I6-01A	-483.413782656876	834.807380461024	351.393597804149	0.792091971481549	BLCA
TCGA-E7-A5KF-01A	-2385.05754911872	-526.1874085676	-2911.24495768632	0.984261657717171	BLCA
TCGA-DK-A3IM-01A	-1737.41573368933	-639.715983535885	-2377.13171722522	0.967397438520128	BLCA
TCGA-CF-A47X-01A	-1772.23869809142	-602.429051032574	-2374.66774912399	0.967305774560857	BLCA
TCGA-BT-A2LA-01A	-1390.28208103529	-1428.58349447607	-2818.86557551136	0.981774914523943	BLCA
TCGA-GV-A3QK-01B	-1237.47014813954	907.964349640562	-329.505798498975	0.849045902930609	BLCA
TCGA-FD-A6TD-01A	286.947985167223	1631.53527030588	1918.4832554731	0.632051753095873	BLCA
TCGA-XF-AAMX-01A	-375.471416658761	-239.550048645797	-615.021465304558	0.870435922044788	BLCA
TCGA-ZF-A9R5-01A	-1723.2571256109	-75.5801070786678	-1798.83723268957	0.942441184967205	BLCA
TCGA-XF-A8HC-01A	-2017.84190490223	-932.863744983032	-2950.70564988527	0.985268752348733	BLCA
TCGA-ZF-A9RF-01A	-738.401296655835	1894.27495336705	1155.87365671121	0.714661661605304	BLCA
TCGA-H4-A2HO-01A	-793.78652913317	550.632754266554	-243.153774866615	0.842281180502566	BLCA
TCGA-BT-A42E-01A	-496.34046658957	1699.1688433453	1202.82837675573	0.709823689843618	BLCA
TCGA-FD-A5BU-01A	488.458718747592	1313.44550513484	1801.90422388243	0.645219449526028	BLCA
TCGA-XF-A9T6-01A	-1195.75635162973	310.790277204735	-884.966074424999	0.88925409728102	BLCA
TCGA-ZF-AA4T-01A	-1758.12203716159	-371.221484529669	-2129.34352169126	0.957547834029332	BLCA
TCGA-FD-A3B6-01A	-180.940081292244	1718.70246422347	1537.76238293123	0.674349530954978	BLCA
TCGA-4Z-AA80-01A	-1708.05124654491	-462.830235248841	-2170.88148179375	0.959287716824277	BLCA
TCGA-XF-A9SW-01A	1486.6365612092	1153.95579223805	2640.59235344725	0.546518085637998	BLCA
TCGA-E7-A5KE-01A	-2171.9519261966	-953.380774654011	-3125.33270085061	0.989328216322438	BLCA
TCGA-DK-AA6S-01A	778.818925387025	1141.69148126021	1920.51040664724	0.631821136318938	BLCA
TCGA-FD-A5BR-01A	-136.148837856608	1052.95805430287	916.809216446266	0.73876237036852	BLCA
TCGA-FD-A6TC-01A	296.622344953645	140.138506476349	436.760851429994	0.784381086543997	BLCA
TCGA-XF-AAN1-01A	-1453.78713063721	-126.442477107213	-1580.22960774442	0.931228164995572	BLCA
TCGA-DK-A3IV-01A	-1488.32586498273	1268.09148174332	-220.234383239408	0.840462929854661	BLCA
TCGA-PQ-A6FN-01A	-516.939276659981	705.863785487601	188.92450882762	0.806422563040051	BLCA
TCGA-K4-A5RI-01A	-566.691747384443	228.556556143882	-338.135191240561	0.84971444061016	BLCA
TCGA-ZF-A9R7-01A	-950.974323083583	2017.51997984636	1066.54565676278	0.723771637206369	BLCA
TCGA-XF-A9SM-01A	666.28377128677	2459.52995822561	3125.81372951238	0.485535777308559	BLCA
TCGA-FD-A6TE-01A	-1905.54039018669	-88.8299009549457	-1994.37029114163	0.951648839737859	BLCA
TCGA-XF-AAME-01A	1564.83999742588	2374.88671678768	3939.72671421356	0.377877682679282	BLCA
TCGA-BT-A42C-01A	-1729.01589157274	-438.730301824338	-2167.74619339708	0.959157633879651	BLCA
TCGA-CF-A47Y-01A	-1624.68248148741	-376.218007364147	-2000.90048885155	0.951942859810648	BLCA
TCGA-E7-A519-01A	-781.430640349037	1313.26313642851	531.83249607947	0.775648734546228	BLCA
TCGA-FD-A43Y-01A	77.8547350270306	805.942699357247	883.797434384278	0.742019552536204	BLCA
TCGA-BL-A5ZZ-01A	935.830069132174	1253.64892432889	2189.47899346107	0.600734065470208	BLCA
TCGA-CF-A3MF-01A	-1290.97814361958	-264.898707226835	-1555.87685084641	0.929919465265589	BLCA
TCGA-FD-A3B8-01A	1656.25973688676	2689.67969567099	4345.93943255775	0.32203255397465	BLCA
TCGA-BL-A13I-01B	1142.52730176357	2074.91087962195	3217.43818138552	0.473734521746629	BLCA
TCGA-DK-A1A7-01A	-1073.92465083149	58.2864381036851	-1015.6382127278	0.897863698284901	BLCA
TCGA-DK-A1A6-01A	-459.520824821251	976.249269605633	516.728444784382	0.77704618227819	BLCA
TCGA-DK-A6B2-01A	627.697874126739	1292.89255090424	1920.59042503098	0.631812031961618	BLCA
TCGA-DK-AA74-01A	1432.21182713722	2384.66188894924	3816.87371608646	0.394511654327717	BLCA
TCGA-ZF-AA4N-01A	-775.105755047418	768.404900518115	-6.70085452930232	0.823068407135426	BLCA
TCGA-BT-A0YX-01A	-517.228708371959	956.506000649337	439.277292277379	0.784151911615349	BLCA
TCGA-R3-A69X-01A	497.743965948862	1287.80872062057	1785.55268656944	0.64705134772332	BLCA
TCGA-XF-AAMW-01A	-433.066221180463	814.910711458103	381.844490277641	0.789355670948018	BLCA
TCGA-C4-A0EZ-01A	-1288.90661706792	-1110.19414368343	-2399.10076075136	0.968209129984105	BLCA
TCGA-E7-A678-01A	-1881.91492363438	18.3914334381903	-1863.52349019619	0.945573579068955	BLCA
TCGA-G2-A3IB-01A	-1436.34728994	-218.627253281216	-1654.97454322122	0.935170521914525	BLCA
TCGA-BL-A13J-01B	-202.096785425855	96.4988396167026	-105.597945809152	0.83122617848045	BLCA
TCGA-DK-A3IT-01A	-53.3954836772599	529.926684409555	476.531200732295	0.780746659090089	BLCA
TCGA-MV-A51V-01A	-1224.20316892502	-552.797718192875	-1777.0008871179	0.941364575542494	BLCA
TCGA-UY-A78O-01A	-869.453721166465	-27.2651679011085	-896.718889067574	0.890041892835821	BLCA
TCGA-FD-A6TK-01A	904.790348518546	1598.65569786854	2503.44604638708	0.563265264532683	BLCA
TCGA-4Z-AA83-01A	-833.774998292313	469.593093565116	-364.181904727197	0.851724063176936	BLCA
TCGA-DK-A2I6-01A	-936.359882672186	-228.128482391235	-1164.48836506342	0.907268367286955	BLCA
TCGA-XF-AAN4-01A	1629.95268748855	2066.68853911871	3696.64122660726	0.410666635654646	BLCA
TCGA-CF-A27C-01A	-2154.76190772802	-413.549264903173	-2568.3111726312	0.974122908106908	BLCA
TCGA-5N-A9KM-01A	-65.2996265573967	881.091235166846	815.791608609449	0.748674498931295	BLCA
TCGA-BT-A20U-01A	-334.644992683887	200.369184370325	-134.275808313562	0.833559055596802	BLCA
TCGA-YC-A9TC-01A	-931.050095383619	-161.159956289126	-1092.21005167274	0.90275549096174	BLCA
TCGA-E7-A6MD-01A	66.1610586144643	1097.07833990619	1163.23939852065	0.713904972920256	BLCA
TCGA-K4-A5RH-01A	891.466787461271	2493.92869273649	3385.39548019776	0.451880610935048	BLCA
TCGA-XF-AAMH-01A	-863.885897384193	-588.474104093356	-1452.36000147755	0.924224138804786	BLCA
TCGA-DK-A1AB-01A	904.627106195868	979.728693227383	1884.35579942325	0.635925810188262	BLCA
TCGA-E5-A4TZ-01A	-1973.42384559385	-262.474176725722	-2235.89802231958	0.961939415566297	BLCA
TCGA-FD-A43X-01A	-1790.5637959364	-499.391270154646	-2289.95506609105	0.964077435358557	BLCA
TCGA-XF-A9SU-01A	455.149957590174	961.231276715512	1416.38123430569	0.68739834516754	BLCA
TCGA-BT-A20N-01A	-1019.44515045255	-670.934366590472	-1690.37951704302	0.936998664585289	BLCA
TCGA-BT-A20J-01A	-325.973402452671	1766.75835208646	1440.78494963379	0.684792270835749	BLCA
TCGA-E7-A4IJ-01A	-1334.51874542549	539.823778542714	-794.694966882781	0.883115133919653	BLCA
TCGA-CF-A47W-01A	-1628.41563670245	-364.794427590086	-1993.21006429253	0.951596509406196	BLCA
TCGA-XF-A9SV-01A	174.011494206248	-57.182035132143	116.829459074105	0.812635270226724	BLCA
TCGA-K4-AAQO-01A	452.013034635691	845.118753760633	1297.13178839632	0.70000551928655	BLCA
TCGA-CU-A3YL-01A	-961.922583244866	-109.762621998064	-1071.68520524293	0.901455423550237	BLCA
TCGA-DK-A2I2-01A	248.762281484921	1599.57107133301	1848.33335281793	0.639997667089088	BLCA
TCGA-4Z-AA84-01A	-1002.54691088598	-335.878454891326	-1338.4253657773	0.917709011616859	BLCA
TCGA-DK-A1AF-01A	1233.75697832623	1749.28436048849	2983.04133881472	0.503749064690937	BLCA
TCGA-E5-A4U1-01A	-2037.85348988987	-936.035297574092	-2973.88878746396	0.985845006582809	BLCA
TCGA-BT-A20Q-01A	415.792071119799	1057.2686425733	1473.0607136931	0.681332049165868	BLCA
TCGA-ZF-A9R4-01A	-1581.33267957473	186.128644960002	-1395.20403461473	0.920987987631274	BLCA
TCGA-KQ-A41Q-01A	-1406.93254158028	-404.835818999476	-1811.76836057976	0.943074171474301	BLCA
TCGA-E7-A8O7-01A	-1312.76049886002	651.163547921419	-661.596950938599	0.873781156092567	BLCA
TCGA-ZF-AA4W-01A	-1278.47459226969	6.70580173231864	-1271.76879053737	0.913778255888168	BLCA
TCGA-XF-AAN7-01A	-154.731999344926	63.1241284988687	-91.607870846057	0.830082770428504	BLCA
TCGA-XF-A8HH-01A	229.908000882765	313.769589913473	543.677590796238	0.774550142156764	BLCA
TCGA-FD-A5BX-01A	820.859564215631	1854.84338592508	2675.70295014072	0.542194786859386	BLCA
TCGA-ZF-A9RE-01A	-1996.40247644546	-326.802823542859	-2323.20529998831	0.96536237826293	BLCA
TCGA-FT-A3EE-01A	-1058.68108746608	-231.710699642173	-1290.39178710825	0.914885281326308	BLCA
TCGA-XF-A9T5-01A	109.353541738119	2144.473106133	2253.82664787111	0.593156193817716	BLCA
TCGA-XF-AAML-01A	-1949.32571082591	245.007207086883	-1704.31850373902	0.937711466422161	BLCA
TCGA-BT-A3PK-01A	306.16329258565	1002.16901400892	1308.33230659457	0.698830455986464	BLCA
TCGA-CF-A3MI-01A	-1024.21735865767	347.571424696541	-676.645933961132	0.874853310552037	BLCA
TCGA-E7-A541-01A	-812.947512365064	1269.41313334994	456.465620984881	0.782583692704307	BLCA
TCGA-ZF-AA54-01A	873.727549304878	1762.36268053392	2636.0902298388	0.547071401278168	BLCA
TCGA-XF-AAMZ-01A	-973.872086697145	314.327715836028	-659.544370861117	0.873634590878285	BLCA
TCGA-CF-A8HY-01A	-1612.82895106668	-88.5171415211215	-1701.3460925878	0.937559794614127	BLCA
TCGA-GV-A3QG-01A	1357.86136405346	2695.53252943873	4053.39389349219	0.362377880848416	BLCA
TCGA-DK-A6B6-01A	-1443.43262376977	788.351227643504	-655.081396126269	0.873315636899577	BLCA
TCGA-DK-A6B0-01A	-1727.93319948494	-211.279921538154	-1939.21312102309	0.949130548505099	BLCA
TCGA-E7-A97Q-01A	-152.848993292314	308.473377979019	155.624384686705	0.809303428555083	BLCA
TCGA-2F-A9KP-01A	-1630.63052327507	-674.193999823542	-2304.82452309861	0.964654900550286	BLCA
TCGA-FD-A62P-01A	161.154103258849	1162.68173969056	1323.83584294941	0.697200840243198	BLCA
TCGA-XF-A8HG-01A	-1634.78198714386	-475.927531332647	-2110.70951847651	0.956755748790605	BLCA
TCGA-4Z-AA86-01A	649.033347932914	1865.05391631594	2514.08726424885	0.561973928529461	BLCA
TCGA-GD-A6C6-01A	-1022.44361443498	171.224473007284	-851.219141427692	0.886977325587063	BLCA
TCGA-G2-A2EJ-01A	-1304.13732027335	409.712642913094	-894.424677360258	0.889888318972108	BLCA
TCGA-UY-A9PD-01A	-253.961053032468	-35.5836300214698	-289.544683053938	0.845932284802118	BLCA
TCGA-S5-A6DX-01A	362.704896270794	1887.87861577723	2250.58351204802	0.593539392248243	BLCA
TCGA-FD-A3SQ-01A	803.544461839097	891.756762782574	1695.30122462167	0.657095061787133	BLCA
TCGA-DK-AA77-01A	-1416.70372058611	505.000899082875	-911.702821503238	0.891042429635672	BLCA
TCGA-BL-A13I-01A	758.785882100618	2192.27624738829	2951.06212948891	0.507798564609938	BLCA
TCGA-K4-A6MB-01A	-433.891083441411	-192.608514448187	-626.499597889598	0.871264110367317	BLCA
TCGA-ZF-AA51-01A	64.3441392254353	1450.54662334637	1514.89076257181	0.676824789006839	BLCA
TCGA-E7-A7PW-01A	-1856.23993525257	-128.784586516948	-1985.02452176952	0.951226528318281	BLCA
TCGA-E7-A85H-01A	-534.715271573857	608.701823472203	73.986551898346	0.816284141211102	BLCA
TCGA-XF-AAMR-01A	575.856505686584	581.176479569193	1157.03298525578	0.714542618211276	BLCA
TCGA-FD-A6TG-01A	538.620550088055	853.169437982637	1391.78998807069	0.690015523208794	BLCA
TCGA-2F-A9KO-01A	-114.753831166899	1490.74693725784	1375.99310609094	0.691692000802366	BLCA
TCGA-HQ-A5ND-01A	-1677.69441590521	-151.747050054836	-1829.44146596005	0.943933784862545	BLCA
TCGA-G2-AA3B-01A	-1707.76953223638	306.227026867654	-1401.54250536873	0.921350069831488	BLCA
TCGA-PQ-A6FI-01A	-1190.29295404381	474.266540076472	-716.026413967338	0.877638730091334	BLCA
TCGA-C4-A0F7-01A	-943.004137572052	-441.07233417505	-1384.0764717471	0.920350402537373	BLCA
TCGA-FD-A5BS-01A	1668.8212482347	3164.37053676924	4833.19178500395	0.253554073669407	BLCA
TCGA-GV-A3JX-01A	-1270.51880290438	627.91602032096	-642.602782583424	0.872421843230485	BLCA
TCGA-XF-AAMT-01A	849.711835524479	1037.36319251755	1887.07502804203	0.635617714507468	BLCA
TCGA-XF-A9T8-01A	369.017844327711	1995.76792593932	2364.78577026703	0.579965227373853	BLCA
TCGA-4Z-AA7S-01A	-1368.71012881182	-597.171680119367	-1965.88180893119	0.950355930254441	BLCA
TCGA-XF-A9SH-01A	-874.429295631732	142.129309401516	-732.299986230216	0.878781217490755	BLCA
TCGA-DK-A1AG-01A	-1748.75798527764	194.117419692186	-1554.64056558546	0.92985271110287	BLCA
TCGA-2F-A9KR-01A	-1435.10783367096	-210.880182178551	-1645.98801584951	0.934702479708542	BLCA
TCGA-DK-AA6U-01A	-1854.50461137816	-396.647392254239	-2251.15200363239	0.962548868464906	BLCA
TCGA-C4-A0F6-01A	-373.917212243134	113.838800090405	-260.078412152729	0.843617734795632	BLCA
TCGA-K4-A3WU-01B	184.201182198523	1561.5199324101	1745.72111460862	0.651498144023374	BLCA
TCGA-CU-A0YN-01A	-111.821500959118	916.942435966247	805.12093500713	0.749711960169453	BLCA
TCGA-FJ-A871-01A	-842.415544805501	-485.807087926978	-1328.22263273248	0.917113039118027	BLCA
TCGA-G2-A2EC-01A	361.151107438634	971.885925806413	1333.03703324505	0.696231972021686	BLCA
TCGA-FD-A5BV-01A	-1058.56180205714	-452.073388791714	-1510.63519084886	0.927456680031881	BLCA
TCGA-E7-A7XN-01A	-895.821398563133	1911.59250164216	1015.77110307902	0.728894431975801	BLCA
TCGA-GU-A764-01A	294.825535772183	1445.39113058881	1740.21666636099	0.652110912446242	BLCA
TCGA-XF-AAN8-01A	2133.42545753471	2204.50551055213	4337.93096808684	0.323145257710907	BLCA
TCGA-XF-A9SZ-01A	627.973212500302	845.836871465156	1473.81008396546	0.681251528683345	BLCA
TCGA-GU-AATO-01A	-87.0765586366839	1160.9561159361	1073.87955729941	0.723028368595137	BLCA
TCGA-ZF-A9RC-01A	4.13544028675025	-232.294228456223	-228.158788169473	0.841092668998597	BLCA
TCGA-ZF-A9R0-01A	-607.693984943553	394.334236688474	-213.359748255079	0.839915692931156	BLCA
TCGA-KQ-A41P-01A	-76.0761802569038	541.42076544462	465.344585187716	0.781771646829608	BLCA
TCGA-4Z-AA7W-01A	-58.4117668942496	2475.46711419258	2417.05534729833	0.57369782810261	BLCA
TCGA-HQ-A5NE-01A	-436.956940706112	354.578787699562	-82.3781530065503	0.829326509244698	BLCA
TCGA-CU-A3KJ-01A	-1045.76657443499	436.621017561314	-609.145556873672	0.870010997847859	BLCA
TCGA-UY-A8OC-01A	350.970042512313	328.515162659298	679.485205171611	0.761787952111013	BLCA
TCGA-E7-A3Y1-01A	-1269.25135970556	-107.620250049368	-1376.87160975493	0.919936269904436	BLCA
TCGA-XF-AAN5-01A	-563.182557959682	1453.0727814455	889.89022348582	0.741419702568778	BLCA
TCGA-G2-AA3D-01A	-2081.87527012191	-342.514907955678	-2424.39017807759	0.969131032571892	BLCA
TCGA-GU-A42R-01A	-1597.98713471828	-648.910462980876	-2246.89759769916	0.962379374380772	BLCA
TCGA-XF-A9SI-01A	727.199080083299	2808.41826800697	3535.61734809026	0.432101280950742	BLCA
TCGA-GV-A3JZ-01A	-360.685738450838	124.840672904817	-235.845065546021	0.841702397289621	BLCA
TCGA-E9-A1NI-01A	728.158347176212	202.397823357996	930.556170534208	0.737400875684409	BRCA
TCGA-A1-A0SP-01A	-6.5601184119121	1072.13159849117	1065.57148007926	0.723870303972728	BRCA
TCGA-A8-A06X-01A	302.890867586469	581.4840167234	884.374884309869	0.741962726633041	BRCA
TCGA-E2-A14T-01A	-50.3192972873114	314.969682584417	264.650385297105	0.799799735687224	BRCA
TCGA-AC-A8OS-01A	1114.96523477173	1093.49377245843	2208.45900723016	0.598504435528364	BRCA
TCGA-A8-A09K-01A	-611.81547523486	762.537561582856	150.722086347996	0.809725905715821	BRCA
TCGA-OL-A5RY-01A	1333.34191135421	2374.032762218	3707.37467357221	0.40922956689332	BRCA
TCGA-BH-A0DG-01A	1387.098904866	1185.10636774283	2572.20527260883	0.554897064602988	BRCA
TCGA-B6-A0I9-01A	-357.179805444639	302.014664074699	-55.1651413699392	0.827087884222339	BRCA
TCGA-A2-A0CP-01A	1036.38172609743	422.938634001643	1459.32036009907	0.682806999616817	BRCA
TCGA-A8-A07S-01A	211.492110361367	221.054018986868	432.546129348236	0.78476468598501	BRCA
TCGA-AO-A12H-01A	-59.8190191721368	163.610995118195	103.791975946058	0.813749063268345	BRCA
TCGA-AR-A1AU-01A	548.828896235337	94.3018094794189	643.130705714755	0.765234162151411	BRCA
TCGA-D8-A1X9-01A	898.687498203999	759.011238672482	1657.69873687648	0.661245755017742	BRCA
TCGA-A8-A07R-01A	-623.423364534556	-151.602036764	-775.025401298556	0.881756876645485	BRCA
TCGA-AO-A12C-01A	1114.60598119766	-80.6255488858565	1033.9804323118	0.727061880712565	BRCA
TCGA-V7-A7HQ-01A	243.287791228631	433.967045336257	677.254836564888	0.762000004634611	BRCA
TCGA-A2-A1FZ-01A	1121.02521262552	833.100808232854	1954.12602085837	0.627988750202247	BRCA
TCGA-AR-A251-01A	171.368335983874	269.06652098786	440.434856971734	0.784046455044358	BRCA
TCGA-EW-A1PF-01A	1091.37996642658	718.810928132617	1810.1908945592	0.644289655949527	BRCA
TCGA-BH-A18T-01A	-330.050574745823	329.614753281747	-0.435821464076071	0.822545760060087	BRCA
TCGA-AR-A24S-01A	1477.97426097808	1619.11868359316	3097.09294457124	0.489217042954414	BRCA
TCGA-AN-A041-01A	829.728408986024	214.138654553462	1043.86706353949	0.726064732865089	BRCA
TCGA-E2-A1LL-01A	-474.120839203179	-139.481475216643	-613.602314419822	0.87033335354506	BRCA
TCGA-E2-A1IJ-01A	1526.92577695216	1513.63371490048	3040.55949185264	0.496437712967342	BRCA
TCGA-AR-A24O-01A	1590.56383066473	1173.42534743962	2763.98917810435	0.53126039503272	BRCA
TCGA-XX-A899-01A	1231.36737534387	1914.96815815564	3146.3355334995	0.48290012020158	BRCA
TCGA-D8-A1XK-01A	-415.694884670481	937.26081643104	521.565931760559	0.776599026720971	BRCA
TCGA-AC-A5XS-01A	824.923497422225	1630.14566334493	2455.06916076715	0.569118537172172	BRCA
TCGA-BH-A18L-01A	-641.224549393292	-204.254813384858	-845.479362778151	0.886587918181156	BRCA
TCGA-OL-A66J-01A	815.494317564395	474.943615186402	1290.4379327508	0.700706878674411	BRCA
TCGA-PE-A5DD-01A	677.213048350413	885.064065275407	1562.27711362582	0.671688010152324	BRCA
TCGA-AN-A04D-01A	-1077.03901271035	-766.313266527323	-1843.35227923767	0.944605934023461	BRCA
TCGA-4H-AAAK-01A	1123.76014000937	530.150081151755	1653.91022116113	0.661662829544915	BRCA
TCGA-E9-A5FL-01A	338.038820267103	599.639979103927	937.67879937103	0.736694271169817	BRCA
TCGA-E9-A24A-01A	1152.81776775718	1164.04073278979	2316.85850054697	0.585681965178913	BRCA
TCGA-BH-A1FM-01A	798.261532907322	39.9539394740246	838.215472381346	0.746488345649839	BRCA
TCGA-A8-A07C-01A	84.8426552942167	844.0166565888	928.859311883017	0.737569094667324	BRCA
TCGA-AR-A24Q-01A	832.038536742576	947.906503405424	1779.945040148	0.647678726650205	BRCA
TCGA-AR-A2LE-01A	176.665156448365	216.023039854457	392.688196302822	0.788377450620024	BRCA
TCGA-AR-A0U4-01A	644.769275082348	2152.40118648178	2797.17046156413	0.527127672354252	BRCA
TCGA-GM-A2DN-01A	678.451828754086	1937.13363880809	2615.58546756218	0.549588431994447	BRCA
TCGA-A7-A13D-01A	2.33434390741121	-307.334236468231	-304.99989256082	0.847139953543489	BRCA
TCGA-D8-A1JG-01B	870.317166999008	1344.98057752777	2215.29774452678	0.5976999324604	BRCA
TCGA-E2-A570-01A	821.862591092836	83.5813089244857	905.443900017322	0.739885716965103	BRCA
TCGA-A2-A04Q-01A	1012.56238814979	2748.74695040885	3761.30933855864	0.401993112962494	BRCA
TCGA-A7-A6VV-01A	938.762836087404	1000.28355184254	1939.04638792995	0.629709817474146	BRCA
TCGA-E2-A1IG-01A	906.176142950604	229.356006973053	1135.53214992366	0.716747019145386	BRCA
TCGA-E9-A1N6-01A	941.040103411586	436.623151422202	1377.66325483379	0.691514928386823	BRCA
TCGA-E9-A1NC-01A	803.895867596208	1731.06816487502	2534.96403247123	0.55943650439281	BRCA
TCGA-A7-A3IZ-01A	-358.709770529983	-154.810184733498	-513.519955263481	0.863004956459043	BRCA
TCGA-AN-A0AK-01A	-393.956808608899	242.030870491727	-151.925938117172	0.83498751192525	BRCA
TCGA-D8-A1JM-01A	-1210.86437370336	145.014697252348	-1065.84967645101	0.90108429999347	BRCA
TCGA-OL-A5S0-01A	770.517996708183	1266.48745302791	2037.00544973609	0.618474860901893	BRCA
TCGA-A8-A06Z-01A	-619.3843934602	-148.093035797152	-767.477429257352	0.881233708691321	BRCA
TCGA-AQ-A54O-01A	-133.032134375748	616.594027694034	483.561893318286	0.780101385528172	BRCA
TCGA-E2-A15S-01A	-857.125236112584	-787.876503272267	-1645.00173938485	0.934651012749492	BRCA
TCGA-EW-A423-01A	-127.303349692488	993.505455064694	866.202105372206	0.743748522020647	BRCA
TCGA-C8-A273-01A	617.726373850245	168.83629717203	786.562671022275	0.751511913333285	BRCA
TCGA-OL-A5RV-01A	48.4601167972865	-62.4481563558568	-13.9880395585702	0.823675449328423	BRCA
TCGA-AC-A2FM-01A	-80.7109121459254	-467.532894047382	-548.243806193308	0.865568745681589	BRCA
TCGA-AO-A0JM-01A	774.78277516139	497.91940917927	1272.70218434066	0.702561897353704	BRCA
TCGA-BH-A0DP-01A	946.63291393196	1026.93529875827	1973.56821269023	0.625765236039652	BRCA
TCGA-A2-A25E-01A	162.150639451141	-5.5686436120433	156.581995839097	0.809220853260981	BRCA
TCGA-B6-A2IU-01A	-229.865451342728	-312.092738972373	-541.958190315101	0.865106320561307	BRCA
TCGA-BH-A18P-01A	350.61805243984	331.371580958843	681.989633398682	0.761549746023094	BRCA
TCGA-E9-A22B-01A	963.457069751646	510.205555020962	1473.66262477261	0.681267373952341	BRCA
TCGA-A2-A0SW-01A	797.893741452111	1731.1682320671	2529.06197351921	0.560154391801946	BRCA
TCGA-E2-A107-01A	-472.583462957195	-14.183478689679	-486.766941646874	0.86101438837629	BRCA
TCGA-E2-A1B6-01A	92.4900679481952	2781.70744615589	2874.19751410409	0.517485925539429	BRCA
TCGA-D8-A1XW-01A	1159.30293982873	1489.36243153197	2648.66537136071	0.545525305828261	BRCA
TCGA-A7-A0DC-01A	-916.993678362797	-987.662223075171	-1904.65590143797	0.947521069856675	BRCA
TCGA-EW-A6SD-01A	430.336936827979	1231.22583005944	1661.56276688742	0.660820156535155	BRCA
TCGA-AO-A0J3-01A	-929.058279251619	-398.464127840925	-1327.52240709254	0.917072061372555	BRCA
TCGA-AN-A03X-01A	1413.57259566787	680.794165734901	2094.36676140277	0.611836560429131	BRCA
TCGA-A8-A099-01A	302.940436631586	286.012622706339	588.953059337925	0.770329444439653	BRCA
TCGA-E2-A14Z-01A	755.395844498317	1817.031833879	2572.42767837732	0.554869904990862	BRCA
TCGA-AR-A5QP-01A	575.480913923821	380.767501943353	956.248415867174	0.734848277002271	BRCA
TCGA-AC-A62X-01A	-834.62662896914	-275.530557867012	-1110.15718683615	0.903885568313622	BRCA
TCGA-BH-A42V-01A	776.222848801577	932.747213010723	1708.9700618123	0.655581280184297	BRCA
TCGA-B6-A0RS-01A	396.733919867945	1113.18544473203	1509.91936459998	0.677361805191923	BRCA
TCGA-D8-A1JL-01A	1016.98641134933	1736.19969326791	2753.18610461724	0.532603200968469	BRCA
TCGA-BH-A0DZ-01A	1284.53110004297	1094.9951557969	2379.52625583987	0.578201205589306	BRCA
TCGA-A8-A06Y-01A	-824.926610195738	-524.256973842916	-1349.18358403865	0.918335202149655	BRCA
TCGA-B6-A1KC-01B	-265.297608053912	-287.691181984842	-552.988790038754	0.865917340319468	BRCA
TCGA-C8-A135-01A	705.821500244016	849.443172750009	1555.26467299402	0.6724502280434	BRCA
TCGA-5L-AAT1-01A	989.911665258045	2040.01992443166	3029.93158968971	0.497791346965135	BRCA
TCGA-AR-A24R-01A	355.481335539991	666.00867475807	1021.49001029806	0.728319452655808	BRCA
TCGA-S3-AA0Z-01A	-169.37599247658	1112.78542714317	943.409434666587	0.736125175545802	BRCA
TCGA-D8-A1J8-01A	774.696290063533	1531.32304920131	2306.01933926484	0.586970845147851	BRCA
TCGA-A2-A0ER-01A	-152.807324218236	176.790713041389	23.9833888231534	0.820502003511209	BRCA
TCGA-E9-A1ND-01A	673.586895356581	2238.71710860685	2912.30400396343	0.512691465686497	BRCA
TCGA-A2-A1G1-01A	946.315005261517	1435.29650482092	2381.61151008244	0.577951440522268	BRCA
TCGA-A2-A0SU-01A	446.687840077482	533.036035418266	979.723875495747	0.732506783594584	BRCA
TCGA-E2-A1LB-01A	424.437733004866	54.5913154486443	479.029048453511	0.780517503035762	BRCA
TCGA-E9-A1RD-01A	487.971424189972	211.610282676986	699.581706866959	0.759873595453289	BRCA
TCGA-OL-A6VQ-01A	932.779060289684	671.651643481565	1604.43070377125	0.667091152641328	BRCA
TCGA-AQ-A04J-01A	982.558130225647	1889.57062404898	2872.12875427463	0.517745749532692	BRCA
TCGA-AQ-A1H3-01A	830.202617192408	715.352966421775	1545.55558361418	0.673504382087308	BRCA
TCGA-A2-A259-01A	803.074713232799	957.210120052131	1760.28483328493	0.649874825496345	BRCA
TCGA-WT-AB44-01A	625.224612651173	498.674789290629	1123.8994019418	0.717936706813812	BRCA
TCGA-B6-A0IN-01A	1011.45166359314	1519.15906742887	2530.61073102201	0.559966051850033	BRCA
TCGA-E9-A1R3-01A	944.534256415916	994.909551033523	1939.44380744944	0.629664498774641	BRCA
TCGA-A8-A086-01A	903.97701179901	116.333569582117	1020.31058138113	0.728438074542553	BRCA
TCGA-AC-A3BB-01A	1236.62754620958	1818.93976792534	3055.56731413492	0.494524168886183	BRCA
TCGA-AC-A2QI-01A	1006.42724103773	1040.67256465714	2047.09980569487	0.617309828731347	BRCA
TCGA-BH-A1F5-01A	122.20896006153	-229.231515619528	-107.022555557998	0.831342415183044	BRCA
TCGA-AC-A3HN-01A	1414.9372237038	1302.83697376998	2717.77419747378	0.536995439790677	BRCA
TCGA-BH-A1FG-01A	-53.6344625401462	125.966287486045	72.3318249458991	0.816424425408869	BRCA
TCGA-BH-A0DV-01A	1792.39278790235	959.125872872396	2751.51866077475	0.532810342523627	BRCA
TCGA-UL-AAZ6-01A	-742.132547313754	67.12069068141	-675.011856632344	0.874737098350456	BRCA
TCGA-AR-A255-01A	1157.02307295805	962.34951431561	2119.37258727365	0.608929086203318	BRCA
TCGA-LD-A7W6-01A	255.686092258959	442.68420978454	698.370302043499	0.759989179153113	BRCA
TCGA-AR-A24Z-01A	-100.485326624011	103.945594696364	3.46026807235255	0.822220386218598	BRCA
TCGA-A1-A0SO-01A	-1107.03930858304	-572.722141657254	-1679.76145024029	0.936453053221949	BRCA
TCGA-A2-A3XS-01A	144.814207415471	868.93332208185	1013.74752949732	0.729097759190199	BRCA
TCGA-D8-A1X6-01A	276.799870126105	900.491169827028	1177.29103995313	0.712459122376991	BRCA
TCGA-BH-A0HF-01A	1094.38465092216	1068.1647400422	2162.54939096437	0.603889547993255	BRCA
TCGA-A7-A3J0-01A	-628.223633403151	424.298993442066	-203.924639961084	0.839163244032307	BRCA
TCGA-AC-A23C-01A	743.853510013135	887.727142130829	1631.58065214396	0.664116911550507	BRCA
TCGA-LL-A442-01A	-307.01529727116	598.897605796815	291.882308525656	0.797393886969124	BRCA
TCGA-S3-A6ZH-01A	-450.093219194179	188.463257043527	-261.629962150652	0.843740001720139	BRCA
TCGA-AC-A8OR-01A	-915.592568322767	255.054213119709	-660.538355203058	0.873705576590015	BRCA
TCGA-AR-A1AX-01A	924.398073825022	2232.74821109984	3157.14628492486	0.481509909618055	BRCA
TCGA-D8-A1XO-01A	1126.60275243115	784.091883881256	1910.69463631241	0.632937296612812	BRCA
TCGA-E9-A1R2-01A	349.021056218185	460.563196182608	809.584252400793	0.74927823567471	BRCA
TCGA-D8-A27M-01A	1143.82639672099	2023.51376648129	3167.34016320228	0.480197915148571	BRCA
TCGA-AN-A0FY-01A	468.82782036501	-20.9625150239402	447.86530534107	0.783368986730122	BRCA
TCGA-BH-A0DX-01A	1311.51140083465	1220.99698734219	2532.50838817684	0.55973524375961	BRCA
TCGA-EW-A1IY-01A	1194.51342101255	1600.60711397424	2795.12053498679	0.527383353748845	BRCA
TCGA-A2-A04N-01A	864.033083512892	226.746902951795	1090.77998646469	0.72131237236	BRCA
TCGA-A2-A0YF-01A	191.273320045996	639.453161314981	830.726481360977	0.74721936502379	BRCA
TCGA-PE-A5DE-01A	671.182504575829	2555.18253945821	3226.36504403404	0.472580123735601	BRCA
TCGA-EW-A1J5-01A	513.951391481819	1591.70184422097	2105.65323570279	0.610525279229766	BRCA
TCGA-AO-A0JE-01A	1494.55833705678	1731.66809952768	3226.22643658446	0.472598054287338	BRCA
TCGA-BH-A1FN-01A	383.608169951046	117.326962887717	500.935132838763	0.778503316222638	BRCA
TCGA-BH-A18V-01A	730.633192061732	1288.24068587261	2018.87387793434	0.620564090290798	BRCA
TCGA-BH-A0BF-01A	1757.1866865818	2362.07207521488	4119.25876179668	0.353350021531392	BRCA
TCGA-B6-A409-01A	-91.8633018666509	442.543576492626	350.680274625975	0.792155880823118	BRCA
TCGA-A2-A0CL-01A	1366.6962132154	2790.74396317914	4157.44017639454	0.348101455987965	BRCA
TCGA-A2-A0CO-01A	1123.72662447937	1914.82381099722	3038.55043547659	0.496693691267665	BRCA
TCGA-AC-A3QP-01A	1075.7578083933	1329.24793111961	2405.00573951291	0.575145648744495	BRCA
TCGA-AC-A2QJ-01A	1233.88263015172	1945.08566407255	3178.96829422427	0.478700013823931	BRCA
TCGA-B6-A0RM-01A	-370.104524307358	-336.917541830529	-707.022066137888	0.877004426636195	BRCA
TCGA-D8-A1JS-01A	-989.38692812049	-288.27627930298	-1277.66320742347	0.914129382618115	BRCA
TCGA-A7-A26J-01A	716.578704902257	348.280085229534	1064.85879013179	0.723942477409453	BRCA
TCGA-A7-A13H-01A	742.29198596174	1590.20060174007	2332.49258770181	0.583820311971592	BRCA
TCGA-AO-A126-01A	1091.7267809765	625.927110244886	1717.65389122138	0.654618201501855	BRCA
TCGA-BH-A6R8-01A	-15.464885682155	934.712004649477	919.247118967322	0.738521140423695	BRCA
TCGA-A7-A0DB-01C	1144.13038747845	152.437147087822	1296.56753456628	0.700064665973089	BRCA
TCGA-AC-A3TM-01A	218.172024858403	885.571398685817	1103.74342354422	0.719993112209011	BRCA
TCGA-AR-A0TQ-01A	314.800953274974	1234.22821443687	1549.02916771184	0.673127398440793	BRCA
TCGA-GM-A2DH-01A	-33.6704314687131	1600.66035926454	1566.98992779583	0.671175350450767	BRCA
TCGA-B6-A0RI-01A	772.826553559682	336.747287010134	1109.57384056982	0.719398913396229	BRCA
TCGA-A2-A1G0-01A	976.094447269685	853.34605621077	1829.44050348045	0.642126105241961	BRCA
TCGA-A2-A1FX-01A	707.425198664741	624.055066940449	1331.48026560519	0.696395986070509	BRCA
TCGA-A7-A26G-01A	1560.37657831985	1360.38422965151	2920.76080797136	0.511625272229804	BRCA
TCGA-E2-A1LI-01A	-378.061412540652	964.713758137977	586.652345597325	0.77054474512794	BRCA
TCGA-A8-A08P-01A	1049.40204083159	1806.87069880626	2856.27273963785	0.519735584057902	BRCA
TCGA-E2-A1IN-01A	1095.09735825488	116.638216911985	1211.73557516687	0.708902126066823	BRCA
TCGA-BH-A0HA-01A	1346.10082518112	1185.34495395248	2531.4457791336	0.559864492038062	BRCA
TCGA-AO-A1KR-01A	-900.207909346242	455.179401439545	-445.028507906697	0.857882318265853	BRCA
TCGA-3C-AALK-01A	906.309709578775	596.725698384675	1503.03540796345	0.678104822563811	BRCA
TCGA-BH-A0BV-01A	968.249076446814	1087.62106473126	2055.87014117808	0.616296506925122	BRCA
TCGA-E2-A1IH-01A	1649.36092227383	2001.65951447452	3651.02043674836	0.416763247699923	BRCA
TCGA-XX-A89A-01A	1746.19247274196	1729.39335236762	3475.58582510957	0.440031222459764	BRCA
TCGA-E9-A1RH-01A	242.7268980148	137.116939172993	379.843837187793	0.789535933179717	BRCA
TCGA-A8-A085-01A	210.35673523156	-672.373589048549	-462.016853816989	0.859161023811704	BRCA
TCGA-E9-A1N3-01A	-526.357377800018	-585.796764213215	-1112.15414201323	0.904010922906734	BRCA
TCGA-D8-A13Y-01A	-911.010733066231	-960.262405827872	-1871.2731388941	0.945943138251202	BRCA
TCGA-AO-A0JB-01A	319.356110220544	646.175422719573	965.531532940116	0.733923400203397	BRCA
TCGA-AC-A6IV-01A	1714.12969169415	1872.2145722273	3586.34426392145	0.425374263852292	BRCA
TCGA-A8-A09M-01A	248.092745834564	1220.32766248309	1468.42040831765	0.681830470367453	BRCA
TCGA-BH-A0GY-01A	431.64195957062	707.065404718486	1138.70736428911	0.716421924975304	BRCA
TCGA-AR-A2LL-01A	287.309914831799	722.120619967801	1009.4305347996	0.729531312676839	BRCA
TCGA-BH-A208-01A	2040.5271975	762.936487104399	2803.46368460439	0.526342438826785	BRCA
TCGA-EW-A1PE-01A	966.877525053715	1450.79050621945	2417.66803127316	0.573624163070722	BRCA
TCGA-AO-A125-01A	-1392.57605674996	-462.331749105721	-1854.90780585568	0.94516128471743	BRCA
TCGA-E2-A1B1-01A	1493.90715081864	1620.14506088826	3114.05221170691	0.487044348373376	BRCA
TCGA-BH-A0C0-01A	410.02201801637	2284.16574730843	2694.1877653248	0.539912888333541	BRCA
TCGA-A7-A26I-01B	1458.55856522851	733.722383567012	2192.28094879552	0.60040520569052	BRCA
TCGA-AO-A0JJ-01A	1363.14834182343	1704.24222722106	3067.39056904449	0.493014976486099	BRCA
TCGA-AR-A2LH-01A	790.152498076845	2069.59985121154	2859.75234928838	0.519299154723218	BRCA
TCGA-A2-A3XW-01A	547.534906795045	1324.84688874837	1872.38179554342	0.637281289974903	BRCA
TCGA-AR-A0TS-01A	655.723521412505	2173.36226567203	2829.08578708454	0.523140824841953	BRCA
TCGA-BH-A0AV-01A	1185.96393086015	594.430038448319	1780.39396930847	0.647628516974411	BRCA
TCGA-A8-A07B-01A	569.618471765735	12.9193707025821	582.537842468317	0.770929561010451	BRCA
TCGA-LL-A73Z-01A	935.537617911913	1365.60910768842	2301.14672560033	0.587549761596592	BRCA
TCGA-B6-A402-01A	-411.450129275703	-342.736469947059	-754.186599222762	0.88030986046486	BRCA
TCGA-AR-A0TT-01A	1285.75137729949	2546.03778901773	3831.78916631721	0.392498876711995	BRCA
TCGA-EW-A6SB-01A	-440.102655233538	2272.69345729083	1832.59080205729	0.641771540291026	BRCA
TCGA-AC-A2FB-01A	913.937105247289	2384.76507041441	3298.7021756617	0.463195923951448	BRCA
TCGA-AC-A62V-01A	264.253111376959	262.460601627062	526.713713004021	0.776122758900334	BRCA
TCGA-D8-A1XQ-01A	633.122772099519	1522.52229372413	2155.64506582364	0.604697046093172	BRCA
TCGA-BH-A0DD-01A	-46.0980168016795	65.5954328200678	19.4974160183883	0.820878246520142	BRCA
TCGA-Z7-A8R6-01A	-85.5373535522439	186.151239083725	100.613885531481	0.814020116101228	BRCA
TCGA-OL-A5DA-01A	45.3675155602046	347.675490941908	393.043006502113	0.788345409116372	BRCA
TCGA-WT-AB41-01A	266.115064719018	2250.50737398486	2516.62243870388	0.561666076978901	BRCA
TCGA-E2-A1LA-01A	678.44705789227	1782.49730557134	2460.94436346361	0.568409202942547	BRCA
TCGA-AR-A24N-01A	543.436608317579	163.847870190874	707.284478508453	0.759138089379333	BRCA
TCGA-E9-A3QA-01A	336.416661779813	2224.50972053157	2560.92638231139	0.55627363713228	BRCA
TCGA-E2-A15J-01A	-284.445753508617	-167.21245247966	-451.658205988277	0.85838196796356	BRCA
TCGA-LL-A73Y-01A	726.621186947367	1132.93502640458	1859.55621335195	0.638730986154212	BRCA
TCGA-A2-A4RY-01A	807.561599327975	796.500943825622	1604.0625431536	0.667131411448219	BRCA
TCGA-D8-A1XU-01A	938.743810101295	523.060705374426	1461.80451547572	0.682540544888446	BRCA
TCGA-AN-A0FJ-01A	201.90716576306	16.0895558716656	217.996721634726	0.803891707051948	BRCA
TCGA-BH-A0DK-01A	1374.30076819916	1942.79293915112	3317.09370735028	0.460801646192559	BRCA
TCGA-B6-A0IJ-01A	-146.000188373654	1954.63578813808	1808.63559976442	0.644464238203025	BRCA
TCGA-LL-A7SZ-01A	555.966552555785	2028.8506061194	2584.81715867519	0.553356000752206	BRCA
TCGA-C8-A26Y-01A	-647.129425766623	519.624703211506	-127.504722555117	0.833009574124238	BRCA
TCGA-A8-A06R-01A	1068.07161713015	1062.38697821303	2130.45859534318	0.607637468098248	BRCA
TCGA-AO-A128-01A	634.39970558283	3034.59107789386	3668.99078347669	0.414363965627784	BRCA
TCGA-E2-A1BC-01A	890.893805844658	-173.361905156993	717.531900687665	0.758158100840656	BRCA
TCGA-B6-A0I6-01A	296.183300515478	-71.4230773865281	224.760223128949	0.803300815541811	BRCA
TCGA-BH-A1ET-01A	642.551040002037	405.686417495563	1048.2374574976	0.72562345527288	BRCA
TCGA-A2-A04V-01A	786.604351654343	442.999191283473	1229.60354293782	0.707049803688272	BRCA
TCGA-A7-A2KD-01A	930.934961453116	1097.22905846233	2028.16401991545	0.619494172142339	BRCA
TCGA-A7-A0CE-01A	-360.535744988294	-30.7033130776901	-391.239058065984	0.853798460987419	BRCA
TCGA-D8-A1JE-01A	1438.44248203672	782.031254064524	2220.47373610125	0.597090632853471	BRCA
TCGA-B6-A0WX-01A	1006.98522643505	931.910232599925	1938.89545903498	0.629727027696011	BRCA
TCGA-A7-A4SB-01A	74.9576386463041	-404.008671990275	-329.051033343971	0.849010633494956	BRCA
TCGA-EW-A1J1-01A	85.3271605776878	941.236239511798	1026.56340008949	0.727808944066076	BRCA
TCGA-A2-A0YM-01A	189.040039873659	1079.47317845681	1268.51321833047	0.702999335305851	BRCA
TCGA-A8-A0A4-01A	585.975543328379	-179.722064739638	406.253478588741	0.787150902449217	BRCA
TCGA-A2-A0EM-01A	734.988729086491	132.137956707644	867.126685794134	0.743657793394878	BRCA
TCGA-AR-A24X-01A	564.156264484012	204.191705042142	768.347969526154	0.753273121687043	BRCA
TCGA-C8-A132-01A	1083.89058595255	1503.5774313858	2587.46801733835	0.553031847278583	BRCA
TCGA-AN-A049-01A	778.198379647913	797.578019696565	1575.77639934448	0.670218701022713	BRCA
TCGA-A2-A0SY-01A	1197.89498236246	1259.40879292976	2457.30377529222	0.568848794022055	BRCA
TCGA-B6-A0RU-01A	244.187046757784	-141.278963050627	102.908083707157	0.813824466410181	BRCA
TCGA-AR-A0TX-01A	939.478496528002	1779.48204128384	2718.96053781184	0.53684852888832	BRCA
TCGA-BH-A0HQ-01A	609.859204419855	51.18104891079	661.040253330645	0.76353915114109	BRCA
TCGA-E2-A15C-01A	649.857878977218	273.413787421695	923.271666398913	0.738122705377898	BRCA
TCGA-AQ-A54N-01A	-1403.65819227481	44.0215372720562	-1359.63665500275	0.918941437717607	BRCA
TCGA-A8-A07I-01A	1022.53710913381	814.211976821854	1836.74908595566	0.641303316847053	BRCA
TCGA-B6-A1KI-01A	642.487066453265	-373.202130500934	269.284935952331	0.799391190088041	BRCA
TCGA-B6-A0RH-01A	651.765241338135	303.028385344149	954.793626682284	0.73499309399635	BRCA
TCGA-BH-A5IZ-01A	-364.777913771545	272.901486292165	-91.8764274793801	0.830104752517069	BRCA
TCGA-AN-A0XU-01A	-588.312730960593	685.344391876243	97.0316609156495	0.814325424333338	BRCA
TCGA-LD-A74U-01A	1142.84175914397	1058.6480711266	2201.48983027058	0.599323662915059	BRCA
TCGA-B6-A401-01A	464.211480084568	994.886276164014	1459.09775624858	0.68283087205239	BRCA
TCGA-PL-A8LV-01A	-26.2375330313592	1029.076223962	1002.83869093064	0.730192762824765	BRCA
TCGA-BH-A0BR-01A	1386.57754737782	1116.32932352013	2502.90687089795	0.563330658150956	BRCA
TCGA-A8-A07G-01A	1191.68086248896	610.698625202705	1802.37948769166	0.645166149049289	BRCA
TCGA-A2-A0EN-01A	1529.15723830074	2140.1173737976	3669.27461209834	0.414326047530995	BRCA
TCGA-OK-A5Q2-01A	712.396164177983	1414.80550765759	2127.20167183557	0.608017095602674	BRCA
TCGA-A8-A084-01A	155.812203421626	-118.75125001217	37.0609534094562	0.819403145379046	BRCA
TCGA-BH-A0DS-01A	832.971391387909	1094.70924785154	1927.68063923945	0.631004973395673	BRCA
TCGA-A8-A09I-01A	553.394270212329	1093.75220598397	1647.1464761963	0.66240693571669	BRCA
TCGA-GM-A3XL-01A	-577.734640261244	1472.15059113196	894.415950870718	0.740973749770634	BRCA
TCGA-W8-A86G-01A	222.341054445988	-436.3952420493	-214.054187603312	0.839971010761869	BRCA
TCGA-AO-A12F-01A	496.473314533119	-116.451220718248	380.022093814872	0.789519874718703	BRCA
TCGA-BH-A0HK-01A	745.746809971355	540.161269076275	1285.90807904763	0.701181117548299	BRCA
TCGA-A8-A06Q-01A	-997.507064393753	-469.257576485365	-1466.76464087912	0.925029469673047	BRCA
TCGA-BH-A42U-01A	729.062892152055	1401.29235050395	2130.35524265601	0.607649517037447	BRCA
TCGA-AQ-A04L-01B	477.361247245785	140.458363549221	617.819610795005	0.767620655285892	BRCA
TCGA-AR-A1AO-01A	1633.19006523634	2676.31983607325	4309.50990130959	0.327090492953289	BRCA
TCGA-Z7-A8R5-01A	633.954254799382	1598.32542481737	2232.27967961675	0.595699589398954	BRCA
TCGA-B6-A0I1-01A	-1126.5578374961	-482.106604579915	-1608.66444207602	0.932741172626866	BRCA
TCGA-EW-A1PA-01A	303.898938532938	349.700723743197	653.599662276135	0.764243991474705	BRCA
TCGA-BH-A0W4-01A	528.545868096085	-258.570505444663	269.975362651422	0.799330295823589	BRCA
TCGA-A2-A3XZ-01A	108.863818058211	1875.28645687115	1984.15027492936	0.624552871098145	BRCA
TCGA-A7-A26H-01A	1009.74395155602	841.311325251638	1851.05527680766	0.639690613449348	BRCA
TCGA-E2-A1B0-01A	649.403448778651	807.688526232111	1457.09197501076	0.683045942740631	BRCA
TCGA-BH-A1EU-01A	1490.39944883373	1875.00896661562	3365.40841544935	0.45449590384002	BRCA
TCGA-AC-A23H-01A	216.72912476549	-167.750412041202	48.9787127242882	0.818399111489989	BRCA
TCGA-EW-A1P4-01A	169.019581657858	1568.27637792776	1737.29595958561	0.652435879698812	BRCA
TCGA-E2-A10E-01A	94.9471435660125	301.800480769169	396.747624335182	0.788010732044953	BRCA
TCGA-EW-A1P0-01A	194.752995445243	352.058515529866	546.811510975108	0.774259089826818	BRCA
TCGA-EW-A6S9-01A	628.067615008427	135.765232145911	763.832847154338	0.753708863653336	BRCA
TCGA-A2-A25B-01A	670.15789272752	641.44798446828	1311.6058771958	0.698486663874422	BRCA
TCGA-LL-A6FR-01A	405.955922811552	262.126777223663	668.082700035216	0.76287118762938	BRCA
TCGA-AR-A5QM-01A	939.616638145627	1099.81703280563	2039.43367095125	0.618194733593368	BRCA
TCGA-EW-A1P5-01A	187.463068220975	991.988090680835	1179.45115890181	0.712236586928337	BRCA
TCGA-E2-A14O-01A	-115.732994529662	164.000242104481	48.2672475748193	0.818459120527192	BRCA
TCGA-AN-A0AR-01A	-749.144356925906	-362.975467978625	-1112.11982490453	0.904008769379512	BRCA
TCGA-E9-A22D-01A	634.312625547325	2545.91414818628	3180.2267737336	0.478537816513396	BRCA
TCGA-A2-A0CS-01A	649.915902095465	513.230570419159	1163.14647251462	0.713914524484746	BRCA
TCGA-E2-A1IF-01A	863.80636878926	548.71567196027	1412.52204074953	0.687809661807585	BRCA
TCGA-E2-A1IE-01A	-340.726722315211	-725.774413523007	-1066.50113583822	0.90112576380615	BRCA
TCGA-BH-A0BW-01A	302.551659561245	1840.8849255616	2143.43658512284	0.606123373184	BRCA
TCGA-E2-A1AZ-01A	964.694346852158	1504.35355477521	2469.04790162736	0.567430140236562	BRCA
TCGA-D8-A27N-01A	1192.2351631258	1154.22565168918	2346.46081481498	0.582154422585878	BRCA
TCGA-A2-A0CT-01A	-150.154832234061	-43.8905734980304	-194.045405732091	0.838373651105438	BRCA
TCGA-A8-A09R-01A	775.452215502005	1029.1560438354	1804.60825933741	0.644916152109924	BRCA
TCGA-B6-A0RE-01A	-225.002054593499	133.02639126823	-91.9756633252694	0.830112874913706	BRCA
TCGA-E9-A249-01A	-169.397855635838	134.485820779862	-34.9120348559765	0.825413234121522	BRCA
TCGA-E2-A1B5-01A	863.772541070113	2629.14405178942	3492.91659285954	0.437745373442519	BRCA
TCGA-A2-A25A-01A	1367.85125917211	1128.34572845421	2496.19698762632	0.564144167518777	BRCA
TCGA-AO-A03O-01A	-147.677323861863	907.28782415748	759.610500295617	0.754116051099893	BRCA
TCGA-E9-A22A-01A	1654.37092467804	1579.90243177801	3234.27335645605	0.4715567640088	BRCA
TCGA-BH-A0GZ-01A	674.631001397534	158.668100919889	833.299102317424	0.746968346751724	BRCA
TCGA-BH-A1FD-01A	580.573768481266	301.459102489227	882.032870970493	0.742193167298704	BRCA
TCGA-A1-A0SH-01A	1482.59871484355	403.752526478842	1886.35124132239	0.635699731318944	BRCA
TCGA-E2-A10A-01A	223.35437227167	282.81949855883	506.1738708305	0.778020439359528	BRCA
TCGA-B6-A0IO-01A	-509.741079451662	252.606963286107	-257.134116165555	0.843385594890116	BRCA
TCGA-BH-A1FR-01A	31.9386478936612	680.255101463147	712.193749356809	0.758668816800132	BRCA
TCGA-D8-A143-01A	-359.171433967998	574.943654372586	215.772220404588	0.804085876879338	BRCA
TCGA-AO-A03R-01A	109.158653293354	1242.01637104185	1351.1750243352	0.694318357500622	BRCA
TCGA-BH-A0E0-01A	-667.782956913061	349.202867526162	-318.580089386899	0.848197510488842	BRCA
TCGA-A8-A0AD-01A	994.841603958646	817.433459527419	1812.27506348606	0.644055654785157	BRCA
TCGA-GM-A2DI-01A	1375.89471256589	2649.47538650185	4025.37009906774	0.366208777981438	BRCA
TCGA-E9-A6HE-01A	727.226926237552	901.401754412312	1628.62868064986	0.664440808067338	BRCA
TCGA-BH-A0B3-01A	624.748055662059	1348.14387663428	1972.89193229634	0.625842664784547	BRCA
TCGA-AR-A0TU-01A	-660.62078145539	1204.00280649094	543.382025035551	0.774577583378485	BRCA
TCGA-LQ-A4E4-01A	-128.961883457403	-504.099914764868	-633.061798222271	0.87173648553159	BRCA
TCGA-PL-A8LY-01A	-572.238603930047	279.096781717507	-293.14182221254	0.846213753915773	BRCA
TCGA-BH-A1FU-01A	1198.95208530153	1024.77381260592	2223.72589790746	0.596707623410542	BRCA
TCGA-A8-A09D-01A	1503.25724505559	1021.16243186428	2524.41967691986	0.560718754676215	BRCA
TCGA-B6-A3ZX-01A	213.970614336567	2486.46444516709	2700.43505950366	0.53914077783997	BRCA
TCGA-A7-A5ZV-01A	-355.130418566133	586.984684793802	231.854266227669	0.802680195593271	BRCA
TCGA-BH-A0AY-01A	1374.20245446265	1151.5793501531	2525.78180461575	0.560553188120718	BRCA
TCGA-A7-A4SD-01A	494.373602478465	1394.37748749365	1888.75108997212	0.635427761878744	BRCA
TCGA-AO-A03L-01A	763.484049627571	721.144818344432	1484.628867972	0.680088122939534	BRCA
TCGA-A2-A0EX-01A	987.900734798534	548.804776972074	1536.70551177061	0.674464077483719	BRCA
TCGA-GM-A2DM-01A	-316.698707638573	661.61228647424	344.913578835667	0.792672222102082	BRCA
TCGA-BH-A0DO-01B	185.273586545395	-100.542030780778	84.7315557646173	0.815372031532946	BRCA
TCGA-HN-A2OB-01A	1242.5982477896	284.149939529977	1526.74818731957	0.675542481705811	BRCA
TCGA-A2-A0CM-01A	693.501261053455	1722.33951790191	2415.84077895537	0.573843845976244	BRCA
TCGA-A2-A4S0-01A	-492.366052181102	-277.128194591066	-769.494246772168	0.881373605060209	BRCA
TCGA-BH-A0H9-01A	-25.3402274042406	-53.2102001557745	-78.550427560015	0.829012427864694	BRCA
TCGA-B6-A0IP-01A	59.0663782045773	373.726118590813	432.792496795391	0.784742271320178	BRCA
TCGA-C8-A12X-01A	97.0671006567593	362.985441632823	460.052542289582	0.782255802617225	BRCA
TCGA-AN-A0AL-01A	858.162199018538	1249.10652937413	2107.26872839267	0.610337451446563	BRCA
TCGA-LD-A9QF-01A	1433.22268418868	2686.21175182495	4119.43443601363	0.353325897961378	BRCA
TCGA-E2-A152-01A	1003.72057211045	483.06634966373	1486.78692177418	0.679855849786216	BRCA
TCGA-BH-A1FE-06A	1160.87546528414	513.279380691416	1674.15484597556	0.659431744093878	BRCA
TCGA-BH-A18N-01A	48.8622101644983	-56.9675555165212	-8.10534535202287	0.823185478298454	BRCA
TCGA-C8-A1HN-01A	44.4534547472053	226.93297310474	271.386427851946	0.799205817138263	BRCA
TCGA-AN-A0FK-01A	68.3700149224365	12.4620024457866	80.8320173682231	0.815703285726962	BRCA
TCGA-B6-A0IE-01A	100.860836581637	-37.2693614772201	63.5914751044172	0.817164614158325	BRCA
TCGA-B6-A400-01A	425.447853987358	988.592876767164	1414.04073075452	0.687647824666805	BRCA
TCGA-GM-A2DB-01A	-414.729105082553	1054.69532191265	639.966216830096	0.765533109006754	BRCA
TCGA-AC-A2FK-01A	409.355826635194	624.585144940599	1033.94097157579	0.727065857584746	BRCA
TCGA-BH-A0HU-01A	-296.609370082822	13.1157886801377	-283.493581402685	0.845458265882966	BRCA
TCGA-D8-A140-01A	334.048830360197	707.769558666752	1041.81838902695	0.726271484166276	BRCA
TCGA-A7-A0CD-01A	82.9271921899139	-269.145698547776	-186.218506357862	0.83774683823633	BRCA
TCGA-D8-A1JF-01A	801.477971512426	540.176723114248	1341.65469462667	0.695323396476877	BRCA
TCGA-A2-A4S1-01A	1464.265338161	1825.44648974987	3289.71182791088	0.46436509337259	BRCA
TCGA-5T-A9QA-01A	-1432.2366719347	-337.897916230529	-1770.13458816523	0.941024043345325	BRCA
TCGA-AR-A2LK-01A	538.119997914557	411.739457492068	949.859455406625	0.735484016431603	BRCA
TCGA-AR-A1AH-01A	-426.206336227333	-369.122299250615	-795.328635477948	0.883158768768636	BRCA
TCGA-AR-A254-01A	1233.56900988257	1543.06972723575	2776.63873711832	0.529686375980926	BRCA
TCGA-E2-A1IO-01A	1298.34797517195	938.058735584309	2236.40671075626	0.595212896885937	BRCA
TCGA-S3-A6ZF-01A	311.543859371678	805.660478057587	1117.20433742927	0.718620465958756	BRCA
TCGA-B6-A0IB-01A	-648.545584559083	-715.522617602462	-1364.06820216155	0.919197796465528	BRCA
TCGA-A8-A07J-01A	1704.73008813721	1534.65439837995	3239.38448651715	0.47089503005467	BRCA
TCGA-AN-A0FV-01A	491.237281940051	-129.429794413937	361.807487526114	0.79115796293674	BRCA
TCGA-AN-A0XP-01A	491.121797220368	56.2475170902242	547.369314310592	0.774207268533228	BRCA
TCGA-A8-A08Z-01A	1531.47465059138	1196.21450259943	2727.6891531908	0.535767117264378	BRCA
TCGA-E9-A226-01A	783.405253275099	-64.6348747187005	718.770378556399	0.758039545638319	BRCA
TCGA-AR-A1AW-01A	1190.66676409118	3066.83594833004	4257.50271242122	0.334295017619022	BRCA
TCGA-GI-A2C9-01A	338.305632988242	558.741968965144	897.047601953386	0.740714283696008	BRCA
TCGA-EW-A6SA-01A	-854.69531070258	-980.011320199985	-1834.70663090256	0.944188652626945	BRCA
TCGA-E9-A1NG-01A	1872.8323968788	1291.54768899131	3164.38008587011	0.480579000300037	BRCA
TCGA-A8-A07L-01A	229.123020949867	-324.528508694432	-95.4054877445648	0.830393495800027	BRCA
TCGA-E2-A15L-01A	527.145116846759	-87.7163034463339	439.428813400425	0.784138109011031	BRCA
TCGA-D8-A1JI-01A	-349.022089452075	12.5317834017212	-336.490306050354	0.849587112943127	BRCA
TCGA-GM-A2DO-01A	209.686389703804	3049.66348010311	3259.34986980692	0.46830759124572	BRCA
TCGA-EW-A1P6-01A	605.47121986643	-26.470310493284	579.000909373146	0.771260133911546	BRCA
TCGA-AR-A1AI-01A	-251.606397731537	1795.90195061127	1544.29555287973	0.673641088340985	BRCA
TCGA-AR-A0U3-01A	-475.756958639976	108.293078460494	-367.463880179482	0.851976399892638	BRCA
TCGA-A2-A0ES-01A	1041.67659326433	717.194880535528	1758.87147379986	0.650032493299446	BRCA
TCGA-A8-A06P-01A	1287.41045680983	514.220449521453	1801.63090633128	0.645250100460458	BRCA
TCGA-S3-AA12-01A	-388.464727398406	-272.489103921197	-660.953831319604	0.873735242438596	BRCA
TCGA-E9-A3Q9-01A	438.372941588475	1088.31085310392	1526.6837946924	0.675549450901243	BRCA
TCGA-BH-A0HX-01A	657.066061031643	371.137668846766	1028.20372987841	0.727643799923573	BRCA
TCGA-AC-A3W7-01A	560.461984312395	192.389691799687	752.851676112082	0.754767243940534	BRCA
TCGA-AO-A124-01A	-727.597938175839	185.386454235803	-542.211483940036	0.865124969308781	BRCA
TCGA-AC-A5XU-01A	535.494716929835	22.3098808161947	557.80459774603	0.773236848738351	BRCA
TCGA-LL-A6FQ-01A	33.8957274564393	621.411057749641	655.306785206081	0.764082357849829	BRCA
TCGA-AQ-A1H2-01A	-137.272355687068	301.309919394713	164.037563707645	0.808577409156951	BRCA
TCGA-BH-A0DQ-01A	1360.29328953885	552.367992406862	1912.66128194571	0.63271377271011	BRCA
TCGA-E2-A106-01A	-522.7295795847	-563.204381267975	-1085.93396085267	0.902358825337254	BRCA
TCGA-A2-A25F-01A	2030.64547387277	3305.91595516188	5336.56142903465	0.181453032818631	BRCA
TCGA-AN-A0AT-01A	-458.05133896153	511.249138605071	53.1977996435402	0.818043066192364	BRCA
TCGA-D8-A27T-01A	1255.08655753233	1203.9544448047	2459.04100233704	0.568639048857064	BRCA
TCGA-A2-A04X-01A	353.492188418966	1712.71849292132	2066.21068134028	0.61510045219247	BRCA
TCGA-A2-A3XT-01A	304.458343297619	1701.10725733684	2005.56560063445	0.622094754022794	BRCA
TCGA-AR-A0TY-01A	-339.862625161514	-194.070986259226	-533.93361142074	0.86451489183485	BRCA
TCGA-A2-A0YG-01A	-167.198671313248	66.9850926594204	-100.213578653827	0.830786529135993	BRCA
TCGA-B6-A0WZ-01A	3.82150663320391	-266.62563728456	-262.804130651356	0.84383250072724	BRCA
TCGA-A7-A5ZX-01A	748.962694937372	-3.32827266078453	745.634422276588	0.755461784906887	BRCA
TCGA-AC-A23G-01A	1723.59948884021	1096.34416642308	2819.94365526329	0.524284032896444	BRCA
TCGA-GM-A2DA-01A	1031.95525406506	1591.81892997153	2623.7741840366	0.548583834501923	BRCA
TCGA-B6-A0X1-01A	-592.499283241777	1095.83678310528	503.337499863499	0.778281936922681	BRCA
TCGA-AO-A12E-01A	599.311638305118	680.365441402431	1279.67707970755	0.701832945994221	BRCA
TCGA-AR-A250-01A	1281.50897070363	956.962996406209	2238.47196710984	0.59496926332412	BRCA
TCGA-A8-A06O-01A	478.576276360381	478.683139086461	957.259415446842	0.734747617309524	BRCA
TCGA-AO-A12G-01A	737.671577475087	422.931866183996	1160.60344365908	0.714175862656791	BRCA
TCGA-A7-A3IY-01A	995.026137682113	1376.40539325142	2371.43153093354	0.579170252258776	BRCA
TCGA-BH-A1EY-01A	1320.87092689644	1530.34286951794	2851.21379641437	0.520369859086051	BRCA
TCGA-A8-A079-01A	-233.452413993326	266.474347394325	33.0219334009991	0.819742851368089	BRCA
TCGA-AO-A03P-01A	100.746762992243	-10.6212393320873	90.1255236601557	0.814913389669347	BRCA
TCGA-E2-A572-01A	-596.630959037306	161.084704531688	-435.546254505617	0.857166272758117	BRCA
TCGA-A2-A0YH-01A	1128.21240212772	1691.42199994085	2819.63440206857	0.524322687985364	BRCA
TCGA-E2-A15G-01A	-140.721621292795	-43.7990668233584	-184.520688116154	0.837610723429439	BRCA
TCGA-C8-A12M-01A	-314.352925596846	-0.537175089351096	-314.890100686197	0.847910486170989	BRCA
TCGA-AR-A0TV-01A	-179.099053916443	1265.67491245553	1086.57585853909	0.721739656467683	BRCA
TCGA-A7-A13G-01B	604.420432126504	125.0844768026	729.504908929104	0.757010916978546	BRCA
TCGA-A8-A07E-01A	1365.07600467307	887.84610900787	2252.92211368094	0.593263084171019	BRCA
TCGA-E9-A1N9-01A	372.651152813076	262.151751591626	634.802904404703	0.766020528540248	BRCA
TCGA-BH-A0H3-01A	1099.94642666011	748.877573893686	1848.8240005538	0.639942325855681	BRCA
TCGA-AR-A1AY-01A	-98.1367303639738	12.9355896606008	-85.2011407033729	0.829557979817388	BRCA
TCGA-A2-A0D4-01A	-360.999639666541	-494.345525363064	-855.345165029604	0.887256861029752	BRCA
TCGA-E9-A5UO-01A	-1159.1005910453	-755.54270051716	-1914.64329156246	0.947988732427728	BRCA
TCGA-GM-A2DL-01A	1185.54062344924	803.137451091306	1988.67807454055	0.624033669978045	BRCA
TCGA-EW-A1PD-01A	844.161606169476	66.661523989242	910.823130158718	0.739354290945704	BRCA
TCGA-A1-A0SI-01A	1315.33779871199	1126.29027452115	2441.62807323314	0.570739734985968	BRCA
TCGA-A2-A0CV-01A	930.98109165063	1017.85983678127	1948.8409284319	0.628592298535771	BRCA
TCGA-E2-A15E-06A	-490.331495907097	607.792158845207	117.460662938111	0.812581270871682	BRCA
TCGA-AO-A12B-01A	-457.665197351276	-29.0878633758573	-486.753060727133	0.86101335211204	BRCA
TCGA-B6-A408-01A	711.765281870247	1364.56692112433	2076.33220299458	0.613928358114817	BRCA
TCGA-OL-A5D7-01A	-408.693570974898	1770.40357270553	1361.71000173063	0.693204624189776	BRCA
TCGA-A2-A0EW-01A	1329.96968286063	983.700594696956	2313.67027755759	0.586061229452747	BRCA
TCGA-A2-A0T4-01A	1216.90326269484	1230.52631338079	2447.42957607563	0.570040258424226	BRCA
TCGA-C8-A131-01A	579.220677084021	766.259166682189	1345.47984376621	0.694919747495193	BRCA
TCGA-BH-A1EN-01A	358.488523027173	-95.6121722243969	262.876350802776	0.79995602268802	BRCA
TCGA-D8-A3Z5-01A	-48.1307824774393	-22.7007560308424	-70.8315385082817	0.82837826381248	BRCA
TCGA-E9-A247-01A	-273.980790449113	-410.463780173059	-684.444570622171	0.87540724001742	BRCA
TCGA-C8-A12Q-01A	745.072023166099	777.304981179403	1522.3770043455	0.676015436531396	BRCA
TCGA-E2-A1BD-01A	358.67731149309	43.8948608335257	402.572172326615	0.787484068238828	BRCA
TCGA-E9-A1RI-01A	1267.95776704258	455.100702066994	1723.05846910957	0.654018270585546	BRCA
TCGA-E2-A105-01A	-469.751642613769	-351.335787809832	-821.087430423601	0.884926064219732	BRCA
TCGA-D8-A1JK-01A	925.85122215356	1680.87063534226	2606.72185749582	0.550674930940046	BRCA
TCGA-BH-A0BJ-01A	919.990551055065	731.788907947311	1651.77945900238	0.661897313470423	BRCA
TCGA-S3-AA14-01A	744.444021547712	-69.7872369601654	674.656784587547	0.762246911708721	BRCA
TCGA-C8-A26V-01A	126.550999170882	428.617278349276	555.168277520158	0.77348218233355	BRCA
TCGA-BH-A1FB-01A	1336.84529276575	1762.28424436154	3099.12953712729	0.488956289847719	BRCA
TCGA-D8-A1JP-01A	1211.90438651817	873.919646039659	2085.82403255783	0.61282795236775	BRCA
TCGA-E2-A14X-01A	108.495257694754	1282.52364572307	1391.01890341783	0.690097442405177	BRCA
TCGA-BH-A0E2-01A	732.835680159054	373.519222477364	1106.35490263642	0.719727032141605	BRCA
TCGA-PL-A8LZ-01A	1165.14196356147	2060.61374284322	3225.75570640469	0.472658947474809	BRCA
TCGA-LL-A740-01A	1035.91766868607	686.575376845482	1722.49304553155	0.654081054270577	BRCA
TCGA-D8-A1X7-01A	434.735153612189	96.4804929203943	531.215646532583	0.775705881043042	BRCA
TCGA-AO-A0JD-01A	-688.924713740544	488.474593366576	-200.450120373967	0.838885745865923	BRCA
TCGA-D8-A1X5-01A	783.565386220734	781.375153620919	1564.94053984165	0.671398322258335	BRCA
TCGA-E9-A22E-01A	1885.35478477386	1205.62567034864	3090.9804551225	0.489999386849537	BRCA
TCGA-AC-A23E-01A	1596.35510406541	735.978631060904	2332.33373512631	0.583839243067269	BRCA
TCGA-AR-A0U2-01A	-289.417760564029	431.147864285981	141.730103721952	0.810499739391847	BRCA
TCGA-A2-A1FV-01A	135.897625111572	-597.20719429034	-461.309569178767	0.859107893331022	BRCA
TCGA-A8-A09B-01A	422.109218019556	79.3412523612189	501.450470380775	0.778455835770508	BRCA
TCGA-AN-A0XO-01A	272.770752881005	-681.86510542669	-409.094352545685	0.855160003156435	BRCA
TCGA-A7-A425-01A	775.340066994956	969.919061450466	1745.25912844542	0.65154958979095	BRCA
TCGA-A2-A0CZ-01A	1453.71733410517	1184.62417903145	2638.34151313662	0.546794746086863	BRCA
TCGA-GM-A3NY-01A	168.519329898023	321.789968095024	490.309297993047	0.779481330662126	BRCA
TCGA-AR-A0U0-01A	165.797342084586	1807.76536346549	1973.56270555008	0.625765866588455	BRCA
TCGA-AR-A24P-01A	916.146218524427	355.355805101869	1271.5020236263	0.702687252776985	BRCA
TCGA-AN-A0G0-01A	-74.1984863919222	103.313816044884	29.1153296529613	0.820071146219531	BRCA
TCGA-AN-A0AM-01A	346.922099004151	921.017106514561	1267.93920551871	0.703059256600171	BRCA
TCGA-BH-A0E6-01A	0.0563259833744354	874.351134376443	874.407460359817	0.742942856040547	BRCA
TCGA-E9-A248-01A	426.485769912323	2058.70137352082	2485.18714343314	0.565477820064171	BRCA
TCGA-B6-A1KN-01A	314.139692061059	240.304762716727	554.444454777786	0.773549520362973	BRCA
TCGA-LL-A9Q3-01A	340.341159852702	925.30850492664	1265.64966477934	0.703298212481114	BRCA
TCGA-A8-A08B-01A	-501.218828039852	667.535404544983	166.316576505131	0.808380528316702	BRCA
TCGA-A1-A0SG-01A	652.852085652333	592.306960737204	1245.15904638954	0.705433247188719	BRCA
TCGA-BH-A0H0-01A	-442.759992859921	-181.841392506689	-624.60138536661	0.871127318171785	BRCA
TCGA-D8-A1XR-01A	145.792023887157	-88.3790970157994	57.4129268713577	0.817687041732112	BRCA
TCGA-C8-A12P-01A	832.171754782771	639.105180440453	1471.27693522322	0.681523684532584	BRCA
TCGA-LL-A50Y-01A	60.5929083410072	976.836088508771	1037.42899684978	0.726714238494927	BRCA
TCGA-AO-A03N-01B	418.833353418008	70.3989288603644	489.232282278372	0.779580354659789	BRCA
TCGA-E2-A1IU-01A	-147.283030779089	345.820796493772	198.537765714683	0.805587312331543	BRCA
TCGA-EW-A1IX-01A	1153.27710651125	534.388093839373	1687.66520035063	0.657939576668483	BRCA
TCGA-A2-A0EV-01A	954.089746621745	1083.66961706833	2037.75936369007	0.61838789540367	BRCA
TCGA-AC-A3W5-01A	1453.19958497584	1787.68543220895	3240.88501718478	0.470700707192206	BRCA
TCGA-AR-A2LN-01A	1402.37944118521	907.819785951149	2310.19922713636	0.586473992334475	BRCA
TCGA-E9-A1QZ-01A	836.645139957587	1831.18854513506	2667.83368509264	0.543165015097808	BRCA
TCGA-BH-A8FY-01A	-670.979723461361	201.348715042821	-469.63100841854	0.85973240453339	BRCA
TCGA-AC-A6IX-06A	122.981881823634	1915.38921799749	2038.37109982112	0.618317324838931	BRCA
TCGA-AR-A1AL-01A	985.416783532809	640.803751331095	1626.2205348639	0.664704942488308	BRCA
TCGA-BH-A42T-01A	405.630133430845	812.258796448684	1217.88892987953	0.708264774831771	BRCA
TCGA-BH-A0B9-01A	-655.888249483641	1703.98905107736	1048.10080159372	0.725637257909393	BRCA
TCGA-AO-A0J8-01A	509.361362077603	895.704759335909	1405.06612141351	0.688603695751643	BRCA
TCGA-BH-A2L8-01A	960.688486858228	2066.76372323566	3027.45221009389	0.498106961606768	BRCA
TCGA-E9-A1N5-01A	1137.83625524052	1083.14470257455	2220.98095781508	0.597030905940183	BRCA
TCGA-A8-A075-01A	593.783014375025	1007.7842151779	1601.56722955292	0.667404225634356	BRCA
TCGA-AN-A0FZ-01A	162.154314805308	-344.653726381068	-182.49941157576	0.837448608998808	BRCA
TCGA-D8-A1XJ-01A	377.648833198052	23.4947065575268	401.143539755579	0.787613300496381	BRCA
TCGA-E2-A15F-01A	-97.2758085624411	161.364564463545	64.0887559011037	0.817122537314353	BRCA
TCGA-A2-A0EP-01A	1900.51714838253	3061.99816099069	4962.51530937323	0.235146646797799	BRCA
TCGA-BH-A18K-01A	710.799695201431	212.830310112662	923.630005314093	0.73808721690216	BRCA
TCGA-AR-A5QN-01A	631.311308768377	682.088445903375	1313.39975467175	0.698298201504256	BRCA
TCGA-E9-A244-01A	26.1695311950942	19.0931059844295	45.2626371795237	0.81871244808184	BRCA
TCGA-A8-A0A2-01A	683.611913371891	664.194252697818	1347.80616606971	0.694674155117384	BRCA
TCGA-B6-A40C-01A	786.853799084055	654.937095435202	1441.79089451926	0.68468465711154	BRCA
TCGA-AR-A2LQ-01A	1697.81461083006	783.103090700563	2480.91770153063	0.565994592018385	BRCA
TCGA-EW-A1J6-01A	-96.8453899663124	1220.10187184781	1123.2564818815	0.718002397597422	BRCA
TCGA-EW-A1IZ-01A	269.107503995414	2421.56077984118	2690.6682838366	0.540347665321138	BRCA
TCGA-AC-A2FG-01A	369.817652890945	189.944713145095	559.76236603604	0.773054585650555	BRCA
TCGA-A8-A09Z-01A	-86.8547988799358	1209.80852499033	1122.9537261104	0.718033329654493	BRCA
TCGA-EW-A1P1-01A	1648.11410947086	1513.01954963614	3161.13365910701	0.4809968462177	BRCA
TCGA-A8-A0A9-01A	518.123243899471	452.506583172859	970.62982707233	0.733414877397948	BRCA
TCGA-BH-A0DT-01A	742.324483890133	821.740285593512	1564.06476948365	0.671493586860028	BRCA
TCGA-A2-A0T2-01A	151.655371639294	529.50744440904	681.162816048334	0.761628399277894	BRCA
TCGA-A7-A4SA-01A	792.684883240486	1642.28982967937	2434.97471291985	0.571541408878572	BRCA
TCGA-D8-A27F-01A	468.768684429705	190.57961644106	659.348300870765	0.763699508277435	BRCA
TCGA-D8-A146-01A	1118.36980498421	648.764830056011	1767.13463504022	0.649110297345893	BRCA
TCGA-D8-A27E-01A	-2.66490372869665	306.476923251585	303.812019522888	0.796335921460713	BRCA
TCGA-C8-A138-01A	1119.77145743158	1722.32409672879	2842.09555416037	0.521512351821104	BRCA
TCGA-E2-A14V-01A	-205.179644009277	-276.738108910084	-481.917752919361	0.860652160247825	BRCA
TCGA-AC-A5EH-01A	1003.77344084443	873.728017505473	1877.50145834991	0.636701975191402	BRCA
TCGA-A2-A0YL-01A	888.237641185055	729.360077792789	1617.59771897784	0.665650043743196	BRCA
TCGA-E2-A1LK-01A	-1023.97504124018	145.357242942591	-878.617798297584	0.888827468931965	BRCA
TCGA-D8-A13Z-01A	642.903308946413	1176.61778865941	1819.52109760583	0.643241633524188	BRCA
TCGA-D8-A27V-01A	693.301068577589	83.6807829040099	776.981851481598	0.752438968484403	BRCA
TCGA-EW-A3U0-01A	1008.98416882499	2683.14639689849	3692.13056572348	0.411270250389872	BRCA
TCGA-A2-A4S2-01A	623.393486833842	1366.21865532459	1989.61214215843	0.623926526480514	BRCA
TCGA-D8-A1XV-01A	-601.695750366827	-438.820130790515	-1040.51588115734	0.899465478316527	BRCA
TCGA-BH-A1F0-01A	1397.14278042533	2483.16056070589	3880.30334113122	0.385939129673045	BRCA
TCGA-AN-A0FT-01A	788.974019213302	643.788783648003	1432.7628028613	0.685649927565426	BRCA
TCGA-E2-A15K-01A	368.897551282766	1257.50083483666	1626.39838611943	0.664685437938708	BRCA
TCGA-BH-A0DL-01A	122.019859307858	1899.1306182474	2021.15047755526	0.620302007725072	BRCA
TCGA-A2-A0EY-01A	359.794644972463	880.413416037526	1240.20806100999	0.705948162105587	BRCA
TCGA-B6-A0IG-01A	-90.0211520397778	8.10173224803573	-81.9194197917421	0.829288882012447	BRCA
TCGA-BH-A0HI-01A	718.399088042264	476.636755003299	1195.03584304556	0.710628932173953	BRCA
TCGA-E2-A576-01A	-29.5036234854769	252.462794916583	222.959171431106	0.803458241317526	BRCA
TCGA-BH-A201-01A	884.748644944837	8.52540434124253	893.274049286079	0.741086300482891	BRCA
TCGA-D8-A1JB-01A	754.528926443021	1903.38068855714	2657.90961500016	0.544387553708237	BRCA
TCGA-A1-A0SN-01A	868.437041031068	1124.81282729453	1993.2498683256	0.623509144377326	BRCA
TCGA-A8-A08A-01A	635.922407862515	780.559755480771	1416.48216334329	0.68738758509103	BRCA
TCGA-A2-A0YI-01A	1129.15748047815	1781.43452774563	2910.59200822379	0.512907209828191	BRCA
TCGA-AR-A1AN-01A	1131.39861542169	628.708576930345	1760.10719235203	0.649894643828706	BRCA
TCGA-AR-A2LM-01A	1136.95631553728	552.29875855516	1689.25507409244	0.657763810856038	BRCA
TCGA-AR-A5QQ-01A	512.911372631443	2201.36379561558	2714.27516824703	0.53742864853008	BRCA
TCGA-AR-A0TR-01A	-1200.1797948928	-88.2706837653567	-1288.45047865815	0.914770201235686	BRCA
TCGA-GM-A3XG-01A	-123.031554974396	-212.449100309595	-335.480655283991	0.849508933122813	BRCA
TCGA-BH-A1FC-01A	-36.5149856484666	1563.65741929789	1527.14243364942	0.675499811223516	BRCA
TCGA-A2-A0D1-01A	-288.103910159115	-356.373460731726	-644.477370890842	0.872556299474795	BRCA
TCGA-EW-A1P7-01A	1172.956212872	2624.81397495673	3797.77018782872	0.39708683208135	BRCA
TCGA-AR-A1AP-01A	613.633631372803	851.22792182746	1464.86155320026	0.682212517267244	BRCA
TCGA-E2-A150-01A	498.359565186971	1044.65346708056	1543.01303226753	0.673780210954459	BRCA
TCGA-EW-A2FW-01A	138.777587972833	-153.720367688945	-14.942779716112	0.823754911949844	BRCA
TCGA-AR-A1AV-01A	288.268358321765	46.2076820305576	334.476040352323	0.793605339011848	BRCA
TCGA-A2-A0T1-01A	1398.3062165319	2136.60288304754	3534.90909957944	0.43219503475523	BRCA
TCGA-AO-A0JF-01A	1605.61418764404	1198.08280539877	2803.69699304281	0.526313319253004	BRCA
TCGA-OL-A6VR-01A	-838.574555801152	-410.444740347966	-1249.01929614912	0.912416670057189	BRCA
TCGA-A8-A090-01A	697.570342090398	822.823238861238	1520.39358095164	0.676229947905941	BRCA
TCGA-BH-A0BG-01A	136.078512037781	1589.92950926786	1726.00802130564	0.65369068422016	BRCA
TCGA-AO-A1KP-01A	-481.363799028953	-670.98999609963	-1152.35379512858	0.906517835008314	BRCA
TCGA-LL-A441-01A	411.795995315015	2259.02640909196	2670.82240440697	0.542796611096519	BRCA
TCGA-C8-A133-01A	-1151.1910824118	-165.955840184074	-1317.14692259587	0.916463744868506	BRCA
TCGA-BH-A8FZ-01A	1102.94544296365	1774.67594807535	2877.62139103901	0.517055802021948	BRCA
TCGA-E2-A1II-01A	89.4598629869009	2464.02170844065	2553.48157142756	0.557181430566802	BRCA
TCGA-EW-A6SC-01A	1003.16466805336	777.209460801418	1780.37412885478	0.647630736053726	BRCA
TCGA-AN-A0XT-01A	120.499754483314	-62.999547365077	57.500207118237	0.817679666427213	BRCA
TCGA-BH-A0RX-01A	1243.29945858937	2218.1464892595	3461.44594784887	0.441894098743286	BRCA
TCGA-A8-A08X-01A	1092.65092849267	1371.70586029374	2464.35678878642	0.567997014516816	BRCA
TCGA-AO-A03V-01A	2.96725714356046	-9.72248473079598	-6.75522758723551	0.823072940046086	BRCA
TCGA-EW-A1PH-01A	-286.929068490864	232.56353743214	-54.3655310587242	0.827021906084219	BRCA
TCGA-A2-A0ST-01A	667.072578132129	3008.47700918733	3675.54958731945	0.413487558357792	BRCA
TCGA-BH-A0BC-01A	1112.79496870602	1529.75761684418	2642.5525855502	0.546277096488447	BRCA
TCGA-E9-A1NH-01A	1215.9477891718	672.074143967454	1888.02193313925	0.63551040392069	BRCA
TCGA-B6-A0X5-01A	-383.232492825369	-286.632650603367	-669.865143428737	0.874370745895351	BRCA
TCGA-AC-A4ZE-01A	-75.7715165712702	-32.7995610281325	-108.571077599403	0.831468720897469	BRCA
TCGA-A8-A07Z-01A	-263.694023339351	630.37365384545	366.679630506099	0.790720351694847	BRCA
TCGA-OL-A66P-01A	1080.83339307965	2642.99482673112	3723.82821981077	0.407024680410929	BRCA
TCGA-E2-A1LE-01A	1223.28889644809	1510.46474459845	2733.75364104654	0.535015253629861	BRCA
TCGA-C8-A8HR-01A	1420.94129629317	1555.0265301238	2975.96782641698	0.504645736741314	BRCA
TCGA-A8-A09T-01A	564.392056947021	340.448179746116	904.840236693137	0.73994532541466	BRCA
TCGA-BH-A0HB-01A	495.13458217948	1254.16570655008	1749.30028872956	0.651099473527281	BRCA
TCGA-A8-A08G-01A	428.281228294053	506.817326474952	935.098554769006	0.736950338890867	BRCA
TCGA-A2-A0EQ-01A	390.570274266863	2298.63274034989	2689.20301461675	0.540528633942955	BRCA
TCGA-A8-A081-01A	-329.567628655669	1198.62500012441	869.057371468744	0.743468291987759	BRCA
TCGA-AO-A1KO-01A	302.597368644499	50.0138745534886	352.611243197988	0.791982857927046	BRCA
TCGA-BH-A0HW-01A	-1132.3899759905	-978.518003351106	-2110.90797934161	0.956764222592569	BRCA
TCGA-OL-A66H-01A	608.781318160055	1396.38539753836	2005.16671569841	0.622140595524876	BRCA
TCGA-A2-A0T0-01A	406.605521548704	551.769370728259	958.374892276964	0.734636536612649	BRCA
TCGA-AN-A04C-01A	-258.840972121929	448.707903607256	189.866931485328	0.806340751331999	BRCA
TCGA-E2-A573-01A	-32.7732528946481	1878.08373636683	1845.31048347218	0.640338549905743	BRCA
TCGA-AN-A0XS-01A	1137.12116205409	1193.09558003307	2330.21674208717	0.584091503271654	BRCA
TCGA-D8-A3Z6-01A	512.789551148178	56.6178508849061	569.407402033084	0.772155726378277	BRCA
TCGA-EW-A3E8-01B	900.941550475594	1708.53228765209	2609.47383812768	0.550337693587779	BRCA
TCGA-C8-A137-01A	110.85695596057	-576.997698352876	-466.140742392306	0.85947062156935	BRCA
TCGA-GM-A4E0-01A	1581.5848178538	1952.10773256834	3533.69255042214	0.432356063529215	BRCA
TCGA-E2-A1B4-01A	-21.5723104020646	-282.062101279845	-303.63441168191	0.847033430483177	BRCA
TCGA-EW-A2FS-01A	149.055324344601	831.797405483465	980.852729828066	0.7323939697987	BRCA
TCGA-S3-A6ZG-01A	152.403205924042	557.708606086477	710.11181201052	0.758867875357092	BRCA
TCGA-GM-A3XN-01A	1210.83432148487	1124.28281241729	2335.11713390216	0.58350748838196	BRCA
TCGA-EW-A1P8-01A	278.197269319412	1390.64559265023	1668.84286196964	0.660017722596187	BRCA
TCGA-E2-A156-01A	-707.654284770426	-358.07214765395	-1065.72643242438	0.901076454882689	BRCA
TCGA-AC-A8OP-01A	475.294335269924	396.61683261575	871.911167885673	0.743188075698581	BRCA
TCGA-AN-A0FS-01A	884.605089352073	-10.2439153883465	874.361173963727	0.742947403825075	BRCA
TCGA-B6-A0IM-01A	379.581202810725	-39.0189198766675	340.562282934057	0.793061454645176	BRCA
TCGA-E9-A3HO-01A	-134.196689245986	822.862727458832	688.666038212845	0.760914223911443	BRCA
TCGA-D8-A27K-01A	631.737556656681	835.654299927696	1467.39185658438	0.681940905617109	BRCA
TCGA-E9-A2JT-01A	1004.89558709469	3129.59879710507	4134.49438419976	0.351256995315715	BRCA
TCGA-GM-A2DK-01A	821.638803265178	940.560557797888	1762.19936106307	0.649661205085274	BRCA
TCGA-AR-A1AK-01A	1082.28292189832	1668.37639096409	2750.65931286241	0.532917084277916	BRCA
TCGA-E2-A15R-01A	-503.414581238069	-849.602561515704	-1353.01714275377	0.918557784089722	BRCA
TCGA-BH-A18Q-01A	-0.839637985210255	799.338337141891	798.498699156681	0.750354885358088	BRCA
TCGA-E2-A153-01A	1510.93372999022	715.811872087546	2226.74560207776	0.596351868917256	BRCA
TCGA-BH-A0BT-01A	400.902068709647	537.943887450753	938.8459561604	0.736578405893208	BRCA
TCGA-E9-A54Y-01A	-1110.6059533939	124.895818968572	-985.710134425328	0.895920877143674	BRCA
TCGA-E2-A14Q-01A	205.422630216014	205.451135955035	410.873766171049	0.786732431661783	BRCA
TCGA-BH-A0HN-01A	-701.443002094007	28.8093178182419	-672.633684275765	0.874567877729298	BRCA
TCGA-E2-A1IK-01A	-128.222566386425	1172.85586893224	1044.63330254582	0.725987387499962	BRCA
TCGA-E2-A10C-01A	168.573252365298	1285.18998103007	1453.76323339537	0.683402737699733	BRCA
TCGA-A8-A095-01A	289.372317496161	244.171538142025	533.543855638186	0.775490156589403	BRCA
TCGA-A7-A0DB-01A	1041.44738020201	734.950140177214	1776.39752037922	0.648075393684292	BRCA
TCGA-BH-A18J-01A	659.034573235707	162.678238532198	821.712811767905	0.74809801460459	BRCA
TCGA-BH-A28O-01A	1082.36971214077	548.910878945132	1631.2805910859	0.664149840574822	BRCA
TCGA-AC-A3TN-01A	103.765707380048	149.531718557235	253.297425937283	0.800798959108527	BRCA
TCGA-A7-A13E-01A	-102.052851100783	-470.225632283921	-572.278483384705	0.867330148677529	BRCA
TCGA-BH-A0W5-01A	972.831770886633	2081.09189239966	3053.92366328629	0.494733856684639	BRCA
TCGA-GM-A2DD-01A	1248.19934550139	2289.88932875039	3538.08867425178	0.431774104643322	BRCA
TCGA-AN-A0XV-01A	792.243880233474	596.834935907482	1389.07881614096	0.690303516062953	BRCA
TCGA-E2-A1IL-01A	604.025555504029	-174.774398220634	429.251157283396	0.78506436594459	BRCA
TCGA-EW-A2FR-01A	1614.92719726944	783.175825114131	2398.10302238357	0.575974234408645	BRCA
TCGA-3C-AAAU-01A	-611.57903936521	-480.250188054065	-1091.82922741927	0.902731443688052	BRCA
TCGA-AR-A24W-01A	715.787766953944	-139.824409218217	575.963357735727	0.771543867117261	BRCA
TCGA-OL-A5RZ-01A	-471.898757704418	-318.019812902931	-789.918570607349	0.882785982209091	BRCA
TCGA-E9-A1RB-01A	33.4571204350582	154.522334959357	187.979455394415	0.806504587628489	BRCA
TCGA-AN-A0AJ-01A	372.418632529245	1402.59042140878	1775.00905393803	0.648230597649541	BRCA
TCGA-AR-A1AT-01A	556.117956399791	1736.21805158301	2292.3360079828	0.588595801824177	BRCA
TCGA-A8-A09Q-01A	916.003918720705	1474.54688868466	2390.55080740536	0.576880106808824	BRCA
TCGA-A8-A083-01A	-763.680422740218	-171.433556989893	-935.113979730111	0.892597055232056	BRCA
TCGA-AN-A0XL-01A	1107.91463544461	131.705828765608	1239.62046421021	0.706009248902512	BRCA
TCGA-E9-A1RC-01A	-69.5910930839728	-493.13610803302	-562.727201116993	0.866631465738028	BRCA
TCGA-D8-A27I-01A	1347.65461207226	1329.99295723035	2677.64756930262	0.541954916675011	BRCA
TCGA-A2-A04Y-01A	424.832701525306	1330.05434624308	1754.88704776839	0.650476826677017	BRCA
TCGA-PE-A5DC-01A	-61.170792805482	131.691845476083	70.5210526706005	0.816577883598807	BRCA
TCGA-OL-A5D8-01A	34.9915845909334	465.690269387018	500.681853977951	0.778526650353051	BRCA
TCGA-A7-A26E-01A	1025.98857118477	300.040402545236	1326.02897373001	0.696970023030213	BRCA
TCGA-AN-A0FL-01A	-563.444920956994	-244.267259801658	-807.712180758652	0.88400997387011	BRCA
TCGA-A8-A0A1-01A	1126.21939351221	1748.29062888124	2874.51002239345	0.517446672198084	BRCA
TCGA-AN-A0FN-01A	2086.26854695425	2153.39131345301	4239.65986040726	0.336762309736154	BRCA
TCGA-D8-A1J9-01A	828.273055872607	527.46202782735	1355.73508369996	0.693836482277919	BRCA
TCGA-BH-A1EO-01A	1747.68591811342	1115.92490537961	2863.61082349302	0.518815047978337	BRCA
TCGA-B6-A0I2-01A	-316.12934150978	2008.62061989763	1692.49127838785	0.657405927077598	BRCA
TCGA-E9-A5UP-01A	-1205.03827367361	217.420594704485	-987.617678969121	0.896045224251204	BRCA
TCGA-A2-A0T5-01A	363.480486344337	121.103701032195	484.584187376532	0.780007490669054	BRCA
TCGA-A7-A0DA-01A	418.572096772366	-25.0747508927347	393.497345879631	0.788304376404561	BRCA
TCGA-B6-A0IC-01A	-1513.4730351104	-470.658123795925	-1984.13115890632	0.951186065781617	BRCA
TCGA-BH-A5J0-01A	1161.54177349249	1862.10462211237	3023.64639560486	0.498591297478406	BRCA
TCGA-A2-A0CY-01A	-1005.1505542261	-470.285997820203	-1475.43655204631	0.925512302558934	BRCA
TCGA-E9-A245-01A	-198.640769510319	-262.079297233915	-460.720066744235	0.85906360345053	BRCA
TCGA-GM-A3NW-01A	-24.4142357228086	302.331738024685	277.917502301876	0.798629224613339	BRCA
TCGA-A1-A0SB-01A	-343.101808429331	-1051.98171347673	-1395.08352190606	0.920981095674399	BRCA
TCGA-OL-A66N-01A	699.633546237006	1094.2019295015	1793.8354757385	0.646123874103389	BRCA
TCGA-A2-A0CQ-01A	-45.1324410295906	754.296766058203	709.164325028612	0.758958443182156	BRCA
TCGA-C8-A1HG-01A	496.499005953006	1459.91447823736	1956.41348419037	0.627727408666589	BRCA
TCGA-AC-A2BK-01A	-1292.34903984588	-672.162093565557	-1964.51113341143	0.950293304865982	BRCA
TCGA-A8-A08J-01A	731.945817176263	490.861286769684	1222.80710394595	0.707754945434095	BRCA
TCGA-A8-A09V-01A	587.761179322885	-344.284167596478	243.477011726407	0.801661502760241	BRCA
TCGA-A2-A0T3-01A	-247.913210779755	-425.751638038339	-673.664848818094	0.874641264096885	BRCA
TCGA-C8-A1HK-01A	-259.957729998766	145.453966799337	-114.503763199429	0.831952224733069	BRCA
TCGA-AN-A04A-01A	966.889599321456	237.474078331659	1204.36367765312	0.709664929806619	BRCA
TCGA-E9-A1RG-01A	307.523010956563	727.075412806547	1034.59842376311	0.726999596050891	BRCA
TCGA-JL-A3YW-01A	1541.88382797538	1728.02369809368	3269.90752606906	0.466937731323558	BRCA
TCGA-E2-A154-01A	304.66419026637	-328.410934670861	-23.7467444044906	0.824486899554835	BRCA
TCGA-A2-A04U-01A	-159.175350140011	-225.420904281485	-384.596254421496	0.853290421548328	BRCA
TCGA-BH-A0EE-01A	-1063.38298922324	744.291400241841	-319.091588981398	0.848237277647188	BRCA
TCGA-BH-A0H5-01A	827.564046856091	3050.81974358222	3878.38379043831	0.386199051953842	BRCA
TCGA-EW-A1IW-01A	664.036283594792	578.968367839632	1243.00465143442	0.705657355481365	BRCA
TCGA-AO-A0J4-01A	227.335413350689	1419.77860119332	1647.11401454401	0.662410505376849	BRCA
TCGA-A7-A3J1-01A	908.833438602724	1737.06380705969	2645.89724566241	0.545865802608359	BRCA
TCGA-E9-A243-01A	1330.60237280147	2771.93605448519	4102.53842728667	0.35564497883741	BRCA
TCGA-C8-A134-01A	-42.4161599316721	1163.51472974417	1121.0985698125	0.718222836939058	BRCA
TCGA-D8-A1Y1-01A	1095.6488476077	684.561367208772	1780.21021481647	0.647649069005583	BRCA
TCGA-AO-A12A-01A	746.966099669018	642.764278847677	1389.7303785167	0.690234314160587	BRCA
TCGA-E2-A108-01A	1943.70844243688	2688.68124656093	4632.38968899781	0.281952006838903	BRCA
TCGA-BH-A0E1-01A	271.586441223145	-165.285196846953	106.301244376192	0.813534927779184	BRCA
TCGA-E2-A14U-01A	-503.357402465747	-139.888322910818	-643.245725376565	0.872467966225136	BRCA
TCGA-BH-A0HL-01A	-1019.94723543649	-1109.36053514632	-2129.30777058281	0.957546321195767	BRCA
TCGA-E9-A229-01A	1460.52332216396	953.316822934007	2413.84014509796	0.574084326473738	BRCA
TCGA-A8-A08T-01A	381.221734672285	104.68496453763	485.906699209915	0.779885995585539	BRCA
TCGA-E9-A1RF-01A	1028.47786499428	1338.49869665451	2366.97656164879	0.579703222812892	BRCA
TCGA-A2-A04T-01A	-248.764455756531	1169.94780578727	921.18335003074	0.738329483377849	BRCA
TCGA-E2-A15P-01A	335.626057508991	-69.9870625535253	265.638994955465	0.799712618672752	BRCA
TCGA-C8-A3M8-01A	196.930573714555	-209.666755331881	-12.7361816173263	0.823571233206663	BRCA
TCGA-LL-A5YO-01A	750.617034228125	2797.3241171755	3547.94115140363	0.430469181030507	BRCA
TCGA-OL-A66L-01A	899.957324810062	1390.17267902792	2290.13000383798	0.588857552565215	BRCA
TCGA-OL-A66K-01A	613.632723725109	33.5158445208712	647.14856824598	0.764854359837562	BRCA
TCGA-E2-A1LG-01A	-1005.59975754204	247.326502850817	-758.273254691224	0.880594281590551	BRCA
TCGA-E2-A1LS-01A	-327.041463814119	-250.168497402248	-577.209961216367	0.867690222427259	BRCA
TCGA-A7-A426-01A	659.032384970494	601.431847590564	1260.46423256106	0.70383911441548	BRCA
TCGA-BH-A0B7-01A	1047.7435958878	1685.56892153115	2733.31251741895	0.535069957600849	BRCA
TCGA-AC-A2FO-01A	1139.04890845953	1654.30189175788	2793.35080021741	0.527604049225766	BRCA
TCGA-D8-A27L-01A	1152.89152991277	978.482385525788	2131.37391543855	0.607530753243523	BRCA
TCGA-AC-A2FF-01A	1611.42208398557	1472.31100624041	3083.73309022599	0.490926473456158	BRCA
TCGA-GM-A2D9-01A	546.057627394055	648.26440782577	1194.32203521982	0.710702647114474	BRCA
TCGA-A2-A0D3-01A	-181.812833752683	472.987196093993	291.17436234131	0.797456593108764	BRCA
TCGA-A2-A0EO-01A	1268.32312118771	972.585085641057	2240.90820682877	0.594681795411033	BRCA
TCGA-A2-A0T7-01A	763.93779430628	466.855449170786	1230.79324347707	0.706926297903622	BRCA
TCGA-OL-A6VO-01A	-451.420476339566	507.617244255844	56.1967679162777	0.817789794927224	BRCA
TCGA-BH-A0EI-01A	856.319994153677	-200.217018694013	656.102975459663	0.764006956644612	BRCA
TCGA-A8-A094-01A	736.314314651308	1571.18466571706	2307.49898036837	0.58679498916784	BRCA
TCGA-A8-A092-01A	214.828574678663	181.67427534523	396.502850023893	0.788032852272272	BRCA
TCGA-AC-A3W6-01A	1495.63223638378	1662.19376201286	3157.82599839664	0.481422461186013	BRCA
TCGA-BH-A0BA-01A	521.550089696087	492.630029030732	1014.18011872682	0.729054298341786	BRCA
TCGA-EW-A1OX-01A	-1281.70191047565	-1164.48309339564	-2446.18500387129	0.9699148291683	BRCA
TCGA-A2-A0CR-01A	1066.11304620253	2727.7503307937	3793.86337699623	0.397613090793488	BRCA
TCGA-D8-A1JD-01A	1090.18158057094	786.879166288278	1877.06074685922	0.63675185799252	BRCA
TCGA-C8-A26X-01A	1260.44413419207	2090.12181235323	3350.5659465453	0.456435500102786	BRCA
TCGA-A1-A0SE-01A	626.257661119573	-32.8419563247838	593.415704794789	0.769911579813826	BRCA
TCGA-A7-A4SF-01A	-122.842739582554	340.665749218869	217.823009636315	0.803906872920238	BRCA
TCGA-OL-A66O-01A	-176.200994425275	-286.749151780152	-462.950146205428	0.859231117585232	BRCA
TCGA-C8-A26W-01A	670.141486067336	1094.02181577583	1764.16330184316	0.649442017926157	BRCA
TCGA-E2-A9RU-01A	307.708932658525	521.51653707534	829.225469733865	0.747365773968333	BRCA
TCGA-AN-A0FW-01A	391.573293741217	251.909580841136	643.482874582353	0.765200882815391	BRCA
TCGA-D8-A1JC-01A	611.515340939361	659.432103859247	1270.94744479861	0.702745170538779	BRCA
TCGA-C8-A12V-01A	823.490458971487	2939.54265505075	3763.03311402224	0.401761414804436	BRCA
TCGA-A2-A04P-01A	392.162695264989	1283.80146128418	1675.96415654917	0.659232062875788	BRCA
TCGA-BH-A0W3-01A	-400.501060802018	91.8024923606084	-308.698568441409	0.847428321427729	BRCA
TCGA-BH-A0B5-01A	634.457413462712	757.297317987713	1391.75473145043	0.690019269026717	BRCA
TCGA-S3-AA10-01A	315.152314199483	2301.06081261607	2616.21312681555	0.549511458397093	BRCA
TCGA-BH-A0B0-01A	1166.61302624364	1329.09422884414	2495.70725508777	0.564203521499523	BRCA
TCGA-E2-A574-01A	-1161.69328914429	-728.232354534314	-1889.9256436786	0.946827604642617	BRCA
TCGA-AN-A0XN-01A	1750.41207930243	1295.3550777544	3045.76715705683	0.495773991919917	BRCA
TCGA-AN-A0XW-01A	1559.63413471365	1797.09164362393	3356.72577833758	0.455630803049031	BRCA
TCGA-C8-A1HF-01A	951.211784866047	1550.72039424047	2501.93217910651	0.563448864181625	BRCA
TCGA-AR-A2LO-01A	832.255499703795	1450.66233151478	2282.91783121858	0.58971287307817	BRCA
TCGA-D8-A1XA-01A	260.854865899742	251.216321562583	512.071187462325	0.777476308038026	BRCA
TCGA-BH-A0BL-01A	1486.52917659334	1744.21612347742	3230.74530007077	0.472013383847965	BRCA
TCGA-EW-A1J2-01A	1232.46718579007	1022.21382400875	2254.68100979882	0.593055222803552	BRCA
TCGA-BH-A0AZ-01A	1654.4955489671	730.078983025025	2384.57453199213	0.577596446127057	BRCA
TCGA-E9-A227-01A	823.155318953566	1374.24952291831	2197.40484187187	0.599803562166051	BRCA
TCGA-A2-A0D2-01A	229.375844604268	1135.72605119634	1365.10189580061	0.692845688122963	BRCA
TCGA-D8-A1XM-01A	1183.66872468385	1268.83909959428	2452.50782427812	0.569427644024917	BRCA
TCGA-D8-A1Y3-01A	177.175817940616	1250.8083707026	1427.98418864321	0.686160362810253	BRCA
TCGA-C8-A275-01A	485.30013192631	1813.19873227409	2298.4988642004	0.587864228642203	BRCA
TCGA-E2-A3DX-01A	1500.196244191	1976.64375067306	3476.83999486406	0.43986589861119	BRCA
TCGA-C8-A1HM-01A	32.2180221348672	2157.25742191034	2189.47544404521	0.600734481993469	BRCA
TCGA-E2-A158-01A	-1144.92689553772	-390.581384731187	-1535.50828026891	0.928815746297075	BRCA
TCGA-AR-A0TP-01A	-593.650185226415	-642.22736157334	-1235.87754679975	0.911625482387662	BRCA
TCGA-A7-A26F-01B	1311.99596330247	1418.6068226454	2730.60278594787	0.535405943586957	BRCA
TCGA-A2-A1FW-01A	296.073250614559	-104.894225142357	191.179025472202	0.80622682275985	BRCA
TCGA-E2-A15A-06A	347.907976752106	1721.97635154825	2069.88432830036	0.614675192769672	BRCA
TCGA-BH-A0C7-01B	182.57498172364	367.063330028582	549.638311752222	0.773996419628999	BRCA
TCGA-AR-A1AJ-01A	1237.01350513262	2623.93492728954	3860.94843242216	0.388558530128852	BRCA
TCGA-E9-A1R5-01A	600.578614600404	-57.4850181216964	543.093596478708	0.774604360554941	BRCA
TCGA-A8-A09A-01A	899.919222597162	541.686647394135	1441.6058699913	0.684704451740396	BRCA
TCGA-GM-A2DC-01A	-238.72027613047	13.5100197303528	-225.210256400117	0.840858487033107	BRCA
TCGA-A2-A3KC-01A	1064.46068726953	779.299345063881	1843.76003233341	0.640513342209441	BRCA
TCGA-AO-A0J9-01A	1405.15342797952	1783.14040798179	3188.29383596131	0.477497717262459	BRCA
TCGA-E2-A14Y-01A	-559.28037336131	-30.7817038095328	-590.062077170843	0.868626487594145	BRCA
TCGA-D8-A4Z1-01A	757.50960585837	453.833445151885	1211.34305101025	0.708942763256104	BRCA
TCGA-3C-AALI-01A	244.606700985453	1144.94511545291	1389.55181643837	0.690253279719693	BRCA
TCGA-E2-A159-01A	548.957486460603	1828.03706479379	2376.9945512544	0.578504372232926	BRCA
TCGA-E2-A155-01A	-486.362534787997	-572.496251966368	-1058.85878675436	0.90063882821353	BRCA
TCGA-A8-A082-01A	299.473613136652	356.994015996218	656.46762913287	0.763972419546886	BRCA
TCGA-E2-A14R-01A	-362.176079564133	1392.73221562485	1030.55613606072	0.727406892151703	BRCA
TCGA-D8-A141-01A	1603.12332171051	2170.35544627522	3773.47876798573	0.400356831465169	BRCA
TCGA-BH-A204-01A	250.862968289779	-435.016053913572	-184.153085623794	0.837581245730327	BRCA
TCGA-E2-A109-01A	283.425919055138	204.650455828704	488.076374883842	0.779686610513244	BRCA
TCGA-C8-A1HJ-01A	-243.972842634173	140.549567128813	-103.42327550536	0.831048672774134	BRCA
TCGA-BH-A0C1-01B	731.538309819881	850.34284331849	1581.88115313837	0.669553373937688	BRCA
TCGA-D8-A1Y2-01A	1705.36097983178	2227.93652367533	3933.2975035071	0.378751275200386	BRCA
TCGA-AR-A2LJ-01A	1071.93287868315	1853.68925967714	2925.62213836029	0.511012021943334	BRCA
TCGA-AC-A2QH-01B	36.0332130991012	-879.420580784088	-843.387367684986	0.886445833136874	BRCA
TCGA-A2-A0YK-01A	1267.9686300508	2123.94701668914	3391.91564673994	0.451026609389204	BRCA
TCGA-E9-A22H-01A	-66.3039024412119	481.681707214368	415.377804773156	0.786324141504261	BRCA
TCGA-E2-A1L8-01A	738.538176854875	461.113868307208	1199.65204516208	0.710152028606985	BRCA
TCGA-BH-A0B8-01A	237.687213336693	47.4198068001832	285.107020136876	0.79799365304248	BRCA
TCGA-BH-A18G-01A	180.36094444207	492.678809095961	673.03975353803	0.762400531034078	BRCA
TCGA-JL-A3YX-01A	-46.4082260711799	-274.603882627334	-321.012108698514	0.848386548104402	BRCA
TCGA-S3-AA17-01A	577.330512990201	2367.23477176067	2944.56528475087	0.508619889862442	BRCA
TCGA-E2-A15M-01A	1656.48662795746	2035.54297906981	3692.02960702727	0.411283758578064	BRCA
TCGA-E2-A56Z-01A	-243.35349934033	-78.766009341627	-322.119508681957	0.848472589003938	BRCA
TCGA-A7-A0CH-01A	355.526308930289	-6.92902346181343	348.597285468476	0.792342454046961	BRCA
TCGA-AR-A0TZ-01A	100.610548479895	-134.995744946136	-34.3851964662408	0.825369574500675	BRCA
TCGA-E2-A15I-01A	387.921388799105	910.940537396888	1298.86192619599	0.699824131401275	BRCA
TCGA-BH-A0B4-01A	1129.37016827408	816.096343389222	1945.4665116633	0.628977453180109	BRCA
TCGA-E2-A15K-06A	-1156.12034214346	-126.105661133538	-1282.226003277	0.914400715626103	BRCA
TCGA-BH-A0WA-01A	200.26449038207	368.743257300308	569.007747682378	0.772193002506906	BRCA
TCGA-A2-A0ET-01A	-670.157124023513	444.839969500056	-225.317154523457	0.840866979981156	BRCA
TCGA-OL-A5RW-01A	-207.70309411324	552.368541141705	344.665447028465	0.792694426708652	BRCA
TCGA-A7-A13D-01B	107.550086427128	-630.573194161931	-523.023107734803	0.863708840255811	BRCA
TCGA-AN-A0FD-01A	954.636511694845	574.723502289131	1529.36001398398	0.675259753596376	BRCA
TCGA-BH-A0H7-01A	805.599750574881	245.261472180254	1050.86122275513	0.725358390876861	BRCA
TCGA-LL-A5YL-01A	483.329401031114	1189.89298631664	1673.22238734775	0.659534635005322	BRCA
TCGA-A2-A0D0-01A	-871.738080035228	945.224754916931	73.4866748817029	0.81632652478827	BRCA
TCGA-AO-A129-01A	292.683754173199	1580.98715578189	1873.67090995509	0.637135454290239	BRCA
TCGA-BH-A1EW-01A	456.234532347803	976.313889222364	1432.54842157017	0.685672834272268	BRCA
TCGA-AO-A03M-01B	335.159463830732	1530.11259561808	1865.27205944881	0.638085194216733	BRCA
TCGA-B6-A0RP-01A	962.429872676078	743.538583679848	1705.96845635593	0.655913925096653	BRCA
TCGA-E2-A15T-01A	-638.212251838846	-558.599495126475	-1196.81174696532	0.909253540269814	BRCA
TCGA-A2-A4RW-01A	663.814542142487	555.530043575269	1219.34458571776	0.708113916598791	BRCA
TCGA-A8-A08O-01A	490.641966191128	-396.765712597148	93.8762535939799	0.814594168983632	BRCA
TCGA-BH-A18I-01A	1392.57215146713	1257.85724916917	2650.4294006363	0.545308272199764	BRCA
TCGA-BH-A0BM-01A	760.276698267512	255.731790910369	1016.00848917788	0.728870575376712	BRCA
TCGA-E2-A14N-01A	-621.961463525161	861.742687428766	239.781223903605	0.801985678749418	BRCA
TCGA-5L-AAT0-01A	1078.75885394058	1296.30351851623	2375.06237245681	0.578735693089912	BRCA
TCGA-BH-A6R9-01A	2073.59878452628	1953.44082849112	4027.0396130174	0.365980725725687	BRCA
TCGA-EW-A1PG-01A	836.302483437329	151.186169767935	987.488653205264	0.731730392116303	BRCA
TCGA-AN-A03Y-01A	61.8597477222743	530.848873364782	592.708621087057	0.769977810391105	BRCA
TCGA-B6-A0RT-01A	954.667531044408	3102.83703572084	4057.50456676525	0.361815428040214	BRCA
TCGA-A2-A25D-01A	578.854848344882	1965.34806503249	2544.20291337738	0.55831190514317	BRCA
TCGA-A7-A56D-01A	823.622650117771	1063.40871857454	1887.03136869231	0.635622662025483	BRCA
TCGA-D8-A73W-01A	952.566476712579	1054.2255288443	2006.79200555688	0.621953797152366	BRCA
TCGA-AO-A0J5-01A	1288.23320332012	311.876044309314	1600.10924762944	0.667563586262892	BRCA
TCGA-A2-A1G6-01A	570.883746178409	604.761596214265	1175.64534239267	0.712628614062602	BRCA
TCGA-AC-A3OD-01B	1092.02284505355	2162.75149333345	3254.774338387	0.468900919036881	BRCA
TCGA-A7-A0CJ-01A	-405.083126771815	46.0374741859947	-359.04565258582	0.851328762519257	BRCA
TCGA-A8-A07U-01A	848.168527679357	2350.47753515403	3198.64606283338	0.476162007361517	BRCA
TCGA-D8-A1XS-01A	808.419676145178	354.653768940672	1163.07344508585	0.713922030645438	BRCA
TCGA-B6-A0I8-01A	202.609680028353	-445.256054581722	-242.646374553369	0.84224103032642	BRCA
TCGA-LL-A5YM-01A	142.315651930008	545.170670144622	687.48632207463	0.761026573406742	BRCA
TCGA-E2-A15E-01A	229.320997000799	-417.348700345512	-188.027703344713	0.83789182505908	BRCA
TCGA-D8-A27G-01A	1016.05773709688	992.988284153224	2009.04602125011	0.621694679258567	BRCA
TCGA-BH-A1EX-01A	1080.05589666734	900.594807545102	1980.65070421244	0.624953976578802	BRCA
TCGA-A8-A076-01A	884.230809983619	615.387147397674	1499.61795738129	0.678473426717661	BRCA
TCGA-EW-A1OV-01A	949.964733098113	2639.33955939498	3589.3042924931	0.424980995532129	BRCA
TCGA-B6-A0X7-01A	691.220131972478	-116.575738684591	574.644393287887	0.771667021876371	BRCA
TCGA-B6-A0WT-01A	649.79648589997	-49.313288680401	600.483197219569	0.769249131682803	BRCA
TCGA-A2-A4S3-01A	31.7865305724599	997.762768285087	1029.54929885755	0.727508300037498	BRCA
TCGA-BH-A0BZ-01A	1298.34753034879	1796.42646558239	3094.77399593117	0.489513894006887	BRCA
TCGA-OL-A5RU-01A	377.684529844275	1638.44658830859	2016.13111815286	0.620879745257108	BRCA
TCGA-D8-A73U-01A	1582.78895106932	2964.66276788497	4547.45171895429	0.293891849755407	BRCA
TCGA-A2-A0YT-01A	-146.164067464428	160.376592846288	14.2125253818595	0.821321038882639	BRCA
TCGA-A1-A0SK-01A	-1380.4690938976	-1260.30075516886	-2640.76984906646	0.976471722229268	BRCA
TCGA-E9-A295-01A	550.535989407807	259.895821196543	810.431810604351	0.749195837556045	BRCA
TCGA-AR-A1AR-01A	1101.30638439175	1873.26749274178	2974.57387713354	0.504822376236907	BRCA
TCGA-D8-A1XY-01A	1014.56440313992	187.97770916782	1202.54211230774	0.709853287450558	BRCA
TCGA-LL-A8F5-01A	31.1036379420348	1101.55838592348	1132.66202386551	0.717040742885397	BRCA
TCGA-E9-A1R6-01A	166.981793759805	-113.919349966874	53.0624437929307	0.818054493634238	BRCA
TCGA-BH-A1FL-01A	160.298087592814	-116.744284717157	43.5538028756569	0.818856453896428	BRCA
TCGA-E9-A1RE-01A	-84.5482572454935	-381.146338411991	-465.694595657485	0.859437142637933	BRCA
TCGA-D8-A1JN-01A	-904.697437028411	135.36218972998	-769.335247298431	0.881362578880456	BRCA
TCGA-D8-A145-01A	869.585237836411	551.720300002147	1421.30553783856	0.686873187764826	BRCA
TCGA-B6-A0IK-01A	25.0098483389796	427.81733536466	452.82718370364	0.782916070359073	BRCA
TCGA-C8-A1HE-01A	145.929335777113	244.806661611291	390.735997388404	0.788553707716147	BRCA
TCGA-A8-A0AB-01A	-215.007275356106	-777.04957550892	-992.056850865025	0.896334328557617	BRCA
TCGA-EW-A1J3-01A	189.678169543142	175.406890074001	365.085059617143	0.790863619065992	BRCA
TCGA-GI-A2C8-01A	1494.3719812105	1192.93186860772	2687.30384981822	0.540763153790013	BRCA
TCGA-A2-A0YJ-01A	-634.324024876156	-327.400730751142	-961.724755627298	0.894351350985232	BRCA
TCGA-A8-A0A7-01A	1530.15858708398	2737.7216888821	4267.88027596608	0.332858962468692	BRCA
TCGA-A8-A08L-01A	171.540524034562	1117.04425345675	1288.58477749131	0.700900926429183	BRCA
TCGA-BH-A0H6-01A	645.923085871984	-144.377328749229	501.545757122755	0.778447056070415	BRCA
TCGA-D8-A1XL-01A	224.119031851598	1665.86180219462	1889.98083404622	0.635288367195822	BRCA
TCGA-E2-A10B-01A	596.779949930098	451.885836579474	1048.66578650957	0.725580190927786	BRCA
TCGA-E9-A228-01A	41.2132411009608	249.950999441672	291.164240542633	0.797457489581871	BRCA
TCGA-A2-A3KD-01A	269.866234630002	268.887085376879	538.753320006881	0.775007136155943	BRCA
TCGA-AQ-A7U7-01A	1604.33554474194	2599.88235278631	4204.21789752824	0.341656321500181	BRCA
TCGA-AO-A1KS-01A	268.96679094003	226.904331036736	495.871121976767	0.778969650158464	BRCA
TCGA-A7-A0DC-01B	98.7721412766279	-427.986296022532	-329.214154745904	0.849023284854931	BRCA
TCGA-BH-A0EB-01A	1285.28342714659	1527.90722935945	2813.19065650604	0.525127877744233	BRCA
TCGA-C8-A12W-01A	993.850561589413	738.703306340323	1732.55386792974	0.652963244662809	BRCA
TCGA-AR-A24L-01A	991.477645447006	102.752579222006	1094.23022466901	0.720961504163082	BRCA
TCGA-EW-A1PB-01A	127.418584502532	2442.27230797702	2569.69089247955	0.555204072999228	BRCA
TCGA-D8-A1JJ-01A	893.889357277539	503.380470481522	1397.26982775906	0.689433096412392	BRCA
TCGA-C8-A12Z-01A	-77.5954402994425	-299.473154973742	-377.068595273184	0.852713728071702	BRCA
TCGA-A8-A09X-01A	1123.6270682531	1730.59525740966	2854.22232566276	0.519992693332288	BRCA
TCGA-AC-A62Y-01A	647.958586347336	1281.45037382646	1929.4089601738	0.630808139980363	BRCA
TCGA-AC-A3YJ-01A	-205.886267143539	804.586598920343	598.700331776804	0.769416320815089	BRCA
TCGA-E9-A22G-01A	-922.216044414545	131.277472706731	-790.938571707814	0.882856309118071	BRCA
TCGA-GM-A5PX-01A	971.441265844387	560.818405478125	1532.25967132251	0.674945751790179	BRCA
TCGA-A2-A4RX-01A	963.508469623876	893.847981966286	1857.35645159016	0.638979401463529	BRCA
TCGA-B6-A0WW-01A	367.924423923641	-60.3566475281838	307.567776395457	0.796002343181387	BRCA
TCGA-A2-A0SV-01A	837.951566787822	1184.76349321463	2022.71506000245	0.620121852542716	BRCA
TCGA-AR-A24U-01A	1273.48169822928	1915.68925811113	3189.17095634041	0.477384588343778	BRCA
TCGA-B6-A0X0-01A	-718.508710402972	-274.501709230243	-993.010419633216	0.896396380765579	BRCA
TCGA-BH-A0EA-01A	891.138573235981	505.580913477296	1396.71948671328	0.689491609771318	BRCA
TCGA-LL-A440-01A	1649.40043469861	1659.11532777302	3308.51576247163	0.461918773816513	BRCA
TCGA-A1-A0SQ-01A	-71.997884410816	167.751129876986	95.7532454661702	0.814434327468379	BRCA
TCGA-A8-A09N-01A	312.855908420619	219.357299805689	532.213208226308	0.775613461239695	BRCA
TCGA-AC-A3QQ-01B	1024.23171564155	760.849819252343	1785.08153489389	0.647104076666188	BRCA
TCGA-BH-A18V-06A	282.629808858378	2498.72982684147	2781.35963569984	0.52909847347324	BRCA
TCGA-BH-A18H-01A	553.035179839244	1841.58646931498	2394.62164915422	0.576391905858717	BRCA
TCGA-E2-A1LH-01A	615.645238507821	2215.88500847363	2831.53024698145	0.522834989570448	BRCA
TCGA-C8-A27A-01A	-476.955916681279	-413.081299094004	-890.037215775283	0.889594342533251	BRCA
TCGA-E9-A1R4-01A	614.834313742385	1698.42523660383	2313.25955034621	0.586110079363083	BRCA
TCGA-A2-A3XU-01A	-1108.58590668036	-661.490019544469	-1770.07592622483	0.941021129903731	BRCA
TCGA-HN-A2NL-01A	-799.527049450553	618.534789011515	-180.992260439038	0.837327681494036	BRCA
TCGA-BH-A0BO-01A	1342.18374111988	1179.80867316258	2521.99241428246	0.561013732765148	BRCA
TCGA-D8-A1Y0-01A	995.846278398295	1306.26977369064	2302.11605208894	0.587434619614124	BRCA
TCGA-B6-A40B-01A	457.23301671362	281.953079113612	739.186095827232	0.75608161218897	BRCA
TCGA-PL-A8LX-01A	-323.711943073184	403.450980825259	79.7390377520759	0.815796083147578	BRCA
TCGA-B6-A1KF-01A	-172.279120266204	-819.849882697855	-992.12900296406	0.896339024372774	BRCA
TCGA-AO-A0J7-01A	-351.756016534267	-471.915228083419	-823.671244617686	0.885102640406601	BRCA
TCGA-EW-A2FV-01A	661.201058732707	1104.16177463183	1765.36283336454	0.649308116713543	BRCA
TCGA-AR-A252-01A	1271.97162757469	2442.76750145297	3714.73912902765	0.408242974392857	BRCA
TCGA-AN-A0XR-01A	-181.928600215374	-290.491861299136	-472.420461514509	0.859941461671496	BRCA
TCGA-A2-A0YC-01A	677.429687247828	593.173709256945	1270.60339650477	0.702781099081361	BRCA
TCGA-A8-A07P-01A	584.286821937343	488.932978500775	1073.21980043812	0.723095267267539	BRCA
TCGA-E9-A3X8-01A	945.324849244605	1515.78488445041	2461.10973369501	0.568389231083557	BRCA
TCGA-AC-A2B8-01A	1272.18328478488	1169.82063532159	2442.00392010647	0.570694432350808	BRCA
TCGA-AO-A0JL-01A	27.1028238616858	-8.15195316279472	18.9508706988911	0.820924061499435	BRCA
TCGA-D8-A27W-01A	540.949997700284	570.794632762314	1111.7446304626	0.719177545735175	BRCA
TCGA-B6-A0RO-01A	-405.590499099954	-139.863524045406	-545.45402314536	0.865363595654664	BRCA
TCGA-BH-A0DE-01A	1130.72151216729	1028.68186339033	2159.40337555763	0.604257568453985	BRCA
TCGA-D8-A147-01A	-55.6850075555033	915.860386705185	860.175379149682	0.744339585967991	BRCA
TCGA-BH-A202-01A	530.094601340921	1052.57594164558	1582.6705429865	0.669467302953637	BRCA
TCGA-BH-A18R-01A	-194.774264983923	379.916040204491	185.141775220568	0.806750786829098	BRCA
TCGA-B6-A0RV-01A	143.79021696001	847.859274751511	991.649491711521	0.731313963271651	BRCA
TCGA-D8-A27P-01A	196.592254859837	-215.766386292314	-19.1741314324771	0.824106890803533	BRCA
TCGA-BH-A0W7-01A	1184.73348001155	1758.34682579532	2943.08030580686	0.50880755463974	BRCA
TCGA-AC-A7VB-01A	-894.793734527032	-849.034269518973	-1743.82800404601	0.93971053149845	BRCA
TCGA-AN-A046-01A	900.389576930109	1510.98611600578	2411.37569293589	0.574380490869928	BRCA
TCGA-A2-A0SX-01A	851.410896531258	1988.70615821241	2840.11705474367	0.5217601295208	BRCA
TCGA-A8-A06N-01A	-1490.10916477274	-538.045140802619	-2028.15430557536	0.953160508314375	BRCA
TCGA-BH-A8G0-01A	1327.54806846533	1792.9601939636	3120.50826242893	0.486216453454148	BRCA
TCGA-BH-A0HP-01A	774.061573739522	695.93087960191	1469.99245334143	0.681661650398098	BRCA
TCGA-BH-A18U-01A	497.550553818219	519.873016682758	1017.42357050098	0.72872834553851	BRCA
TCGA-AN-A0AS-01A	940.936514329125	697.835396327376	1638.7719106565	0.66332734978346	BRCA
TCGA-AO-A0JC-01A	719.741494023626	3643.23701457903	4362.97850860266	0.319663649636267	BRCA
TCGA-BH-A1F2-01A	1090.71320342473	308.194525837471	1398.9077292622	0.689258924834178	BRCA
TCGA-BH-A18M-01A	1026.93894458217	531.80313488051	1558.74207946268	0.672072340027262	BRCA
TCGA-C8-A12L-01A	-286.629802685703	284.476085396698	-2.1537172890051	0.822689141111514	BRCA
TCGA-E9-A1R7-01A	-287.731085063054	-537.61973898496	-825.350824048014	0.885217353496037	BRCA
TCGA-BH-A1FH-01A	1625.39314279553	440.527793562059	2065.92093635759	0.615133985309576	BRCA
TCGA-AR-A24V-01A	1523.11056481099	852.917524136593	2376.02808894758	0.578620083124152	BRCA
TCGA-AC-A6IX-01A	1140.66041614747	998.321417861434	2138.98183400891	0.606643341026	BRCA
TCGA-D8-A1JH-01A	1235.44266750665	972.214219661004	2207.65688716766	0.598598756727184	BRCA
TCGA-BH-A1FE-01A	1176.94740739241	1561.66250167625	2738.60990906866	0.534412877071148	BRCA
TCGA-A2-A25C-01A	661.527739697439	437.154207677744	1098.68194737518	0.72050851787894	BRCA
TCGA-B6-A0IQ-01A	-624.766886701176	418.51210279504	-206.254783906136	0.839349222497221	BRCA
TCGA-AO-A0JI-01A	-484.492355825075	-122.77913816752	-607.271493992595	0.869875336329961	BRCA
TCGA-B6-A0IA-01A	-818.520973213444	-289.692276600325	-1108.21324981377	0.903763467220931	BRCA
TCGA-E2-A1L7-01A	351.286093743719	1441.61371526478	1792.8998090085	0.646228694201731	BRCA
TCGA-BH-A18F-01A	977.034188146997	852.377126397988	1829.41131454499	0.642129389804053	BRCA
TCGA-C8-A1HI-01A	307.988793741008	83.8191904285326	391.807984169541	0.788456929857819	BRCA
TCGA-A2-A0YD-01A	1462.71364939146	1227.01162663155	2689.72527602301	0.540464134720615	BRCA
TCGA-A8-A06U-01A	-50.7883544805441	635.650809731473	584.862455250929	0.770712182206615	BRCA
TCGA-BH-A18S-01A	-304.259875149733	118.970352213962	-185.289522935771	0.837672367687982	BRCA
TCGA-A8-A08S-01A	94.0777991461878	227.183123011207	321.260922157394	0.794784099081418	BRCA
TCGA-A8-A08C-01A	-18.8210111509106	-62.5057351237065	-81.3267462746171	0.829240262864633	BRCA
TCGA-C8-A1HO-01A	-118.643389644539	-205.88495737114	-324.528347015679	0.848659669441991	BRCA
TCGA-AO-A0JG-01A	630.077182293567	1282.01317102239	1912.09035331596	0.63277866842761	BRCA
TCGA-E9-A1NF-01A	1747.92958028864	871.925090584762	2619.8546708734	0.549064782116146	BRCA
TCGA-AO-A0J6-01A	-665.67989557258	1309.95117738789	644.271281815306	0.765126372311255	BRCA
TCGA-LL-A5YP-01A	1162.5957693278	970.375735193671	2132.97150452147	0.607344468098142	BRCA
TCGA-BH-A0DI-01A	1533.00117848967	1120.36544048772	2653.36661897739	0.544946816608238	BRCA
TCGA-BH-A1FJ-01A	-319.583138513509	-550.190486561464	-869.773625074973	0.888231820230556	BRCA
TCGA-UU-A93S-01A	-752.488297092547	387.068247453047	-365.4200496395	0.851819281939008	BRCA
TCGA-A2-A0YE-01A	-12.6029107837683	-225.43948397806	-238.042394761828	0.841876507627681	BRCA
TCGA-BH-A209-01A	547.153360511762	2369.52388133681	2916.67724184857	0.512140207278135	BRCA
TCGA-OL-A5RX-01A	284.682011936079	567.568424653207	852.250436589286	0.745115928493541	BRCA
TCGA-E2-A15D-01A	531.433745416704	365.388351603927	896.822097020631	0.740736521551338	BRCA
TCGA-D8-A27H-01A	636.726393427626	307.381471253526	944.107864681152	0.736055780520573	BRCA
TCGA-BH-A1F6-01A	433.927243045263	1281.33973870606	1715.26698175132	0.654883027373063	BRCA
TCGA-A1-A0SD-01A	898.977981326964	451.375069606281	1350.35305093324	0.694405184823238	BRCA
TCGA-A7-A26J-01B	1080.5945746325	959.772074304709	2040.36664893721	0.618087081403458	BRCA
TCGA-D8-A1XC-01A	-924.918521943403	-338.010667742179	-1262.92918968558	0.913250404294909	BRCA
TCGA-A2-A04R-01A	38.8562804860936	-565.110674668203	-526.25439418211	0.863947793819093	BRCA
TCGA-LD-A66U-01A	693.508209623558	1423.90009472539	2117.40830434895	0.609157774486871	BRCA
TCGA-E2-A15O-01A	-480.673600566351	-28.2434911258696	-508.917091692221	0.862663425723397	BRCA
TCGA-AR-A24T-01A	1496.89363558493	722.541771432278	2219.43540701721	0.597212888965877	BRCA
TCGA-BH-A0HO-01A	514.119163219378	865.738180251704	1379.85734347108	0.691282243682628	BRCA
TCGA-A7-A6VW-01A	-22.5362312353547	869.869846611569	847.333615376214	0.745597082909125	BRCA
TCGA-BH-A0HY-01A	320.160087787816	-299.690688413018	20.4693993747979	0.820796755507829	BRCA
TCGA-3C-AALJ-01A	519.740715089142	1144.17286689962	1663.91358198876	0.660561125089136	BRCA
TCGA-BH-AB28-01A	525.692892217399	979.43881470223	1505.13170691963	0.677878632579297	BRCA
TCGA-A7-A0CG-01A	1222.06472819718	1466.99029440329	2689.05502260047	0.540546910361973	BRCA
TCGA-A8-A08H-01A	1920.57280936903	2548.26290280974	4468.83571217877	0.304902336246714	BRCA
TCGA-B6-A0WV-01A	-685.644351132298	-952.49661871752	-1638.14096984982	0.934292454513007	BRCA
TCGA-D8-A1XF-01A	-827.097445170825	-390.359645504973	-1217.4570906758	0.910510785383147	BRCA
TCGA-BH-A0BQ-01A	1131.74998453674	1082.28375701901	2214.03374155575	0.597848674061545	BRCA
TCGA-EW-A1PC-01B	-355.165258841965	-336.586382653745	-691.75164149571	0.875925213070522	BRCA
TCGA-A8-A08I-01A	15.6560144340171	2236.6987569208	2252.35477135482	0.593330122647539	BRCA
TCGA-B6-A0X4-01A	-1237.57905225487	-922.86392721124	-2160.44297946611	0.958853836216113	BRCA
TCGA-E9-A2JS-01A	231.571402668053	42.1576150281905	273.729017696243	0.798999087261865	BRCA
TCGA-A8-A096-01A	1401.49232152486	1765.21086238349	3166.70318390835	0.480279928552701	BRCA
TCGA-B6-A0WY-01A	690.30266493216	526.005364140021	1216.30802907218	0.708428576312363	BRCA
TCGA-A8-A09E-01A	-190.176434353495	-231.543386222334	-421.719820575829	0.856119203887139	BRCA
TCGA-BH-A1ES-06A	-775.332036857061	-286.734946920104	-1062.06698377717	0.900843377946916	BRCA
TCGA-EW-A1OW-01A	580.300069673747	485.356995537621	1065.65706521137	0.723861636314552	BRCA
TCGA-D8-A1XD-01A	470.535070919989	-744.091165500401	-273.556094580412	0.844678356171938	BRCA
TCGA-E9-A54X-01A	-1751.30759774994	-1048.88827773222	-2800.19587548216	0.981250404412682	BRCA
TCGA-B6-A0RG-01A	82.3774614536457	-342.782270381634	-260.404808927988	0.8436434595027	BRCA
TCGA-A8-A097-01A	921.640443890989	670.614710939394	1592.25515483038	0.668421529680259	BRCA
TCGA-A2-A0CX-01A	1023.29629360952	981.58245142929	2004.87874503881	0.622173688975111	BRCA
TCGA-E9-A5FK-01A	807.900481990736	2404.91488367203	3212.81536566277	0.474332012355278	BRCA
TCGA-C8-A8HQ-01A	1012.1378361326	1135.82482150071	2147.96265763331	0.605594815129726	BRCA
TCGA-BH-A0BP-01A	1166.09390724571	357.20418086788	1523.29808811359	0.67591579991659	BRCA
TCGA-B6-A0RL-01A	-2037.73907020112	-841.194241315651	-2878.93331151677	0.983412424491421	BRCA
TCGA-A8-A08F-01A	846.702158650772	1477.34543724608	2324.04759589686	0.584826294972723	BRCA
TCGA-A2-A0CK-01A	521.485011329446	720.295300877144	1241.78031220659	0.705784684420483	BRCA
TCGA-E9-A1N4-01A	1019.0762790818	1429.81227665972	2448.88855574152	0.5698642868468	BRCA
TCGA-D8-A1XZ-01A	689.816643969907	755.428327324312	1445.24497129422	0.684315034116245	BRCA
TCGA-AR-A1AS-01A	121.727889058606	110.411984346033	232.139873404639	0.802655191115589	BRCA
TCGA-EW-A424-01A	421.683672990165	-286.091875750159	135.591797240006	0.81102718000417	BRCA
TCGA-A7-A3RF-01A	-248.182819582463	-440.821183961089	-689.004003543552	0.875730560680252	BRCA
TCGA-AR-A24H-01A	-162.825734448387	639.111204315655	476.285469867267	0.780769197114144	BRCA
TCGA-A8-A06T-01A	336.917309969578	498.992055835945	835.909365805523	0.746713546715323	BRCA
TCGA-C8-A1HL-01A	789.694274682316	401.80270093646	1191.49697561878	0.710994314488902	BRCA
TCGA-D8-A1X8-01A	877.388631551338	907.977299481984	1785.36593103332	0.647072248840632	BRCA
TCGA-AO-A1KT-01A	766.756253127522	540.582119620447	1307.33837274797	0.698934807512937	BRCA
TCGA-B6-A0RQ-01A	-88.0706443759475	-350.348047040288	-438.418691416235	0.857383358148533	BRCA
TCGA-AR-A1AQ-01A	500.123857372236	1978.5120439165	2478.63590128874	0.566270689289005	BRCA
TCGA-OL-A5D6-01A	1005.35678895135	620.172587195993	1625.52937614735	0.664780736018364	BRCA
TCGA-A8-A091-01A	187.137855120425	122.573298627067	309.711153747491	0.795811864558994	BRCA
TCGA-A7-A4SE-01A	682.927011287563	339.287989650331	1022.21500093789	0.728246525382284	BRCA
TCGA-AC-A2FE-01A	1119.79757502173	2033.0192601941	3152.81683521583	0.482066801766053	BRCA
TCGA-C8-A26Z-01A	139.092252563897	-385.745147871778	-246.652895307881	0.842557935844743	BRCA
TCGA-C8-A12Y-01A	388.790436594115	350.991864335424	739.782300929539	0.756024332058801	BRCA
TCGA-A7-A13F-01A	121.085329909862	213.540092131611	334.625422041474	0.793591997409672	BRCA
TCGA-BH-A28Q-01A	483.529944201314	194.336676987337	677.866621188651	0.761941847277016	BRCA
TCGA-GM-A5PV-01A	-549.215640370625	551.730335730237	2.51469535961178	0.822299378481219	BRCA
TCGA-A7-A4SC-01A	749.201382797654	641.517279452253	1390.71866224991	0.690129337309535	BRCA
TCGA-A8-A09G-01A	177.955885991649	1105.27102472265	1283.2269107143	0.70146166804849	BRCA
TCGA-E2-A15H-01A	141.11167785588	-130.263443149491	10.8482347063888	0.821602657118613	BRCA
TCGA-A7-A13E-01B	1292.3508764906	1507.66224796542	2800.01312445601	0.526773036281067	BRCA
TCGA-B6-A0IH-01A	964.601477603763	1043.63088126496	2008.23235886872	0.621788224383155	BRCA
TCGA-A2-A1G4-01A	-335.005485477748	180.666398156914	-154.339087320834	0.835182377055611	BRCA
TCGA-A8-A093-01A	634.13396537068	-346.985707686638	287.148257684042	0.797813040458499	BRCA
TCGA-C8-A12O-01A	1174.0871284736	859.861850744638	2033.94897921824	0.61882735334153	BRCA
TCGA-AO-A1KQ-01A	326.853955438009	1132.10103961692	1458.95499505493	0.68284618163475	BRCA
TCGA-AR-A256-01A	-63.4890962535364	394.849293779675	331.360197526139	0.793883534687544	BRCA
TCGA-OL-A66I-01A	997.327858209869	2662.92209238769	3660.24995059756	0.415531345105117	BRCA
TCGA-C8-A3M7-01A	756.162240830358	553.892523787934	1310.05476461829	0.69864958264569	BRCA
TCGA-A2-A04W-01A	628.233156355112	305.649907669278	933.88306402439	0.737070929564946	BRCA
TCGA-OL-A97C-01A	468.378187141208	725.01339269	1193.39157983121	0.710798723536537	BRCA
TCGA-AR-A1AM-01A	690.177984069148	707.55083074604	1397.72881481519	0.689384292551098	BRCA
TCGA-AR-A2LR-01A	756.943088615262	6.6355765811272	763.578665196389	0.753733384208874	BRCA
TCGA-EW-A1OZ-01A	657.580992468755	736.171229159747	1393.7522216285	0.68980701777773	BRCA
TCGA-A1-A0SF-01A	539.782583404031	926.459143980028	1466.24172738406	0.682064376188484	BRCA
TCGA-A1-A0SJ-01A	550.648944639784	195.685175957679	746.334120597463	0.755394487653222	BRCA
TCGA-D8-A1JU-01A	1772.51599474376	1067.0242193724	2839.54021411616	0.521832361966848	BRCA
TCGA-A8-A07F-01A	441.043629411253	478.685879947269	919.729509358522	0.738473396786004	BRCA
TCGA-A7-A6VY-01A	580.068512992387	1474.40727109888	2054.47578409126	0.616457678835044	BRCA
TCGA-A2-A0CU-01A	255.701069279654	-139.850547170233	115.850522109421	0.812719004274061	BRCA
TCGA-E9-A1NE-01A	1072.38313359389	2409.12136397515	3481.50449756904	0.439250896087204	BRCA
TCGA-A7-A0D9-01A	90.3571310522514	-432.290194697187	-341.933063644936	0.850008237986916	BRCA
TCGA-C8-A12K-01A	556.318697817278	2409.19848152022	2965.51717933749	0.505969514471845	BRCA
TCGA-A8-A07O-01A	-222.204514718515	768.03004412477	545.825529406256	0.774350677228054	BRCA
TCGA-C8-A12U-01A	-766.121159299171	898.529666332917	132.408507033745	0.81130044840748	BRCA
TCGA-C8-A8HP-01A	456.802069751686	1764.1594570224	2220.96152677408	0.597033194065854	BRCA
TCGA-A2-A3XV-01A	231.346167771077	473.691718038942	705.037885810019	0.759352707595016	BRCA
TCGA-BH-A0AW-01A	1140.16894374421	2232.56591586597	3372.73485961018	0.453537696936799	BRCA
TCGA-AN-A0FF-01A	620.829878003428	978.456142305968	1599.2860203094	0.667653553312566	BRCA
TCGA-AR-A24M-01A	949.033975479576	295.271793435736	1244.30576891531	0.705522016770148	BRCA
TCGA-E2-A2P6-01A	85.6756810370646	423.949382276332	509.625063313397	0.777702076805916	BRCA
TCGA-C8-A130-01A	521.880682898915	274.634823650956	796.515506549871	0.750547287301999	BRCA
TCGA-C8-A274-01A	-395.752139043803	-7.98888499036249	-403.741024034165	0.854752405256248	BRCA
TCGA-D8-A73X-01A	635.834600328023	276.512793005858	912.347393333882	0.739203621790139	BRCA
TCGA-AO-A0JA-01A	1222.12392115244	807.100345615208	2029.22426676765	0.619371993372858	BRCA
TCGA-LL-A5YN-01A	298.005018820941	2365.30469574005	2663.30971456099	0.543722462683884	BRCA
TCGA-D8-A1XB-01A	891.410946062681	-37.9923988060424	853.418547256639	0.745001561472356	BRCA
TCGA-LL-A6FP-01A	-1020.81696308651	-479.773515816041	-1500.59047890255	0.926904331138916	BRCA
TCGA-A7-A26E-01B	1128.28045887556	459.48725957536	1587.76771845092	0.66891131696029	BRCA
TCGA-A7-A6VX-01A	570.910492273264	182.347476571869	753.257968845133	0.754728119810817	BRCA
TCGA-AC-A6IW-01A	-106.941412099073	2334.77420936246	2227.83279726338	0.596223756629983	BRCA
TCGA-BH-A0C3-01A	1321.09720010996	1222.61914841393	2543.71634852389	0.558371157697216	BRCA
TCGA-E2-A1L9-01A	1413.93385558403	915.206820875428	2329.14067645946	0.584219705283396	BRCA
TCGA-BH-A1EV-01A	510.147163020546	-194.172015109197	315.97514791135	0.795254741659611	BRCA
TCGA-A2-A3XX-01A	91.1817214994406	779.331412359593	870.513133859034	0.743325365947016	BRCA
TCGA-E9-A1NA-01A	940.032691171114	1009.12255367327	1949.15524484438	0.628556414726991	BRCA
TCGA-EW-A1OY-01A	-98.3915404603724	226.104453402481	127.712912942108	0.811703216613797	BRCA
TCGA-BH-A0AU-01A	681.036256609235	550.036058608488	1231.07231521772	0.706897323647263	BRCA
TCGA-B6-A0WS-01A	899.11470950235	1446.21816712066	2345.33287662301	0.582289034541617	BRCA
TCGA-B6-A0I5-01A	346.657257688027	698.241238756738	1044.89849644477	0.725960616273119	BRCA
TCGA-E2-A14P-01A	-382.32938343307	667.832269011105	285.502885578035	0.79795863171385	BRCA
TCGA-GM-A2DF-01A	599.631529726548	1699.11805598251	2298.74958570906	0.587834456096244	BRCA
TCGA-AQ-A04H-01B	-131.634891365086	-183.306352396897	-314.941243761982	0.847914466015212	BRCA
TCGA-AC-A6NO-01A	-39.5700339694771	-179.014929385393	-218.58496335487	0.840331710215338	BRCA
TCGA-BH-A0E9-01B	384.40364050996	520.070499638279	904.474140148239	0.739981472614766	BRCA
TCGA-BH-A0B1-01A	625.230564725317	205.757334486543	830.98789921186	0.747193862570387	BRCA
TCGA-AR-A0TW-01A	165.431132480276	1208.61330109317	1374.04443357344	0.691898550299104	BRCA
TCGA-AN-A0FX-01A	299.63232675716	-169.706309683556	129.926017073604	0.811513433931707	BRCA
TCGA-BH-A0BD-01A	760.83149122061	1113.3194191131	1874.15091033371	0.637081146699203	BRCA
TCGA-D8-A1JA-01A	745.999012704365	303.446842780555	1049.44585548492	0.725501390920048	BRCA
TCGA-S3-AA11-01A	-381.433750502911	-526.748931289066	-908.182681791978	0.890807763101859	BRCA
TCGA-AO-A03T-01A	-232.751550021357	704.186170937695	471.434620916338	0.781213900874756	BRCA
TCGA-AC-A3YI-01A	1162.79050607191	808.70835042071	1971.49885649262	0.626002141484712	BRCA
TCGA-BH-A0B2-01A	1497.24391684687	1815.36215125431	3312.60606810117	0.461386174127458	BRCA
TCGA-LL-A7T0-01A	24.3052650660348	709.20370485641	733.508969922444	0.756626749278175	BRCA
TCGA-BH-A0DH-01A	206.879911313127	482.949231537844	689.829142850971	0.76080343406334	BRCA
TCGA-AC-A8OQ-01A	892.323717174973	1513.20252782053	2405.5262449955	0.575083144558559	BRCA
TCGA-C8-A12N-01A	1069.17178921397	767.834987423362	1837.00677663733	0.64127429297038	BRCA
TCGA-AO-A03U-01B	1099.83325146601	1972.54106230261	3072.37431376861	0.492378375739826	BRCA
TCGA-C8-A12T-01A	912.749173425723	446.329920241096	1359.07909366682	0.693482913075965	BRCA
TCGA-AO-A0J2-01A	-176.973045897374	1077.3571488266	900.384102929229	0.740385164465812	BRCA
TCGA-D8-A27R-01A	666.546703868585	905.240623579145	1571.78732744773	0.67065315964349	BRCA
TCGA-A2-A0EU-01A	206.266166883044	-38.2390957318131	168.02707115123	0.808232701560555	BRCA
TCGA-AO-A12D-01A	1148.31507263263	1700.78258269433	2849.09765532696	0.520635089365866	BRCA
TCGA-D8-A1XT-01A	1175.17595748989	883.177581218189	2058.35353870808	0.616009390321117	BRCA
TCGA-A2-A0CW-01A	-446.706068569682	544.91124974036	98.2051811706781	0.814225431559649	BRCA
TCGA-E2-A10F-01A	1314.73505999809	1316.52464959393	2631.25970959203	0.547664811494977	BRCA
TCGA-BH-A0E7-01A	52.8848383277294	-459.378185622884	-406.493347295155	0.854962030757432	BRCA
TCGA-D8-A1XG-01A	-18.426810416639	-96.0589160800572	-114.485726496696	0.831950755728313	BRCA
TCGA-E9-A1N8-01A	-694.286291568534	-477.326846496549	-1171.61313806508	0.907707698784025	BRCA
TCGA-E2-A2P5-01A	381.95855164928	281.199430608051	663.157982257331	0.763338374086204	BRCA
TCGA-C8-A278-01A	1210.54078998292	1714.850673798	2925.39146378092	0.511041127114228	BRCA
TCGA-A8-A08R-01A	574.506615303525	1469.35356430153	2043.86017960506	0.617683875443555	BRCA
TCGA-E2-A15A-01A	618.05565915336	899.685232792717	1517.74089194608	0.676516752152389	BRCA
TCGA-D8-A1JT-01A	-308.994547293129	192.217751227774	-116.776796065355	0.832137305908508	BRCA
TCGA-D8-A142-01A	982.112827372	818.990944933436	1801.10377230544	0.645309212466604	BRCA
TCGA-A2-A3Y0-01A	-332.643905318482	1426.16711093955	1093.52320562106	0.721033418758658	BRCA
TCGA-AQ-A0Y5-01A	1060.3313297623	341.343779968381	1401.67510973068	0.688964555918468	BRCA
TCGA-A8-A07W-01A	405.3520488065	572.551438552509	977.903487359009	0.73268866451653	BRCA
TCGA-A1-A0SM-01A	895.478360865114	471.63535505703	1367.11371592214	0.692632712703501	BRCA
TCGA-AC-A3EH-01A	247.8078704644	289.961383018614	537.769253483014	0.775098413322017	BRCA
TCGA-MS-A51U-01A	809.238952232639	683.600483992158	1492.8394362248	0.679204048637515	BRCA
TCGA-AR-A24K-01A	-150.394447712341	-554.153220087088	-704.547667799429	0.876829851388398	BRCA
TCGA-AC-A2BM-01A	110.710607999577	764.887522323109	875.598130322686	0.742825857170302	BRCA
TCGA-A2-A3XY-01A	1096.0060928285	1572.70020655512	2668.70629938362	0.543057463241176	BRCA
TCGA-E2-A14W-01A	-426.425762185349	-654.715774560639	-1081.14153674599	0.902055415698946	BRCA
TCGA-BH-A1F8-01A	316.804073238573	115.580783648811	432.384856887385	0.784779358098815	BRCA
TCGA-E9-A1RA-01A	385.047179963615	465.428666419107	850.475846382721	0.745289632606424	BRCA
TCGA-A8-A0A6-01A	734.113938096015	1814.10077699192	2548.21471508793	0.557823250242544	BRCA
TCGA-AC-A7VC-01A	925.957546962153	654.636680902097	1580.59422786425	0.669693674334793	BRCA
TCGA-C8-A27B-01A	-112.036567709934	1587.5986638958	1475.56209618587	0.68106324129525	BRCA
TCGA-S3-AA15-01A	1374.1581047123	2477.08296950737	3851.24107421967	0.389871097748258	BRCA
TCGA-BH-A1ES-01A	421.955608194599	-595.399071237452	-173.443463042853	0.836721380995672	BRCA
TCGA-E2-A1L6-01A	489.757962476906	408.360059808926	898.118022285832	0.740608714614221	BRCA
TCGA-E9-A1R0-01A	740.643507531614	619.168406598073	1359.81191412969	0.693405408104498	BRCA
TCGA-BH-A0B6-01A	1039.43766628048	2577.01231106026	3616.44997734074	0.421370697413348	BRCA
TCGA-B6-A0RN-01A	675.209768694702	-165.564867266358	509.644901428344	0.777700246220012	BRCA
TCGA-A8-A09W-01A	772.545646838611	578.513438047989	1351.0590848866	0.694330605117403	BRCA
TCGA-EW-A1P3-01A	432.541399399426	425.35639314004	857.897792539466	0.744562805897371	BRCA
TCGA-A2-A0T6-01A	1649.25848673624	1413.41658174317	3062.67506847941	0.493617070027588	BRCA
TCGA-A7-A5ZW-01A	1296.50960132016	761.317050273659	2057.82665159381	0.61607031292012	BRCA
TCGA-BH-A203-01A	353.452011735243	1058.84935792089	1412.30136965614	0.687833174479396	BRCA
TCGA-DS-A7WI-01A	-1398.17245598292	873.35947020677	-524.812985776146	0.863841225708551	CESC
TCGA-EX-A449-01A	-1755.32269699989	-81.6070523473392	-1836.92974934723	0.944296096492892	CESC
TCGA-VS-A958-01A	-727.056913133082	2262.26320738623	1535.20629425315	0.674626538850056	CESC
TCGA-MY-A5BE-01A	81.6614821969956	3131.9332273042	3213.5947095012	0.474231298866835	CESC
TCGA-C5-A905-01A	-1794.49421406136	114.442061882205	-1680.05215217916	0.936468021290345	CESC
TCGA-Q1-A73Q-01A	-1344.64915767724	41.7328270355955	-1302.91633064165	0.915625945736902	CESC
TCGA-BI-A0VR-01A	-483.050499929708	1631.62934793865	1148.57884800895	0.715410239863256	CESC
TCGA-EK-A2PK-01A	-294.052455014722	2038.06702821754	1744.01457320282	0.65168816582861	CESC
TCGA-FU-A3WB-01A	-1201.52324037726	-151.574876414295	-1353.09811679155	0.91856248242243	CESC
TCGA-MA-AA41-01A	-1328.10928926063	552.644183047279	-775.465106213346	0.88178732028416	CESC
TCGA-IR-A3LK-01A	-1344.77818441287	1029.72691867133	-315.051265741534	0.847923027527183	CESC
TCGA-VS-A952-01A	-1762.49106911512	-63.3500575545908	-1825.84112666971	0.94375918073692	CESC
TCGA-C5-A8YT-01A	53.3260139572161	340.495910277288	393.821924234504	0.78827506064131	CESC
TCGA-EA-A5ZD-01A	-419.509268710241	1430.80216434188	1011.29289563164	0.729344312685804	CESC
TCGA-C5-A1MI-01A	-825.509318439689	719.767140687979	-105.74217775171	0.831237948301278	CESC
TCGA-EK-A2RO-01A	-207.489201086483	350.987617843719	143.498416757235	0.810347673082764	CESC
TCGA-FU-A3YQ-01A	16.5837564366842	1828.60413661408	1845.18789305076	0.640352371518091	CESC
TCGA-C5-A7CL-01A	-716.972467256132	526.652499589524	-190.319967666608	0.83807543943484	CESC
TCGA-VS-A9UB-01A	-837.144563310462	2238.77841782015	1401.63385450969	0.688968945110816	CESC
TCGA-C5-A1BM-01A	-346.508587485543	1804.80688380501	1458.29829631946	0.682916601555781	CESC
TCGA-C5-A2LY-01A	-599.381293336756	2187.30966377278	1587.92837043602	0.668893787391262	CESC
TCGA-EA-A50E-01A	330.612795207706	798.773182433319	1129.38597764103	0.717375852247061	CESC
TCGA-ZJ-AAXU-01A	-912.706733398955	1523.11145509871	610.404721699752	0.768317773510986	CESC
TCGA-HM-A6W2-01A	-341.482942780603	309.01072623353	-32.4722165470732	0.825211002453799	CESC
TCGA-C5-A1MQ-01A	67.7100679905866	2047.89708290469	2115.60715089528	0.609367426191778	CESC
TCGA-C5-A1BE-01B	-961.600123469903	547.411942458264	-414.188181011639	0.855547352667666	CESC
TCGA-C5-A1MN-01A	-1360.90402144918	229.332224779276	-1131.5717966699	0.905225773241285	CESC
TCGA-VS-A9U7-01A	-836.782166115853	1553.0321678993	716.250001783448	0.758280786198891	CESC
TCGA-ZJ-AB0I-01A	-1096.55197916275	643.502266139761	-453.049713022993	0.858486736213282	CESC
TCGA-LP-A4AX-01A	-251.121075778776	1975.37548221173	1724.25440643295	0.653885460870825	CESC
TCGA-JW-A5VH-01A	-781.967482346466	-927.492822808691	-1709.46030515516	0.937973413170193	CESC
TCGA-C5-A902-01A	-1411.9712423709	1513.30526035194	101.334017981038	0.813958712998016	CESC
TCGA-FU-A23L-01A	-927.206358890385	1556.98697934379	629.780620453406	0.766494212746263	CESC
TCGA-FU-A3NI-01A	-620.274502297915	590.603144293919	-29.6713580039961	0.824978714387627	CESC
TCGA-VS-A9UT-01A	197.295080597343	2574.49792982996	2771.79301042731	0.530289559029526	CESC
TCGA-C5-A8YR-01A	-700.978959632903	1511.00393582723	810.024976194329	0.749235390729524	CESC
TCGA-VS-A94X-01A	-1503.62154325563	430.459862330907	-1073.16168092472	0.901549218499201	CESC
TCGA-VS-A8EK-01A	-1557.22559104636	411.202830534232	-1146.02276051212	0.906125113861845	CESC
TCGA-FU-A3HZ-01A	-1023.56396388089	187.799305479489	-835.7646584014	0.885927403505987	CESC
TCGA-ZJ-AAXT-01A	-1227.21306736557	570.266816755182	-656.946250610385	0.873448957448282	CESC
TCGA-C5-A2LT-01A	-288.075483592963	1233.79271119175	945.717227598786	0.735895847030785	CESC
TCGA-WL-A834-01A	-998.228098697673	-89.6226894829831	-1087.85078818066	0.902480055168033	CESC
TCGA-FU-A40J-01A	-808.067157557282	976.883582244472	168.816424687189	0.808164465764719	CESC
TCGA-MU-A5YI-01A	376.493989929539	1077.81382262457	1454.30781255411	0.683344377523582	CESC
TCGA-MA-AA3W-01A	-811.944011240821	2274.08613313385	1462.14212189303	0.682504325644382	CESC
TCGA-EK-A2PG-01A	-2004.16628405145	42.7537960587074	-1961.41248799274	0.950151587731965	CESC
TCGA-UC-A7PG-06A	-758.516324598788	1520.28818089611	761.771856297323	0.753907654136356	CESC
TCGA-EA-A5ZE-01A	19.9326081874064	1610.56838015138	1630.50098833879	0.664235388998856	CESC
TCGA-4J-AA1J-01A	-679.844668087771	98.3322258614323	-581.512442226339	0.86800399835319	CESC
TCGA-C5-A7CH-01A	-957.005600739592	204.144513547165	-752.861087192428	0.880217540060085	CESC
TCGA-C5-A8XH-01A	-919.415566246465	1130.98825507735	211.572688830884	0.804452207272744	CESC
TCGA-JW-A69B-01A	-675.21894381623	821.55715443382	146.33821061759	0.810103350401113	CESC
TCGA-ZX-AA5X-01A	645.810531857153	1536.66731428981	2182.47784614696	0.601555331532162	CESC
TCGA-VS-A9V0-01A	-1524.7218665059	-601.017246702658	-2125.73911320856	0.957395178235087	CESC
TCGA-EA-A97N-01A	-278.362151957361	259.871227912646	-18.4909240447151	0.824050080707028	CESC
TCGA-Q1-A73S-01A	-1351.83078375659	-561.848744217139	-1913.67952797373	0.947943692708937	CESC
TCGA-ZJ-AAXA-01A	-896.874635153711	-38.4049820220398	-935.279617175751	0.892608016908602	CESC
TCGA-DS-A0VL-01A	-1125.69102786883	963.627029969596	-162.063997899231	0.835805469465454	CESC
TCGA-C5-A1BN-01B	-1682.70000310682	-312.256483606761	-1994.95648671358	0.951675268734174	CESC
TCGA-EK-A2IR-01A	-1640.87424849843	-899.278224449107	-2540.15247294754	0.97318036945439	CESC
TCGA-C5-A2M1-01A	-1234.57222213491	1394.90932394295	160.337101808039	0.808896894307409	CESC
TCGA-C5-A7CJ-01A	176.687722713521	1558.15602649178	1734.8437492053	0.652708627924164	CESC
TCGA-EA-A1QT-01A	-1046.05271838891	438.243561949142	-607.809156439764	0.869914263905309	CESC
TCGA-VS-A957-01A	-2048.35731737307	-52.0220375863975	-2100.37935495947	0.956313554733144	CESC
TCGA-JW-A5VK-01A	-1658.29503479434	-90.796097611888	-1749.09113240623	0.939974446213913	CESC
TCGA-EK-A2R7-01A	-943.528662750174	1071.24786543662	127.719202686445	0.811702677364005	CESC
TCGA-EA-A4BA-01A	-636.556300828283	-831.848388629339	-1468.40468945762	0.92512089891491	CESC
TCGA-EA-A411-01A	190.731274898491	664.190694654841	854.921969553331	0.744854332626595	CESC
TCGA-HM-A6W2-06A	-1573.20129734737	-715.204381834065	-2288.40567918143	0.964016999625096	CESC
TCGA-C5-A7UE-01A	-1527.05505686821	426.457212715757	-1100.59784415245	0.903284425440767	CESC
TCGA-JW-A5VI-01A	-381.075400403271	980.94078330174	599.865382898469	0.769307073507199	CESC
TCGA-VS-A9UD-01A	-936.37576352183	2355.77087712028	1419.39511359845	0.687076969540593	CESC
TCGA-DS-A0VN-01A	-53.2432437004841	2144.62418686207	2091.38094316158	0.612183176968259	CESC
TCGA-HM-A3JK-01A	649.437161102183	1137.02996082416	1786.46712192635	0.646948999852156	CESC
TCGA-LP-A5U3-01A	-1184.46554772308	985.602556095174	-198.862991627905	0.838758914635056	CESC
TCGA-DG-A2KH-01A	-2401.01819307545	-272.471512324586	-2673.48970540003	0.977496178444478	CESC
TCGA-C5-A2LS-01A	-2161.06819416138	-236.38435939671	-2397.45255355809	0.968148582839613	CESC
TCGA-IR-A3LH-01A	644.594545386994	2619.8308294187	3264.42537480569	0.467649182719006	CESC
TCGA-Q1-A5R3-01A	-1222.77933431561	1205.92033599123	-16.8589983243821	0.823914349193519	CESC
TCGA-MA-AA3X-01A	-286.080503223884	1342.03980340757	1055.95930018369	0.724843052900015	CESC
TCGA-VS-A954-01A	-732.646747394692	468.271306456501	-264.37544093819	0.84395624667318	CESC
TCGA-EA-A3HS-01A	-808.69543805382	712.773551736729	-95.9218863170915	0.830435728195971	CESC
TCGA-EA-A3HR-01A	-1013.64629052911	293.313932223054	-720.332358306055	0.877941516757487	CESC
TCGA-ZJ-AB0H-01A	-213.11045258921	1779.16287646665	1566.05242387744	0.671277357682939	CESC
TCGA-JX-A3Q0-01A	-920.874455075406	1416.07530760513	495.200852529728	0.779031341589312	CESC
TCGA-DS-A3LQ-01A	-20.9755792335311	591.29124213812	570.315662904589	0.772071002170091	CESC
TCGA-EK-A2R8-01A	-999.658579558164	468.80407269063	-530.854506867534	0.864287636728387	CESC
TCGA-FU-A3TX-01A	-1099.71936760187	867.315743360121	-232.403624241746	0.841429530960855	CESC
TCGA-EA-A556-01A	-156.401124331047	-350.227009091564	-506.628133422612	0.862493439264941	CESC
TCGA-VS-A9UO-01A	-2375.36806424581	-66.1105875737297	-2441.47865181954	0.969746417048863	CESC
TCGA-EX-A3L1-01A	-479.11659074935	1087.42745364368	608.310862894331	0.76851446497657	CESC
TCGA-C5-A7CM-01A	-947.113805172539	-181.601221459441	-1128.71502663198	0.905047502819066	CESC
TCGA-ZJ-AAXF-01A	-193.028920521845	1616.19807077887	1423.16915025702	0.686674347281552	CESC
TCGA-2W-A8YY-01A	-1066.93776205682	315.179551647448	-751.758210409374	0.880140700549456	CESC
TCGA-VS-A9UR-01A	-1695.54242982995	-135.775524550726	-1831.31795438068	0.944024683614768	CESC
TCGA-C5-A7X3-01A	-276.819453537967	1350.44234317632	1073.62288963835	0.723054395239954	CESC
TCGA-HM-A4S6-01A	-237.265070265923	1599.94801206067	1362.68294179475	0.693101683570527	CESC
TCGA-FU-A770-01A	-1432.90951010661	471.155907318421	-961.753602788185	0.894353245313391	CESC
TCGA-VS-A9UC-01A	-457.525728833417	1099.73641545031	642.210686616889	0.765321092681778	CESC
TCGA-DS-A1OC-01A	-1065.44591789233	1105.70339461373	40.2574767214057	0.819134094273343	CESC
TCGA-EX-A69M-01A	-1102.29825968023	1676.56996535561	574.271705675388	0.771701815339064	CESC
TCGA-C5-A1MK-01A	100.200042972142	710.55391392758	810.753956899722	0.749164516017994	CESC
TCGA-JW-A5VJ-01A	-1279.66388665452	253.890234670545	-1025.77365198397	0.89851772786399	CESC
TCGA-EX-A1H6-01B	-1048.33782862225	159.205513570553	-889.132315051697	0.889533664876833	CESC
TCGA-EA-A3Y4-01A	-577.104010138798	2126.40885494079	1549.30484480199	0.673097472061497	CESC
TCGA-JW-A5VL-01A	-980.272004742995	1494.47382543782	514.201820694821	0.777279576307161	CESC
TCGA-EA-A1QS-01A	804.191402431775	740.658626177188	1544.85002860896	0.673580933679278	CESC
TCGA-EK-A2PM-01A	-1352.19014476847	-1083.67955682186	-2435.86970159034	0.969545101888981	CESC
TCGA-JX-A3PZ-01A	-328.848104346128	1476.63067231447	1147.78256796834	0.715491902840774	CESC
TCGA-DG-A2KK-01A	-1203.78016252296	697.599233476231	-506.180929046725	0.862460216852933	CESC
TCGA-VS-A8QM-01A	79.5914149783227	2159.35518156739	2238.94659654571	0.594913264648732	CESC
TCGA-C5-A7CO-01A	-1438.83032211531	605.049522841659	-833.780799273655	0.885792296934072	CESC
TCGA-VS-A9UH-01A	365.520956200631	2344.52287917083	2710.04383537146	0.537952333115895	CESC
TCGA-EA-A439-01A	48.6388362646693	188.356396003159	236.995232267828	0.802229895956014	CESC
TCGA-EK-A3GJ-01A	-1033.53329234703	1578.90998889284	545.376696545812	0.774392363745898	CESC
TCGA-EA-A3HQ-01A	-370.015748418521	1356.19257793124	986.176829512718	0.73186162666709	CESC
TCGA-EA-A6QX-01A	-815.171850978257	1120.88525505876	305.7134040805	0.796167074800745	CESC
TCGA-C5-A7UI-01A	-650.814757268923	1699.19756481563	1048.38280754671	0.725608774182439	CESC
TCGA-ZJ-AAXD-01A	-529.545336899716	229.254656356309	-300.290680543407	0.846772437688287	CESC
TCGA-LP-A4AV-01A	-102.784787745605	1751.0935590646	1648.30877131899	0.662279113502606	CESC
TCGA-VS-A950-01A	-906.819070139889	338.912752712139	-567.90631742775	0.867010533202357	CESC
TCGA-C5-A3HD-01B	-2020.70567577806	-234.457240930972	-2255.16291670904	0.96270831809885	CESC
TCGA-DS-A5RQ-01A	-883.011103457156	1103.00330780713	219.992204349978	0.803717454610689	CESC
TCGA-VS-A9UP-01A	-1325.50867247528	-1125.57730658263	-2451.08597905791	0.970089713673568	CESC
TCGA-C5-A7CG-01A	-375.66327727278	2626.77320726417	2251.10992999139	0.593477201550716	CESC
TCGA-MY-A5BD-01A	-1703.66653345688	-41.2672266560681	-1744.93376011295	0.939766025161388	CESC
TCGA-C5-A1M6-01A	-1485.27020167682	-551.520375418617	-2036.79057709544	0.953543178482173	CESC
TCGA-VS-A8QF-01A	-671.555063538246	1122.44255266523	450.887489126986	0.783093173619286	CESC
TCGA-EK-A2RE-01A	-1276.05399718121	-324.129303059777	-1600.18330024099	0.932291593393973	CESC
TCGA-UC-A7PG-01A	-782.29819730118	251.011006342277	-531.287190958903	0.864319581893113	CESC
TCGA-VS-AA62-01A	-433.210089273967	2024.69487811819	1591.48478884422	0.668505632938622	CESC
TCGA-C5-A2M2-01A	-1902.10144437057	-112.081346595267	-2014.18279096584	0.952538192109194	CESC
TCGA-MA-AA3Y-01A	-412.526300451446	1755.00830074216	1342.48200029072	0.695236113595325	CESC
TCGA-MY-A913-01A	-876.042578320838	1117.82289826493	241.780319944094	0.801810357361628	CESC
TCGA-C5-A7CK-01A	-501.096425638339	-504.80400049564	-1005.90042613398	0.897233456867315	CESC
TCGA-UC-A7PI-01A	-1671.50095647678	-31.8990136398578	-1703.39997011664	0.937664615901828	CESC
TCGA-C5-A7X5-01A	-1273.169565079	-417.090827169333	-1690.26039224833	0.936992555958047	CESC
TCGA-DG-A2KJ-01A	-645.639371451093	1798.03328582493	1152.39391437383	0.715018847868459	CESC
TCGA-VS-A9V3-01A	-980.84358789769	1108.61130852272	127.767720625026	0.811698517666384	CESC
TCGA-DS-A7WF-01A	-833.015468637776	21.5887424724658	-811.42672616531	0.884264730414548	CESC
TCGA-C5-A8XK-01A	-1258.69071453563	496.504652494743	-762.18606204089	0.880866306371198	CESC
TCGA-EA-A5FO-01A	-2290.91108653889	-522.398761932841	-2813.30984847174	0.981619601312587	CESC
TCGA-VS-A9UZ-01A	-1220.49872977395	548.893779112126	-671.60495066182	0.874494644400868	CESC
TCGA-EK-A2IP-01A	-1433.58964557755	437.849183873589	-995.740461703959	0.896573937468306	CESC
TCGA-VS-A94W-01A	-617.465677968037	1824.04303592639	1206.57735795835	0.709435957505393	CESC
TCGA-DS-A1OB-01A	-775.566419021055	756.562862022269	-19.0035569987867	0.824092707965613	CESC
TCGA-EA-A410-01A	-253.551648393734	246.983661865996	-6.56798652773801	0.823057330127835	CESC
TCGA-EX-A8YF-01A	-983.891044973756	1474.36903281607	490.477987842313	0.779465819055697	CESC
TCGA-EK-A2H0-01A	-1741.41114294294	510.278272981333	-1231.1328699616	0.911338999572699	CESC
TCGA-VS-A9UV-01A	-1510.69325256259	161.464240743068	-1349.22901181952	0.918337841454731	CESC
TCGA-LP-A7HU-01A	-661.607462491138	1261.266588208	599.659125716857	0.769326415964425	CESC
TCGA-VS-A8EI-01A	-707.288412332191	1212.78042832559	505.492015993399	0.778083314882964	CESC
TCGA-BI-A0VS-01A	-480.134005263503	868.847231410097	388.713226146594	0.788736268229476	CESC
TCGA-DS-A0VM-01A	-495.695656685006	763.330370074203	267.634713389196	0.799536703176138	CESC
TCGA-IR-A3LB-01A	-1.83226038388465	492.540060486892	490.707800103008	0.779444686266221	CESC
TCGA-VS-A8EC-01A	-2055.30820095996	-1147.71429793052	-3203.02249889048	0.990925453498964	CESC
TCGA-VS-A9V2-01A	-780.306392006124	1467.37542413931	687.069032133188	0.761066308277889	CESC
TCGA-EK-A3GN-01A	-1936.19229067203	-492.019457399268	-2428.2117480713	0.969269183182196	CESC
TCGA-IR-A3LA-01A	-832.521261027531	271.701820076093	-560.819440951438	0.866491707603406	CESC
TCGA-C5-A7X8-01A	151.027231085402	824.560111277818	975.58734236322	0.732920002496398	CESC
TCGA-EK-A2RL-01A	-1462.97312182815	-102.094360288816	-1565.06748211697	0.930414760178106	CESC
TCGA-C5-A0TN-01A	-1090.26317413213	535.504434964188	-554.758739167942	0.866047263710087	CESC
TCGA-FU-A57G-01A	405.138790707193	-45.5928487087667	359.545941998427	0.791360955304972	CESC
TCGA-EK-A2PI-01A	-793.928250245503	-357.517841972294	-1151.4460922178	0.906461577252548	CESC
TCGA-Q1-A73P-01A	-1090.67942980144	829.260379408311	-261.419050393129	0.84372338379334	CESC
TCGA-C5-A1MP-01A	341.663984649323	1943.04208694696	2284.70607159629	0.589500860055324	CESC
TCGA-VS-A8EL-01A	-279.016924189484	2036.18820550902	1757.17128131953	0.650222121783583	CESC
TCGA-C5-A1BQ-01C	-853.597763958846	1413.89225997265	560.294496013803	0.773005034711308	CESC
TCGA-ZJ-AAXI-01A	-1575.9767193817	419.779121966693	-1156.197597415	0.906755888417395	CESC
TCGA-FU-A23K-01A	-362.730912716587	1486.29211102319	1123.56119830661	0.717971263791707	CESC
TCGA-Q1-A6DT-01A	-1224.28083600853	90.6515470535338	-1133.629288955	0.905354067896328	CESC
TCGA-EK-A2H1-01A	-146.242034416017	1535.17403866584	1388.93200424982	0.690319107961119	CESC
TCGA-C5-A1M5-01A	-842.68627350241	1351.84736004683	509.161086544416	0.777744888939186	CESC
TCGA-EA-A44S-01A	-719.787258871483	1130.37852054631	410.591261674823	0.786758029176013	CESC
TCGA-EA-A78R-01A	-271.45915500611	1102.88656954477	831.427414538656	0.747150983450258	CESC
TCGA-C5-A7XC-01A	-430.189798403104	1323.87257086641	893.682772463305	0.7410460173679	CESC
TCGA-VS-A9V4-01A	-1683.41904313527	-136.282836145711	-1819.70187928098	0.943460840336472	CESC
TCGA-EK-A2RA-01A	-1327.97347705056	1692.81162856907	364.838151518512	0.79088579913803	CESC
TCGA-EX-A1H5-01A	-1234.90046129263	117.088310295084	-1117.81215099754	0.904365670465452	CESC
TCGA-VS-A953-01A	-1593.40906434787	497.904280990942	-1095.50478335693	0.902963420099106	CESC
TCGA-MA-AA3Z-01A	-1498.86713208503	1253.04321086934	-245.823921215692	0.842492390026417	CESC
TCGA-VS-A959-01A	-832.966190741703	1149.98100856052	317.014817818813	0.795162207807248	CESC
TCGA-FU-A3EO-01A	-851.618600968794	918.354049371944	66.7354484031505	0.816898517218267	CESC
TCGA-BI-A20A-01A	-596.462134553344	1568.91584089393	972.453706340589	0.733232857129528	CESC
TCGA-DS-A1OD-01A	-187.762702925353	2413.95885344802	2226.19615052267	0.596416609099466	CESC
TCGA-C5-A1M9-01A	-1392.86505098944	221.192076796777	-1171.67297419266	0.907711384227408	CESC
TCGA-Q1-A6DW-01A	-973.091623228347	543.902998494326	-429.188624734021	0.856685250895435	CESC
TCGA-C5-A3HF-01A	-709.369340983906	826.347879471016	116.978538487111	0.812622517144186	CESC
TCGA-VS-A8Q9-01A	-1648.07760008548	264.775037222068	-1383.30256286341	0.920305967899262	CESC
TCGA-Q1-A5R2-01A	-422.476412985716	1533.22197512922	1110.7455621435	0.71927943542513	CESC
TCGA-VS-A8Q8-01A	-814.51302637351	1461.54018437859	647.027158005079	0.764865840458141	CESC
TCGA-C5-A1BJ-01A	-459.467862770851	1290.46135620389	830.993493433037	0.747193316817647	CESC
TCGA-Q1-A6DV-01A	-1723.28251957564	247.466981060021	-1475.81553851562	0.925533369493324	CESC
TCGA-EK-A3GK-01A	-1918.24797113799	503.58533557252	-1414.66263556547	0.922097016701623	CESC
TCGA-IR-A3LF-01A	-928.122920363216	611.106159955945	-317.016760407271	0.848075937935746	CESC
TCGA-C5-A1M7-01A	-826.28597883108	1155.91734107991	329.631362248834	0.794037820808935	CESC
TCGA-EK-A2PL-01A	-1503.34547160256	394.717428831042	-1108.62804277152	0.903789527056552	CESC
TCGA-LP-A4AU-01A	-893.934763441708	814.85261926403	-79.0821441776789	0.829056073160938	CESC
TCGA-ZJ-AAXJ-01A	-1434.42121407377	605.874959901222	-828.546254172549	0.885435448647349	CESC
TCGA-VS-A94Z-01A	-336.205057892839	2238.26813795171	1902.06308005887	0.633917713141729	CESC
TCGA-EK-A2GZ-01A	-1373.55943999769	590.835679627406	-782.723760370284	0.882289353302501	CESC
TCGA-JW-A852-01A	-1411.6956222854	777.976860073456	-633.718762211946	0.871783732066667	CESC
TCGA-VS-A9V5-01A	-1304.11016673182	-140.742136538898	-1444.85230327071	0.923802762073106	CESC
TCGA-ZJ-AAXB-01A	-706.749046354606	-280.981574063885	-987.730620418491	0.896052584362751	CESC
TCGA-EK-A2R9-01A	-39.3730094769608	1414.66909029752	1375.29608082056	0.691765888481304	CESC
TCGA-C5-A3HE-01A	-700.715314397878	1665.84327817612	965.127963778245	0.733963636139012	CESC
TCGA-ZJ-A8QR-01A	-1435.5124708565	516.255505106383	-919.256965750114	0.891545215829647	CESC
TCGA-EK-A2RC-01A	-315.550619450797	1477.57231897009	1162.02169951929	0.714030125738958	CESC
TCGA-C5-A1ML-01A	-975.397574733095	623.598366007316	-351.799208725779	0.850770232539756	CESC
TCGA-FU-A5XV-01A	-1191.002111318	394.504647849893	-796.497463468103	0.883239235010506	CESC
TCGA-EA-A43B-01A	-548.811419016298	1492.73823800105	943.926818984748	0.736073769709489	CESC
TCGA-MA-AA42-01A	-365.098868936522	2824.18110159547	2459.08223265895	0.568634070439779	CESC
TCGA-VS-A9UJ-01A	-1488.46200124591	-974.370073676636	-2462.83207492255	0.970506813045855	CESC
TCGA-VS-A9V1-01A	-1639.0524472758	421.074942426714	-1217.97750484908	0.910542369185866	CESC
TCGA-JW-AAVH-01A	-1742.04279206711	70.2930915201216	-1671.74970054699	0.936039862054442	CESC
TCGA-VS-A8EJ-01A	-1234.30717238148	308.207513792418	-926.099658589059	0.891999703279217	CESC
TCGA-Q1-A73O-01A	-853.612425603128	1005.63385027499	152.021424671859	0.80961397034022	CESC
TCGA-FU-A2QG-01A	-1752.33077063687	483.280184776176	-1269.05058586069	0.913616103649892	CESC
TCGA-DS-A1O9-01A	38.6787577540796	1700.6255967567	1739.30435451077	0.652212432079549	CESC
TCGA-VS-A8QA-01A	-2029.09499414148	409.237903637504	-1619.85709050397	0.933332273996114	CESC
TCGA-C5-A1MH-01A	18.6328992522813	1978.6676752795	1997.30057453178	0.623044168951312	CESC
TCGA-XS-A8TJ-01A	-658.377678051054	862.109418496578	203.731740445524	0.805135364690481	CESC
TCGA-C5-A1ME-01A	-1096.37435404578	1025.7275609306	-70.6467931151831	0.828363072572216	CESC
TCGA-C5-A2LZ-01A	-1401.11144889916	981.682829595206	-419.428619303953	0.855945351647985	CESC
TCGA-GH-A9DA-01A	-763.140295629362	1021.14085227233	258.000556642969	0.800385285743827	CESC
TCGA-VS-A8QH-01A	-1463.24421730113	-24.5226779026506	-1487.76689520378	0.926196246557992	CESC
TCGA-VS-A9U6-01A	-730.692215597492	996.183249504786	265.491033907295	0.799725658181465	CESC
TCGA-C5-A8YQ-01A	-1165.26133487925	499.152382265657	-666.108952613589	0.874103058341171	CESC
TCGA-DS-A1OA-01A	-423.157008157288	1399.97341591231	976.816407755023	0.73279725324092	CESC
TCGA-HG-A2PA-01A	-599.220721788889	907.791366979466	308.570645190577	0.795913229593844	CESC
TCGA-EA-A3QD-01A	354.017522584365	2614.22306579407	2968.24058837843	0.505624656330697	CESC
TCGA-C5-A7UC-01A	-1460.58877017714	-339.587559669665	-1800.1763298468	0.942506892227851	CESC
TCGA-MA-AA43-01A	-325.884666820975	188.977217172639	-136.907449648336	0.833772394163617	CESC
TCGA-Q1-A73R-01A	-1109.92197014382	-278.086555923306	-1388.00852606713	0.920575981301076	CESC
TCGA-PN-A8MA-01A	-560.039242263125	655.223345103797	95.1841028406724	0.814482801242254	CESC
TCGA-C5-A2LV-01A	-607.402109686801	1403.74320352141	796.341093834613	0.75056420512997	CESC
TCGA-VS-A9UQ-01A	-768.206360414176	80.3345770743106	-687.871783339866	0.87565030874996	CESC
TCGA-MY-A5BF-01A	-1027.88520165376	1347.68636293651	319.801161282748	0.794914123261679	CESC
TCGA-JX-A3Q8-01A	-1248.07320121128	980.01450765821	-268.05869355307	0.844246139165655	CESC
TCGA-VS-A9UM-01A	-169.663135974885	1335.08325089361	1165.42011491872	0.713680785983675	CESC
TCGA-VS-A8EH-01A	-1627.76784475568	39.1580192357237	-1588.60982551996	0.931675760734075	CESC
TCGA-LP-A4AW-01A	211.555574081652	374.447135978541	586.002710060193	0.770605522082434	CESC
TCGA-C5-A1MJ-01A	194.686907142437	601.274956908438	795.961864050875	0.750600988274604	CESC
TCGA-UC-A7PD-01A	-1260.05614814588	333.566249623257	-926.489898522626	0.892025595655257	CESC
TCGA-EK-A2RK-01A	-1140.24934900713	1216.32003961332	76.0706906061878	0.816107383880888	CESC
TCGA-Q1-A5R1-01A	-1448.85596992297	332.141199931752	-1116.71476999121	0.904296915293364	CESC
TCGA-VS-A9U5-01A	-1292.01477327319	1192.31081524917	-99.7039580240209	0.830744890230704	CESC
TCGA-EA-A3QE-01A	-533.288287187569	2159.57011807301	1626.28183088544	0.664698220341816	CESC
TCGA-EK-A3GM-01A	-1888.40075861953	-238.033037996865	-2126.4337966164	0.957424620680547	CESC
TCGA-EA-A3HT-01A	145.835710650747	908.287888028184	1054.12359867893	0.725028661143157	CESC
TCGA-IR-A3L7-01A	-1266.27819460885	-434.715342492336	-1700.99353710119	0.937541793092249	CESC
TCGA-C5-A2LX-01A	-259.11306984707	2247.09422169824	1987.98115185117	0.624113603802037	CESC
TCGA-MU-A51Y-01A	-113.369798275441	1932.08317892846	1818.71338065302	0.643332408700747	CESC
TCGA-JX-A5QV-01A	-1334.28421535762	969.008369236531	-365.275846121085	0.851808193504999	CESC
TCGA-FU-A3HY-01A	-1687.551224044	-145.020314387922	-1832.57153843192	0.944085368424407	CESC
TCGA-MU-A8JM-01A	-929.626535289688	1113.61029527013	183.983759980443	0.806851216861909	CESC
TCGA-RA-A741-01A	-605.269386506994	1594.31817865421	989.04879214722	0.731574280841417	CESC
TCGA-C5-A1BF-01B	-270.066083929835	1093.99884876839	823.932764838559	0.74788173579418	CESC
TCGA-C5-A3HL-01A	-1259.78275727941	325.850763303048	-933.931993976362	0.89251881759344	CESC
TCGA-EK-A2RN-01A	-914.422617619922	1400.62726151524	486.204643895322	0.77985862026943	CESC
TCGA-C5-A901-01A	-706.883497253477	645.496313351973	-61.3871839015037	0.82760089341739	CESC
TCGA-VS-A9UI-01A	-1276.95710460541	1213.10722592103	-63.8498786843784	0.827803752637807	CESC
TCGA-VS-A9UY-01A	-1011.2921184736	924.773636739237	-86.5184817343605	0.829665946310651	CESC
TCGA-C5-A1MF-01A	-607.227005852041	1301.8199088416	694.592902989557	0.760349437604179	CESC
TCGA-VS-A9UL-01A	-1897.95746728565	-1187.49598374041	-3085.45345102606	0.988458346318763	CESC
TCGA-ZJ-AAXN-01A	-789.719428034491	1039.11008414981	249.39065611532	0.801142296753971	CESC
TCGA-ZJ-A8QQ-01A	-1487.19326778352	428.067711937029	-1059.12555584649	0.900655844617028	CESC
TCGA-C5-A8XI-01A	-1008.98185624814	1089.43223229385	80.450376045713	0.815735690666148	CESC
TCGA-C5-A8XJ-01A	-229.602075976889	425.530992779189	195.928916802301	0.805814141615532	CESC
TCGA-EA-A5ZF-01A	-372.615263471423	-281.172578981767	-653.78784245319	0.873223120849621	CESC
TCGA-IR-A3LC-01A	-1052.53424245872	631.278480118549	-421.255762340169	0.856083999801165	CESC
TCGA-C5-A1BK-01B	-514.618193953782	2342.3558259686	1827.73763201482	0.642317705634818	CESC
TCGA-DR-A0ZM-01A	-328.188062499	1919.3830749117	1591.1950124127	0.668537266523341	CESC
TCGA-EK-A2RB-01A	-1373.34691566745	485.294533427625	-888.05238223982	0.889461229991397	CESC
TCGA-VS-A8EB-01A	-974.908357499341	888.608554758064	-86.2998027412769	0.829648025988831	CESC
TCGA-VS-A94Y-01A	-691.092556533944	594.04129993736	-97.0512565965842	0.830528074356498	CESC
TCGA-ZJ-AAX8-01A	298.212770059269	1436.83641483415	1735.04918489342	0.652685781490646	CESC
TCGA-VS-A8QC-01A	-476.733849785266	402.954627186658	-73.7792225986079	0.828620563506521	CESC
TCGA-C5-A907-01A	-1037.84019235815	999.568533647015	-38.2716587111373	0.825691533367564	CESC
TCGA-EK-A2RM-01A	-340.36650551222	90.9213658505272	-249.445139661692	0.842778622899512	CESC
TCGA-VS-A9UU-01A	-1573.59608237211	138.360878690263	-1435.23520368184	0.923261354156621	CESC
TCGA-C5-A7UH-01A	-804.935883952809	636.539164114901	-168.396719837908	0.836315466166631	CESC
TCGA-C5-A1M8-01A	-1205.53118599938	-13.4857070661313	-1219.01689306551	0.910605433486188	CESC
TCGA-DS-A7WH-01A	-26.8481483582425	129.163863504078	102.315715145836	0.813874992562278	CESC
TCGA-IR-A3LI-01A	-2380.67086882492	-363.139429584457	-2743.81029840938	0.979621575057709	CESC
TCGA-DR-A0ZL-01A	-1744.79946887428	48.9422980479779	-1695.8571708263	0.937279244925388	CESC
TCGA-DS-A0VK-01A	-766.991210582626	83.6667037277358	-683.32450685489	0.875327753525303	CESC
TCGA-IR-A3LL-01A	-542.864250226348	2198.33194521895	1655.4676949926	0.661491393315396	CESC
TCGA-HM-A3JJ-01A	55.0784472501326	1131.74681570848	1186.82526295861	0.711476367406412	CESC
TCGA-EK-A2RJ-01A	-720.977258004004	1507.90598425253	786.928726248523	0.751476463763154	CESC
TCGA-FU-A3TQ-01A	-755.227676378004	977.585333161039	222.357656783036	0.80351080581692	CESC
TCGA-DG-A2KL-01A	461.471308617172	1082.74647502805	1544.21778364522	0.673649525110877	CESC
TCGA-C5-A8ZZ-01A	265.117481937541	-189.080296292102	76.0371856454389	0.816110226065277	CESC
TCGA-EA-A5O9-01A	-1382.72707542836	685.885132803069	-696.841942625292	0.876285451481198	CESC
TCGA-LP-A5U2-01A	-1318.69222897634	350.249144698339	-968.443084278003	0.894792095414948	CESC
TCGA-JW-A5VG-01A	-1238.91543836871	1204.80742342887	-34.1080149398365	0.825346602210467	CESC
TCGA-ZJ-AAX4-01A	-398.360126836299	1692.66657901175	1294.30645217545	0.700301630855779	CESC
TCGA-EA-A3HU-01A	-499.492819832106	2255.3238201083	1755.83100027619	0.650371579525587	CESC
TCGA-R2-A69V-01A	251.83610711818	2985.87158228078	3237.70768939896	0.4711121528801	CESC
TCGA-DG-A2KM-01A	601.651969187128	3404.3528361291	4006.00480531623	0.36885242761062	CESC
TCGA-EX-A69L-01A	-275.001288257291	2130.03252002711	1855.03123176982	0.639241912104467	CESC
TCGA-ZJ-A8QO-01A	-134.651827593679	1651.82924297458	1517.1774153809	0.6765776610783	CESC
TCGA-C5-A1BL-01A	-1188.84762298833	1276.53675963571	87.6891366473808	0.815120615672848	CESC
TCGA-C5-A1BI-01B	-253.887586758092	1675.46862167192	1421.58103491383	0.686843796493336	CESC
TCGA-UC-A7PF-01A	-278.176161370459	1926.05430819845	1647.87814682799	0.662326473237625	CESC
TCGA-VS-A8EG-01A	-1687.11348793533	226.015367644877	-1461.09812029045	0.924713160551021	CESC
TCGA-ZD-A8I3-01A	-771.173480582003	-319.044160703146	-1090.21764128515	0.902629648320425	CHOL
TCGA-W5-AA30-01A	-70.2009719037707	846.606105823833	776.405133920063	0.752494725112878	CHOL
TCGA-W5-AA38-01A	-871.291019817435	392.687397806459	-478.603622010976	0.860404348090625	CHOL
TCGA-YR-A95A-01A	-624.044415543493	-44.5387400462308	-668.583155589724	0.874279414014319	CHOL
TCGA-W5-AA36-01A	-395.717754454229	320.768134169111	-74.949620285118	0.828716727196768	CHOL
TCGA-W5-AA2U-01A	-414.399770577836	379.629998200606	-34.76977237723	0.825401445175056	CHOL
TCGA-ZH-A8Y2-01A	-731.684809008858	372.188425516628	-359.496383492229	0.851363471432288	CHOL
TCGA-3X-AAVB-01A	638.559117308116	1031.27278376157	1669.83190106968	0.65990864956215	CHOL
TCGA-W5-AA2Q-01A	-760.525620292567	-509.265671049484	-1269.79129134205	0.913660304237296	CHOL
TCGA-W5-AA2Z-01A	35.5283582524149	531.092068014246	566.620426266661	0.772415614814466	CHOL
TCGA-3X-AAVA-01A	-257.096086634749	471.553991487887	214.457904853138	0.804200559125732	CHOL
TCGA-ZH-A8Y6-01A	-1006.01935412284	-652.263300931271	-1658.28265505411	0.935342407435348	CHOL
TCGA-ZH-A8Y1-01A	-237.40518584653	384.536285110468	147.131099263938	0.810035108802521	CHOL
TCGA-ZU-A8S4-01A	48.7751078316239	1803.87957959067	1852.6546874223	0.639510140183928	CHOL
TCGA-W5-AA2R-01A	-65.4328637077588	1721.25077861415	1655.81791490639	0.66145283870444	CHOL
TCGA-W5-AA2H-01A	190.603487394759	3472.96162147052	3663.56510886528	0.415088670493006	CHOL
TCGA-W5-AA39-01A	-1311.99033450322	-508.404181829505	-1820.39451633272	0.943494537798018	CHOL
TCGA-W5-AA2O-01A	-1150.00973434332	140.773727900054	-1009.23600644327	0.89744954617946	CHOL
TCGA-3X-AAVC-01A	-682.166503251579	698.808165995229	16.6416627436499	0.82111757598539	CHOL
TCGA-3X-AAVE-01A	-232.791104240675	1733.47995831476	1500.68885407408	0.678357938811503	CHOL
TCGA-W5-AA2X-01A	-1661.67880334839	-854.301582507663	-2515.98038585605	0.972358009331161	CHOL
TCGA-ZH-A8Y5-01A	-702.082807325814	-605.588400486943	-1307.67120781276	0.915906324749935	CHOL
TCGA-W5-AA33-01A	33.8741262272263	1151.0545137934	1184.92864002062	0.711671975880853	CHOL
TCGA-ZH-A8Y8-01A	-136.421796583813	1170.87578806674	1034.45399148292	0.727014153285883	CHOL
TCGA-WD-A7RX-01A	-202.194857612657	1562.33428804816	1360.1394304355	0.693370766545744	CHOL
TCGA-W5-AA34-01A	-984.873159495635	441.082785180051	-543.790374315584	0.865241188176629	CHOL
TCGA-W6-AA0S-01A	-120.356378560579	1016.99607990069	896.639701340109	0.740754507653987	CHOL
TCGA-4G-AAZO-01A	-811.022445338119	460.835304660688	-350.187140677431	0.850645849186016	CHOL
TCGA-W5-AA31-01A	-248.641718925699	295.807219499253	47.1655005735543	0.818552030551329	CHOL
TCGA-W5-AA2W-01A	-880.601485703925	361.239958221842	-519.361527482082	0.863437831628458	CHOL
TCGA-ZH-A8Y4-01A	-798.576031760474	-61.6361852324487	-860.212216992923	0.887586182273052	CHOL
TCGA-W5-AA2T-01A	-1163.51225076199	-646.938615572952	-1810.45086633494	0.943009834757465	CHOL
TCGA-4G-AAZT-01A	-319.400241986359	721.667907178866	402.267665192507	0.787511616465229	CHOL
TCGA-3X-AAV9-01A	770.040474499415	1903.99897946477	2674.03945396419	0.542399945260389	CHOL
TCGA-W5-AA2I-01A	-1934.6921630578	-694.586150572995	-2629.2783136308	0.976106577184637	CHOL
TCGA-W5-AA2G-01A	-225.43041889804	642.235662558478	416.805243660438	0.786194672733298	CHOL
TCGA-DM-A288-01A	-1486.89509378899	-501.41384625387	-1988.30894004286	0.951375146838729	COAD
TCGA-QL-A97D-01A	-1182.24685482958	673.470305310644	-508.77654951894	0.862652991350796	COAD
TCGA-CM-6164-01A	-617.685789444606	352.750203234433	-264.935586210173	0.84400034913358	COAD
TCGA-G4-6299-01A	-61.1571830953119	1028.48632072559	967.329137630279	0.7337441473299	COAD
TCGA-F4-6463-01A	36.223045359425	216.463870388264	252.686915747689	0.800852629782716	COAD
TCGA-AZ-4615-01A	-12.7609572244283	1390.37707296788	1377.61611574345	0.691519926734819	COAD
TCGA-AA-3549-01A	-679.863344874136	542.949231866948	-136.914113007188	0.833772934182454	COAD
TCGA-AY-4071-01A	-254.51967900419	1308.54201373979	1054.0223347356	0.725038898434092	COAD
TCGA-CM-4752-01A	-187.106168075657	1026.28138807502	839.175219999358	0.746394597024728	COAD
TCGA-DM-A1D9-01A	-1195.49813249069	-403.095150080838	-1598.59328257152	0.932207146841849	COAD
TCGA-AA-3688-01A	-802.289059221917	366.924543187017	-435.364516034899	0.857152532685585	COAD
TCGA-AA-3854-01A	-1018.15757725022	168.467472781937	-849.690104468281	0.886873651685137	COAD
TCGA-A6-3809-01A	-116.980336897008	1437.62354085245	1320.64320395544	0.697536722067751	COAD
TCGA-CM-6165-01A	133.036055023342	591.256697541115	724.292752564457	0.75751060302142	COAD
TCGA-CM-4751-01A	-313.555228874793	932.573861730641	619.018632855849	0.76750784259048	COAD
TCGA-A6-5659-01A	-468.118559457394	-130.043677140544	-598.162236597937	0.869214988961425	COAD
TCGA-AA-3494-01A	-945.85560033956	266.15694978432	-679.698650555241	0.875070278590274	COAD
TCGA-CM-4750-01A	-728.110324638457	306.379086783324	-421.731237855133	0.856120069967333	COAD
TCGA-AZ-4682-01B	-1007.884599646	83.504508090371	-924.380091555628	0.891885575335383	COAD
TCGA-G4-6625-01A	82.4409124977467	1642.03951126868	1724.48042376643	0.653860359216429	COAD
TCGA-DM-A0XF-01A	-670.366649320209	163.995924082712	-506.370725237497	0.862474317095679	COAD
TCGA-AA-3529-01A	-932.400986015606	92.2257945694568	-840.17519144615	0.886227504427621	COAD
TCGA-AA-3949-01A	372.63707181639	2077.50186685736	2450.13893867375	0.569713453900074	COAD
TCGA-AA-3848-01A	-945.562531640625	343.479718711435	-602.082812929191	0.869499389551295	COAD
TCGA-CA-6715-01A	-1324.9774597304	-517.63523911163	-1842.61269884203	0.944570297740878	COAD
TCGA-AA-3818-01A	-903.266769399886	205.812609235719	-697.454160164167	0.876328744896954	COAD
TCGA-AA-3710-01A	-31.5718018100512	2002.7131287145	1971.14132690445	0.626043066579232	COAD
TCGA-AA-3950-01A	496.513063193782	1820.14715111374	2316.66021430753	0.585705556632914	COAD
TCGA-AA-A00N-01A	279.209362967683	672.033551366877	951.24291433456	0.735346408920831	COAD
TCGA-A6-6138-01A	239.442175032487	1534.03356225888	1773.47573729137	0.648401961807352	COAD
TCGA-DM-A28E-01A	-1733.19892690363	-441.132196657842	-2174.33112356147	0.959430607510216	COAD
TCGA-D5-6538-01A	-1453.29586069747	-880.616234206183	-2333.91209490365	0.965771245068436	COAD
TCGA-AA-A00K-01A	-832.28314948284	318.106808541867	-514.176340940972	0.863053627935715	COAD
TCGA-AA-3715-01A	509.18289995679	1753.52973704764	2262.71263700443	0.592105565620722	COAD
TCGA-AA-3506-01A	-415.411721246669	899.973135762219	484.561414515549	0.780009582484129	COAD
TCGA-AU-3779-01A	-134.237232092558	1059.76447985526	925.5272477627	0.737899287451457	COAD
TCGA-CK-5916-01A	-81.9461671561222	1419.7934998843	1337.84733272818	0.695724950772886	COAD
TCGA-QG-A5Z1-01A	-363.251890273465	-146.285561972689	-509.537452246154	0.862709479206476	COAD
TCGA-AD-6890-01A	-636.579040146016	208.493292491098	-428.085747654917	0.856601730640454	COAD
TCGA-A6-2685-01A	685.82655912695	1365.87075215147	2051.69731127842	0.61677876186224	COAD
TCGA-AA-A00W-01A	-1801.70655489601	6.31309509373873	-1795.39345980227	0.942272037553893	COAD
TCGA-CK-5914-01A	-577.850813137596	194.478439190458	-383.372373947137	0.853196731049929	COAD
TCGA-A6-2686-01A	230.068334094654	1872.79140471882	2102.85973881347	0.610849988495743	COAD
TCGA-CA-5255-01A	-1639.39407464222	-325.039589969644	-1964.43366461187	0.950289764211817	COAD
TCGA-A6-A5ZU-01A	140.891887647088	849.517665641194	990.409553288282	0.73143808846469	COAD
TCGA-NH-A50V-01A	-56.8378136509527	603.534731749159	546.696918098206	0.77426973514253	COAD
TCGA-QG-A5YX-01A	-1635.25536119344	-241.887763762913	-1877.14312495635	0.946222246834708	COAD
TCGA-A6-2677-01A	-1375.55561214327	-378.117846819283	-1753.67345896255	0.940203765887985	COAD
TCGA-CA-6717-01A	681.625699460656	1402.1041559113	2083.72985537196	0.613070836645067	COAD
TCGA-A6-6649-01A	-164.36498661328	719.040014324058	554.675027710779	0.773528070856037	COAD
TCGA-NH-A6GC-01A	-306.713721433216	-117.921945663755	-424.635667096971	0.856340313046441	COAD
TCGA-AA-3562-01A	-408.551319624657	557.468738494602	148.917418869945	0.809881325311342	COAD
TCGA-A6-4105-01A	20.9481281580054	1125.9572725971	1146.9054007551	0.715581849935841	COAD
TCGA-A6-6141-01A	-598.212961730714	842.57979835896	244.366836628246	0.801583416534073	COAD
TCGA-AA-A00R-01A	-239.443027096429	2004.17666757895	1764.73364048252	0.649378354718828	COAD
TCGA-AZ-4684-01A	-71.9529367769779	923.757937708738	851.80500093176	0.745159534301978	COAD
TCGA-CK-6747-01A	-628.917924796723	322.867479612108	-306.050445184615	0.847221885448494	COAD
TCGA-AU-6004-01A	-20.0880610374542	1146.82741575366	1126.73935471621	0.717646456258574	COAD
TCGA-A6-2672-01B	-97.2170440082368	1250.03032563284	1152.8132816246	0.714975810824101	COAD
TCGA-QG-A5Z2-01A	-1633.62275056588	808.214824566508	-825.407925999376	0.885221252539301	COAD
TCGA-A6-6780-01A	-522.566823497799	1651.41882232765	1128.85199882986	0.717430457640806	COAD
TCGA-F4-6459-01A	380.637106387919	296.438224901693	677.075331289612	0.762017067566096	COAD
TCGA-AA-3970-01A	-863.959687341631	824.325387404409	-39.6342999372225	0.825804352465349	COAD
[truncated: 8,328 more rows]
