# Supplementary material for: Pan-cancer analysis reveals signal transducer and activator of transcription (STAT) gene family as biomarkers for prognostic prediction and therapeutic guidance
Source: Front Genet. 2023 Mar 9;14:1120500. doi: 10.3389/fgene.2023.1120500 (PMC10034013; doi:10.3389/fgene.2023.1120500)
Supplement: Supplementary file 2 [file DataSheet1.ZIP › Source data/expTime.txt]

id	futime	fustat	STAT1	STAT2	STAT3	STAT4	STAT5A	STAT5B	STAT6	Type	CancerType
TCGA-OR-A5KZ-01A	125	1	3.664431496	3.585634309	3.744525661	0.23341791	4.122815951	3.495747321	4.532544501	Tumor	ACC
TCGA-OR-A5LC-01A	159	1	4.980751574	3.604159726	3.521979724	0.158050918	3.545162165	3.420540637	4.855141796	Tumor	ACC
TCGA-P6-A5OF-01A	207	1	3.198611581	3.720988002	4.315333594	0.138988104	2.843614122	3.674036901	5.647402347	Tumor	ACC
TCGA-OR-A5K9-01A	344	1	3.671969831	4.355863126	3.700137939	0.032768249	2.555006081	2.698518759	6.60119989	Tumor	ACC
TCGA-OR-A5J5-01A	365	1	1.585588	3.260277	3.218382	0.2664352	2.202715	2.756302	4.872318	Tumor	ACC
TCGA-P6-A5OG-01A	383	1	5.046637546	4.575806138	3.983326442	1.207802238	3.064479786	3.505738926	4.383535439	Tumor	ACC
TCGA-OR-A5JS-01A	383	0	3.083458	3.34566	3.61342	0.07483563	1.814256	3.235012	4.480696	Tumor	ACC
TCGA-OR-A5KY-01A	391	1	3.996809525	3.502131161	3.497112453	0.171754166	1.175774416	2.057165367	4.776382061	Tumor	ACC
TCGA-OR-A5JP-01A	464	0	3.998346	2.795477	3.530156	0.1383535	1.887089	3.012666	3.18324	Tumor	ACC
TCGA-OR-A5J7-01A	490	1	4.210628408	3.90255683	2.53252143	0.055849322	2.03836558	2.208513851	5.4706843	Tumor	ACC
TCGA-OR-A5JJ-01A	490	1	4.37040591	3.66903461	3.749498523	0.11679926	2.486875892	3.200586786	2.773649411	Tumor	ACC
TCGA-OR-A5K5-01A	498	1	3.957328	3.628773	3.560079	0.1368989	3.037133	2.915751	4.471363	Tumor	ACC
TCGA-OR-A5JG-01A	541	1	3.575122	3.615024	3.805949	0.06058852	2.10611	3.025752	5.403884	Tumor	ACC
TCGA-OR-A5LT-01A	549	0	5.001815481	5.33672426	4.223504679	0.595748898	2.621393347	4.261893982	5.193801722	Tumor	ACC
TCGA-OR-A5JB-01A	551	1	6.175094	4.667047	4.365629	1.162219	2.478218	3.584093	3.940979	Tumor	ACC
TCGA-OR-A5JY-01A	552	1	5.136977111	4.332586722	4.806554711	0.648511969	1.539795465	4.336292419	3.847216732	Tumor	ACC
TCGA-OR-A5JM-01A	562	1	4.086378	2.88687	4.345443	0.1261169	1.680959	3.398087	4.371534	Tumor	ACC
TCGA-OR-A5J8-01A	579	1	5.412181	4.549683	4.712606	0.9941592	3.37806	3.226437	4.082905	Tumor	ACC
TCGA-PK-A5H9-01A	616	0	4.056386	3.536661	3.884331	0.4236957	3.880693	4.665671	5.352143	Tumor	ACC
TCGA-OR-A5LE-01A	662	1	3.995990968	2.186581927	2.849721918	0.009401415	1.145396313	2.542771177	3.909771246	Tumor	ACC
TCGA-OR-A5LA-01A	719	0	2.140035	2.943588	3.112961	0.2549293	3.640183	3.306053	4.752896	Tumor	ACC
TCGA-OR-A5K8-01A	749	0	2.000784041	2.674842399	3.179333499	0.139166927	1.783847687	3.551626375	4.770959479	Tumor	ACC
TCGA-PA-A5YG-01A	756	0	3.877696	3.431571	4.170287	0.5064892	3.800339	4.176477	5.228344	Tumor	ACC
TCGA-OR-A5JZ-01A	822	0	3.388614	3.811547	4.752024	0.1937583	2.567344	3.731599	6.131811	Tumor	ACC
TCGA-OR-A5LR-01A	853	0	3.072373948	3.704879328	3.950966559	0.295978683	2.847219682	3.705761302	6.111647672	Tumor	ACC
TCGA-OR-A5L6-01A	861	0	2.783687607	4.151993066	3.399136402	0.210313648	2.332799356	3.328255185	5.241236845	Tumor	ACC
TCGA-OR-A5L9-01A	871	0	1.315869836	1.955292666	2.153646987	0.277560198	2.704388476	2.343581148	4.232573119	Tumor	ACC
TCGA-OR-A5L8-01A	885	0	3.56614204	3.198846618	3.351771307	0.04331769	2.99857454	3.833792987	5.417059191	Tumor	ACC
TCGA-OR-A5JT-01A	907	0	3.116944	3.846519	4.323684	0.132916	4.131569	4.227035	5.953934	Tumor	ACC
TCGA-OR-A5JA-01A	922	1	3.050045	3.410143	4.264451	0.04462338	2.22459	2.939538	4.755633	Tumor	ACC
TCGA-OR-A5JX-01A	950	0	1.819471	3.071091	3.784775	0.1006534	2.609902	3.618945	5.279771	Tumor	ACC
TCGA-OR-A5L4-01A	967	0	3.068108	2.486232	4.079093	0.1372135	2.40281	2.872386	4.684039	Tumor	ACC
TCGA-OR-A5K2-01A	994	1	3.673562216	3.015087831	3.484393469	0.05889052	1.493476268	2.836208581	3.667281185	Tumor	ACC
TCGA-OR-A5K0-01A	1029	0	3.809138	3.375621	4.737976	0.008850049	0.5628779	4.650942	4.631886	Tumor	ACC
TCGA-OR-A5K4-01A	1082	0	2.582799914	3.866345421	4.011975333	0.112257713	4.650154616	3.975155273	6.051523271	Tumor	ACC
TCGA-OR-A5LS-01A	1096	0	5.654617892	4.283990024	3.427439372	0.113518436	2.653232039	3.054486486	5.655279733	Tumor	ACC
TCGA-OR-A5JQ-01A	1103	0	3.725063803	3.457156336	4.220907636	0.633448632	4.427839394	4.698084356	4.929375216	Tumor	ACC
TCGA-OR-A5LJ-01A	1105	1	3.702185	3.656418	2.919505	0.2166266	2.866116	2.976728	4.607283	Tumor	ACC
TCGA-OU-A5PI-01A	1171	0	3.998550526	3.190723073	4.358921863	0.344710812	2.486352299	3.70082728	5.682619472	Tumor	ACC
TCGA-OR-A5JO-01A	1194	0	4.322851	4.27603	4.618265	1.080834	3.686023	4.589489	5.311469	Tumor	ACC
TCGA-OR-A5LD-01A	1197	1	2.038853287	3.392512418	1.961400019	0.038827401	1.688421027	2.175873803	3.224238237	Tumor	ACC
TCGA-PK-A5HA-01A	1201	0	2.752698	3.092351	3.886512	0.5692648	2.878851	3.179723	5.908834	Tumor	ACC
TCGA-OR-A5LB-01A	1204	1	4.71142081	3.476710371	3.648202024	0.093945548	2.71588967	4.101765594	5.523586725	Tumor	ACC
TCGA-PK-A5HB-01A	1293	0	4.290314	3.036289	4.371702	0.2142271	2.195792	3.221217	4.606297	Tumor	ACC
TCGA-OR-A5L5-01A	1317	0	3.653585	3.758492	3.333824	0.5390036	3.63381	3.629054	5.155353	Tumor	ACC
TCGA-OR-A5J9-01A	1352	0	3.074244	3.219494	3.52003	0.07792981	2.922399	4.016511	5.920462	Tumor	ACC
TCGA-OR-A5J1-01A	1355	1	3.045758	2.815309	3.544696	0.2205781	3.165049	2.274897	4.065148	Tumor	ACC
TCGA-OR-A5KX-01A	1364	0	3.713161	3.866615	4.134914	0.05369895	4.123049	3.591679	5.934527	Tumor	ACC
TCGA-OR-A5KO-01A	1414	0	2.629945168	2.294130432	3.454443631	0.092328076	2.160141593	3.195954702	4.483634104	Tumor	ACC
TCGA-OR-A5K6-01A	1493	0	3.55509	3.208278	4.047305	0.1724351	3.556922	3.775549	4.86183	Tumor	ACC
TCGA-OR-A5JK-01A	1497	0	4.08078851	3.906401861	3.500366431	0.810774644	2.730709214	3.174090103	5.015913922	Tumor	ACC
TCGA-OR-A5LG-01A	1589	0	2.595531	3.003108	3.309437	0.1790523	2.520269	3.45564	5.138553	Tumor	ACC
TCGA-OR-A5LL-01A	1613	1	3.530238	3.218962	4.445584	0.0673069	3.709221	5.423674	5.613201	Tumor	ACC
TCGA-OR-A5J2-01A	1677	1	3.548378407	3.672942097	3.893832933	0.164014077	3.569987274	3.298154638	5.398840613	Tumor	ACC
TCGA-OR-A5JC-01A	1750	1	3.17649	3.242411	1.868816	0.1730226	1.934854	2.956067	5.173712	Tumor	ACC
TCGA-OR-A5LP-01A	1857	0	4.608561	4.063649	4.279546	0.499084	3.006482	3.782327	5.506374	Tumor	ACC
TCGA-OR-A5LM-01A	1858	0	4.327807	3.606414	4.213502	0.2417115	2.3935	3.153956	5.484013	Tumor	ACC
TCGA-OR-A5JF-01A	2015	0	3.184626	2.796659	3.48667	0.1246687	2.315235	3.591069	5.383331	Tumor	ACC
TCGA-OR-A5JV-01A	2023	0	4.507829875	3.891195704	4.926844205	0.292329585	4.566432435	4.151620435	5.736814981	Tumor	ACC
TCGA-OR-A5JL-01A	2056	0	3.267005156	2.715415751	3.606396431	0.14539566	2.957809988	3.33311764	5.372025152	Tumor	ACC
TCGA-OR-A5KW-01A	2076	0	3.951846434	3.482852009	3.736110156	0.049047228	1.95704018	3.281649636	4.825329339	Tumor	ACC
TCGA-OR-A5J3-01A	2091	0	3.004062499	3.552459649	4.234298597	0.095109228	2.026532415	3.450425353	5.275998217	Tumor	ACC
TCGA-OR-A5JE-01A	2105	1	4.448806	2.963728	3.817483	0.07136089	2.363474	3.182065	1.228721	Tumor	ACC
TCGA-OR-A5JW-01A	2202	0	3.544518	3.285615	4.005304	0.09755491	2.373578	4.066778	5.554153	Tumor	ACC
TCGA-OR-A5JI-01A	2331	0	2.687396	3.258518	3.448658	0.3794674	2.823375	3.481576	4.850896	Tumor	ACC
TCGA-OR-A5LN-01A	2342	0	2.339343	3.076601	3.080616	0.4241462	3.537608	3.543513	5.204193	Tumor	ACC
TCGA-OR-A5LH-01A	2385	1	4.300517	3.145909	4.04114	0.3539561	4.233381	4.320215	5.6791	Tumor	ACC
TCGA-OR-A5LO-01A	2405	1	2.779842	3.6065	2.712083	0.109248	1.569829	2.611788	5.515766	Tumor	ACC
TCGA-OR-A5J6-01A	2703	0	3.758188716	3.287121297	3.415809032	0.213479925	3.598957639	4.003368437	5.329600102	Tumor	ACC
TCGA-OR-A5LK-01A	2740	0	2.915710962	3.332882178	3.360668516	0.535239454	2.409542769	3.244179099	4.723239429	Tumor	ACC
TCGA-OR-A5KT-01A	2895	0	3.189456284	3.816688552	4.021326712	0.527693635	3.98241715	4.385286423	4.091814865	Tumor	ACC
TCGA-OR-A5JD-01A	3038	0	2.990428767	2.881553028	4.077330697	0.404393879	5.334406116	4.639736171	4.882116579	Tumor	ACC
TCGA-OR-A5K1-01A	3289	0	2.861464845	3.207162673	3.990614595	0.431929911	2.798450811	3.742635514	5.719907153	Tumor	ACC
TCGA-OR-A5K3-01A	3465	0	2.887510089	2.943171012	3.300400391	0.069631282	2.277132346	2.868326522	4.589492952	Tumor	ACC
TCGA-PK-A5H8-01A	3623	0	2.573740552	3.646817394	3.369980025	0.054117034	2.573565512	3.301412874	5.72570556	Tumor	ACC
TCGA-OR-A5JR-01A	3688	0	2.964862	3.558217	4.013663	0.298846	3.585134	3.938032	5.874741	Tumor	ACC
TCGA-OR-A5KV-01A	3878	0	3.021426	2.188908	3.782648	0.04597918	2.567383	2.466176	3.785396	Tumor	ACC
TCGA-OR-A5L3-01A	4628	0	1.9427	2.482308	2.639857	0.0482269	2.75125	3.22687	3.796031	Tumor	ACC
TCGA-OR-A5KU-01A	4673	0	4.33438975	4.267343763	4.079185264	0.265837582	2.64705228	3.284511836	4.666971228	Tumor	ACC
TCGA-E7-A8O8-01A	13	0	3.283525	3.602229	2.7388	0.299625	2.622086	3.279555	5.342679	Tumor	BLCA
TCGA-GC-A4ZW-01A	15	0	4.126293621	3.717285687	4.8429298	0.238185749	2.235211889	3.106711639	3.37058179	Tumor	BLCA
TCGA-E7-A5KE-01A	17	0	3.728315	4.198631	3.613982	0.07093297	2.818892	3.735381	5.157778	Tumor	BLCA
TCGA-4Z-AA80-01A	19	1	6.136288169	5.145209286	4.518256463	0.173438321	2.590525164	3.555686828	5.344323125	Tumor	BLCA
TCGA-YC-A9TC-01A	20	1	4.356516368	3.202886905	3.641669652	0.56730303	1.155940464	2.295336171	4.600260141	Tumor	BLCA
TCGA-E7-A5KF-01A	20	0	5.270066583	4.541052839	4.562718365	0.171660771	2.247855391	3.110928774	5.879012445	Tumor	BLCA
TCGA-E7-A7DU-01A	28	0	3.87768709	4.256739342	3.791793474	0.119061555	2.588193437	3.216751304	5.642597132	Tumor	BLCA
TCGA-KQ-A41S-01A	35	0	4.089956	3.843119	4.647381	0.3937389	2.428555	3.234086	4.481599	Tumor	BLCA
TCGA-E7-A7DV-01A	37	0	5.112527	3.866122	4.431163	1.937147	3.166818	3.26483	3.932004	Tumor	BLCA
TCGA-H4-A2HO-01A	46	0	4.465535258	4.076267218	3.288873494	0.80948937	1.894706496	3.221160894	4.867873023	Tumor	BLCA
TCGA-K4-A6FZ-01A	55	0	6.681811022	5.273360628	5.385759916	0.752410705	2.99463375	3.162928427	5.623962694	Tumor	BLCA
TCGA-CU-A5W6-01A	56	1	5.082797013	3.358817553	4.631415202	0.352827107	3.046001546	3.195747782	4.149328544	Tumor	BLCA
TCGA-S5-A6DX-01A	56	1	4.796593312	3.632496717	3.322119995	1.190315233	3.305090828	2.667977865	3.772889844	Tumor	BLCA
TCGA-XF-A8HH-01A	57	1	4.214681423	4.261425529	4.145382811	0.351833313	2.328135237	3.575781487	4.564054703	Tumor	BLCA
TCGA-C4-A0F0-01A	59	0	5.75173268	3.251715118	3.544895365	0.572578013	1.894828677	3.518529736	3.711169272	Tumor	BLCA
TCGA-C4-A0F7-01A	62	1	4.879771	3.735649	5.004269	0.393547	1.82793	3.507703	4.835794	Tumor	BLCA
TCGA-XF-A9T6-01A	64	0	5.041328913	4.383880807	3.727236886	1.68606635	1.385787016	2.333690828	4.353447339	Tumor	BLCA
TCGA-GD-A3OP-01A	64	0	5.348111082	4.797552669	4.941335757	0.832634738	3.250582323	4.124129527	5.6808897	Tumor	BLCA
TCGA-DK-A1A5-01A	65	1	6.157072	4.513029	4.810506	0.3494261	2.451128	3.188082	4.928718	Tumor	BLCA
TCGA-GD-A6C6-01A	67	0	4.090449442	4.557523997	3.128604567	0.386014389	4.025607944	2.780006437	4.684275725	Tumor	BLCA
TCGA-XF-A9T3-01A	68	0	6.973300619	5.084581822	4.892201773	1.192747631	3.40172743	3.445574597	4.467361836	Tumor	BLCA
TCGA-E7-A4XJ-01A	68	1	2.79895382	3.528882216	2.882055828	0.36621379	1.830358427	2.826054971	5.465108572	Tumor	BLCA
TCGA-FD-A6TF-01A	69	1	4.269532	4.087581	4.212473	0.6851647	3.427803	3.746918	4.517668	Tumor	BLCA
TCGA-5N-A9KI-01A	76	1	5.364127	4.667513	4.537976	0.5899456	3.225619	3.049709	4.626716	Tumor	BLCA
TCGA-BL-A13J-01B	81	1	5.963471402	4.727059685	5.004517799	1.797946941	2.273040194	3.846727588	4.290805969	Tumor	BLCA
TCGA-BL-A13J-01A	81	1	5.865703	4.339088	4.895345	0.8608249	2.25528	3.696791	3.753493	Tumor	BLCA
TCGA-FD-A62N-01A	82	0	7.257385	5.134062	4.655293	1.767087	4.41101	3.699803	4.588239	Tumor	BLCA
TCGA-K4-A4AB-01B	84	1	4.725712	4.694337	5.162709	0.6365536	3.291632	3.72216	5.279113	Tumor	BLCA
TCGA-ZF-AA4N-01A	88	1	5.568768653	4.604331526	4.31058847	1.217438784	2.502485168	3.388320718	4.940609797	Tumor	BLCA
TCGA-C4-A0F1-01A	89	0	5.946380728	4.080331521	5.074272477	0.817113752	3.001816022	3.691103689	4.806498246	Tumor	BLCA
TCGA-XF-AAMT-01A	90	1	5.938557	5.388839	5.228765	0.9753656	2.581528	3.616599	5.30265	Tumor	BLCA
TCGA-FD-A6TG-01A	93	1	4.659396	4.133167	4.448808	0.41168	3.244756	3.764875	4.582247	Tumor	BLCA
TCGA-GD-A3OQ-01A	95	0	5.163408058	4.367124657	4.672425479	2.000237249	1.594883385	2.282231528	5.249413926	Tumor	BLCA
TCGA-XF-A9SJ-01A	98	1	5.928706	4.379647	4.52276	1.003527	3.249508	3.271044	4.322088	Tumor	BLCA
TCGA-FT-A3EE-01A	99	1	4.230901	3.217841	4.592903	0.281861	1.751409	3.058229	4.467681	Tumor	BLCA
TCGA-K4-A3WU-01B	105	0	4.663981	4.318197	4.727463	1.461674	3.305626	4.205379	5.01748	Tumor	BLCA
TCGA-ZF-A9RE-01A	106	1	5.514516068	4.10208643	5.286521852	0.296011288	1.587680732	3.150582321	5.378785684	Tumor	BLCA
TCGA-FD-A43X-01A	110	0	3.844168	4.216525	4.477316	0.1591799	3.285816	4.148308	5.853023	Tumor	BLCA
TCGA-UY-A9PF-01A	117	0	4.803872969	3.762179763	3.646500872	0.459755139	2.131987751	2.952698419	5.131991246	Tumor	BLCA
TCGA-XF-AAN8-01A	118	1	3.985423417	4.40606421	5.350379178	2.103690924	3.85680544	3.599303325	4.347824343	Tumor	BLCA
TCGA-FD-A3B7-01A	122	1	6.872688	4.365965	4.969019	1.665565	2.752757	3.523694	3.480774	Tumor	BLCA
TCGA-XF-A9ST-01A	128	1	3.331427509	3.798903419	2.482708712	0.051118156	2.182278634	3.050938663	2.883273119	Tumor	BLCA
TCGA-E7-A6MD-01A	129	0	4.742611667	4.304080626	4.723950719	0.816506687	3.394062264	3.378988585	5.656490139	Tumor	BLCA
TCGA-FD-A6TH-01A	131	1	5.377739	3.9299	4.093979	0.6091725	2.506092	2.868497	3.523737	Tumor	BLCA
TCGA-BT-A3PH-01A	142	1	1.67023468	3.486359835	4.128351239	0.102676968	2.517799136	2.704938659	4.9740529	Tumor	BLCA
TCGA-GU-A767-01A	144	1	4.015306989	4.57459705	3.645276613	0.149193196	3.248593959	3.342582485	4.950643789	Tumor	BLCA
TCGA-DK-A3IK-01A	146	1	3.703757	4.026929	3.726268	0.2641563	2.281427	3.236718	4.703958	Tumor	BLCA
TCGA-CU-A0YO-01A	149	1	6.40108	4.490483	4.710878	0.7156279	2.834068	3.501146	5.442952	Tumor	BLCA
TCGA-BT-A20V-01A	154	1	4.887216756	4.954715525	5.582580585	0.422060326	3.104931636	2.754907036	5.625848652	Tumor	BLCA
TCGA-BT-A20R-01A	154	1	5.119021827	4.460140779	4.743713857	0.439060852	2.773723587	3.339053809	4.878530401	Tumor	BLCA
TCGA-CU-A3QU-01A	158	0	3.660300377	4.126069229	4.211676149	0.116419132	4.194351249	3.789780349	4.286211094	Tumor	BLCA
TCGA-FD-A5BV-01A	163	1	3.139943871	3.82542859	3.717090284	0.237171672	2.297273877	3.47318329	4.365266053	Tumor	BLCA
TCGA-E7-A3Y1-01A	163	0	3.158918	4.093475	3.628381	0.349548	2.050502	3.249625	5.81781	Tumor	BLCA
TCGA-FD-A3SO-01A	168	1	6.489340246	3.770128263	5.383298804	1.008102862	2.814073791	4.109451468	3.763248833	Tumor	BLCA
TCGA-ZF-AA5N-01A	168	1	4.68259059	3.866378047	3.687279131	0.086185452	0.877060516	2.205313768	4.674420806	Tumor	BLCA
TCGA-FD-A5BX-01A	173	1	4.18038	3.858009	4.015716	0.2960168	3.38073	2.922761	4.15214	Tumor	BLCA
TCGA-XF-A9SU-01A	182	1	3.698238567	3.808601752	3.807823616	0.826279199	2.847229053	3.064804835	4.598237341	Tumor	BLCA
TCGA-FD-A6TC-01A	187	0	4.194075786	4.577753363	4.445500729	0.399054088	2.192406403	3.022174145	5.013064208	Tumor	BLCA
TCGA-UY-A9PE-01A	189	0	4.134255533	4.652589609	3.87911901	0.134703232	2.333839718	3.283771199	5.035031021	Tumor	BLCA
TCGA-FD-A62P-01A	191	1	5.23124058	4.532398231	4.426499635	0.623997962	2.649637501	3.079987533	4.906853046	Tumor	BLCA
TCGA-BT-A0S7-01A	200	1	4.009681803	2.744822414	4.487195899	0.347949439	2.629366312	4.255134944	4.158914082	Tumor	BLCA
TCGA-XF-A8HC-01A	200	1	3.76135054	4.29045236	4.215111342	0.071791616	3.298238637	3.799495347	4.253979645	Tumor	BLCA
TCGA-BL-A3JM-01A	205	1	5.763187645	4.753346142	4.817607257	0.245552072	1.92215901	3.912840005	2.679105723	Tumor	BLCA
TCGA-XF-AAMX-01A	206	1	4.684611147	4.745576708	3.553388485	0.167051346	2.244974049	2.029741128	4.914435354	Tumor	BLCA
TCGA-G2-AA3C-01A	211	1	4.438572961	3.943981755	4.53773914	0.445995069	3.718905942	2.881035801	5.054268013	Tumor	BLCA
TCGA-GU-AATQ-01A	213	1	5.924830246	4.558911073	4.878433388	0.923580973	2.666799614	3.620327433	5.33871521	Tumor	BLCA
TCGA-FD-A62O-01A	216	1	4.440896488	4.246974023	3.839157041	0.161633831	2.124104696	3.672576483	5.413614348	Tumor	BLCA
TCGA-G2-A3IB-01A	220	1	5.50915	4.65106	4.872074	0.6773506	1.354695	2.789747	5.21147	Tumor	BLCA
TCGA-BL-A13I-01A	223	1	5.807754	4.694257	4.942389	1.230188	3.437522	4.022072	4.858628	Tumor	BLCA
TCGA-BL-A13I-01B	223	1	6.616973956	4.863926253	5.074807394	1.719936149	3.232988012	3.929458984	4.603545229	Tumor	BLCA
TCGA-GD-A76B-01A	224	1	6.417179584	4.829953901	4.853191485	0.724992132	2.753510739	3.277432706	4.827058612	Tumor	BLCA
TCGA-GU-A762-01A	232	1	6.891885253	6.025094207	4.4154026	1.489365819	3.988452413	2.99426388	4.9366149	Tumor	BLCA
TCGA-XF-AAML-01A	232	1	5.467735856	3.761156207	4.297767511	0.487456414	3.235088773	3.182647651	4.65025299	Tumor	BLCA
TCGA-DK-A2I2-01A	237	1	5.644412	4.039183	4.678663	0.9666878	2.765371	3.138294	4.403127	Tumor	BLCA
TCGA-E7-A97Q-01A	246	1	4.815275587	4.652972589	3.682585823	0.326408623	2.227011698	3.505427408	5.21534245	Tumor	BLCA
TCGA-DK-A3IM-01A	248	1	4.695234	3.229726	4.555088	0.1808862	1.243864	3.371299	4.260795	Tumor	BLCA
TCGA-DK-A3IN-01A	250	1	6.128081	4.563627	4.575636	1.192912	2.852605	3.301896	4.943235	Tumor	BLCA
TCGA-FD-A5BY-01A	251	0	5.963027	4.66851	5.084575	1.717596	3.075167	3.396214	5.024997	Tumor	BLCA
TCGA-BT-A20X-01A	251	1	6.01739053	3.206205045	4.964206096	0.858809452	2.420212995	3.174018173	4.907111183	Tumor	BLCA
TCGA-XF-AAMW-01A	253	1	6.723490606	5.17000713	5.161598008	1.546404552	2.557523866	3.324166986	4.690960871	Tumor	BLCA
TCGA-BT-A20W-01A	254	1	4.50429867	4.448987737	4.033830013	0.734949566	2.890403125	3.679296928	5.094012759	Tumor	BLCA
TCGA-2F-A9KW-01A	254	1	4.749584204	4.416611359	3.505175694	0.922215969	2.121985442	2.793874022	3.963244669	Tumor	BLCA
TCGA-GV-A3QH-01A	258	1	6.259338	5.11488	4.360982	0.1529535	3.143648	4.173923	5.6113	Tumor	BLCA
TCGA-ZF-AA56-01A	259	1	5.969392067	4.446136045	5.381463162	0.966133983	2.514976852	3.5007745	5.292860818	Tumor	BLCA
TCGA-GV-A40E-01A	261	1	6.265689	5.062753	4.517606	0.9852272	1.952914	3.056736	4.922072	Tumor	BLCA
TCGA-ZF-AA4U-01A	262	1	4.891521	3.864767	4.222745	0.2434052	3.022293	3.61329	5.439581	Tumor	BLCA
TCGA-FJ-A871-01A	272	1	3.568579	3.60268	3.64922	0.1093255	1.343497	2.68652	4.211043	Tumor	BLCA
TCGA-FD-A3B5-01A	272	1	4.998984	4.567312	5.370231	0.8686475	2.613237	3.500142	4.830025	Tumor	BLCA
TCGA-C4-A0EZ-01A	273	1	3.446159002	3.335360606	3.535246003	0.371429554	0.885820562	3.334289452	1.469663068	Tumor	BLCA
TCGA-HQ-A5ND-01A	274	1	5.542413431	3.732132075	4.962251523	0.924607852	3.554510356	3.707371626	5.357447508	Tumor	BLCA
TCGA-K4-A5RH-01A	276	0	7.533754	4.679795	4.401767	1.638805	3.281139	3.231298	3.685665	Tumor	BLCA
TCGA-K4-A4AC-01A	278	1	6.357562589	4.788959675	4.680486413	0.773112499	2.625380799	3.284457823	4.134479362	Tumor	BLCA
TCGA-YC-A8S6-01A	293	0	4.154936968	3.811689555	4.72566543	1.267966192	3.301205186	3.771688417	5.102051699	Tumor	BLCA
TCGA-DK-A3IV-01A	294	1	6.078794756	5.519530564	5.069834531	1.481632441	3.604987711	3.470130835	5.364626548	Tumor	BLCA
TCGA-FD-A6TI-01A	294	1	4.782047	4.105531	4.694738	0.2585932	1.525877	2.820328	4.936106	Tumor	BLCA
TCGA-BT-A3PK-01A	303	1	5.772278	4.697572	5.119957	0.8669977	2.458345	3.199081	4.775225	Tumor	BLCA
TCGA-4Z-AA86-01A	311	1	6.941078931	5.312944776	4.608001927	1.455108257	3.667119399	3.452458747	4.142260697	Tumor	BLCA
TCGA-DK-A3WX-01A	321	1	5.906425196	5.206714047	5.719094099	0.913767237	3.038704054	3.586999113	5.066510748	Tumor	BLCA
TCGA-FJ-A3ZE-01A	324	1	4.349391	4.121177	3.992567	0.02976466	0.9961281	2.552713	4.759178	Tumor	BLCA
TCGA-GU-AATO-01A	324	1	4.307001447	4.074393191	5.106842415	0.491388093	3.169367702	3.123899382	4.081619711	Tumor	BLCA
TCGA-FD-A5BT-01A	328	1	5.377857597	4.613374466	3.9255523	1.511208872	3.85108626	2.711299345	3.443908747	Tumor	BLCA
TCGA-FD-A6TK-01A	330	0	6.665827668	5.149038728	4.653690557	1.17874541	3.293027207	3.193500324	4.434276003	Tumor	BLCA
TCGA-GU-A42P-01A	332	1	3.83367	4.447015	5.328947	0.1296489	2.928504	4.190926	5.532695	Tumor	BLCA
TCGA-CF-A47S-01A	333	0	4.566213	4.425855	3.786554	0.2179813	2.76778	3.006143	5.656262	Tumor	BLCA
TCGA-FT-A61P-01A	337	0	7.151990714	4.414696993	4.767298881	0.712695421	3.432586293	3.74451407	4.188230956	Tumor	BLCA
TCGA-DK-AA75-01A	340	1	4.129628816	4.074149179	3.565610361	0.304368396	3.139712553	3.704380874	4.510017347	Tumor	BLCA
TCGA-XF-AAMH-01A	344	1	4.161133	3.350992	3.801419	0.1789969	1.177066	2.560496	2.335888	Tumor	BLCA
TCGA-GU-A42Q-01A	344	1	5.585728142	3.744110648	4.928604294	0.66857316	1.583471663	3.11743225	4.894208712	Tumor	BLCA
TCGA-CF-A8HY-01A	345	0	2.555181031	3.766866422	3.231472988	0.192002212	3.019257887	2.894059267	4.808263648	Tumor	BLCA
TCGA-CF-A8HX-01A	345	0	2.811076	5.173025	2.715317	0.1484332	2.182955	3.753583	6.344038	Tumor	BLCA
TCGA-K4-A5RI-01A	356	1	4.883303	4.056546	5.032827	1.317729	2.957615	4.111434	5.657756	Tumor	BLCA
TCGA-K4-AAQO-01A	359	0	4.877544	4.157316	4.323527	0.6235625	2.891234	4.228525	5.071238	Tumor	BLCA
TCGA-CF-A9FF-01A	361	0	4.347078727	4.505597793	3.403443427	0.423906247	2.344158096	2.81138752	4.850537611	Tumor	BLCA
TCGA-KQ-A41Q-01A	361	0	3.690090684	4.103652649	4.107828725	0.104418868	2.709332352	3.491379168	5.613574568	Tumor	BLCA
TCGA-XF-A9SW-01A	362	1	4.298631042	4.281313754	4.866397911	0.572797453	3.326269092	4.057481807	4.722348399	Tumor	BLCA
TCGA-YF-AA3L-01A	364	0	2.30208	3.96747	3.761466	0.2618636	3.625177	3.691724	4.891639	Tumor	BLCA
TCGA-2F-A9KP-01A	364	1	4.112009	3.591497	4.196167	0.2557443	3.598254	3.530959	4.571657	Tumor	BLCA
TCGA-CF-A5UA-01A	365	0	3.002831	5.429948	3.277198	0.05537184	2.224622	2.737968	3.96109	Tumor	BLCA
TCGA-DK-AA76-01A	366	0	4.190499596	4.964398244	3.913181775	0.453689078	2.631056085	3.144467395	5.712403107	Tumor	BLCA
TCGA-CF-A47W-01A	368	0	2.954924711	3.859173014	3.546264605	0.223558122	2.506713068	2.83464004	5.194453624	Tumor	BLCA
TCGA-CF-A7I0-01A	368	0	3.207987506	3.342787582	3.697590731	0.349612966	2.495240725	3.360354323	4.508604738	Tumor	BLCA
TCGA-CF-A3MG-01A	369	0	3.672207752	3.651574529	4.041829222	0.04724036	1.812238456	3.204410507	5.245044922	Tumor	BLCA
TCGA-HQ-A5NE-01A	370	1	5.815589	4.28879	5.356408	1.575843	3.021524	3.400895	4.83371	Tumor	BLCA
TCGA-BT-A20O-01A	370	1	8.432260978	5.147659312	4.808647221	2.240814734	4.099609025	4.013018015	5.020269332	Tumor	BLCA
TCGA-CF-A3MI-01A	370	0	2.185851005	2.294584191	3.294520252	0.273768584	1.632455106	2.562710106	4.234158193	Tumor	BLCA
TCGA-PQ-A6FI-01A	372	0	6.933382119	4.429502264	5.271300527	1.014956744	2.030276503	3.70174467	4.968482614	Tumor	BLCA
TCGA-ZF-AA5P-01A	372	0	4.814351364	4.367778096	4.953836054	0.770599435	4.342087329	4.407194414	5.250159737	Tumor	BLCA
TCGA-CF-A47Y-01A	373	0	3.181371	4.11746	3.534222	0.2531577	2.442556	3.106839	5.579938	Tumor	BLCA
TCGA-FD-A6TE-01A	376	0	5.063906751	4.491160882	4.76949051	0.350169252	3.088735782	4.069979632	4.453198499	Tumor	BLCA
TCGA-BL-A5ZZ-01A	377	0	4.485587	3.913859	4.325494	0.5894487	2.714635	3.563342	4.219227	Tumor	BLCA
TCGA-CF-A47V-01A	379	0	4.957429	6.080703	3.600943	0.3886302	2.486974	3.035094	5.766028	Tumor	BLCA
TCGA-CF-A1HS-01A	382	0	5.652415866	4.045789981	4.397732367	0.423573494	1.813933509	2.751114801	4.052177233	Tumor	BLCA
TCGA-CF-A3MF-01A	383	0	1.425186433	3.651911655	2.30933256	0.159597323	1.658207619	2.988554613	5.115345104	Tumor	BLCA
TCGA-CF-A47X-01A	384	0	3.842832	3.719868	4.472761	0.2040525	2.754469	3.725263	5.304391	Tumor	BLCA
TCGA-FD-A3B8-01A	384	0	7.601916876	5.161667956	5.573650859	1.645515365	3.724462953	4.232738997	5.047568109	Tumor	BLCA
TCGA-FJ-A3Z9-01A	385	1	3.594994167	3.679995493	3.280655768	0.190091001	1.547042401	3.117970358	5.455492334	Tumor	BLCA
TCGA-CF-A47T-01A	385	1	2.775047349	3.437809344	2.896548026	0.202153066	1.701598971	3.129492435	4.725718216	Tumor	BLCA
TCGA-FD-A6TD-01A	386	1	5.748121537	4.720040074	4.712411055	1.220272314	3.341212304	2.926348548	4.801345068	Tumor	BLCA
TCGA-XF-A9SV-01A	388	1	4.295156252	4.976305895	3.841999195	0.200482904	1.966075706	3.396848346	5.283385887	Tumor	BLCA
TCGA-CF-A1HR-01A	389	0	5.002191724	4.275829677	4.721308405	0.376792282	3.496623726	3.505616693	5.224586411	Tumor	BLCA
TCGA-FD-A3SS-01A	391	1	4.735258	3.849747	3.86623	0.3246874	1.384722	2.550502	3.865403	Tumor	BLCA
TCGA-CU-A0YN-01A	393	1	5.607151304	4.464093434	5.296357486	0.869705412	2.343028642	3.051853985	3.872061752	Tumor	BLCA
TCGA-E7-A85H-01A	394	0	5.051988599	4.354017019	3.470016204	0.31841356	2.385935458	2.762354588	5.409341603	Tumor	BLCA
TCGA-CF-A3MH-01A	398	0	3.799208699	4.295221831	3.551928976	0.192470349	2.19847749	2.94599044	5.61198084	Tumor	BLCA
TCGA-CF-A9FM-01A	398	0	4.370113875	4.386056601	4.933352181	0.819094753	2.67972331	3.289487255	5.541356515	Tumor	BLCA
TCGA-CF-A5U8-01A	399	0	3.731463	4.185198	3.734146	0.2065374	3.084005	3.275073	5.7097	Tumor	BLCA
TCGA-BT-A0YX-01A	400	1	5.240375	3.466569	5.392065	1.500932	2.006052	2.948568	4.533517	Tumor	BLCA
TCGA-FD-A62S-01A	406	1	6.714361571	5.21233053	4.695189492	0.907246304	3.028056622	3.270290664	4.88764806	Tumor	BLCA
TCGA-ZF-A9RD-01A	408	1	6.826645522	4.489126244	4.875234358	1.520978546	2.927630447	2.813043326	4.773845918	Tumor	BLCA
TCGA-MV-A51V-01A	410	0	3.002286	3.880687	4.020801	0.1595675	3.538098	3.653063	4.668657	Tumor	BLCA
TCGA-CU-A72E-01A	413	1	4.155139376	3.718250133	5.07770363	0.694654083	2.300566022	3.150050351	5.011805423	Tumor	BLCA
TCGA-DK-A3IL-01A	413	1	3.418941293	4.077085069	3.752809191	0.252386284	2.004460313	3.335793896	5.145153453	Tumor	BLCA
TCGA-DK-AA6Q-01A	413	1	6.421711632	5.023844788	4.587379827	1.158332702	2.439115524	3.738115764	5.206851329	Tumor	BLCA
TCGA-DK-AA6W-01A	415	1	5.483148736	5.215220189	4.165693399	1.475239165	1.638961746	4.062235626	4.15617352	Tumor	BLCA
TCGA-YF-AA3M-01A	415	0	4.388827909	3.735809155	4.754665478	0.288304462	3.71244736	3.584493446	5.060962606	Tumor	BLCA
TCGA-DK-AA71-01A	415	0	5.006108823	4.002199787	4.691114561	0.276468226	2.864563459	3.096426125	5.815479137	Tumor	BLCA
TCGA-E7-A7PW-01A	416	0	3.220913093	4.172659882	3.472796333	0.404915505	2.825020446	3.160390359	5.55751664	Tumor	BLCA
TCGA-XF-A9T8-01A	418	1	6.949376688	3.849497519	5.457873919	1.317649346	3.198087283	3.086543214	4.606472206	Tumor	BLCA
TCGA-CF-A27C-01A	425	0	4.222619	3.922153	3.646383	0.3645669	2.034907	3.286821	5.701517	Tumor	BLCA
TCGA-E7-A7XN-01A	428	0	7.138423708	5.503084315	5.076169702	1.608991968	4.022748779	3.292180581	5.550018274	Tumor	BLCA
TCGA-GC-A3RD-01A	428	0	4.344214	4.629779	4.449434	0.2725726	2.761231	2.995617	5.410819	Tumor	BLCA
TCGA-R3-A69X-01A	433	0	5.975558	4.260553	5.450441	1.007432	3.703215	3.83737	4.615535	Tumor	BLCA
TCGA-GV-A3JV-01A	434	1	5.202847	4.284205	4.083045	0.7851259	2.447916	3.659392	4.505494	Tumor	BLCA
TCGA-E7-A97P-01A	437	1	7.573888536	4.998624857	4.996862743	1.440819202	3.146095427	3.063727153	4.767742197	Tumor	BLCA
TCGA-BT-A20T-01A	453	1	5.595219048	4.561571272	4.57721779	0.630263788	2.943942311	2.984886196	5.139092597	Tumor	BLCA
TCGA-XF-A9SP-01A	454	1	4.971078021	4.362869155	4.124279699	0.630271192	3.907315387	3.883378947	4.8183484	Tumor	BLCA
TCGA-BT-A20U-01A	455	1	5.717170643	4.004662029	5.699843683	0.57072608	4.519533318	3.388061035	4.904117862	Tumor	BLCA
TCGA-FD-A43S-01A	455	0	4.423213123	4.275234773	4.475464575	1.453615658	3.986830187	3.790876813	5.257070263	Tumor	BLCA
TCGA-DK-AA6P-01A	457	0	3.886067	4.294509	4.758393	0.1389936	3.622607	3.723472	5.127696	Tumor	BLCA
TCGA-4Z-AA84-01A	460	0	5.495913895	3.50134901	3.919659557	0.165728266	3.393743846	3.137886785	3.836164127	Tumor	BLCA
TCGA-CU-A0YR-01A	460	1	6.227371264	4.417702271	3.9838837	0.435312907	2.555765593	2.93208426	4.41606626	Tumor	BLCA
TCGA-LC-A66R-01A	466	0	6.558952754	4.715777131	4.499173113	1.606892587	2.715484912	3.256543938	4.098596814	Tumor	BLCA
TCGA-E7-A8O7-01A	466	0	5.800515	5.30068	4.449314	0.3998928	3.306716	3.199832	6.121977	Tumor	BLCA
TCGA-DK-AA6X-01A	467	0	5.797890232	5.761253606	5.202935266	1.192397417	2.997130509	3.605853832	5.549577154	Tumor	BLCA
TCGA-XF-A8HG-01A	467	1	2.615339	4.07904	4.124742	0.03143784	3.070327	4.044345	4.447923	Tumor	BLCA
TCGA-E5-A4TZ-01A	467	1	4.812866938	4.454377198	5.470921925	0.365044771	2.320440418	3.495164	5.440881628	Tumor	BLCA
TCGA-K4-A6MB-01A	469	0	4.342535812	4.084691527	3.919635171	0.235642592	2.485046199	3.104372392	4.838746091	Tumor	BLCA
TCGA-LT-A5Z6-01A	474	0	3.758953	4.290515	3.574317	0.5681558	2.683785	3.506817	4.753127	Tumor	BLCA
TCGA-FD-A43Y-01A	474	1	6.56239478	5.584108265	4.317731518	1.443914256	1.960959936	2.853251246	4.23329577	Tumor	BLCA
TCGA-DK-A1AG-01A	475	0	3.998101	4.503414	4.505523	0.5871861	2.947218	3.670035	5.972773	Tumor	BLCA
TCGA-DK-A6B2-01A	477	0	6.126304242	5.137934717	4.32754746	0.743837057	3.617704913	3.504481087	6.292738812	Tumor	BLCA
TCGA-GU-A766-01A	480	0	7.700203758	5.829892048	4.990569337	2.424036569	3.816244615	3.093825347	4.967563684	Tumor	BLCA
TCGA-GC-A3OO-01A	481	0	4.928205054	4.012760327	5.200987338	0.316544032	3.384280577	3.72241176	4.76562795	Tumor	BLCA
TCGA-GC-A3RC-01A	484	0	6.67877	5.617189	5.102751	0.9525491	2.361191	3.025632	4.555043	Tumor	BLCA
TCGA-G2-A2EK-01A	485	0	4.380481917	4.308059795	4.469660105	0.445835871	3.675697568	3.725213363	4.752332206	Tumor	BLCA
TCGA-XF-A9SK-01A	486	1	5.298290893	5.725158684	4.860314608	1.056710015	3.697843286	3.570258702	4.681689618	Tumor	BLCA
TCGA-DK-A1AE-01A	491	0	5.510334	3.853153	4.751007	0.4643936	1.616323	3.340506	5.244595	Tumor	BLCA
TCGA-BT-A2LB-01A	492	1	6.910751791	5.566469628	4.408980134	0.544408408	3.479275904	3.411153137	5.885698203	Tumor	BLCA
TCGA-XF-A9T4-01A	495	1	6.801443	4.972639	4.803706	1.564358	2.275014	2.526828	4.664104	Tumor	BLCA
TCGA-4Z-AA7M-01A	495	0	3.790440812	4.1482438	4.03043901	0.164834043	3.500389419	3.320249494	5.094690863	Tumor	BLCA
TCGA-K4-A83P-01A	495	0	4.86334263	4.532360927	4.83214362	1.636382008	3.797450308	4.071645626	5.517459437	Tumor	BLCA
TCGA-S5-AA26-01A	503	0	2.305393	4.012712	3.01268	0.2081555	1.895348	3.476314	5.170924	Tumor	BLCA
TCGA-PQ-A6FN-01A	507	0	4.440703204	3.025112538	3.948746261	0.292790467	3.221375351	3.068646878	3.320130033	Tumor	BLCA
TCGA-DK-A1AB-01A	508	1	6.963514	5.241144	4.89658	0.9869624	2.685232	2.886149	5.616401	Tumor	BLCA
TCGA-E7-A519-01A	508	0	3.821067894	5.035087483	3.430486156	0.715616138	3.745210007	2.45405624	5.3823665	Tumor	BLCA
TCGA-4Z-AA7Q-01A	510	1	6.406662487	5.959017644	4.94506748	1.626226999	3.531119297	3.205641121	5.06164319	Tumor	BLCA
TCGA-FD-A3B4-01A	510	1	6.78023	5.427683	4.885374	0.9613787	2.793226	3.383838	4.642387	Tumor	BLCA
TCGA-4Z-AA7O-01A	512	0	6.192398523	4.771166244	4.278701823	0.456258464	2.968363346	3.360514769	5.10579748	Tumor	BLCA
TCGA-BT-A2LA-01A	522	0	4.335739581	3.696486092	3.107430112	0.384670498	2.196638717	2.858612049	1.304495692	Tumor	BLCA
TCGA-4Z-AA7R-01A	522	1	5.501868796	4.460853658	4.337247587	0.24204883	3.7651784	4.038016634	5.069845932	Tumor	BLCA
TCGA-FJ-A3ZF-01A	524	0	4.548507909	4.364014006	2.931941397	0.096836994	1.492327706	3.603446033	5.449867605	Tumor	BLCA
TCGA-5N-A9KM-01A	530	1	5.996405	4.719124	4.877469	0.7751739	3.09844	3.561564	4.506431	Tumor	BLCA
TCGA-G2-A3VY-01A	536	0	3.77546786	5.05545315	3.717201938	0.104485446	2.995231571	3.448609249	5.579814456	Tumor	BLCA
TCGA-UY-A78K-01A	536	1	5.882051542	4.326765214	4.233228862	1.914669758	4.082049769	3.599622756	4.336676918	Tumor	BLCA
TCGA-DK-A1AF-01A	536	0	5.806004182	4.413932267	5.059883131	1.321414658	3.215796922	3.802634883	4.939427602	Tumor	BLCA
TCGA-DK-A3IQ-01A	539	1	3.977468	4.599068	4.435977	0.3465384	2.779906	3.684163	4.532199	Tumor	BLCA
TCGA-K4-A5RJ-01A	539	0	7.996954297	5.262713331	5.530353617	1.696823465	5.377354033	4.313097968	4.2802962	Tumor	BLCA
TCGA-GC-A3WC-01A	540	0	8.070640154	5.427014411	5.037837656	1.117892765	2.875085729	3.622228761	5.240514115	Tumor	BLCA
TCGA-UY-A9PD-01A	542	0	4.279838924	3.742999507	3.432390538	0.192232777	3.092071226	3.537565632	4.374082297	Tumor	BLCA
TCGA-BT-A20P-01A	544	1	3.636117865	4.267738602	4.707786239	0.28843203	2.395792365	3.358767573	6.142526831	Tumor	BLCA
TCGA-XF-A8HI-01A	544	1	4.848179165	4.730236283	4.290959773	0.47717515	2.540822606	3.506116545	6.071689469	Tumor	BLCA
TCGA-DK-A2I1-01A	546	0	4.408423	3.876227	3.660087	0.668599	2.902332	2.761325	4.453083	Tumor	BLCA
TCGA-FD-A3SM-01A	547	1	5.091834138	4.624118704	5.225126574	0.209697774	2.113895123	3.261326707	4.537758845	Tumor	BLCA
TCGA-DK-A3X2-01A	547	1	4.469074088	3.914077884	4.957464551	0.144412848	2.137126956	4.364617962	5.035158868	Tumor	BLCA
TCGA-FD-A5C0-01A	550	1	4.278985183	3.970846547	4.38926473	0.359895398	2.546384858	2.949947959	4.868907311	Tumor	BLCA
TCGA-DK-A1A7-01A	560	0	3.138966	2.5917	3.901757	0.3222371	1.517287	3.125428	3.514134	Tumor	BLCA
TCGA-CU-A3KJ-01A	562	0	6.291058	3.999097	5.277022	0.5028191	1.452535	3.677577	4.207405	Tumor	BLCA
TCGA-CF-A9FL-01A	565	1	3.822855109	4.972294743	3.852020805	0.226611424	2.489741354	3.43017773	5.200046793	Tumor	BLCA
TCGA-XF-AAN7-01A	565	1	3.791166686	4.127200305	4.555712016	0.21480768	3.213917507	3.974347704	4.689289314	Tumor	BLCA
TCGA-FD-A6TB-01A	572	0	6.286664	4.94396	5.851158	1.480547	3.887434	3.98027	4.946559	Tumor	BLCA
TCGA-DK-AA6T-01A	572	0	4.197841436	4.614625724	3.578230839	0.527675949	5.421960543	3.617227178	5.907300545	Tumor	BLCA
TCGA-YC-A89H-01A	573	0	4.439707493	3.596961833	3.398581816	0.485161882	2.402837966	3.178459648	4.764798803	Tumor	BLCA
TCGA-XF-A9T2-01A	575	1	4.053830856	3.293563558	3.771298516	0.32322958	1.782834012	3.366965619	3.678622018	Tumor	BLCA
TCGA-GU-A42R-01A	577	1	4.356006	5.717639	4.715494	0.4336328	2.957467	4.359132	6.508126	Tumor	BLCA
TCGA-DK-A1AA-01A	578	0	4.88863714	4.078956109	4.645179585	0.247262045	3.049046208	3.462352904	5.333989987	Tumor	BLCA
TCGA-DK-AA6U-01A	578	0	5.09336	4.917109	4.475853	0.2798743	3.086674	3.676009	4.799478	Tumor	BLCA
TCGA-BT-A20J-01A	579	1	5.657490091	4.110897462	4.987144463	1.139708347	4.316557938	2.697078967	4.995557491	Tumor	BLCA
TCGA-GV-A40G-01A	580	0	4.069242063	4.208468327	4.530712715	0.124223045	3.595274445	3.655196879	4.641508159	Tumor	BLCA
TCGA-GV-A3JX-01A	581	0	7.354879	5.346076	5.237704	0.6759052	3.751973	3.78855	4.834011	Tumor	BLCA
TCGA-GC-A3RB-01A	582	0	5.770646864	4.656634146	4.746598517	0.205732152	2.442600513	3.75094355	4.868474724	Tumor	BLCA
TCGA-FD-A5BU-01A	588	0	5.943147967	5.130469039	5.158277548	0.735031187	2.505533711	3.265710135	4.785167178	Tumor	BLCA
TCGA-H4-A2HQ-01A	590	0	6.348383817	5.087979127	5.381755163	0.547988286	3.619249057	4.251874497	5.248173768	Tumor	BLCA
TCGA-ZF-AA54-01A	590	1	6.071918538	4.703095586	4.250132853	1.01659449	2.745862451	2.760511097	3.695969746	Tumor	BLCA
TCGA-BT-A20Q-01A	593	1	6.678628301	4.852735831	5.663645986	0.805695656	3.070420433	3.621861958	4.913050609	Tumor	BLCA
TCGA-ZF-AA4T-01A	599	1	4.531411	3.723335	4.136773	0.1222316	4.585017	3.463251	4.755014	Tumor	BLCA
TCGA-FD-A3SR-01A	602	1	6.20423182	5.64840517	4.529513914	0.806721518	3.087268269	3.847177947	4.799033768	Tumor	BLCA
TCGA-GV-A3JZ-01A	603	0	5.029488825	3.905107301	4.849469129	0.322499053	3.956664487	3.535732807	4.457506128	Tumor	BLCA
TCGA-GU-A764-01A	610	0	5.097268866	4.626645072	4.133663405	0.943922925	3.372173957	3.095210999	4.35067553	Tumor	BLCA
TCGA-G2-A3IE-01A	612	1	3.134391	4.317093	3.800389	0.2448715	2.639289	3.298626	5.679935	Tumor	BLCA
TCGA-ZF-A9RN-01A	615	1	5.707466292	3.595586044	5.330542562	0.845106732	3.350976384	3.340449334	4.367816436	Tumor	BLCA
TCGA-GV-A3QF-01A	617	1	3.778256	3.906174	4.307544	0.0621666	3.307501	3.832817	4.365722	Tumor	BLCA
TCGA-DK-AA77-01A	618	0	6.110767	4.614809	4.711347	0.4981771	2.789623	3.233755	5.064831	Tumor	BLCA
TCGA-BT-A2LD-01A	623	1	5.600658	4.211259	4.56103	0.2932066	2.784058	3.36564	3.919445	Tumor	BLCA
TCGA-GC-A3I6-01A	630	1	6.811287	5.077439	5.062981	1.348072	3.069632	2.997772	5.628382	Tumor	BLCA
TCGA-DK-A3WW-01A	633	0	7.072266449	5.044946621	4.454459866	1.569126395	3.087761355	2.980284355	4.986421602	Tumor	BLCA
TCGA-FD-A43U-01A	636	0	4.122511358	4.316885447	4.005142369	1.088132897	3.997302444	3.085083141	4.578951809	Tumor	BLCA
TCGA-GD-A3OS-01A	638	0	4.951275853	5.147334728	4.771905731	0.496150126	3.38385366	4.023892871	4.603668757	Tumor	BLCA
TCGA-XF-A9SY-01A	640	0	7.531523038	5.644323282	4.873255338	1.513642166	3.323946036	3.224277883	4.414569055	Tumor	BLCA
TCGA-LT-A8JT-01A	641	0	4.908196	4.577327	3.943226	0.247328	2.572903	3.545538	5.819151	Tumor	BLCA
TCGA-ZF-A9R2-01A	642	0	4.057967083	4.503284746	4.736851637	0.456627723	2.432999249	3.166243341	5.06275356	Tumor	BLCA
TCGA-K4-A3WV-01A	646	0	3.919908348	4.48050945	5.42991337	0.555338411	2.299833066	3.66112022	4.508667744	Tumor	BLCA
TCGA-DK-A3IT-01A	648	0	5.865292	4.037619	4.770733	0.7645436	2.219239	3.712114	4.950402	Tumor	BLCA
TCGA-GV-A3JW-01A	649	0	3.408122	5.017229	3.56303	0.1283345	1.242266	3.3278	5.239868	Tumor	BLCA
TCGA-GC-A3BM-01A	651	1	6.137859	4.986652	5.034539	0.6099956	2.92037	3.984519	5.518641	Tumor	BLCA
TCGA-ZF-A9R7-01A	665	0	6.647389168	6.051467352	4.34968746	1.978128268	3.257189425	3.505399527	5.963895017	Tumor	BLCA
TCGA-DK-A1A3-01A	665	1	5.439847223	4.633349308	4.226119198	0.433707665	2.322756282	2.768894097	4.919000308	Tumor	BLCA
TCGA-E7-A4IJ-01A	674	1	5.644462388	5.245464365	5.11241857	0.746400768	3.799348323	3.667494244	5.807514193	Tumor	BLCA
TCGA-ZF-A9R0-01A	680	1	5.198310651	3.604486258	3.828771206	0.355843648	2.930888409	3.561270005	4.068301386	Tumor	BLCA
TCGA-FD-A3N5-01A	685	1	6.551371	4.681187	5.325902	0.3867602	1.82056	2.6524	4.69171	Tumor	BLCA
TCGA-UY-A78M-01A	690	1	3.066258359	3.336550998	3.654560625	0.225238456	3.144255389	2.77465946	4.476020996	Tumor	BLCA
TCGA-GV-A6ZA-01A	691	0	5.671475585	4.724087891	4.040444352	0.549279308	3.253506212	3.759965886	5.298956174	Tumor	BLCA
TCGA-G2-A2EC-01A	696	1	4.607122329	4.222377055	4.368829882	0.923555062	3.041807076	3.860720842	5.032924001	Tumor	BLCA
TCGA-FD-A43N-01A	699	0	5.000584	4.480792	3.850371	0.3226731	2.37467	3.296647	4.798293	Tumor	BLCA
TCGA-C4-A0F6-01A	700	0	5.02759909	3.814918834	4.141379811	0.260200973	2.084353741	3.260574762	4.762418769	Tumor	BLCA
TCGA-DK-A3IU-01A	706	1	7.185592	4.879513	4.982558	1.624711	3.70489	3.677587	4.587459	Tumor	BLCA
TCGA-FD-A3SL-01A	712	1	5.064531	3.66011	4.402669	0.3156059	2.668642	3.666195	4.51514	Tumor	BLCA
TCGA-XF-A9SX-01A	719	1	6.370729335	5.055597782	4.358416714	1.334125613	3.563879913	3.169528703	4.007396982	Tumor	BLCA
TCGA-E7-A6ME-01A	731	0	6.384256	4.859423	4.305177	0.6126132	4.05113	3.783083	5.411176	Tumor	BLCA
TCGA-2F-A9KO-01A	734	1	6.612338251	5.609108837	5.048178858	1.283202373	3.576276941	3.802342465	5.545797167	Tumor	BLCA
TCGA-FD-A3SJ-01A	739	1	5.076044466	4.712524624	5.13820262	0.360210016	2.908062112	3.751215988	4.586796711	Tumor	BLCA
TCGA-E7-A6MF-01A	750	0	4.314893	4.10298	4.787353	0.3914798	2.808489	4.032007	6.194941	Tumor	BLCA
TCGA-GC-A3YS-01A	758	0	6.319021	4.907863	4.721924	1.109071	1.8802	3.163221	3.924567	Tumor	BLCA
TCGA-K4-A3WS-01A	761	0	5.87985245	5.714020363	4.562654184	0.813193194	3.199181415	3.909534623	5.221986161	Tumor	BLCA
TCGA-ZF-A9R1-01A	773	0	4.779871295	4.705364988	4.571172876	0.70765968	3.052046953	3.599991824	5.724500142	Tumor	BLCA
TCGA-E7-A541-01A	778	1	6.10673255	5.312046846	4.088595054	1.086827447	3.277817784	3.532033953	4.569845225	Tumor	BLCA
TCGA-FD-A3SP-01A	783	0	6.140646	5.315962	5.333322	0.873366	3.589933	3.887729	4.447405	Tumor	BLCA
TCGA-BT-A3PJ-01A	789	0	6.939956	4.16891	4.738007	0.9007471	3.13481	3.064549	4.100756	Tumor	BLCA
TCGA-BT-A20N-01A	795	1	5.16136	3.903902	3.995952	0.5766712	2.282116	2.808018	4.178026	Tumor	BLCA
TCGA-E7-A678-01A	798	0	4.38426	4.220811	3.821957	0.7458204	2.829387	3.01724	5.608691	Tumor	BLCA
TCGA-XF-A9T0-01A	799	0	4.244105	4.551195	3.934873	0.5677784	2.345054	3.152608	4.964992	Tumor	BLCA
TCGA-GD-A2C5-01A	812	0	4.871067647	4.76115066	4.067537103	0.18220649	2.708642712	3.070684454	5.095934457	Tumor	BLCA
TCGA-FD-A5BR-01A	813	0	4.72516766	4.484141901	4.816500887	0.859485354	2.936278884	3.617988408	4.965205891	Tumor	BLCA
TCGA-G2-A2EL-01A	819	1	6.161921975	4.325149701	4.569916088	0.201838521	0.585345412	3.542774057	1.646754234	Tumor	BLCA
TCGA-E7-A677-01A	820	0	5.270977	4.191963	4.804686	0.4286507	3.440462	4.114139	5.369894	Tumor	BLCA
TCGA-XF-AAN4-01A	823	1	6.325339936	5.1646584	5.506879667	1.702205719	3.915581986	4.793704762	5.186976377	Tumor	BLCA
TCGA-GV-A3QK-01B	832	0	5.286025884	4.825066	4.426982285	0.723861915	2.764109723	3.59798538	5.492015886	Tumor	BLCA
TCGA-FD-A43P-01A	832	0	6.670965	4.783486	4.498015	1.474498	3.223634	3.593329	4.362981	Tumor	BLCA
TCGA-FD-A5BZ-01A	835	1	5.162079	4.595355	4.296748	0.389194	3.242249	3.742893	4.532877	Tumor	BLCA
TCGA-4Z-AA7W-01A	840	0	6.564404982	4.988285604	4.449923379	1.834763539	3.817673995	2.935802383	3.844878232	Tumor	BLCA
TCGA-K4-A54R-01A	842	0	7.473375099	5.213525705	5.073542461	0.871683717	3.277626771	3.466101145	4.223456758	Tumor	BLCA
TCGA-FD-A3N6-01A	851	0	7.266527388	4.6762633	4.723014276	0.492575604	2.453242447	3.252371634	5.245318393	Tumor	BLCA
TCGA-XF-A9SZ-01A	859	1	3.213423999	4.081317105	4.062237494	0.209079465	3.336257037	2.965120866	4.571121225	Tumor	BLCA
TCGA-BT-A42F-01A	864	0	6.612646	3.882985	4.839561	1.335578	2.640374	3.243838	3.785962	Tumor	BLCA
TCGA-ZF-A9R9-01A	864	1	3.52768204	4.05626463	3.889661518	0.334965107	2.80065025	3.502356687	4.626891385	Tumor	BLCA
TCGA-BT-A42C-01A	873	0	5.112267506	4.588105183	4.605408944	0.735694921	2.612527814	3.564123673	5.102899146	Tumor	BLCA
TCGA-FD-A3SN-01A	887	0	5.896783044	4.456636914	3.80737256	0.394613744	1.504758605	2.30184727	4.351479705	Tumor	BLCA
TCGA-G2-AA3F-01A	893	0	4.049008	4.252418	3.83598	0.1540381	2.209092	3.311223	5.484394	Tumor	BLCA
TCGA-ZF-AA5H-01A	897	0	7.245887	5.491813	4.656499	1.039643	2.299833	3.336463	4.04603	Tumor	BLCA
TCGA-UY-A9PB-01A	899	0	8.021236044	5.51541474	4.968793124	1.704019065	3.204578412	3.593254895	4.010995323	Tumor	BLCA
TCGA-E7-A3X6-01A	904	1	7.968426016	5.193577933	5.372208218	0.847845463	3.014750786	3.192259384	5.361517393	Tumor	BLCA
TCGA-CU-A3YL-01A	906	0	3.9507	4.728245	4.844397	0.3720471	3.97148	4.612526	5.403814	Tumor	BLCA
TCGA-ZF-A9R4-01A	921	0	6.665744	5.548388	4.944258	0.3522645	2.891615	3.465005	5.770466	Tumor	BLCA
TCGA-XF-AAN1-01A	941	1	5.189744964	5.07746064	4.203371043	0.203863547	2.333833303	3.39647614	5.294300803	Tumor	BLCA
TCGA-FJ-A3Z7-01A	945	0	2.935381	5.117785	3.676189	0.8152109	2.934041	3.203024	4.493452	Tumor	BLCA
TCGA-ZF-A9R3-01A	949	1	6.034549	5.286767	4.361928	0.3910415	2.762847	3.163768	5.684372	Tumor	BLCA
TCGA-FD-A3B3-01A	974	1	7.165517	5.237149	5.401319	1.242279	3.175771	3.500396	4.315971	Tumor	BLCA
TCGA-GU-A763-01A	997	0	3.817047	3.374209	3.62244	0.2150837	3.332766	2.592361	4.963159	Tumor	BLCA
TCGA-GU-AATP-01A	1003	0	6.156026813	5.441083826	4.04601588	0.671993919	3.512698848	2.893832159	5.200089182	Tumor	BLCA
TCGA-G2-A2ES-01A	1004	1	6.539857	4.73792	4.798301	0.8905614	2.146061	2.885307	4.969428	Tumor	BLCA
TCGA-FD-A3B6-01A	1005	1	7.03728668	4.546806395	5.161990035	0.883285563	2.816022384	2.163651752	4.355261852	Tumor	BLCA
TCGA-SY-A9G0-01A	1008	1	4.374678861	4.009173566	4.881253253	0.586689954	3.529239688	4.416518541	4.615998173	Tumor	BLCA
TCGA-4Z-AA89-01A	1029	0	5.72584787	4.407228154	4.376241629	0.355378665	2.417301153	3.112320272	5.827836486	Tumor	BLCA
TCGA-ZF-AA4R-01A	1036	1	5.32673441	4.727811077	4.239784658	0.307405452	1.975700597	3.212750664	4.455269105	Tumor	BLCA
TCGA-XF-A9SM-01A	1048	0	7.940223798	5.790488697	4.882436003	1.765500404	3.342196248	3.157262141	4.638701481	Tumor	BLCA
TCGA-4Z-AA7S-01A	1064	1	3.700655779	4.375646432	3.553503911	0.092099339	1.342326215	3.16765781	5.228998606	Tumor	BLCA
TCGA-UY-A9PA-01A	1072	0	7.904166334	6.124137024	5.024640659	0.717402219	2.815687075	2.864103717	5.576207588	Tumor	BLCA
TCGA-ZF-AA52-01A	1077	1	4.180032275	4.399047277	4.252505091	0.471316498	3.953171846	3.44239958	4.568817927	Tumor	BLCA
TCGA-ZF-A9R5-01A	1090	0	5.811514	5.383419	4.749719	0.6347555	2.357413	3.429179	6.112235	Tumor	BLCA
TCGA-KQ-A41P-01A	1094	0	4.182831071	4.483866282	3.774871794	0.422886381	3.018680852	3.494627734	4.962514433	Tumor	BLCA
TCGA-BT-A42E-01A	1108	0	6.503208675	5.297552612	4.837317201	1.131115249	2.316004169	2.987214033	4.195335484	Tumor	BLCA
TCGA-GV-A3QI-01A	1110	0	4.542083927	3.677229633	4.047572855	0.236190032	2.452798528	4.29908884	3.831352337	Tumor	BLCA
TCGA-DK-A6B6-01A	1115	0	5.995605477	5.155886359	4.571380247	0.805662855	2.718231089	2.916040813	5.613657165	Tumor	BLCA
TCGA-UY-A78L-01A	1127	0	4.637581	3.782017	5.063609	0.4399124	2.64981	2.90033	4.095337	Tumor	BLCA
TCGA-DK-AA6L-01A	1163	1	6.100726252	4.910889671	4.926735313	0.746580473	4.083301242	3.172819424	5.019822678	Tumor	BLCA
TCGA-HQ-A2OE-01A	1174	0	4.615191	4.6683	4.988724	0.2779581	3.212069	3.805392	5.841402	Tumor	BLCA
TCGA-E5-A4U1-01A	1181	0	2.616143999	3.998880179	3.103290544	0.507181686	2.725480477	3.325617042	5.320217239	Tumor	BLCA
TCGA-SY-A9G5-01A	1186	0	6.666445	5.693328	5.149812	1.461551	4.034828	3.560242	4.819626	Tumor	BLCA
TCGA-BL-A0C8-01B	1219	0	5.119890814	5.574747204	3.963325379	0.511638496	2.446961685	3.394785514	4.943299143	Tumor	BLCA
TCGA-BL-A0C8-01A	1219	0	5.072532004	5.379969606	4.310041567	0.285733492	2.83939305	3.149057562	5.074392173	Tumor	BLCA
TCGA-4Z-AA81-01A	1270	1	6.88894814	4.951908697	4.594335453	0.627214722	3.296115162	3.051448349	4.294800142	Tumor	BLCA
TCGA-E5-A2PC-01A	1326	0	7.264861213	4.217185396	5.250430363	1.668217678	1.937268201	3.558536914	4.938166543	Tumor	BLCA
TCGA-XF-AAMZ-01A	1348	1	3.559285252	3.715111342	3.638000828	0.496954411	2.896779309	3.694495779	5.243367618	Tumor	BLCA
TCGA-KQ-A41R-01A	1350	0	2.931073452	4.193834838	2.966598555	0.175814796	2.218624205	2.989222923	5.018784881	Tumor	BLCA
TCGA-4Z-AA7N-01A	1367	1	5.270080856	4.434265393	4.999961536	2.11682947	4.058092216	4.188726707	5.228300274	Tumor	BLCA
TCGA-XF-A8HB-01A	1370	0	4.406469	3.618496	4.117558	0.2698483	2.861876	3.425833	4.543229	Tumor	BLCA
TCGA-DK-A2HX-01A	1420	1	4.257606826	3.991903759	5.171424306	0.451819392	2.693307442	3.740073688	4.603512922	Tumor	BLCA
TCGA-FD-A3SQ-01A	1423	1	6.124788186	4.842154304	5.164601447	0.597214575	3.383289967	3.98635217	4.695784536	Tumor	BLCA
TCGA-4Z-AA87-01A	1454	0	4.548129	3.895656	3.057597	0.3917939	3.487245	3.054964	3.295409	Tumor	BLCA
TCGA-ZF-A9RM-01A	1455	0	3.668411	4.335275	3.738558	0.05482508	2.739606	3.014217	5.364409	Tumor	BLCA
TCGA-G2-A2EJ-01A	1460	0	7.156715	5.120363	5.085717	1.190723	3.217806	2.802358	5.334296	Tumor	BLCA
TCGA-4Z-AA7Y-01A	1522	0	4.596529767	3.398299974	4.655489745	0.47144837	1.502882832	2.737296166	4.874718172	Tumor	BLCA
TCGA-DK-A3IS-01A	1529	0	5.353338	3.870876	4.293045	0.1792653	2.339753	3.268953	4.830058	Tumor	BLCA
TCGA-KQ-A41O-01A	1538	0	2.461091	4.266764	2.927801	0.196117	2.555081	3.904733	4.816462	Tumor	BLCA
TCGA-DK-A6B5-01A	1542	0	6.294817	5.350472	5.439149	0.591369	4.009076	3.907668	5.638931	Tumor	BLCA
TCGA-4Z-AA82-01A	1556	1	5.61049093	4.973883238	4.806681008	1.350181279	1.972257926	3.047696776	5.136302582	Tumor	BLCA
TCGA-UY-A9PH-01A	1561	0	6.439315593	5.094639857	4.263176922	1.238225976	3.778596031	2.812533473	4.628135964	Tumor	BLCA
TCGA-DK-AA6M-01A	1582	0	5.538794484	4.788684656	4.367751309	1.405428517	3.081458269	2.876455876	4.571541074	Tumor	BLCA
TCGA-KQ-A41N-01A	1604	0	2.694470394	3.559405295	3.329744818	0.113009065	1.097258024	2.678898261	2.929377823	Tumor	BLCA
TCGA-DK-A6AW-01A	1621	0	5.105743	4.034875	4.139289	0.7164245	2.544816	3.082641	4.042633	Tumor	BLCA
TCGA-FD-A5BS-01A	1639	0	6.775900303	4.978048551	4.371984608	2.181350118	4.551537405	3.552306206	4.355599617	Tumor	BLCA
TCGA-ZF-AA58-01A	1649	0	7.744566	5.601995	4.555268	1.544488	3.778882	3.104431	3.965808	Tumor	BLCA
TCGA-XF-AAMJ-01A	1670	1	4.98907665	4.521047134	4.119440915	0.605838751	2.95335753	3.157382444	4.474796542	Tumor	BLCA
TCGA-DK-AA74-01A	1708	0	6.054925103	4.967635217	4.493255888	1.218633148	3.774704473	2.938848	3.957372226	Tumor	BLCA
TCGA-ZF-AA51-01A	1714	0	5.211364	4.265654082	3.869055841	0.761467549	3.725856216	3.02549919	4.400698339	Tumor	BLCA
TCGA-XF-AAN0-01A	1718	1	5.304572	4.11093	5.447107	0.5700543	4.314047	3.771803	4.778479	Tumor	BLCA
TCGA-ZF-AA53-01A	1761	0	5.854388764	4.625121497	4.56431644	0.826726144	2.559205158	2.727526786	4.136925323	Tumor	BLCA
TCGA-FD-A5C1-01A	1792	0	7.609890943	4.918456685	4.892985495	1.569007012	2.829294064	2.924175849	4.822419054	Tumor	BLCA
TCGA-G2-A2EO-01A	1804	1	5.460404509	3.636313476	4.005263308	0.94138153	2.63957665	3.007193666	4.020477738	Tumor	BLCA
TCGA-ZF-AA4V-01A	1806	0	5.104491	4.215507	4.97215	0.5920571	3.172022	3.188774	4.461351	Tumor	BLCA
TCGA-ZF-AA4W-01A	1830	0	5.325674151	4.015751736	4.770916042	2.716669085	3.302724354	2.552359657	5.025744486	Tumor	BLCA
TCGA-FD-A3NA-01A	1845	0	6.319245	4.353445	4.538168	1.128753	3.110264	3.26606	5.156994	Tumor	BLCA
TCGA-XF-AAN2-01A	1869	1	7.538644839	5.329705606	5.180967601	0.663550018	3.315591059	3.482886258	5.043588923	Tumor	BLCA
TCGA-G2-A2EF-01A	1884	0	7.764638	7.345904	5.085477	1.267874	3.563614	3.539296	4.691975	Tumor	BLCA
TCGA-FD-A6TA-01A	1912	0	5.800302894	4.437360943	4.998063907	0.73954791	3.202348698	3.2181947	5.108955771	Tumor	BLCA
TCGA-HQ-A2OF-01A	1947	0	4.574639216	3.715826654	4.142782708	0.080929873	2.463083614	3.655491078	5.890194845	Tumor	BLCA
TCGA-ZF-A9RF-01A	1949	0	6.177603605	3.924647837	5.204847196	1.656483757	3.073701812	3.497384687	4.370909534	Tumor	BLCA
TCGA-DK-A6AV-01A	1952	0	4.513838862	4.267125848	3.258390311	0.375203954	2.145812432	2.711331627	4.427918714	Tumor	BLCA
TCGA-XF-A9SH-01A	1971	1	3.609187268	3.476181524	3.754890268	0.175521896	2.741752663	3.371971639	5.188053705	Tumor	BLCA
TCGA-G2-AA3B-01A	2008	0	5.30163049	4.793503022	3.725240292	0.35301832	2.171617423	3.00606426	4.995954416	Tumor	BLCA
TCGA-DK-A3X1-01A	2009	0	3.772814531	3.342630306	3.589327479	0.289778125	2.63891066	3.151046727	4.815644374	Tumor	BLCA
TCGA-DK-A1A6-01A	2020	0	6.630078	5.082815	3.794387	0.7283437	2.031079	2.496247	4.684821	Tumor	BLCA
TCGA-XF-A9SL-01A	2020	1	4.080332339	3.99975687	4.529285071	1.242614925	3.539223945	4.141040733	4.911173292	Tumor	BLCA
TCGA-4Z-AA83-01A	2024	0	5.136032453	4.967049802	4.651937556	0.60389911	1.834460479	3.16828095	5.688785365	Tumor	BLCA
TCGA-XF-A9T5-01A	2027	0	6.852393262	4.281655844	4.614649605	1.187579325	3.117675715	2.817521969	5.495752759	Tumor	BLCA
TCGA-ZF-AA4X-01A	2044	0	4.197398521	4.181829605	4.474945631	0.116651579	3.167935244	3.802370453	4.89275432	Tumor	BLCA
TCGA-DK-A6B1-01A	2049	0	3.322329	4.593252	4.18619	0.1245452	3.161437	4.043394	5.135605	Tumor	BLCA
TCGA-UY-A8OB-01A	2109	0	6.841379427	4.454991383	4.481484728	0.733112817	2.382191452	3.191331829	3.799986249	Tumor	BLCA
TCGA-G2-AA3D-01A	2139	0	4.06919677	4.951199697	4.21464649	0.362956973	2.803449497	3.312609214	5.209905817	Tumor	BLCA
TCGA-XF-AAMQ-01A	2177	0	7.046019	5.255846	4.927076	0.8969949	2.76069	3.936262	4.95588	Tumor	BLCA
TCGA-XF-AAN5-01A	2293	0	7.506194984	5.507753868	4.951724907	1.44457952	2.160244763	3.190245628	5.180635483	Tumor	BLCA
TCGA-UY-A78O-01A	2312	0	3.936350011	4.076368168	3.604750395	0.19324731	2.002690555	3.2753785	4.958509325	Tumor	BLCA
TCGA-DK-A6B0-01A	2330	0	4.298468	3.810827	4.16212	0.227981	2.963884	3.029939	5.525916	Tumor	BLCA
TCGA-2F-A9KT-01A	2352	0	3.968236264	4.624517667	4.042682907	0.093837953	2.481983439	3.396383405	4.963936272	Tumor	BLCA
TCGA-UY-A78P-01A	2380	0	6.853542931	4.244060709	4.824422118	1.291482438	2.92755977	2.294266171	5.236480735	Tumor	BLCA
TCGA-XF-A9SI-01A	2423	0	6.623451394	5.045104994	4.762346018	2.806603821	4.443885817	3.88142705	5.868586934	Tumor	BLCA
TCGA-XF-AAN3-01A	2625	0	5.041186	4.639675	5.363564	0.7248616	3.10786	3.53166	5.752319	Tumor	BLCA
TCGA-UY-A78N-01A	2641	1	4.071931	3.889432	3.789435	0.1770283	3.008146	4.074827	3.432699	Tumor	BLCA
TCGA-DK-A2I6-01A	2656	0	4.546953	3.560442	3.956721	0.2370062	1.094901	2.693758	3.146744	Tumor	BLCA
TCGA-ZF-A9RL-01A	2703	0	4.216558	4.531544	4.268281	0.07583417	1.602865	3.229084	5.545095	Tumor	BLCA
TCGA-XF-AAMR-01A	2790	0	4.7126	4.112476	5.511117	0.5419088	3.373487	4.434994	5.050514	Tumor	BLCA
TCGA-XF-AAME-01A	2828	1	4.738769	4.570451	4.93642	1.576961	3.62752	4.073889	4.931506	Tumor	BLCA
TCGA-ZF-A9RC-01A	2868	0	3.985268846	4.487511591	4.257858574	0.387224899	3.203303697	3.906038309	5.007645155	Tumor	BLCA
TCGA-2F-A9KQ-01A	2886	0	3.21838	3.60379	4.079118	0.1727053	2.858691	3.806087	4.514114	Tumor	BLCA
TCGA-XF-A8HF-01A	2954	1	4.378886	3.78679	3.633311	0.2671693	2.952938	2.757788	4.149229	Tumor	BLCA
TCGA-XF-A8HD-01A	2964	0	8.370538	5.66558	4.869091	1.699252	3.59415	3.13608	5.005833	Tumor	BLCA
TCGA-XF-AAMY-01A	3011	0	4.373753749	4.307333351	4.370505351	0.272450155	3.053413959	3.267091348	6.620564216	Tumor	BLCA
TCGA-2F-A9KR-01A	3183	1	5.158468359	4.392239569	5.497314246	0.832513388	2.884143689	3.504158909	5.691781298	Tumor	BLCA
TCGA-XF-AAMG-01A	3364	0	4.51620918	4.18749086	4.847010897	0.317842663	3.585107887	4.180311065	4.547453349	Tumor	BLCA
TCGA-DK-A1AD-01A	3420	0	5.71205452	4.698541957	4.188873571	0.303134699	2.568443091	3.880759463	5.086082554	Tumor	BLCA
TCGA-UY-A8OD-01A	3432	0	4.275857794	3.639450288	3.999848309	0.785091879	2.487282617	3.276424889	4.931396596	Tumor	BLCA
TCGA-XF-A8HE-01A	3817	0	6.507033134	4.48549978	5.636219959	0.945659413	2.916986756	3.318847237	5.36870647	Tumor	BLCA
TCGA-DK-A2I4-01A	3835	0	7.661952	5.447061	5.07583	1.933713	4.072928	3.741436	4.894035	Tumor	BLCA
TCGA-DK-A1AC-01A	3981	0	5.797107	4.701868	4.255741	0.6133223	2.484326	3.026937	4.489601	Tumor	BLCA
TCGA-DK-A3WY-01A	4967	0	6.113925	4.679255	4.807076	2.472034	4.325158	4.5082	5.395416	Tumor	BLCA
TCGA-DK-AA6R-01A	5041	0	6.16707615	4.700958387	5.001705096	0.372479115	3.29567813	3.663204119	4.768004579	Tumor	BLCA
TCGA-DK-AA6S-01A	5050	0	5.932013004	5.241899565	5.020832089	1.054672844	3.78076408	3.652619432	4.855596521	Tumor	BLCA
TCGA-C8-A275-01A	1	0	6.904497	4.396352	4.846208	1.280871	2.518579	2.887273	3.971228	Tumor	BRCA
TCGA-BH-A1F8-01A	1	1	7.862218	4.977564	5.63349	0.6990202	2.593046	3.497987	4.542396	Tumor	BRCA
TCGA-AC-A7VC-01A	1	0	2.78725758	3.339991645	3.951378218	0.62887105	2.487353111	3.184526737	3.434808746	Tumor	BRCA
TCGA-AN-A0AM-01A	5	0	7.174193323	4.942208716	4.723699385	0.827835868	2.506811635	2.866389524	3.368975618	Tumor	BRCA
TCGA-C8-A1HJ-01A	5	0	5.824607183	3.339948441	4.101916015	0.955887004	1.923534763	2.937513548	2.924518972	Tumor	BRCA
TCGA-PL-A8LX-01A	5	0	4.680242102	3.964203297	5.334636596	0.362314703	3.083242733	4.24992476	4.415002211	Tumor	BRCA
TCGA-AN-A041-01A	7	0	5.187286	4.328004	4.729227	0.348536	3.985179	3.806538	4.412435	Tumor	BRCA
TCGA-PL-A8LY-01A	8	0	4.297386	3.969156	5.054255	0.6051877	5.088567	4.619645	4.447576	Tumor	BRCA
TCGA-AN-A0XP-01A	9	0	7.096198501	5.203397804	6.190171333	0.360755576	3.506662878	3.497689629	4.564607242	Tumor	BRCA
TCGA-AN-A0AR-01A	10	0	4.227613647	2.746779689	3.80351583	0.165365056	3.377754576	3.030625971	4.095374588	Tumor	BRCA
TCGA-AN-A0AT-01A	10	0	6.119851	3.417301	4.954976	0.5992664	2.705802	3.471964	3.596619	Tumor	BRCA
TCGA-AN-A046-01A	10	0	7.276985361	4.655418028	4.997802606	1.254137882	3.012202843	3.198328836	3.719479843	Tumor	BRCA
TCGA-AN-A0FV-01A	10	0	5.212177	3.944465	4.330127	0.4615287	2.516628	2.847077	4.346107	Tumor	BRCA
TCGA-AN-A0FX-01A	10	0	4.869018458	3.858679819	5.532022685	0.500936995	3.211183587	3.749597141	3.820748565	Tumor	BRCA
TCGA-AN-A0FZ-01A	10	0	4.640419	4.257595	4.783285	0.5717927	4.011122	4.138364	5.268196	Tumor	BRCA
TCGA-AN-A03X-01A	10	0	5.480635263	4.078151968	4.911200868	0.009012439	2.933941928	3.798417421	3.869432659	Tumor	BRCA
TCGA-AN-A0XR-01A	10	0	7.129719053	4.697711632	4.604013987	1.146149451	1.760080948	1.330181742	4.693056379	Tumor	BRCA
TCGA-AN-A0FY-01A	10	0	4.697467	4.285028	4.569013	0.4539849	2.709469	3.677083	4.23829	Tumor	BRCA
TCGA-AN-A0AS-01A	10	0	4.80753793	4.287149529	5.215416428	0.261195886	2.164282438	2.964661327	4.227675756	Tumor	BRCA
TCGA-AN-A03Y-01A	10	0	4.863112	4.17789	5.662543	0.910063	2.775414	3.87286	3.385448	Tumor	BRCA
TCGA-AN-A0XT-01A	10	0	4.436120566	3.779767186	4.681740181	0.335143392	2.774393971	3.832674543	4.595348925	Tumor	BRCA
TCGA-AN-A0XS-01A	10	0	5.966723	4.47796	5.588186	1.199111	3.340669	4.039507	4.75294	Tumor	BRCA
TCGA-AN-A0XN-01A	10	0	5.901764148	4.493797944	5.299737437	0.487794531	2.672124869	3.493531023	3.954190272	Tumor	BRCA
TCGA-AN-A0XU-01A	10	0	7.516368	4.657196	6.028769	1.031628	2.497066	2.879666	4.578398	Tumor	BRCA
TCGA-AN-A0FW-01A	11	0	4.503459	3.689892	4.453315	0.3977297	2.564782	3.163868	4.712704	Tumor	BRCA
TCGA-AN-A0G0-01A	16	0	5.421394	3.81142	5.44648	0.4026659	2.123469	3.024346	4.131636	Tumor	BRCA
TCGA-AN-A049-01A	19	0	7.310638926	4.76281814	5.612146732	0.605390077	2.996401548	3.418383647	4.466487424	Tumor	BRCA
TCGA-E9-A244-01A	21	0	4.873126769	3.550073561	4.361860115	0.464473178	3.34162634	3.512627795	3.846358683	Tumor	BRCA
TCGA-E9-A5FL-01A	24	0	4.30444788	3.356274323	4.021099295	0.698110493	2.274741461	2.561922757	4.375825272	Tumor	BRCA
TCGA-E9-A245-01A	26	1	5.087851534	3.715890573	5.621044253	0.449807996	3.530849653	4.057534338	4.393942137	Tumor	BRCA
TCGA-A8-A08A-01A	30	0	5.255350721	3.967792491	5.155079928	0.373763355	4.054262493	3.691089032	4.173326388	Tumor	BRCA
TCGA-A8-A0A7-01A	30	0	7.575004522	4.784171813	4.779495874	2.035955414	3.747641672	3.763773616	4.173089068	Tumor	BRCA
TCGA-A8-A09W-01A	30	0	5.698812	3.73934	4.813363	0.7884493	2.576755	3.446456	3.785283	Tumor	BRCA
TCGA-A8-A08L-01A	30	1	5.933550573	3.973780593	5.005665109	1.148006664	2.554563117	3.419114687	2.497862515	Tumor	BRCA
TCGA-A8-A08R-01A	30	0	6.918816043	4.992186973	5.62293341	0.950957289	3.561404839	3.701675168	4.308526353	Tumor	BRCA
TCGA-A8-A06Q-01A	31	0	4.715687	3.846028	4.085827	0.1739582	2.479459	2.986503	2.183239	Tumor	BRCA
TCGA-A8-A09N-01A	31	0	5.69651219	4.883859281	4.755240079	0.534225913	1.931186633	2.221191322	4.87863663	Tumor	BRCA
TCGA-A8-A06Z-01A	31	0	4.388167	3.784242	5.403737	0.07185569	2.791574	3.703039	4.268203	Tumor	BRCA
TCGA-AC-A8OQ-01A	34	0	5.989104931	5.805722786	5.60136541	1.293398837	4.163916489	4.00250298	4.666680149	Tumor	BRCA
TCGA-E9-A1RD-01A	34	0	6.602433	4.896765	5.615652	0.3462508	3.134508	3.906792	4.247892	Tumor	BRCA
TCGA-AC-A8OR-01A	40	0	4.574582831	3.829111643	5.357980997	0.182637647	2.788350282	3.380490836	5.311572061	Tumor	BRCA
TCGA-D8-A27P-01A	49	0	4.64177607	4.041245805	5.64900369	0.86004377	3.735186864	3.966203656	4.118055535	Tumor	BRCA
TCGA-AC-A6NO-01A	51	0	4.435611972	4.158732354	5.713924913	0.6392977	4.928656706	4.435477439	4.954336083	Tumor	BRCA
TCGA-AN-A04D-01A	52	0	3.940111812	3.337151617	4.568884335	0.255841122	4.169019368	4.093611207	3.459556104	Tumor	BRCA
TCGA-AN-A04C-01A	54	0	4.375505751	3.792952653	4.278904171	0.516568285	1.999028949	2.321396194	4.469761863	Tumor	BRCA
TCGA-E9-A248-01A	59	0	7.144754769	4.570273981	5.653639346	1.949002654	3.222573015	3.831006163	3.895610542	Tumor	BRCA
TCGA-OK-A5Q2-01A	64	0	5.140141515	4.27699613	5.396045561	1.521623446	4.158255061	4.340735201	5.270029146	Tumor	BRCA
TCGA-AC-A8OS-01A	70	0	5.623324008	4.955708138	4.758576385	0.996590635	3.218736899	3.674006148	4.927023218	Tumor	BRCA
TCGA-BH-A0HL-01A	72	0	5.225458468	4.131897488	5.026391994	1.0375344	1.340830587	2.994912295	3.811009795	Tumor	BRCA
TCGA-BH-A0HO-01A	76	0	6.83118	4.301816	5.311451	0.4245714	3.268089	3.771332	4.279111	Tumor	BRCA
TCGA-E9-A1R3-01A	78	0	5.230751	4.34288	5.571082	0.9968192	3.188845	3.701814	4.899425	Tumor	BRCA
TCGA-BH-A0DS-01A	78	0	4.796361286	3.737754346	5.016981281	0.703728363	2.881383596	3.220647855	4.607624105	Tumor	BRCA
TCGA-AQ-A54N-01A	78	0	4.652492358	4.748796616	4.043494923	0.277982823	4.152015509	3.545987753	5.158920659	Tumor	BRCA
TCGA-HN-A2NL-01A	79	0	5.701760524	5.52075933	4.409313551	0.908218934	2.301659204	3.144651019	1.891319061	Tumor	BRCA
TCGA-LL-A6FQ-01A	80	0	4.436432	3.462811	4.410946	0.1780189	2.998889	2.607271	4.547236	Tumor	BRCA
TCGA-AR-A24P-01A	84	0	5.430899	4.149149	6.324437	0.7780422	4.068316	4.573751	4.573267	Tumor	BRCA
TCGA-AN-A04A-01A	90	0	5.161243291	4.17636006	5.029225826	1.334665421	1.942158726	3.033716966	3.891314596	Tumor	BRCA
TCGA-E9-A1R5-01A	92	0	4.893896317	4.198939067	5.597910233	0.258160184	3.205063583	4.660086886	4.652943838	Tumor	BRCA
TCGA-BH-A0DQ-01A	98	0	5.640468825	4.658602651	4.847584203	0.45113342	3.193393986	3.540633028	5.188786452	Tumor	BRCA
TCGA-UU-A93S-01A	116	1	5.467559412	3.980784697	4.304243342	0.348982583	3.868182513	2.725091941	3.244373717	Tumor	BRCA
TCGA-E2-A1IL-01A	118	0	6.202722215	4.494687914	5.802298306	0.427803874	3.614299872	3.917267354	4.802759824	Tumor	BRCA
TCGA-BH-A0E0-01A	134	0	3.62371875	3.085100482	3.976317887	0.429254796	1.710497249	2.858126666	3.482053869	Tumor	BRCA
TCGA-BH-A18G-01A	149	0	4.329145222	3.839886608	3.934083697	0.459359165	3.864452163	3.454312836	4.390464908	Tumor	BRCA
TCGA-A2-A0CU-01A	158	1	3.569088432	3.978814484	5.071387018	0.323490503	4.655069895	4.968083006	4.995336298	Tumor	BRCA
TCGA-BH-A6R9-01A	160	0	5.90851	5.056359	4.960317	1.627119	3.289782	3.682845	4.338459	Tumor	BRCA
TCGA-AR-A0TR-01A	160	1	4.745044	4.546919	5.06076	0.4432201	2.241416	3.583033	5.604686	Tumor	BRCA
TCGA-AN-A0XV-01A	162	0	5.813842048	4.327683902	5.086115922	1.116228997	3.042394316	4.12032086	4.661419081	Tumor	BRCA
TCGA-AN-A0XL-01A	163	0	4.249092517	4.337093005	5.368177047	0.524593154	3.316640914	4.075130886	4.543251196	Tumor	BRCA
TCGA-BH-A0RX-01A	170	0	6.542778422	4.25101678	4.986247877	1.788462265	4.642692109	3.887648933	4.162872322	Tumor	BRCA
TCGA-AN-A0XW-01A	170	0	7.200629452	5.123266867	5.718932371	1.523142287	3.619694924	3.815792944	4.28552275	Tumor	BRCA
TCGA-AQ-A0Y5-01A	172	1	5.152041	4.00653	5.515648	0.2312296	2.165131	3.536211	3.634199	Tumor	BRCA
TCGA-AN-A0FF-01A	172	0	6.468397301	4.989184778	4.944032703	0.625951244	3.553372121	4.099046539	5.119809692	Tumor	BRCA
TCGA-BH-A0HK-01A	178	0	4.750947068	3.458300452	4.266452561	0.32299447	2.401781114	2.93343851	4.49684277	Tumor	BRCA
TCGA-E9-A1R4-01A	186	0	7.557992	5.015997	5.292284	1.303002	3.384481	3.777009	5.182363	Tumor	BRCA
TCGA-EW-A1PC-01B	187	0	7.065624671	4.193663606	5.618556966	0.370309169	3.223075009	4.098729556	3.88708106	Tumor	BRCA
TCGA-AN-A0FD-01A	196	0	6.643296409	4.413939275	4.473501043	0.399436886	2.514926405	3.097297406	4.32517425	Tumor	BRCA
TCGA-AC-A3EH-01A	197	1	4.653826	4.159412	5.890251	0.2976215	2.643608	3.509241	4.732995	Tumor	BRCA
TCGA-E9-A1RF-01A	200	0	6.289567989	4.812600799	4.751386466	1.089537576	2.736234639	3.381103399	3.047085913	Tumor	BRCA
TCGA-AN-A0FS-01A	210	0	4.899136069	4.317817792	5.161417273	0.418093776	3.539353374	4.24511506	4.79854339	Tumor	BRCA
TCGA-AN-A0FK-01A	213	0	4.620886	3.921911	5.291359	0.1527397	2.718667	3.351981	4.377788	Tumor	BRCA
TCGA-AN-A0FT-01A	214	0	4.36087894	3.613880201	4.311457315	0.268514131	2.07361348	3.011207225	4.567133025	Tumor	BRCA
TCGA-B6-A400-01A	215	0	5.69177	4.926349	4.873067	0.729298	2.77152	3.247687	4.317638	Tumor	BRCA
TCGA-E9-A249-01A	217	0	5.808834	4.236369	5.859238	0.6669505	4.501117	4.2211	4.825582	Tumor	BRCA
TCGA-AN-A0FN-01A	218	0	5.673323006	4.458662247	5.190729267	1.558047431	3.727529786	4.048690147	4.30968116	Tumor	BRCA
TCGA-A2-A4RW-01A	222	0	5.289157229	5.098375666	5.901111695	0.887528744	4.026165257	4.326652764	4.93648239	Tumor	BRCA
TCGA-BH-A18T-01A	224	1	6.158125633	3.523348052	5.812988089	0.533062609	3.454751689	2.949394085	4.514886012	Tumor	BRCA
TCGA-AN-A0AK-01A	224	0	5.546368737	3.82430273	4.327163962	0.509017397	2.469979585	3.109714886	4.65355203	Tumor	BRCA
TCGA-GI-A2C8-01A	225	0	5.078415	3.853305	5.09208	0.5295028	3.36647	3.806503	4.288098	Tumor	BRCA
TCGA-AN-A0AL-01A	227	0	6.821005535	4.05777783	4.819978478	0.800296649	2.614746506	3.024467993	3.632993741	Tumor	BRCA
TCGA-LL-A73Z-01A	227	1	6.317685672	4.73751859	4.624395208	1.235008269	3.657354438	3.608929899	4.69164998	Tumor	BRCA
TCGA-AN-A0FL-01A	231	0	6.052614	4.283427	2.071713	0.09960109	3.372642	2.604781	4.265412	Tumor	BRCA
TCGA-EW-A1P8-01A	239	1	5.177131	4.074419	5.143042	0.589616	4.533283	3.65019	4.591172	Tumor	BRCA
TCGA-AN-A0FJ-01A	242	0	4.791822234	3.457789412	6.629383238	1.82976367	4.186316598	3.876328605	4.669182259	Tumor	BRCA
TCGA-A1-A0SM-01A	242	0	4.712604	3.850061	4.615876	0.4839559	2.611884	2.949787	3.958888	Tumor	BRCA
TCGA-A8-A07S-01A	243	0	5.558036	4.365859	6.165442	0.1574582	3.318299	3.472255	4.963807	Tumor	BRCA
TCGA-AC-A7VB-01A	250	0	6.461948	3.772051	4.82943	0.2036484	2.852792	4.009461	4.16272	Tumor	BRCA
TCGA-E2-A56Z-01A	252	0	5.473688082	3.734320221	4.544632835	0.459860485	2.622168267	3.928078534	4.403936239	Tumor	BRCA
TCGA-A2-A0T2-01A	255	1	4.054888	3.75968	4.421041	0.3803818	4.220716	3.524014	3.848995	Tumor	BRCA
TCGA-EW-A1IY-01A	258	0	7.588083094	4.592822895	5.615262239	2.744726178	2.360994319	3.281919905	3.730710439	Tumor	BRCA
TCGA-A1-A0SB-01A	259	0	4.364156345	4.226988743	5.313697686	0.272297199	2.739952702	4.03256363	4.10795305	Tumor	BRCA
TCGA-E2-A1LK-01A	266	1	5.750421414	4.283589655	6.866260336	0.157572991	4.41964111	3.986642006	4.245712394	Tumor	BRCA
TCGA-A7-A6VY-01A	266	0	6.772409	4.980858	4.784543	0.808947	3.321867	2.942375	4.509869	Tumor	BRCA
TCGA-OL-A97C-01A	271	0	5.935419796	4.257225544	5.328793327	0.942701219	3.480223856	3.92009319	3.316465006	Tumor	BRCA
TCGA-A8-A07R-01A	273	0	7.973548982	4.67331318	6.218326294	0.191938266	3.840202804	3.788911617	4.861542391	Tumor	BRCA
TCGA-A8-A09R-01A	273	0	7.516267	4.74812	5.647578	0.7362013	4.4386	4.269644	4.327308	Tumor	BRCA
TCGA-A8-A079-01A	274	0	5.061643126	3.839544066	4.583813866	0.43458547	1.687026958	1.371479698	4.232465011	Tumor	BRCA
TCGA-E2-A15K-06A	275	0	4.158744	4.2802	5.28215	0.09349242	2.610897	3.705235	5.059324	Tumor	BRCA
TCGA-E2-A15K-01A	275	0	5.908804022	4.351887703	5.562261418	1.239941248	3.199837667	3.81645826	4.757412263	Tumor	BRCA
TCGA-A7-A6VW-01A	285	0	5.255479	4.040886	4.199551	0.4388077	2.977068	2.291808	3.885819	Tumor	BRCA
TCGA-BH-AB28-01A	287	0	5.39453978	4.49239525	5.716354112	1.179795652	3.34196965	3.346238889	5.181327973	Tumor	BRCA
TCGA-E9-A2JT-01A	288	0	7.221762157	5.0767349	5.143684221	3.214506512	4.810065139	4.760661989	5.477930887	Tumor	BRCA
TCGA-E2-A15O-01A	289	0	5.431628	5.07888	5.007466	0.5062128	2.750735	3.145075	4.869492	Tumor	BRCA
TCGA-BH-A6R8-01A	293	0	7.404833	4.812672	4.843003	0.9189462	3.319849	3.116035	5.003471	Tumor	BRCA
TCGA-BH-A0E6-01A	293	0	4.145502	3.112302	4.054175	0.5628297	2.695874	3.48343	3.49722	Tumor	BRCA
TCGA-BH-A8FY-01A	295	1	3.776855532	3.879551621	4.379102798	0.180241067	2.282317361	2.818237836	4.73592504	Tumor	BRCA
TCGA-C8-A278-01A	297	0	6.956014	4.781294	4.629906	1.167455	3.075169	3.204687	2.775311	Tumor	BRCA
TCGA-E9-A1NI-01A	300	0	5.75753539	4.528718547	5.011205303	0.398309417	2.360143133	3.351668484	4.625952049	Tumor	BRCA
TCGA-D8-A1Y1-01A	302	1	4.605484	4.296608	4.751326	0.3927796	3.598008	3.891782	4.592844	Tumor	BRCA
TCGA-PL-A8LZ-01A	302	0	7.66399044	5.926545571	5.378431327	1.723752863	4.880561428	4.0321984	4.510345143	Tumor	BRCA
TCGA-5T-A9QA-01A	303	0	4.754603872	3.762235731	5.564493222	0.323214899	3.15629955	3.340150066	4.12937472	Tumor	BRCA
TCGA-AN-A0AJ-01A	303	0	6.742215843	4.384611765	5.082295478	1.050288224	2.772238207	3.419171584	2.897271608	Tumor	BRCA
TCGA-A8-A099-01A	304	0	5.686521	4.040477	5.716084	0.3483779	3.050981	4.005319	4.761977	Tumor	BRCA
TCGA-A8-A07O-01A	304	0	5.094692	3.25576	6.169043	0.4000142	2.331921	2.45951	4.098549	Tumor	BRCA
TCGA-A8-A07W-01A	304	0	5.264642923	4.454883106	4.919542354	0.286727043	2.944042741	3.813676961	4.012601879	Tumor	BRCA
TCGA-A8-A09A-01A	304	0	5.578702281	4.100772281	5.370958755	1.077677583	2.639356405	3.808418534	4.495408848	Tumor	BRCA
TCGA-D8-A27R-01A	307	0	5.536646	4.07681	5.066802	0.880186	3.155632	3.657066	4.609418	Tumor	BRCA
TCGA-A7-A6VV-01A	313	0	5.12915002	4.25368312	5.16810791	0.527321491	2.869632132	3.152633099	4.682311171	Tumor	BRCA
TCGA-A7-A3J0-01A	313	0	5.52096	3.644252	6.374038	0.496361	3.241017	4.168544	4.035078	Tumor	BRCA
TCGA-A7-A6VX-01A	317	0	5.913140564	4.354816912	5.301369248	0.377068333	2.931451302	3.474691843	4.248405487	Tumor	BRCA
TCGA-C8-A1HL-01A	317	0	4.594189316	4.233963881	4.147785548	0.390260665	1.813774468	2.862919865	4.448805946	Tumor	BRCA
TCGA-EW-A1PE-01A	320	0	7.895109936	5.660951382	6.048487706	0.940771674	3.367146811	3.193995575	5.014485696	Tumor	BRCA
TCGA-BH-A42T-01A	320	1	4.371917154	3.727759422	5.309487988	0.484832645	4.341055788	3.545703151	5.187677089	Tumor	BRCA
TCGA-AR-A5QQ-01A	322	1	6.453472141	3.995866365	4.738216208	1.140580252	3.110516082	3.291539964	4.515019783	Tumor	BRCA
TCGA-A2-A25F-01A	322	0	7.925519	4.965042	5.582024	2.639708	4.47023	4.302234	4.470927	Tumor	BRCA
TCGA-A7-A3IZ-01A	322	0	4.8734	3.964285	5.092335	0.5106089	2.59353	3.746871	3.638131	Tumor	BRCA
TCGA-LD-A9QF-01A	323	0	6.537749067	4.833600946	4.764817406	1.914398655	3.806178427	3.550126631	4.6165734	Tumor	BRCA
TCGA-A7-A5ZW-01A	326	0	5.172754545	3.85420249	5.161045074	0.874055788	4.18227731	4.179966709	4.285885333	Tumor	BRCA
TCGA-BH-A0GZ-01A	328	0	3.91613171	3.689716095	4.671573777	0.491318209	2.282384202	3.239570891	4.20993674	Tumor	BRCA
TCGA-C8-A1HF-01A	332	0	6.784856304	4.558118439	4.475198378	1.309183858	2.278019996	2.814732363	3.582248025	Tumor	BRCA
TCGA-A8-A07P-01A	334	0	5.691797	3.741733	4.98723	0.3864706	2.527279	3.602306	3.74222	Tumor	BRCA
TCGA-A7-A5ZX-01A	336	0	4.354273523	4.533647188	5.331713895	0.861968993	3.61724279	4.115357767	4.643604437	Tumor	BRCA
TCGA-E2-A15M-01A	336	1	6.941238326	5.11507539	5.022812598	2.21001912	3.653246874	3.968926621	4.666723209	Tumor	BRCA
TCGA-E2-A1IU-01A	337	0	5.501586411	4.27732109	5.470338867	0.941086105	3.451431829	3.926418408	4.768730507	Tumor	BRCA
TCGA-E9-A1R6-01A	339	0	5.289285	4.545032	4.948187	0.2088074	4.221011	4.75614	5.079609	Tumor	BRCA
TCGA-A7-A3J1-01A	343	0	7.086023433	5.304002569	5.591114014	1.661028921	4.367121539	4.238186007	5.497853502	Tumor	BRCA
TCGA-C8-A1HI-01A	343	0	5.650329027	4.344790402	4.85982236	1.122373212	2.057458522	3.486177542	4.140748638	Tumor	BRCA
TCGA-A7-A3IY-01A	345	0	5.462526	3.808135	5.308823	0.4484927	3.130578	2.767659	4.574938	Tumor	BRCA
TCGA-C8-A1HG-01A	345	0	6.861902241	4.186146679	4.983100214	1.384456917	2.341547943	3.669499108	2.197491881	Tumor	BRCA
TCGA-W8-A86G-01A	347	0	3.97778429	4.462773983	5.068709938	0.653788142	3.905908735	4.228679941	5.32379868	Tumor	BRCA
TCGA-4H-AAAK-01A	348	0	5.850904673	4.657333324	5.522006978	0.789307055	3.401642439	4.049586129	4.294519499	Tumor	BRCA
TCGA-AC-A62V-01A	348	1	3.106999	3.178794	3.428789	0.1411356	2.597965	2.89348	3.350063	Tumor	BRCA
TCGA-AO-A1KS-01A	350	0	6.083492373	4.095514839	5.369337283	0.953344049	1.718007783	3.627121143	3.164941654	Tumor	BRCA
TCGA-JL-A3YX-01A	352	0	3.591969423	3.674815527	5.393977352	0.239140468	4.041963422	4.231334836	4.565970508	Tumor	BRCA
TCGA-C8-A12N-01A	358	0	5.745761439	4.459267893	5.411291173	0.524832269	3.221314898	3.645807887	4.294488072	Tumor	BRCA
TCGA-C8-A12M-01A	358	0	5.599443651	4.360888638	5.226474296	0.680735002	1.941774624	3.789249953	4.455328534	Tumor	BRCA
TCGA-C8-A12P-01A	358	0	6.49619883	4.562276613	4.429091687	0.685998552	2.105250438	2.74419737	4.05913206	Tumor	BRCA
TCGA-JL-A3YW-01A	360	0	6.447686	4.54336	5.082368	1.134424	4.323744	3.643944	4.667291	Tumor	BRCA
TCGA-B6-A0I9-01A	362	1	6.60273032	4.490290865	4.940730005	0.471812927	2.769426257	3.750837267	3.636174977	Tumor	BRCA
TCGA-C8-A12L-01A	363	0	6.523854988	4.477335797	5.581245159	0.922605245	2.713442222	3.618325809	4.760984217	Tumor	BRCA
TCGA-A7-A426-01A	364	0	4.531468	4.702845	4.75218	1.251323	3.708866	3.966777	5.219714	Tumor	BRCA
TCGA-BH-A1EV-01A	365	1	4.909160686	4.458491236	5.004774616	0.345156694	1.881036192	3.017167601	4.012639452	Tumor	BRCA
TCGA-A8-A0A1-01A	365	0	6.870529946	4.762912083	5.540863941	1.128073862	3.770907042	3.188715036	4.685797903	Tumor	BRCA
TCGA-A8-A08I-01A	365	0	8.448258	5.62753	5.932577	1.378427	4.076816	4.234233	4.4736	Tumor	BRCA
TCGA-A8-A07J-01A	365	0	5.950899708	4.602505919	5.460514301	0.698296065	3.912707245	3.832014293	4.888552767	Tumor	BRCA
TCGA-A8-A097-01A	365	0	5.368775137	4.31906112	5.523019042	0.759024231	4.107850557	4.712332298	3.623155375	Tumor	BRCA
TCGA-A8-A09B-01A	365	0	4.582821	4.239865	5.637312	0.4368523	3.440762	4.00006	4.499529	Tumor	BRCA
TCGA-D8-A1JF-01A	366	0	5.315167063	3.799541019	5.435488341	0.755938331	2.486719827	3.616986061	3.936177554	Tumor	BRCA
TCGA-C8-A1HK-01A	366	0	6.368105358	4.594847023	4.759380057	0.479770512	1.42095855	2.521260827	3.366175564	Tumor	BRCA
TCGA-A7-A5ZV-01A	368	0	4.890355284	4.645347104	4.567895878	0.233115843	1.822877818	1.69571411	4.025142156	Tumor	BRCA
TCGA-C8-A130-01A	370	0	5.206487853	4.059688887	5.021722517	0.810824935	3.198252974	3.987509385	2.887663096	Tumor	BRCA
TCGA-D8-A1JS-01A	371	0	4.608925	3.74654	5.312795	0.09172818	3.326162	3.288069	4.370866	Tumor	BRCA
TCGA-EW-A1IW-01A	371	0	4.992416911	3.94069385	5.509885537	1.04976414	3.488345218	4.091740691	4.422628511	Tumor	BRCA
TCGA-D8-A27W-01A	373	0	6.435983	3.71694	5.380138	0.619594	2.846197	4.062353	4.603175	Tumor	BRCA
TCGA-AC-A6IX-01A	373	0	5.884539616	4.894690351	4.923897661	0.961676487	3.321598232	3.632763425	4.812182383	Tumor	BRCA
TCGA-AC-A6IX-06A	373	0	5.488205	4.456336	4.832687	1.919236	3.159856	3.640045	4.919619	Tumor	BRCA
TCGA-C8-A1HM-01A	375	0	9.269798882	5.956787379	5.596523572	1.768733386	3.388248191	3.971590616	4.348008958	Tumor	BRCA
TCGA-C8-A1HE-01A	375	0	5.714110947	4.689820135	5.94502764	0.416767093	2.915426885	3.638680621	4.733793649	Tumor	BRCA
TCGA-C8-A1HO-01A	375	0	7.523210352	5.01626866	4.068392589	0.514326058	1.711855011	2.193793505	4.057636561	Tumor	BRCA
TCGA-AN-A0XO-01A	375	0	4.546234	3.968046	5.890677	0.7484209	2.523544	3.797978	4.583997	Tumor	BRCA
TCGA-E9-A295-01A	375	0	4.852585218	3.901633149	4.863946207	0.520336175	2.837701226	3.770319111	4.46405875	Tumor	BRCA
TCGA-C8-A26X-01A	376	0	6.707953542	4.268827309	4.790729656	1.311143354	3.146116042	3.015957426	4.158167756	Tumor	BRCA
TCGA-LL-A7T0-01A	376	0	5.434185131	4.652009517	4.348918646	0.684642513	3.071290764	3.584844878	4.471357718	Tumor	BRCA
TCGA-D8-A1XC-01A	377	1	4.600012	3.749755	5.921872	0.06941926	2.493466	3.645011	4.64742	Tumor	BRCA
TCGA-C8-A137-01A	379	0	5.040351972	3.427446036	4.302335973	0.266135052	1.089696997	2.062203014	3.161193454	Tumor	BRCA
TCGA-C8-A138-01A	380	0	6.474997756	4.455771632	4.16534517	1.640886277	2.601069795	3.205239901	4.287999522	Tumor	BRCA
TCGA-C8-A8HQ-01A	380	0	5.876206305	4.664787534	4.822570153	0.951106864	3.02068145	3.296670303	4.810583031	Tumor	BRCA
TCGA-D8-A27V-01A	381	0	6.389169	4.472151	4.73372	0.9441503	2.528754	3.420807	4.404702	Tumor	BRCA
TCGA-C8-A26W-01A	381	0	5.918423682	4.66205798	4.859249038	1.152271973	2.942128055	3.54182945	4.223604129	Tumor	BRCA
TCGA-C8-A12Z-01A	382	0	4.767239234	4.282387666	6.047782278	0.136569769	1.730667596	2.158947603	3.933473479	Tumor	BRCA
TCGA-C8-A134-01A	383	0	7.000833	4.690389	5.901843	1.046238	4.701846	4.238875	3.778307	Tumor	BRCA
TCGA-C8-A132-01A	383	0	6.219999781	4.693815382	5.012186144	1.73854149	2.931135512	3.541488803	4.20985163	Tumor	BRCA
TCGA-C8-A12W-01A	385	0	5.522079	4.370873	5.491121	0.5574199	2.893808	3.933866	3.859343	Tumor	BRCA
TCGA-C8-A12V-01A	385	0	7.995143	5.454941	5.22176	2.503102	4.196498	3.760263	4.763897	Tumor	BRCA
TCGA-D8-A73W-01A	385	1	6.13747328	5.127599569	6.191017154	0.705284093	3.597600558	3.679602	4.952291204	Tumor	BRCA
TCGA-C8-A12X-01A	385	0	6.58593441	4.651078352	4.982571772	0.240747363	3.567160472	3.023014189	5.066557433	Tumor	BRCA
TCGA-C8-A12Q-01A	385	1	5.405168015	4.784760836	4.877307733	0.63383876	2.501887707	3.003676589	2.737304657	Tumor	BRCA
TCGA-C8-A12O-01A	385	0	6.052546228	4.543931236	5.408766749	1.081726855	3.184494136	3.616352941	3.812196103	Tumor	BRCA
TCGA-C8-A12U-01A	385	0	7.353725	3.902157	4.095687	0.950621	2.508897	2.868671	4.026548	Tumor	BRCA
TCGA-BH-A0HU-01A	392	0	4.751062609	3.737804179	5.217052161	0.524393954	3.187973813	3.915255282	4.330133638	Tumor	BRCA
TCGA-E2-A15H-01A	393	0	4.900250233	4.437710655	4.688261592	0.69916943	2.528642032	3.269665478	5.164870484	Tumor	BRCA
TCGA-C8-A135-01A	393	0	5.24879738	4.040165989	4.500224136	1.394420319	2.34129036	2.842346857	2.784068989	Tumor	BRCA
TCGA-C8-A3M8-01A	394	0	4.190991	3.825484	4.912627	0.3159431	2.388389	3.502459	4.185959	Tumor	BRCA
TCGA-C8-A1HN-01A	394	0	4.833503	3.482768	4.231385	0.3803154	2.311702	3.602785	4.165085	Tumor	BRCA
TCGA-LL-A5YM-01A	394	0	4.23317845	3.281422702	5.074495772	0.261770049	3.87477083	3.284590017	4.091880846	Tumor	BRCA
TCGA-D8-A1XU-01A	395	0	5.627838251	4.674395302	4.926195212	0.687275639	2.53386216	3.185936658	5.080059542	Tumor	BRCA
TCGA-A8-A0A4-01A	396	0	5.445583484	4.269865159	5.445275653	0.798428493	3.069921688	3.66406629	4.872028485	Tumor	BRCA
TCGA-C8-A8HP-01A	396	0	5.820661279	4.929509672	4.313284738	1.165474281	2.878083124	2.753735027	4.79523989	Tumor	BRCA
TCGA-A8-A06P-01A	396	0	4.83344209	4.139501762	5.421132471	0.349755216	3.716456505	4.091862553	4.69275435	Tumor	BRCA
TCGA-A8-A086-01A	396	0	5.426190938	3.837169049	5.125149459	0.461703061	2.378553717	3.822956485	3.693510979	Tumor	BRCA
TCGA-A8-A06O-01A	396	0	5.360881244	4.039733347	5.325551815	0.620258629	2.573606327	3.800874989	3.735378847	Tumor	BRCA
TCGA-D8-A27H-01A	397	0	5.86619715	5.292560064	4.826791044	0.341978185	2.621631719	2.944593566	5.014208557	Tumor	BRCA
TCGA-D8-A27T-01A	398	0	6.531635654	4.683723567	5.572976614	0.966256545	3.368805272	3.906889242	4.621397456	Tumor	BRCA
TCGA-LD-A74U-01A	402	0	5.091334	4.795064	5.117687	0.8494376	3.514211	3.804272	4.912965	Tumor	BRCA
TCGA-EW-A1J2-01A	403	0	5.623940995	4.746621338	5.846604045	0.893550555	4.025218224	4.400644303	5.145421491	Tumor	BRCA
TCGA-D8-A140-01A	403	0	7.256661033	4.988491173	4.912673493	1.065774663	2.803333458	3.310745896	4.465280822	Tumor	BRCA
TCGA-LD-A7W6-01A	404	0	6.385552216	5.083120655	5.214176689	1.173981512	3.650334532	3.96686594	5.182021567	Tumor	BRCA
TCGA-D8-A1JT-01A	405	0	7.540534	4.546762	5.143557	0.6582912	3.170582	3.992886	3.141445	Tumor	BRCA
TCGA-A7-A3RF-01A	408	0	5.122935	3.494963	4.75546	0.1055841	2.491675	3.282437	4.235104	Tumor	BRCA
TCGA-C8-A8HR-01A	408	0	6.238750446	5.298859344	4.804898712	1.363400565	3.942093525	4.062807002	4.833332629	Tumor	BRCA
TCGA-D8-A27G-01A	409	0	6.444914764	4.492527078	4.81659212	1.078870603	2.938412358	3.288117861	4.351079537	Tumor	BRCA
TCGA-D8-A145-01A	410	0	4.804644436	4.217885156	5.361859262	0.788141315	3.614221044	4.223044384	5.229126066	Tumor	BRCA
TCGA-D8-A27M-01A	410	0	7.700160555	5.28951125	5.38951942	1.645455086	3.317433552	3.438494744	5.534918785	Tumor	BRCA
TCGA-C8-A131-01A	411	0	4.296310661	3.568967604	4.630230816	0.834278856	2.63826665	2.481788053	3.220850237	Tumor	BRCA
TCGA-GM-A5PV-01A	412	0	4.807231521	3.573969367	4.336578931	0.482549837	3.167172368	3.519913252	4.034086703	Tumor	BRCA
TCGA-AC-A6IW-01A	413	0	6.951911128	5.119151674	4.58529035	1.215552631	3.642712901	3.267986226	5.002393959	Tumor	BRCA
TCGA-BH-A0HP-01A	414	0	6.076884	4.087448	4.931576	1.117657	3.266521	3.677853	4.787133	Tumor	BRCA
TCGA-A1-A0SJ-01A	416	0	5.198644066	3.200629558	4.981810906	0.951802778	3.103298363	4.010396251	3.717207828	Tumor	BRCA
TCGA-AC-A62X-01A	417	0	6.555409257	4.992668911	5.960952979	0.3561396	5.893092295	4.725734032	5.155320713	Tumor	BRCA
TCGA-A7-A4SB-01A	418	0	4.362881433	4.531100037	5.016616232	0.455039245	2.36722377	3.151984264	4.569715762	Tumor	BRCA
TCGA-S3-AA11-01A	421	0	5.828961817	4.837628132	5.662886742	0.427605221	2.770471989	3.833332121	5.113997658	Tumor	BRCA
TCGA-BH-A0DK-01A	423	0	6.569375118	4.494908115	4.826634618	1.598553509	3.080782376	3.291192027	4.56283199	Tumor	BRCA
TCGA-S3-AA17-01A	424	0	7.34249538	5.660469982	5.273837818	1.867185413	3.823974736	3.925309082	4.990210097	Tumor	BRCA
TCGA-EW-A1PD-01A	424	0	4.650965	4.144312	5.548703	0.3097176	3.391242	4.325783	4.557341	Tumor	BRCA
TCGA-D8-A142-01A	425	0	4.982342	4.152006	5.079188	0.7905231	2.445329	3.457486	3.798737	Tumor	BRCA
TCGA-D8-A1JH-01A	426	0	5.186560584	4.616593932	5.615888661	0.796849477	3.597071286	3.752966223	4.974255625	Tumor	BRCA
TCGA-A8-A07I-01A	426	0	7.497167592	5.148726852	4.936054184	0.875412388	2.703000722	2.93545162	3.799379005	Tumor	BRCA
TCGA-A8-A09X-01A	426	1	6.018216407	4.509342762	4.834164269	1.220526403	2.838242567	2.977759045	4.567319077	Tumor	BRCA
TCGA-E2-A15S-01A	428	0	4.122507	4.736552	4.435054	0.2771148	2.271633	4.598865	2.756898	Tumor	BRCA
TCGA-OL-A66P-01A	428	0	6.031691037	3.930269033	3.656066103	1.39048511	3.571185145	3.146083978	4.046446854	Tumor	BRCA
TCGA-D8-A1Y3-01A	430	0	5.729402	4.016001	4.401642	0.5594556	4.056879	3.574361	2.559057	Tumor	BRCA
TCGA-D8-A143-01A	431	0	5.470496286	3.219453287	5.768107892	0.664811718	3.580493588	4.033842693	1.93651697	Tumor	BRCA
TCGA-D8-A1J8-01A	431	0	6.75356	4.664447	4.85026	1.673012	2.200856	2.982957	4.217658	Tumor	BRCA
TCGA-D8-A1Y2-01A	433	0	5.967957	4.528617	5.496491	1.082429	3.756009	4.059121	3.822693	Tumor	BRCA
TCGA-A1-A0SG-01A	434	0	5.420058	4.388009	5.168721	0.5996498	3.414787	3.809535	4.371699	Tumor	BRCA
TCGA-BH-A0E2-01A	435	0	5.432711194	3.615049137	4.598456479	0.53227462	2.365850115	3.030317566	3.757583217	Tumor	BRCA
TCGA-A1-A0SD-01A	437	0	6.304013	4.617865	5.839257	1.196221	3.506698	4.322535	3.929188	Tumor	BRCA
TCGA-D8-A27I-01A	439	0	5.068778638	4.500205943	5.402780506	1.261254873	3.817251792	4.365075674	4.814805198	Tumor	BRCA
TCGA-C8-A27B-01A	439	0	6.935885	4.279455	5.304548	1.088388	3.973873	3.414199	4.18937	Tumor	BRCA
TCGA-EW-A1PF-01A	439	0	5.431014	4.710938	5.207208	0.6681726	3.315101	3.436958	4.610843	Tumor	BRCA
TCGA-LL-A5YO-01A	440	0	6.746570906	4.731495967	4.480581933	2.514557365	4.038851309	3.723468943	5.103616279	Tumor	BRCA
TCGA-LL-A740-01A	441	0	4.457503	3.78142	5.143975	1.186736	3.26108	3.151143	4.564944	Tumor	BRCA
TCGA-D8-A1XK-01A	441	0	7.287104	3.904322	5.769175	0.9305942	2.068347	1.934134	3.167189	Tumor	BRCA
TCGA-A7-A4SD-01A	441	0	7.424593264	5.411111107	6.443507321	0.984984232	3.678420732	3.332215864	4.630385257	Tumor	BRCA
TCGA-A7-A4SC-01A	446	0	5.051255902	4.431382587	5.802769791	1.061497878	3.59508413	4.142822518	4.546188807	Tumor	BRCA
TCGA-AC-A2QJ-01A	446	1	3.167419	3.299091	3.722908	0.4098135	3.172591	2.247385	3.474109	Tumor	BRCA
TCGA-A7-A425-01A	447	0	3.864530037	4.223305691	5.135134327	0.552408219	3.542789159	3.871312549	5.15834045	Tumor	BRCA
TCGA-LL-A5YN-01A	447	0	6.269182033	4.592331341	4.457415838	2.27629799	4.171297109	3.566081241	4.346031431	Tumor	BRCA
TCGA-D8-A1JU-01A	447	0	5.983562	4.470969	5.574119	0.992294	4.031062	4.509883	4.392942	Tumor	BRCA
TCGA-A7-A56D-01A	448	0	5.889153	4.625317	3.605188	0.244766	2.729779	2.141737	4.150883	Tumor	BRCA
TCGA-D8-A1XG-01A	448	0	5.814572588	4.489851557	5.540124624	0.665485032	2.828748829	3.934262829	4.742381182	Tumor	BRCA
TCGA-E2-A158-01A	450	0	5.566579135	3.787908216	5.0282373	0.32034626	2.451417334	3.467372189	3.249225217	Tumor	BRCA
TCGA-LL-A5YP-01A	450	0	4.615538606	3.910901224	5.061165527	1.511369748	3.671907528	4.032096627	3.735749087	Tumor	BRCA
TCGA-AC-A3OD-01B	451	0	7.290809069	5.713965975	5.504577869	2.796250674	2.883472533	3.53980061	4.240546876	Tumor	BRCA
TCGA-A7-A4SA-01A	454	0	6.347711687	4.78697287	5.00685094	1.689274682	3.860210066	4.113851503	4.750091268	Tumor	BRCA
TCGA-AC-A5XU-01A	455	0	4.83162	3.779748	4.764861	0.3933167	2.532096	3.5364	5.068399	Tumor	BRCA
TCGA-AC-A3TN-01A	456	0	3.816186	3.804722	5.083751	0.3877218	4.081972	3.484417	4.578381	Tumor	BRCA
TCGA-A8-A09V-01A	457	0	4.752142762	4.53548088	5.553029076	0.269538497	3.406431823	3.515456551	4.786485364	Tumor	BRCA
TCGA-A8-A084-01A	458	0	7.750153	5.575729	4.900435	0.2523198	2.265511	2.608077	4.633026	Tumor	BRCA
TCGA-BH-A0H0-01A	461	0	5.107635	3.674894	4.224753	0.4599247	2.742214	2.864343	4.750542	Tumor	BRCA
TCGA-D8-A1XV-01A	461	0	4.392106428	3.598517264	5.546622215	0.162101464	2.438542156	3.543655308	4.114855793	Tumor	BRCA
TCGA-EW-A6S9-01A	463	0	6.005926563	4.622876434	5.195380487	0.466392904	2.329835105	2.764399616	4.671491068	Tumor	BRCA
TCGA-D8-A1XF-01A	463	0	6.266514127	4.079550785	4.981539261	0.251699439	3.399927175	4.141848224	4.990602151	Tumor	BRCA
TCGA-D8-A1XZ-01A	466	0	6.136502	4.3262	4.686927	1.035877	2.341664	3.36665	4.145109	Tumor	BRCA
TCGA-XX-A899-01A	467	0	5.637531027	4.730661748	5.673649307	1.638112419	3.913943418	3.938408524	5.029145979	Tumor	BRCA
TCGA-BH-A18N-01A	468	1	4.668032657	3.962274421	4.693330814	0.220688367	3.643496596	4.479711664	4.997213789	Tumor	BRCA
TCGA-C8-A26Z-01A	470	0	4.219509	4.432088	5.443578	0.2902656	3.067108	4.202905	4.967794	Tumor	BRCA
TCGA-AC-A3W7-01A	471	0	4.579111223	4.686468868	4.986462521	0.64392444	3.065866201	3.398587136	5.4593357	Tumor	BRCA
TCGA-D8-A1Y0-01A	472	0	6.376507707	4.60460187	5.533506631	1.313553773	3.553898313	3.557538017	4.789521303	Tumor	BRCA
TCGA-AQ-A1H2-01A	475	0	7.315185	4.873328	5.45271	1.738943	2.874719	4.400297	4.472017	Tumor	BRCA
TCGA-BH-A0DP-01A	476	0	5.391188	3.979042	5.746771	0.6741145	3.879531	3.837945	4.480316	Tumor	BRCA
TCGA-BH-A0E1-01A	477	0	5.236458237	3.627463658	5.332294294	0.336358905	3.027901818	3.381535394	4.334998766	Tumor	BRCA
TCGA-EW-A1J5-01A	477	0	7.840923566	5.68553402	6.190571556	1.833390995	4.066452454	4.455154796	4.99284149	Tumor	BRCA
TCGA-LL-A73Y-01A	477	0	5.512767	4.424537	5.004566	1.00771	3.039352	3.3471	4.464501	Tumor	BRCA
TCGA-D8-A1JC-01A	480	0	7.41963	5.066612	5.967384	1.135712	3.569534	4.567803	4.468618	Tumor	BRCA
TCGA-D8-A1XR-01A	482	0	4.520869	3.882965	5.896501	0.2968712	2.758736	3.838982	4.243504	Tumor	BRCA
TCGA-XX-A89A-01A	488	0	5.23813159	4.651558995	5.365069787	1.232002445	3.749990838	3.841506421	4.668461057	Tumor	BRCA
TCGA-D8-A27F-01A	488	0	4.590771	4.38887	5.695213	0.5526448	2.653092	3.308811	3.167852	Tumor	BRCA
TCGA-LL-A6FR-01A	489	0	4.226116	4.10579	4.381191	0.2587111	3.332446	2.594194	3.239967	Tumor	BRCA
TCGA-D8-A73U-01A	492	0	7.953268825	5.431792937	5.416642251	2.38620435	4.163151692	3.786577243	4.943512919	Tumor	BRCA
TCGA-BH-A0DZ-01A	495	0	6.609191303	4.08104859	4.417735476	0.690829486	2.099056606	2.76185414	3.947043528	Tumor	BRCA
TCGA-D8-A1XS-01A	496	0	5.285687	4.301209	5.894066	0.7561926	3.4577	4.43905	3.56531	Tumor	BRCA
TCGA-AC-A3HN-01A	496	0	5.556837759	4.455020605	5.447707735	0.965869498	3.782705458	3.823791736	4.756059781	Tumor	BRCA
TCGA-D8-A1XQ-01A	499	0	6.942173344	4.529769625	4.562465976	1.013757919	4.220652193	3.490814082	3.697774004	Tumor	BRCA
TCGA-D8-A27L-01A	499	0	5.505893429	4.463195931	5.795907179	1.007446455	3.896642056	4.029009146	4.72152703	Tumor	BRCA
TCGA-A2-A1G6-01A	501	0	4.671167893	4.713313846	5.476889116	1.48875848	3.636689232	4.742512045	4.593175752	Tumor	BRCA
TCGA-E2-A1BC-01A	501	0	5.233208183	4.379125221	5.503616253	0.554101998	3.756755373	3.749346379	4.228490461	Tumor	BRCA
TCGA-D8-A1JA-01A	502	0	7.28527	5.029309	5.033992	0.5016143	1.0824	2.325545	3.29838	Tumor	BRCA
TCGA-D8-A1XY-01A	503	0	6.507685	4.53578	6.133305	0.702471	2.730757	4.268609	2.657557	Tumor	BRCA
TCGA-AC-A3W5-01A	504	0	5.668452229	4.724454205	4.669373165	1.264946762	3.766674144	3.617927127	4.522291332	Tumor	BRCA
TCGA-EW-A1J3-01A	504	0	5.476911	4.02579	5.589069	0.549106	4.20633	5.291087	4.074029	Tumor	BRCA
TCGA-D8-A1XT-01A	506	0	7.15766	5.56894	4.772065	0.8907467	2.452829	2.61947	4.411924	Tumor	BRCA
TCGA-C8-A274-01A	508	0	5.947892	4.346516	5.583282	0.2503402	3.361568	3.861741	5.232363	Tumor	BRCA
TCGA-D8-A1X7-01A	509	0	5.096434	3.887376	5.495794	0.3150702	2.019773	2.021185	4.16859	Tumor	BRCA
TCGA-EW-A6SA-01A	510	0	4.008029939	3.975644018	3.410885759	0.208477114	1.738413361	2.689504207	5.792418333	Tumor	BRCA
TCGA-AC-A5EH-01A	511	0	5.46549	3.784758	4.871495	0.3825258	3.485073	3.389682	4.568391	Tumor	BRCA
TCGA-C8-A273-01A	513	0	5.484227	4.508572	4.134207	0.5255654	1.792552	2.714113	4.319194	Tumor	BRCA
TCGA-BH-A0HN-01A	516	0	4.881966285	3.650746997	4.311055175	0.150803227	2.626711351	3.803457577	4.283707889	Tumor	BRCA
TCGA-A8-A075-01A	518	0	6.673063857	4.526270807	4.935558328	0.773310658	2.529712986	3.257055476	4.268398821	Tumor	BRCA
TCGA-UL-AAZ6-01A	518	0	6.490091	4.782971	3.050325	0.2201878	2.987368	2.675996	4.523149	Tumor	BRCA
TCGA-A8-A0AB-01A	518	0	3.727326004	4.042562673	5.964177908	0.116403928	4.097178665	4.676893996	4.756009215	Tumor	BRCA
TCGA-LL-A5YL-01A	519	0	4.7150413	3.875264829	4.647923345	0.934377932	3.479118143	3.400737854	4.409312927	Tumor	BRCA
TCGA-D8-A27N-01A	519	0	6.275319	4.747821	4.695379	0.7384844	2.66651	3.00027	4.132455	Tumor	BRCA
TCGA-A2-A0T1-01A	521	0	6.86314297	4.537078434	4.695988934	1.488619191	3.94884672	3.326979076	3.630261954	Tumor	BRCA
TCGA-D8-A1XD-01A	522	0	4.475498033	4.381270017	4.957630523	0.746690227	2.134829887	4.087526338	3.412520341	Tumor	BRCA
TCGA-A2-A25C-01A	523	0	7.255903	5.150498	5.375704	0.7150576	2.950174	3.911275	4.912413	Tumor	BRCA
TCGA-AR-A1AR-01A	524	1	6.27767	4.506948	5.276164	1.610438	3.052059	3.452843	3.919635	Tumor	BRCA
TCGA-S3-AA15-01A	525	0	5.673204327	5.150132444	5.249126971	1.900843539	3.855926814	3.961152009	4.731496751	Tumor	BRCA
TCGA-E2-A15D-01A	526	0	4.729268794	4.156005526	5.937720504	0.77854138	4.439375864	4.466726845	4.567918606	Tumor	BRCA
TCGA-OL-A66O-01A	528	0	5.052833834	3.782962541	4.391824884	0.244311902	2.961476063	2.732009002	4.678036407	Tumor	BRCA
TCGA-A2-A1FW-01A	528	0	5.939498	4.592705	4.637578	0.615211	1.919535	3.290635	4.477519	Tumor	BRCA
TCGA-S3-AA14-01A	529	0	4.595777614	4.328159162	5.481467885	0.464403703	3.225615765	3.70351541	3.975917902	Tumor	BRCA
TCGA-D8-A27E-01A	530	0	5.543946	3.854568	5.819524	0.4038206	3.265449	4.196032	4.347562	Tumor	BRCA
TCGA-AC-A62Y-01A	530	0	5.936295358	4.174989563	4.930227993	0.57565742	3.050973906	3.022666244	4.313945447	Tumor	BRCA
TCGA-A2-A0T5-01A	531	0	4.225778	3.785005	5.796655	1.0687	4.685517	4.535577	4.444665	Tumor	BRCA
TCGA-LL-A9Q3-01A	532	0	4.929311649	4.160000783	4.607584183	0.514939788	2.881970939	2.878418383	4.73312786	Tumor	BRCA
TCGA-EW-A3U0-01A	532	0	6.677081811	4.864456495	5.559191423	1.958874688	3.82469254	4.328266101	4.238941185	Tumor	BRCA
TCGA-D8-A1J9-01A	532	0	6.728143	4.459917	4.910484	0.5439122	2.103736	2.772207	4.051322	Tumor	BRCA
TCGA-EW-A423-01A	533	0	4.280176772	4.245757882	4.311845299	0.628426761	2.720300513	3.17740981	4.870841046	Tumor	BRCA
TCGA-A2-A0T0-01A	533	0	4.986215	3.389297	5.042741	0.4231582	4.73361	4.775929	3.467021	Tumor	BRCA
TCGA-D8-A1XM-01A	538	0	6.838650604	4.724422717	6.379474911	1.249607769	3.832366827	4.163592475	4.561458778	Tumor	BRCA
TCGA-BH-A1EY-01A	538	1	5.934176119	4.62597609	4.71232432	1.329001979	2.670967845	2.987990923	5.054888523	Tumor	BRCA
TCGA-D8-A1X6-01A	541	0	5.712475	3.858544	5.164336	0.5151474	3.02661	3.448869	3.822176	Tumor	BRCA
TCGA-AO-A1KT-01A	541	0	4.79663413	4.370749972	5.177332296	0.565326143	3.313277744	3.912949804	3.534961767	Tumor	BRCA
TCGA-A7-A4SF-01A	545	0	5.097504729	4.050562603	4.244193893	0.576079977	1.820726044	1.498768393	5.083876681	Tumor	BRCA
TCGA-A8-A093-01A	546	0	4.372166901	4.095089669	5.357722193	0.178896791	3.195647275	3.868598476	4.386841348	Tumor	BRCA
TCGA-A8-A06R-01A	547	0	6.569273791	4.384866146	4.219488188	0.887063193	2.126536769	3.14134992	2.763313296	Tumor	BRCA
TCGA-A2-A04P-01A	548	1	5.168148796	3.658646747	4.449275265	0.823646197	2.31628745	2.602243706	3.629721462	Tumor	BRCA
TCGA-A8-A082-01A	549	0	4.897306221	3.851383565	4.788554068	0.167745767	3.761450103	3.663008898	4.990338352	Tumor	BRCA
TCGA-GM-A5PX-01A	551	0	4.333791577	3.84261948	4.778961694	0.845581009	3.862239659	3.837271421	4.521021371	Tumor	BRCA
TCGA-D8-A1JD-01A	552	0	5.904601	4.535562	5.321693	0.7732465	3.075296	3.658311	3.700531	Tumor	BRCA
TCGA-D8-A1XB-01A	552	0	4.866275288	4.304580641	5.677294195	0.742685569	3.257520837	3.922775761	4.344149129	Tumor	BRCA
TCGA-BH-A0BD-01A	554	0	6.942779866	4.599518654	5.792057319	1.171635986	3.775065354	3.857074566	4.490426078	Tumor	BRCA
TCGA-E2-A15G-01A	554	0	4.467797727	4.428723504	5.680448049	0.22452458	2.996425228	3.617732414	5.39769724	Tumor	BRCA
TCGA-A2-A0YE-01A	554	0	6.754228103	4.697872355	6.021937301	0.660291616	2.444229133	2.737654865	4.245718189	Tumor	BRCA
TCGA-EW-A1IZ-01A	554	0	6.409403263	4.234070117	4.510934299	2.021249756	3.485582679	3.575657991	4.587549145	Tumor	BRCA
TCGA-A1-A0SQ-01A	554	0	4.741574	3.94592	6.018962	0.4638752	3.067927	3.780216	4.617517	Tumor	BRCA
TCGA-B6-A0WW-01A	558	1	6.395171335	4.501626255	5.534553238	0.36745241	2.860658531	3.714615449	3.70331874	Tumor	BRCA
TCGA-EW-A1P6-01A	562	0	4.395870437	3.730895911	4.904327721	0.300876385	2.911920558	3.621565351	4.514074976	Tumor	BRCA
TCGA-S3-A6ZG-01A	562	0	5.446194954	4.502125314	5.394084757	0.649167795	3.05111667	3.586836421	5.242453377	Tumor	BRCA
TCGA-D8-A3Z6-01A	563	0	5.160312665	4.422508446	5.60341382	0.72518895	2.851890479	3.596573637	4.653884526	Tumor	BRCA
TCGA-E2-A14Z-01A	563	1	6.168916549	4.482931974	5.078780157	1.745938113	3.419375874	3.814248699	3.814137641	Tumor	BRCA
TCGA-D8-A1X5-01A	565	0	5.958775	4.045696	4.001817	0.5734479	2.061838	2.390839	3.628687	Tumor	BRCA
TCGA-A2-A0YJ-01A	566	0	4.107348948	3.952592314	4.900950521	0.093963916	3.20087704	3.424064213	4.340654358	Tumor	BRCA
TCGA-BH-A5IZ-01A	567	0	3.875785291	3.188036794	4.525126155	0.161285636	2.21021266	2.529865615	3.729124969	Tumor	BRCA
TCGA-AC-A6IV-01A	568	0	5.529541631	4.892126227	5.125353817	1.472436401	4.230058785	4.346117014	4.991510722	Tumor	BRCA
TCGA-B6-A0IK-01A	571	1	5.542704633	4.202446349	4.477956648	0.704859384	1.92472927	2.757737587	4.204586884	Tumor	BRCA
TCGA-S3-A6ZF-01A	572	0	6.128536	4.443842	5.485609	0.944609	3.003964	3.636411	4.588138	Tumor	BRCA
TCGA-B6-A409-01A	573	1	4.159988	3.280307	4.272368	0.4076182	2.476902	2.725959	3.963579	Tumor	BRCA
TCGA-BH-A8FZ-01A	574	0	6.415946085	4.660079249	5.829595139	1.238987401	4.226678019	4.184943429	4.37977621	Tumor	BRCA
TCGA-S3-AA12-01A	574	0	5.358370338	4.006147011	4.866272307	0.257698602	3.865762231	4.325712927	4.390498316	Tumor	BRCA
TCGA-D8-A1JE-01A	575	0	6.945569	4.870591	5.902732	0.5388732	2.671665	3.49659	4.435728	Tumor	BRCA
TCGA-EW-A1PA-01A	575	0	5.466016568	4.832672571	4.712320167	1.188400321	2.986199505	3.811748531	4.251993267	Tumor	BRCA
TCGA-EW-A1J1-01A	575	0	6.851013	4.67151	5.129638	0.8475445	3.745365	4.228856	4.58755	Tumor	BRCA
TCGA-A2-A0T6-01A	575	0	5.727730808	4.478012281	5.86647109	0.925602579	4.066764992	4.349762955	4.51698188	Tumor	BRCA
TCGA-E9-A1NH-01A	576	0	5.355418894	4.320068977	5.340005294	0.833293806	2.816211831	3.572777466	4.542714007	Tumor	BRCA
TCGA-BH-A1FG-01A	577	1	5.629816	3.723384	5.559722	0.3402099	2.608613	3.559648	4.160012	Tumor	BRCA
TCGA-A8-A07G-01A	577	0	5.350273	4.446491	5.711808	0.8722063	3.615443	3.972662	3.939126	Tumor	BRCA
TCGA-A8-A07F-01A	577	0	5.80434001	4.669484288	5.952639644	0.62426124	3.475313564	3.781977026	4.581489457	Tumor	BRCA
TCGA-D8-A1JI-01A	577	0	4.590229	4.320868	5.953093	0.348543	2.613343	3.90378	4.830315	Tumor	BRCA
TCGA-A8-A0A2-01A	579	0	4.928235415	4.211110949	5.321886224	0.752925165	3.319946497	3.886797941	4.925280087	Tumor	BRCA
TCGA-A8-A09T-01A	579	0	4.753578079	3.736875508	5.438083521	0.141944307	3.424014679	3.562972324	4.119116426	Tumor	BRCA
TCGA-AQ-A7U7-01A	584	1	7.3977623	5.735335333	5.622318647	2.482911987	4.088628373	4.189297374	5.20696281	Tumor	BRCA
TCGA-A2-A1G1-01A	584	0	6.853937594	4.92279348	5.934869128	1.15462923	3.63693932	3.163735437	4.19320836	Tumor	BRCA
TCGA-D8-A147-01A	584	0	7.588656	5.561073	6.143412	1.209332	3.132837	4.144947	5.061634	Tumor	BRCA
TCGA-A1-A0SP-01A	584	0	5.19572225	3.405744637	4.565930614	0.60656149	2.670511968	2.167322227	4.135982634	Tumor	BRCA
TCGA-AC-A23C-01A	585	0	6.342583043	4.608434275	4.949045284	1.050515393	2.632275439	2.725454574	4.58779448	Tumor	BRCA
TCGA-S3-AA10-01A	586	0	7.834939	5.895541	5.643642	1.673681	4.344414	3.787482	4.568489	Tumor	BRCA
TCGA-A2-A0YK-01A	588	0	6.437900826	4.653780705	5.365470328	2.243652117	4.230206131	4.305745179	4.707808244	Tumor	BRCA
TCGA-AC-A2QI-01A	588	0	5.439787	4.523729	5.966355	0.83601	3.976861	4.294387	5.075286	Tumor	BRCA
TCGA-AC-A5XS-01A	588	0	6.378567811	4.773386179	4.712251853	1.060989175	3.784860723	3.476115152	4.396545876	Tumor	BRCA
TCGA-D8-A1JM-01A	590	0	5.324059	3.469151	5.445165	0.5560961	2.411388	2.372399	4.469752	Tumor	BRCA
TCGA-E2-A154-01A	591	0	5.174884108	4.170086398	5.553487915	0.247781719	2.781526161	4.100289424	5.042031292	Tumor	BRCA
TCGA-LL-A7SZ-01A	594	0	5.10715397	4.587460063	3.583264606	1.090797259	3.612614005	3.023394108	4.177571262	Tumor	BRCA
TCGA-A2-A1G4-01A	595	0	4.689606	4.041203	5.657651	0.2473625	1.697439	1.768602	4.454148	Tumor	BRCA
TCGA-E2-A15P-01A	595	0	5.987841932	4.672771413	5.709719453	0.765502858	3.067943204	4.145301044	4.776768668	Tumor	BRCA
TCGA-LL-A8F5-01A	596	0	5.750329927	4.348576553	5.359509242	0.936999579	4.155289386	3.5135329	2.732618914	Tumor	BRCA
TCGA-E2-A1L9-01A	598	0	6.19444984	4.808047954	5.77037474	1.410448252	2.511335123	3.356574683	4.504172897	Tumor	BRCA
TCGA-OL-A6VQ-01A	600	0	5.155822252	4.099328013	5.67812497	0.741837151	3.871255288	4.138814947	4.930792207	Tumor	BRCA
TCGA-D8-A1XL-01A	606	0	7.720345801	5.168823685	4.924663273	1.56768362	5.054210978	4.187303125	4.256156017	Tumor	BRCA
TCGA-EW-A1PH-01A	607	0	7.304080135	5.525999984	4.909013001	0.693058355	2.859658153	2.918185892	4.165326046	Tumor	BRCA
TCGA-A8-A08G-01A	607	0	6.475343925	4.737254465	5.128121459	0.57927807	3.888989788	4.166237119	5.615992284	Tumor	BRCA
TCGA-A8-A07E-01A	608	0	5.565884	4.267415	5.228428	0.9201545	3.026407	3.549978	4.456895	Tumor	BRCA
TCGA-EW-A1PB-01A	608	0	7.22663806	5.728633851	5.06819347	2.312166209	4.882747737	2.880086611	4.48456369	Tumor	BRCA
TCGA-D8-A1JL-01A	611	0	8.209807	4.984058	5.777105	1.416343	5.112432	4.996384	3.727146	Tumor	BRCA
TCGA-D8-A1JJ-01A	611	0	6.239134	4.621014	5.044669	0.4232096	2.192573	3.109744	4.459184	Tumor	BRCA
TCGA-BH-A18J-01A	612	1	5.52397361	4.328904153	4.998176976	0.243887026	1.812510879	2.300824301	2.543185429	Tumor	BRCA
TCGA-E9-A243-01A	612	0	7.633757	4.973762	4.95332	2.554369	3.568026	3.540126	3.865058	Tumor	BRCA
TCGA-BH-A2L8-01A	612	0	7.201012704	4.583303311	5.311624523	1.705227661	5.077638585	4.189911663	4.408655934	Tumor	BRCA
TCGA-AC-A8OP-01A	614	0	5.188201111	4.638015617	4.904631672	0.814718517	3.115505239	3.912082798	3.686343699	Tumor	BRCA
TCGA-A7-A13E-01B	614	1	6.701687301	4.812061476	4.409736256	2.672162468	1.938433666	3.236222864	3.149997201	Tumor	BRCA
TCGA-A7-A13E-01A	614	1	5.425781814	4.500168881	5.089952276	0.414582224	3.018228707	3.166195741	4.080919637	Tumor	BRCA
TCGA-A2-A1G0-01A	616	0	5.115482	4.310443	5.964813	0.9728679	4.852622	5.207026	4.561892	Tumor	BRCA
TCGA-AR-A2LH-01A	616	1	6.140915439	4.74944032	5.350253938	1.659281222	3.993894072	3.924977493	4.779410816	Tumor	BRCA
TCGA-C8-A26V-01A	616	0	7.083633	5.008432	5.448645	0.4562106	2.050148	1.95873	5.043373	Tumor	BRCA
TCGA-AO-A0J7-01A	618	0	4.32655	3.439922	4.977009	0.1511492	3.458249	3.997613	4.887111	Tumor	BRCA
TCGA-BH-A0HI-01A	620	0	5.305401	3.951088	5.863754	0.2731294	2.586462	3.366172	4.293719	Tumor	BRCA
TCGA-D8-A1JN-01A	620	0	6.186736069	4.57876501	5.195027693	0.499408205	1.843342629	2.71359954	4.005552227	Tumor	BRCA
TCGA-OL-A5S0-01A	620	0	5.525323681	4.076912729	4.879477254	0.71714609	3.727156723	3.181521575	4.176701649	Tumor	BRCA
TCGA-AO-A1KO-01A	622	0	4.255184	3.956728	5.285337	0.7860659	5.010674	4.980076	4.27244	Tumor	BRCA
TCGA-BH-A0AW-01A	622	0	6.47633535	3.806140705	4.099865772	2.053444166	3.103855787	2.919410182	3.22178851	Tumor	BRCA
TCGA-A2-A0T4-01A	624	0	6.270631654	4.287042901	5.2990022	1.051650476	3.637279524	3.872875611	4.441269133	Tumor	BRCA
TCGA-E2-A15L-01A	626	0	4.644588	4.064437	5.807305	0.241449	3.012754	3.556878	4.124514	Tumor	BRCA
TCGA-D8-A141-01A	626	0	7.069716675	5.094714483	5.644550798	1.782884079	4.21556476	4.160321877	4.422243503	Tumor	BRCA
TCGA-A7-A26J-01A	627	0	6.932392	5.211975	5.969373	1.071841	2.820744	3.839583	4.50638	Tumor	BRCA
TCGA-A7-A26J-01B	627	0	7.256855985	5.869734124	5.437010031	2.497929741	2.915648799	3.877924063	4.563283107	Tumor	BRCA
TCGA-S3-AA0Z-01A	629	0	6.223274	4.712479	5.561564	0.7079385	3.062361	2.934114	4.594476	Tumor	BRCA
TCGA-E2-A15E-06A	630	0	5.997233889	4.616767006	6.06549533	0.947057512	3.740068846	4.521596528	4.671024251	Tumor	BRCA
TCGA-E2-A15E-01A	630	0	4.970352082	4.213400625	6.065084294	0.487850031	3.580372169	4.464355389	4.287174109	Tumor	BRCA
TCGA-A2-A0T7-01A	631	0	5.355991978	4.523273122	5.487424544	0.812858807	3.279708686	4.014545232	4.525746819	Tumor	BRCA
TCGA-A1-A0SI-01A	635	0	6.812219	5.057982	4.978126	0.9203644	2.829596	3.138787	4.287705	Tumor	BRCA
TCGA-BH-A42V-01A	635	0	4.344716202	4.308922382	5.017069825	1.211709903	4.184848963	4.22518868	5.045444522	Tumor	BRCA
TCGA-D8-A13Z-01A	635	0	6.787845	4.993566	5.1928	0.8656747	2.701916	2.995811	4.048946	Tumor	BRCA
TCGA-D8-A1JP-01A	639	0	5.039794375	3.954122979	5.530435917	0.842276512	3.718396944	4.459878514	3.567859049	Tumor	BRCA
TCGA-B6-A0WX-01A	639	1	5.125784025	4.367199356	4.772642411	1.417554436	3.449733577	3.710132113	4.311515252	Tumor	BRCA
TCGA-A8-A0A6-01A	640	0	6.739035198	4.275401968	5.426121062	1.671140593	3.640317066	3.978805114	4.248447023	Tumor	BRCA
TCGA-E2-A155-01A	640	0	4.913216	3.753303	4.291166	0.2877408	2.623564	3.962288	4.280974	Tumor	BRCA
TCGA-S3-A6ZH-01A	641	0	5.300802	4.35699	5.741474	0.4862825	4.325927	4.809588	5.116691	Tumor	BRCA
TCGA-A2-A4S2-01A	643	0	7.694707005	5.880995588	5.583571859	1.35313657	4.485698714	4.390880782	5.042266206	Tumor	BRCA
TCGA-D8-A146-01A	643	0	4.938666756	4.439636935	5.047378607	0.931099835	2.998793048	3.374532916	4.70452474	Tumor	BRCA
TCGA-A7-A4SE-01A	644	0	6.667421502	5.533978649	4.641597873	0.518268024	2.653497299	3.303965255	4.452592276	Tumor	BRCA
TCGA-LD-A66U-01A	646	0	4.666910876	4.329375527	4.833659379	1.246582036	4.030728269	3.699922176	5.238645367	Tumor	BRCA
TCGA-E9-A1RG-01A	647	0	4.633378	3.518759	4.3578	0.8318085	2.100078	3.325766	5.005819	Tumor	BRCA
TCGA-A2-A4RY-01A	648	0	4.732958185	4.903259676	5.611937037	1.260618015	4.366387801	4.579460998	5.389122695	Tumor	BRCA
TCGA-AO-A0J3-01A	651	0	5.176037	3.352649	3.724124	0.5815353	1.542971	3.415284	3.393276	Tumor	BRCA
TCGA-BH-A18H-01A	652	0	6.521525737	4.836366503	5.642230847	2.730083902	3.814478344	3.796769096	4.861845441	Tumor	BRCA
TCGA-AO-A0JA-01A	655	0	6.212590478	4.631882518	5.136538913	0.545309466	2.473601241	3.170112068	4.39734697	Tumor	BRCA
TCGA-E2-A15F-01A	658	0	6.592219143	4.720447118	5.856581574	0.775423755	4.276256955	4.253901895	4.698589032	Tumor	BRCA
TCGA-A2-A0YH-01A	659	0	7.481202553	4.848573898	5.082267285	1.082913908	3.434573129	3.855963274	3.781031858	Tumor	BRCA
TCGA-D8-A4Z1-01A	659	0	4.939701483	4.593881604	5.518461697	0.948593476	4.250570528	4.722124722	5.231931352	Tumor	BRCA
TCGA-BH-A0BJ-01A	660	0	5.196341355	3.868727986	5.602827767	0.690624759	3.638785035	3.776610544	4.523432333	Tumor	BRCA
TCGA-A7-A26I-01B	661	0	5.92935308	5.795758495	5.082755092	1.034186425	3.559329581	4.237958613	4.815284058	Tumor	BRCA
TCGA-BH-A8G0-01A	662	0	4.541728228	4.465204469	5.17550631	1.176119909	4.219305637	4.368690646	4.998732393	Tumor	BRCA
TCGA-D8-A1XJ-01A	664	0	5.044091	3.442323	4.747393	0.381528	1.507676	2.305785	4.035798	Tumor	BRCA
TCGA-A2-A4S3-01A	666	0	6.900120037	4.975673094	5.075542422	1.127434279	3.631537973	4.085208216	3.948397253	Tumor	BRCA
TCGA-A2-A0YG-01A	666	0	5.816730155	4.146609689	4.876005792	0.395152333	1.83186494	2.517991602	4.0552732	Tumor	BRCA
TCGA-EW-A2FW-01A	672	0	4.006702	4.086396	4.776536	0.3604354	2.37902	3.454189	3.945877	Tumor	BRCA
TCGA-E2-A1IN-01A	675	0	4.670521	3.931505	5.441785	0.3449927	2.76091	3.699991	3.793153	Tumor	BRCA
TCGA-AC-A3QP-01A	675	0	4.111243	3.604238	5.049152	0.5900283	4.249547	3.896899	4.595163	Tumor	BRCA
TCGA-AC-A2B8-01A	677	0	6.143933275	4.612023689	5.394639362	1.036000632	3.48738128	3.672921275	5.074698247	Tumor	BRCA
TCGA-E9-A1N6-01A	678	1	5.552629373	4.603554439	4.904120884	0.394452486	2.094132293	3.03163335	2.828416074	Tumor	BRCA
TCGA-A7-A2KD-01A	679	0	6.312747441	4.465122483	6.492025976	1.145628783	2.372696325	3.485921834	4.259356066	Tumor	BRCA
TCGA-OL-A5RZ-01A	679	0	3.150734	2.965072	3.776563	0.3036784	1.756775	2.442771	2.303952	Tumor	BRCA
TCGA-AO-A0J8-01A	680	0	6.348017	4.505662	6.067478	0.6978824	3.83176	3.800097	4.896485	Tumor	BRCA
TCGA-MS-A51U-01A	681	0	6.009809989	4.807978243	5.472459168	1.310995531	3.602287212	4.114067137	5.084977201	Tumor	BRCA
TCGA-A2-A1FZ-01A	683	0	5.280975759	4.495874622	5.860707395	0.698455819	3.984842658	4.040757223	4.741290097	Tumor	BRCA
TCGA-E2-A15C-01A	694	0	5.110018472	4.318105947	5.47329898	0.592192758	2.895915225	3.429146266	4.284364059	Tumor	BRCA
TCGA-EW-A1OW-01A	694	0	6.464874868	4.465922265	5.622639636	0.564520184	3.104498586	3.966221943	3.782969249	Tumor	BRCA
TCGA-AC-A23E-01A	698	0	5.130647	4.25555	5.678674	0.4127387	3.156977	3.93165	4.310537	Tumor	BRCA
TCGA-BH-A0WA-01A	701	0	6.394678746	4.463200991	5.465376582	0.483745034	2.699825011	3.2920485	4.168315728	Tumor	BRCA
TCGA-BH-A0H7-01A	702	0	6.061336	4.040339	5.035819	0.5532105	3.110832	3.732939	4.854067	Tumor	BRCA
TCGA-EW-A1P5-01A	703	0	7.910386	5.105221	5.686993	0.5777028	2.762937	2.627605	5.284973	Tumor	BRCA
TCGA-A2-A4S0-01A	706	0	4.688147846	4.110357442	5.699335895	0.158299184	3.149912752	4.362278621	5.065735317	Tumor	BRCA
TCGA-AC-A3YI-01A	707	0	4.60348402	3.929079736	5.926679911	1.05813455	4.912308247	4.447387935	4.686839025	Tumor	BRCA
TCGA-E2-A153-01A	707	0	5.018199965	4.052047094	5.585470408	0.311552926	3.81824145	4.092528293	4.536316445	Tumor	BRCA
TCGA-AR-A0TU-01A	709	0	6.737294446	4.140323834	6.043509286	0.814464592	2.631444652	3.536294781	3.530145836	Tumor	BRCA
TCGA-E2-A15A-06A	710	0	6.638559	4.413997	4.85949	1.76334	3.122079	3.859753	4.662022	Tumor	BRCA
TCGA-E2-A15A-01A	710	0	6.87792	4.800318	5.189479	0.8717425	3.159273	3.663527	4.322317	Tumor	BRCA
TCGA-OL-A66I-01A	714	0	6.943281874	4.828128783	4.809296389	2.199346158	4.128211602	3.262114378	4.515929812	Tumor	BRCA
TCGA-A2-A1FV-01A	714	0	4.87846	3.470979	5.240237	0.5122011	2.359016	4.150562	3.649959	Tumor	BRCA
TCGA-BH-A5J0-01A	715	0	5.760214181	4.257923693	4.273811732	1.090485838	3.410638709	2.975341371	4.628596108	Tumor	BRCA
TCGA-EW-A424-01A	715	0	4.22300423	4.046653089	4.898762413	0.408486583	3.285097276	3.520415881	4.655702036	Tumor	BRCA
TCGA-A7-A13G-01B	718	0	4.47541982	4.861244033	5.805495325	0.861464712	3.469771764	4.149834004	4.649475089	Tumor	BRCA
TCGA-A7-A26G-01A	722	0	6.085366296	4.389866496	5.162660047	1.278275796	3.525946523	3.478510014	3.390474566	Tumor	BRCA
TCGA-A2-A0YT-01A	723	1	5.944354	4.962434	4.710928	0.5377606	2.038368	3.397724	3.978259	Tumor	BRCA
TCGA-A7-A26H-01A	724	0	6.265002	4.530542	6.253861	0.8511459	3.069337	3.667537	4.505854	Tumor	BRCA
TCGA-E9-A54Y-01A	725	0	2.481533145	3.077671173	3.703687157	0.129085324	1.777301855	3.404549494	3.355343892	Tumor	BRCA
TCGA-E2-A156-01A	726	0	4.691561332	4.00703528	5.856168923	0.013244718	3.268699177	3.505131745	4.374212809	Tumor	BRCA
TCGA-E9-A54X-01A	727	0	4.451801274	2.765447545	5.019135691	0.057782539	0.923625701	2.618585731	4.116211507	Tumor	BRCA
TCGA-BH-A0HF-01A	727	0	5.227013926	3.936546909	4.932270501	0.665151361	3.091822788	3.449446774	4.40426364	Tumor	BRCA
TCGA-D8-A1X9-01A	727	0	7.852831	5.306336	5.807276	0.641135	3.57458	4.253587	4.205467	Tumor	BRCA
TCGA-BH-A0W3-01A	728	0	6.08324124	4.350905519	5.981620362	0.226104107	3.562079193	3.959016465	4.96997353	Tumor	BRCA
TCGA-AC-A3QQ-01B	734	0	4.736764593	4.411242431	5.062181903	1.000540162	2.23910716	3.365060055	3.860956976	Tumor	BRCA
TCGA-A7-A26F-01B	738	0	5.991691228	5.744027405	5.684461586	2.170219084	2.855773761	3.597292586	4.558258398	Tumor	BRCA
TCGA-A2-A4RX-01A	742	0	5.167052455	3.99700716	5.883195112	1.203158961	2.897780467	3.608444093	4.280136666	Tumor	BRCA
TCGA-BH-A0EB-01A	745	0	5.891504288	4.458431409	5.527154014	0.875331284	3.484347936	3.80353815	4.397400462	Tumor	BRCA
TCGA-E9-A24A-01A	747	0	6.533482778	4.69605475	5.871457513	0.608702911	3.384469554	3.831272391	4.165173191	Tumor	BRCA
TCGA-BH-A0H6-01A	747	0	4.809370666	3.559627876	5.067277119	0.334790474	3.842865829	3.682400357	4.550392871	Tumor	BRCA
TCGA-C8-A27A-01A	747	0	7.191205056	4.066015935	4.701167535	0.494335181	0.982626805	3.33583218	4.115717043	Tumor	BRCA
TCGA-E2-A1LA-01A	748	0	6.08628073	3.964720175	4.86740777	1.260000517	3.042750075	4.009619373	4.192574291	Tumor	BRCA
TCGA-B6-A0I8-01A	749	1	3.894073	3.953634	5.712941	0.1576635	2.110688	4.294882	4.893336	Tumor	BRCA
TCGA-A2-A0EX-01A	752	0	4.60877	3.721673	5.17699	0.7350645	3.592265	3.834059	4.537141	Tumor	BRCA
TCGA-OL-A5RY-01A	752	0	5.535796466	3.887904847	4.632959416	1.717360365	3.484422475	3.533863431	4.004852571	Tumor	BRCA
TCGA-AC-A3YJ-01A	754	0	4.230710985	3.482424361	4.43325511	0.306720468	2.639992005	3.517130042	4.492392446	Tumor	BRCA
TCGA-AQ-A04H-01B	754	0	5.098004	4.106289	4.678473	0.4937073	2.102867	3.538404	4.602755	Tumor	BRCA
TCGA-A2-A0CM-01A	754	1	6.783963682	4.91342723	5.544974473	1.611269644	3.950660885	3.329406919	4.742255385	Tumor	BRCA
TCGA-E9-A1QZ-01A	755	0	6.771515847	4.529531659	5.44443783	1.878073314	4.14924419	4.531616901	4.481326194	Tumor	BRCA
TCGA-BH-A0W4-01A	759	0	5.070816757	4.32018082	5.911287518	0.528780826	3.51287403	3.858178476	4.420055706	Tumor	BRCA
TCGA-LL-A440-01A	759	0	4.332512264	4.717838081	5.357152214	1.067259899	4.001379142	4.313189563	4.9904055	Tumor	BRCA
TCGA-EW-A6SB-01A	760	0	6.708602022	4.601286695	4.838574291	1.164473452	3.216939619	2.684680204	4.294554125	Tumor	BRCA
TCGA-A8-A07U-01A	760	0	7.954684	5.441326	5.445817	1.456043	4.279602	3.671881	4.243718	Tumor	BRCA
TCGA-A8-A09Q-01A	761	0	5.517059	3.92576	4.746451	0.9070245	2.60965	3.400157	4.319072	Tumor	BRCA
TCGA-LL-A50Y-01A	762	0	4.238404	3.798448	4.921807	0.4505156	3.997925	3.663065	4.46164	Tumor	BRCA
TCGA-AC-A3TM-01A	762	0	3.9653402	3.783407156	4.60861819	0.707465968	4.026976774	3.258308383	4.450928769	Tumor	BRCA
TCGA-E2-A159-01A	762	0	6.121422051	4.504019568	5.1494857	1.841394406	3.374271074	3.405992626	4.206909705	Tumor	BRCA
TCGA-A7-A13F-01A	765	0	4.1838424	3.941132338	5.437262011	0.958235158	3.253212042	2.603441749	4.305046752	Tumor	BRCA
TCGA-D8-A73X-01A	767	0	4.676201724	4.309154695	5.413267387	0.478715872	3.847700497	4.159205886	4.691914341	Tumor	BRCA
TCGA-A2-A0D4-01A	767	0	4.929658	3.886467	4.712346	0.1958841	1.981348	3.847891	4.94138	Tumor	BRCA
TCGA-A2-A0YD-01A	769	0	6.464183	4.685766	5.885843	1.134047	3.437109	3.786243	5.120862	Tumor	BRCA
TCGA-BH-A0AY-01A	777	0	5.206989017	3.868965315	4.961969013	0.708362476	3.010097704	3.425268853	3.989607883	Tumor	BRCA
TCGA-D8-A1X8-01A	783	0	5.758506768	4.206194967	5.692162861	0.822348382	3.02239564	3.464722804	4.332334524	Tumor	BRCA
TCGA-BH-A1F0-01A	785	1	7.404350195	5.129987461	6.760572593	2.199690041	5.361909173	4.316282518	4.593853561	Tumor	BRCA
TCGA-E9-A5UO-01A	785	0	5.642294274	3.562386717	5.09465866	0.156445347	2.20353	3.979758953	5.630654208	Tumor	BRCA
TCGA-E9-A1NG-01A	786	1	5.540169	4.665418	5.503278	0.4815787	2.896925	3.819947	4.111484	Tumor	BRCA
TCGA-EW-A2FV-01A	788	0	7.446801144	5.132741297	4.443207267	1.05491077	2.858322904	3.486650746	3.524054604	Tumor	BRCA
TCGA-EW-A1OV-01A	789	0	6.893943615	4.56654972	5.559338503	2.048910019	4.351461363	4.133919091	3.775869069	Tumor	BRCA
TCGA-A8-A06Y-01A	791	0	5.559609587	4.243049601	5.348390855	0.140767303	2.386528875	3.878068344	4.583378766	Tumor	BRCA
TCGA-AC-A2FM-01A	792	1	4.484561935	4.307603894	4.93661563	0.288465091	3.164287574	4.659210905	5.181803477	Tumor	BRCA
TCGA-OL-A66N-01A	792	0	3.4058	3.646179	4.381904	0.6330277	4.054585	4.016827	4.773655	Tumor	BRCA
TCGA-AO-A0J5-01A	792	1	4.516327256	4.189939556	4.979146919	0.280066445	2.76242203	3.377071325	4.39822911	Tumor	BRCA
TCGA-BH-A202-01A	795	0	6.818951	3.977802	6.571435	0.8980758	3.263819	3.690828	3.263905	Tumor	BRCA
TCGA-AO-A0JG-01A	798	0	6.150544928	4.567762993	4.775397339	1.509119096	2.964560895	3.154744462	4.738979765	Tumor	BRCA
TCGA-E9-A5UP-01A	803	0	5.616169	3.896755	6.264166	0.7591607	4.411662	4.584517	4.726173	Tumor	BRCA
TCGA-BH-A0HB-01A	806	0	6.024474537	3.578589197	3.830980749	1.243983364	2.340510274	2.81075286	4.01580243	Tumor	BRCA
TCGA-BH-A18L-01A	811	1	6.56596	3.768007	5.526194	0.2923975	3.005265	4.796848	4.024583	Tumor	BRCA
TCGA-E9-A5FK-01A	812	0	6.445042711	4.734690233	4.609381952	2.184341194	4.072174735	3.776148219	4.651571267	Tumor	BRCA
TCGA-OL-A66H-01A	812	0	6.829071007	4.422541697	5.251063461	0.762383604	3.405369029	3.871361379	4.711562549	Tumor	BRCA
TCGA-AQ-A04J-01A	819	0	5.640373	4.26208	5.298272	1.473164	3.489315	3.735433	4.371582	Tumor	BRCA
TCGA-A2-A4S1-01A	820	0	4.532794721	4.192186336	3.794368056	0.904120845	2.734466649	2.36163736	4.207164856	Tumor	BRCA
TCGA-E2-A2P5-01A	821	1	4.66003	3.926857	4.533586	0.5118925	2.225914	3.198371	4.745547	Tumor	BRCA
TCGA-A8-A0A9-01A	822	0	6.05844	4.933606	5.594809	0.5315613	3.022577	3.740565	5.178355	Tumor	BRCA
TCGA-A2-A0SV-01A	825	1	6.420473	4.817933	5.463131	0.5358274	3.417519	3.352649	4.526082	Tumor	BRCA
TCGA-BH-A0HX-01A	829	0	4.903968159	4.119925197	4.591815265	0.498082744	2.959692845	3.774816443	3.8916284	Tumor	BRCA
TCGA-E2-A108-01A	837	0	7.070500321	4.926833474	5.423210843	2.114654264	4.378664054	4.414643611	4.54536167	Tumor	BRCA
TCGA-D8-A1XA-01A	839	0	5.580002114	4.58359678	5.845510467	0.277087	3.316819522	2.924157433	4.337010791	Tumor	BRCA
TCGA-E9-A6HE-01A	847	0	5.35244753	4.023489495	5.084989524	0.401347781	4.682548254	3.922559347	4.327686736	Tumor	BRCA
TCGA-LQ-A4E4-01A	849	0	4.10396	4.372128	4.150639	0.2091039	2.336037	2.9099	4.676627	Tumor	BRCA
TCGA-A1-A0SO-01A	852	0	6.06624	3.425787	5.089451	0.3489712	4.292081	5.100822	3.311806	Tumor	BRCA
TCGA-BH-A201-01A	856	0	5.512802154	3.948360497	6.070794567	1.336809652	3.003673943	3.455463129	4.383330608	Tumor	BRCA
TCGA-OL-A6VO-01A	858	0	6.642413274	4.174033582	6.825210171	0.542381997	4.600803184	4.666828372	3.922592935	Tumor	BRCA
TCGA-B6-A0X4-01A	860	1	5.263017903	3.644299228	5.565066847	0.210346343	3.201689867	4.188134445	4.483181568	Tumor	BRCA
TCGA-E9-A1R0-01A	860	0	4.88220183	3.862494682	5.064038309	0.998903495	3.28459928	3.114247616	4.807474456	Tumor	BRCA
TCGA-E2-A1IJ-01A	865	0	5.403545178	4.475979715	5.82397083	1.384249053	3.902566174	4.141868116	4.473664007	Tumor	BRCA
TCGA-E2-A10E-01A	865	0	6.617356679	4.75846291	6.030663456	0.581046272	3.353557853	4.082518961	4.44453164	Tumor	BRCA
TCGA-E2-A1B6-01A	867	0	6.894331	5.311753	4.3765	3.190404	3.702774	3.685135	4.539089	Tumor	BRCA
TCGA-EW-A1J6-01A	875	0	5.547259	4.305114	4.460673	1.278003	1.585446	2.559682	2.197305	Tumor	BRCA
TCGA-E2-A10F-01A	878	0	6.252816016	4.857546981	5.84136462	0.984384831	4.220253769	4.207683165	5.08854494	Tumor	BRCA
TCGA-OL-A5RX-01A	878	0	4.514584679	4.07582574	5.957885047	0.873227007	4.347097066	4.50430656	5.321536736	Tumor	BRCA
TCGA-E2-A1LE-01A	879	1	5.303468313	3.972618287	4.336586749	0.914597659	2.885650732	3.010966003	3.083153123	Tumor	BRCA
TCGA-A8-A08C-01A	881	0	5.259369663	3.977409901	5.696508815	0.371853811	3.873100392	3.75313169	4.478313324	Tumor	BRCA
TCGA-WT-AB44-01A	883	0	3.702608831	3.748578942	5.134054761	0.706388622	3.601091559	3.741460672	4.754475717	Tumor	BRCA
TCGA-A8-A06U-01A	883	1	7.937135069	5.212318707	5.503725026	0.762661185	3.172872685	3.93210826	2.147094408	Tumor	BRCA
TCGA-LL-A442-01A	889	0	4.68678	3.739538	5.474118	0.1350543	1.971334	2.179709	3.407301	Tumor	BRCA
TCGA-AC-A4ZE-01A	890	0	4.424586726	4.400652135	5.106027641	0.944222658	2.259587433	2.764313627	5.171924262	Tumor	BRCA
TCGA-A7-A13H-01A	899	0	5.851172199	4.656508606	5.345662331	1.414110684	3.986728929	4.004038092	5.139849881	Tumor	BRCA
TCGA-E9-A2JS-01A	904	1	6.352109	4.255395	4.961977	0.3934429	4.049787	4.716207	3.228175	Tumor	BRCA
TCGA-A7-A0DC-01A	906	0	4.05498923	3.995298994	5.125932375	0.787597234	3.12995256	4.223183711	3.84090008	Tumor	BRCA
TCGA-A7-A0DC-01B	906	0	3.753533056	4.611592386	5.11806802	0.808870799	3.128586229	4.548269818	4.559411741	Tumor	BRCA
TCGA-EW-A1P4-01A	907	0	6.920774255	4.058245767	5.368303304	1.036277254	2.668647205	2.491766438	3.151055071	Tumor	BRCA
TCGA-EW-A1OY-01A	908	0	5.423099392	3.645791491	4.89855442	0.346600591	2.499129591	3.969492828	3.80207116	Tumor	BRCA
TCGA-EW-A1OX-01A	911	0	6.81834586	4.440171155	5.320668957	0.075037022	0.884421166	3.108427449	4.486260796	Tumor	BRCA
TCGA-BH-A0DI-01A	912	0	5.527216537	4.553031983	5.453335162	0.840832202	3.381234188	3.686047715	4.43425697	Tumor	BRCA
TCGA-A8-A09K-01A	912	0	6.055209769	4.370677876	4.06840692	1.285225876	3.320361389	3.55384811	4.329372106	Tumor	BRCA
TCGA-A2-A3XU-01A	912	1	3.184205172	2.856605226	4.389425834	0.128259629	3.926138183	2.881053707	4.191551899	Tumor	BRCA
TCGA-EW-A1P7-01A	915	0	7.037976	4.787114	4.389646	2.36117	3.926376	4.124397	4.77094	Tumor	BRCA
TCGA-E9-A3QA-01A	918	0	6.896902	5.054451	5.280845	1.653467	4.757892	3.700465	5.226198	Tumor	BRCA
TCGA-BH-A18P-01A	921	1	6.532107	4.448761004	5.754455035	0.59397349	3.48306146	3.916845378	5.405967385	Tumor	BRCA
TCGA-BH-A0GY-01A	923	0	5.816355679	4.134450573	5.218353189	1.344793901	3.162060207	3.556777497	3.409251134	Tumor	BRCA
TCGA-E9-A3X8-01A	926	0	4.524538316	3.947712706	4.020351928	1.155392732	4.490605264	3.294714156	4.015331356	Tumor	BRCA
TCGA-A7-A0CJ-01A	931	0	6.279766162	4.18646509	4.844423926	0.611518939	1.366936881	1.387962984	4.476881252	Tumor	BRCA
TCGA-E2-A570-01A	931	0	4.566577259	3.98847606	5.113966925	0.977844519	3.830450199	3.986403915	4.189600042	Tumor	BRCA
TCGA-A8-A092-01A	942	0	6.207541118	4.56985661	5.944761718	0.413385942	3.481499981	4.16702542	3.602869231	Tumor	BRCA
TCGA-A8-A08P-01A	943	0	7.40354243	4.954201979	5.197839274	1.2828316	3.230295919	3.718132246	4.473455281	Tumor	BRCA
TCGA-A8-A08O-01A	943	0	4.705801456	4.456388115	5.389875421	0.706337729	3.23745149	3.958928638	5.023425644	Tumor	BRCA
TCGA-BH-A0EE-01A	943	0	6.371584	4.215985	4.335956	0.9323764	1.59823	2.060176	3.781657	Tumor	BRCA
TCGA-A8-A06X-01A	943	1	7.232324542	4.401158824	4.280359936	0.416221526	2.70192854	2.780867441	4.480846026	Tumor	BRCA
TCGA-EW-A6SC-01A	952	0	5.588429047	4.038052765	4.534033931	0.55868175	2.632637055	3.21391292	4.992651701	Tumor	BRCA
TCGA-A7-A26E-01B	954	0	5.755695004	4.919617887	5.393336834	0.866892244	2.470452414	3.508799533	4.173599425	Tumor	BRCA
TCGA-A7-A26E-01A	954	0	5.548387	4.451972	5.758157	0.6420377	2.874789	3.66593	3.938375	Tumor	BRCA
TCGA-BH-A1F2-01A	959	1	5.741762	4.089917	5.202768	0.4942883	2.426006	3.168332	3.790483	Tumor	BRCA
TCGA-A7-A13D-01B	965	0	6.35758747	4.935707541	6.606130711	1.36002563	3.533733003	4.63122272	4.015414605	Tumor	BRCA
TCGA-A7-A13D-01A	965	0	5.765781	4.055426	7.03312	0.2400692	4.50405	4.58432	3.507181	Tumor	BRCA
TCGA-A2-A0YM-01A	965	0	6.688745028	4.652862844	5.427393543	0.804081344	4.208840851	3.354057736	4.215100785	Tumor	BRCA
TCGA-A1-A0SK-01A	967	1	4.788301802	2.952351337	4.419489814	0.207083458	2.656566591	3.4381873	3.771608072	Tumor	BRCA
TCGA-A2-A0EV-01A	968	0	6.028335	4.593531	6.205254	0.809502	3.546949	3.936754	4.945745	Tumor	BRCA
TCGA-E2-A14X-01A	972	0	5.218573	4.359256	4.695164	1.244984	2.753732	3.486545	3.905014	Tumor	BRCA
TCGA-OL-A5D8-01A	973	0	6.839173	4.717597	5.547737	0.5571756	3.954869	3.965689	4.642359	Tumor	BRCA
TCGA-BH-A0BC-01A	974	0	6.589884	4.267025	4.846367	0.9939319	2.899771	2.850447	4.072419	Tumor	BRCA
TCGA-E2-A14W-01A	974	0	4.289735	3.296022	5.061016	0.1215225	2.506209	3.840786	3.519098	Tumor	BRCA
TCGA-E9-A227-01A	975	0	5.214924	3.935125	5.647826	1.267743	3.182067	3.648938	4.159076	Tumor	BRCA
TCGA-A8-A07L-01A	975	0	5.054918	3.766915	4.265771	0.2551148	2.007601	3.171439	3.377366	Tumor	BRCA
TCGA-E9-A1RB-01A	976	1	4.822881	4.218727	5.010142	0.415887	2.639662	3.128278	4.511708	Tumor	BRCA
TCGA-E2-A1B5-01A	984	0	6.181936786	4.028818008	4.491485538	2.999581399	3.637145673	3.885147669	4.403029184	Tumor	BRCA
TCGA-AC-A3BB-01A	987	0	5.631357	4.43584	5.25005	1.478074	4.086759	4.065193	5.032283	Tumor	BRCA
TCGA-AQ-A1H3-01A	989	0	5.721535	4.432023	6.679301	0.8806066	3.773091	4.296665	4.803084	Tumor	BRCA
TCGA-A2-A0YC-01A	990	0	6.869655834	4.739069552	6.196988196	0.590359071	3.49150312	4.198526407	4.742597174	Tumor	BRCA
TCGA-BH-A0EA-01A	991	1	4.495430513	4.096859848	5.701600875	1.256372399	4.457031831	4.708861169	4.74604134	Tumor	BRCA
TCGA-B6-A0I6-01A	991	1	4.713989185	3.605842704	5.030920657	0.622113164	2.033028737	3.07330544	3.858016874	Tumor	BRCA
TCGA-A2-A3XV-01A	996	0	3.479911929	3.920565581	4.713118775	0.339142482	2.453599824	2.309814793	3.331282381	Tumor	BRCA
TCGA-LL-A441-01A	996	0	6.166136366	5.637967425	5.073286346	2.160829278	3.940995867	4.261441924	5.598887702	Tumor	BRCA
TCGA-AO-A0J2-01A	997	0	6.933579	4.901144	4.583501	0.8016617	3.123244	2.734137	4.359821	Tumor	BRCA
TCGA-E9-A1N4-01A	1000	0	5.090833	4.097557	5.585274	0.7956791	3.975628	3.960615	4.191204	Tumor	BRCA
TCGA-E9-A3Q9-01A	1001	0	4.768664	3.878268	5.099162	0.9066069	3.175415	3.246027	4.47833	Tumor	BRCA
TCGA-BH-A18F-01A	1001	0	5.596404882	4.302815479	5.199028815	0.960945315	3.611793397	3.779698223	4.785056851	Tumor	BRCA
TCGA-AQ-A54O-01A	1001	0	4.093385722	4.01628573	4.266202412	0.847057766	3.0861018	3.179887083	5.13902732	Tumor	BRCA
TCGA-A8-A08F-01A	1004	0	7.316634	4.883413	4.830412	0.9223357	2.852026	3.248252	3.79045	Tumor	BRCA
TCGA-A8-A091-01A	1004	0	4.477177	4.17908	4.774945	0.355345	3.226424	4.631864	5.128993	Tumor	BRCA
TCGA-E2-A1B4-01A	1004	1	3.965095	4.009001	5.316771	0.5982993	3.313557	4.119338	4.526393	Tumor	BRCA
TCGA-A8-A08S-01A	1004	0	7.120633	4.960956	5.659154	0.3375388	2.435808	3.941785	4.817136	Tumor	BRCA
TCGA-AC-A2QH-01B	1005	0	3.618390285	4.886545459	4.062964683	0.465701497	1.625866744	2.805931873	1.24921448	Tumor	BRCA
TCGA-A8-A09M-01A	1006	0	7.421467062	4.686938374	5.093766931	1.226665386	2.361235889	3.197226398	4.377100945	Tumor	BRCA
TCGA-A7-A0DB-01C	1007	0	4.964179757	4.663311132	4.75628746	0.859950499	2.388239766	3.303665632	3.623241423	Tumor	BRCA
TCGA-A7-A0DB-01A	1007	0	4.775678	4.368728	5.229923	0.4957526	3.462276	3.612974	3.827872	Tumor	BRCA
TCGA-BH-A1FD-01A	1009	1	6.634045	4.410525	5.00927	0.4006389	2.495355	2.443524	3.742527	Tumor	BRCA
TCGA-EW-A6SD-01A	1010	0	6.973817	4.378237	5.094956	0.8126307	2.576206	2.655489	4.516158	Tumor	BRCA
TCGA-AR-A5QN-01A	1013	0	6.508761775	4.320801826	5.959783258	1.08978723	3.952733432	3.793908991	4.655499177	Tumor	BRCA
TCGA-D8-A3Z5-01A	1015	0	3.743976079	4.583827154	5.302241355	0.682027384	3.942585361	4.368789223	5.468902633	Tumor	BRCA
TCGA-E2-A1II-01A	1025	0	7.573744201	5.297973108	5.109515052	1.863030564	4.098901175	3.736266303	4.954871667	Tumor	BRCA
TCGA-AR-A1AY-01A	1026	0	4.755738	4.355388	5.302643	0.3830024	2.347257	2.865467	4.672319	Tumor	BRCA
TCGA-E2-A1IH-01A	1026	0	5.870715	4.049345	5.407727	1.82769	3.714134	4.636845	3.950736	Tumor	BRCA
TCGA-A2-A0D2-01A	1027	0	4.860159624	3.789974941	5.268636468	1.153826701	4.122213895	3.723676128	3.353876723	Tumor	BRCA
TCGA-A2-A3XS-01A	1032	1	4.57492	4.357604	5.037902	1.217496	3.940283	4.127933	4.327558	Tumor	BRCA
TCGA-A8-A07C-01A	1034	0	5.48785	3.670867	5.772121	1.362508	4.218256	4.75679	3.116371	Tumor	BRCA
TCGA-C8-A3M7-01A	1034	1	4.710346333	4.193770255	4.705998474	1.058796951	3.18275108	3.918742645	4.799980031	Tumor	BRCA
TCGA-BH-A1FH-01A	1034	1	5.282404556	4.486780238	5.356128876	0.887059044	3.489745295	4.32916338	4.616148141	Tumor	BRCA
TCGA-EW-A3E8-01B	1035	0	6.701940992	5.032665138	5.209381553	1.666295049	4.095491473	3.680767327	4.85249378	Tumor	BRCA
TCGA-E9-A1N8-01A	1039	0	5.718538995	5.050353429	5.362874416	0.269902729	1.770519286	2.839658947	3.862059578	Tumor	BRCA
TCGA-E2-A14V-01A	1042	0	4.627713	3.639092	4.917164	0.574053	2.312638	3.134155	4.191044	Tumor	BRCA
TCGA-A2-A0EU-01A	1043	0	5.3634211	3.517903412	5.226889932	0.664144326	3.787348416	4.10573242	4.385409986	Tumor	BRCA
TCGA-E2-A576-01A	1043	0	3.947683501	3.877313738	4.128520944	0.565521723	3.314530088	3.371792921	4.106327113	Tumor	BRCA
TCGA-A7-A0CG-01A	1043	0	5.849420823	4.424832786	4.934035529	1.516788687	3.380372364	3.767520544	4.408707532	Tumor	BRCA
TCGA-E2-A107-01A	1047	0	4.285450577	3.935075204	5.426487311	0.25022534	3.480943306	4.000741889	5.020130766	Tumor	BRCA
TCGA-E9-A226-01A	1048	1	6.372016665	4.867195519	4.95281181	0.908022687	2.72892415	3.027218795	4.380104171	Tumor	BRCA
TCGA-E2-A2P6-01A	1051	0	4.285035441	4.066585101	4.515546253	0.633293809	1.755031249	2.044333232	4.462287629	Tumor	BRCA
TCGA-EW-A1PG-01A	1051	0	4.947613038	3.574947307	6.370745193	0.809337941	3.858648838	4.538831985	4.108580749	Tumor	BRCA
TCGA-A2-A0D1-01A	1051	0	4.71050435	3.159441233	3.603799551	0.527725955	1.282528731	1.803751859	1.50327673	Tumor	BRCA
TCGA-E9-A1N3-01A	1059	0	6.037944596	3.967716591	5.27328263	0.186237072	2.447843917	4.161677018	4.86082876	Tumor	BRCA
TCGA-OL-A5RV-01A	1062	0	4.5532908	4.546246718	5.763096635	0.939314451	5.170694652	4.716957013	5.179128561	Tumor	BRCA
TCGA-E2-A573-01A	1062	0	6.985116	5.565616	5.272741	1.429461	3.304679	3.203607	4.40368	Tumor	BRCA
TCGA-E9-A1R2-01A	1063	0	6.580965904	4.750911923	5.990633857	1.028554131	2.962187165	3.963922627	4.62782189	Tumor	BRCA
TCGA-A2-A0ET-01A	1066	0	5.985427	4.40133	5.285852	0.9598511	3.45891	4.609486	5.234517	Tumor	BRCA
TCGA-E9-A1NF-01A	1072	1	5.619769381	4.540109192	4.302008335	0.648545907	2.460674338	3.21044427	4.238078604	Tumor	BRCA
TCGA-A7-A0CE-01A	1074	0	5.688437424	4.053512553	5.288503019	0.559997928	3.699821892	3.732814566	4.423686853	Tumor	BRCA
TCGA-A7-A0CH-01A	1079	0	5.316548022	4.418848297	5.647078868	0.379919529	3.64735753	3.809934576	4.188367683	Tumor	BRCA
TCGA-A7-A0DA-01A	1085	0	5.48905	4.124861	5.339602	0.2589873	4.244379	3.878901	3.806628	Tumor	BRCA
TCGA-E9-A1NE-01A	1088	0	7.606339	5.145358	5.310079	2.372385	3.563409	4.119256	4.787638	Tumor	BRCA
TCGA-A2-A3XY-01A	1093	1	6.49522	4.937667	5.081825	1.411168	3.551886	3.640913	4.282684	Tumor	BRCA
TCGA-BH-A18I-01A	1093	0	6.371043884	4.544862104	5.573840373	1.92175736	2.983583653	3.42003569	4.270033983	Tumor	BRCA
TCGA-A2-A04Y-01A	1099	0	5.718811	4.40808	3.913898	1.047362	2.658213	3.362395	4.01416	Tumor	BRCA
TCGA-E9-A1N9-01A	1101	0	5.85412883	3.470499915	4.692343751	0.790444987	2.429227946	3.349828074	2.694520312	Tumor	BRCA
TCGA-A2-A3KC-01A	1102	0	5.092947981	4.846162972	5.372306562	0.900792553	3.46998739	4.049092675	5.014549016	Tumor	BRCA
TCGA-OL-A5D6-01A	1104	1	4.234628	3.982217	4.616591	0.8553337	2.596504	2.811492	4.430474	Tumor	BRCA
TCGA-OL-A5RW-01A	1106	0	6.476514366	4.360282037	4.314790263	1.517415382	2.373146677	2.790071956	4.45822362	Tumor	BRCA
TCGA-E9-A1NA-01A	1112	0	5.718383	4.537024	4.34839	0.525634	2.988721	2.998869	3.991555	Tumor	BRCA
TCGA-BH-A28Q-01A	1119	0	4.986848	4.227208	5.98654	0.5454047	3.884482	3.870195	4.765789	Tumor	BRCA
TCGA-E9-A1N5-01A	1120	0	6.319427881	4.763989889	4.729201713	0.967413618	3.250047123	3.380270792	4.781240175	Tumor	BRCA
TCGA-BH-A28O-01A	1120	0	4.448538329	4.240262981	5.313789231	1.144798794	4.553789706	4.754769812	4.920882747	Tumor	BRCA
TCGA-BH-A0HQ-01A	1121	0	4.92414581	4.044378697	5.639452646	0.724828774	4.090444218	4.350339788	4.511450246	Tumor	BRCA
TCGA-A8-A085-01A	1124	0	4.136972	3.541962	4.889595	0.08508931	1.888064	1.787038	4.505016	Tumor	BRCA
TCGA-A8-A08J-01A	1127	1	6.964624	4.689406	4.631832	0.7051995	2.507596	3.289707	4.865697	Tumor	BRCA
TCGA-BH-A0BA-01A	1132	0	4.713527409	4.477133081	4.807222279	0.958465058	2.987871476	3.532401942	4.876463228	Tumor	BRCA
TCGA-E2-A1BD-01A	1133	0	4.82333	3.988543	5.163145	0.3499587	3.910795	4.044789	4.731956	Tumor	BRCA
TCGA-E2-A1IF-01A	1138	0	3.881634566	4.085700135	4.937353758	0.733442867	3.867937432	3.844252482	4.345640301	Tumor	BRCA
TCGA-A7-A0D9-01A	1139	0	4.624007169	3.768244201	4.672096706	0.324711502	2.155045583	3.686003988	4.191247731	Tumor	BRCA
TCGA-AO-A0J6-01A	1140	0	6.85773	4.915157	5.751053	1.198923	4.566723	3.850921	4.503178	Tumor	BRCA
TCGA-E2-A10B-01A	1141	0	6.261503907	5.159281802	5.792888093	0.491901637	3.567879327	3.565337877	5.035710938	Tumor	BRCA
TCGA-BH-A18R-01A	1142	1	5.612449	4.197281	3.979921	0.7108468	2.000693	2.851457	4.815903	Tumor	BRCA
TCGA-E9-A229-01A	1148	0	7.104404551	5.537262506	5.250468318	1.11070898	3.382326368	3.680877681	4.809859344	Tumor	BRCA
TCGA-BH-A0B1-01A	1148	0	6.704446	4.402285	5.613389	0.5029327	2.574619	3.657139	4.481655	Tumor	BRCA
TCGA-AR-A1AS-01A	1150	0	4.036577672	3.760989283	5.880217907	0.100573466	2.978762319	3.702797518	4.594074566	Tumor	BRCA
TCGA-B6-A3ZX-01A	1152	1	5.308197385	4.459167725	5.276178166	2.620210585	4.11417854	4.558247943	5.016991206	Tumor	BRCA
TCGA-BH-A0DH-01A	1156	0	5.542985	4.032072	5.108389	2.612767	2.427342	3.195268	4.337228	Tumor	BRCA
TCGA-A8-A08B-01A	1156	0	7.538508476	4.614816059	4.99616672	1.224402841	2.048056083	2.588234094	4.299112792	Tumor	BRCA
TCGA-A8-A0AD-01A	1157	0	5.154118876	3.667744218	5.682960867	1.627377179	3.001659546	3.38078222	3.910016861	Tumor	BRCA
TCGA-E9-A3HO-01A	1158	0	5.5393621	4.478791347	4.558114581	0.950621321	2.748093448	3.315756206	4.23574167	Tumor	BRCA
TCGA-AR-A2LN-01A	1161	0	4.996413524	4.502266446	5.470936924	0.867756978	3.62600756	4.091057658	4.825293218	Tumor	BRCA
TCGA-GM-A3NY-01A	1162	0	4.182226036	3.711414127	5.169433185	0.5796285	2.236531804	3.111841204	4.956067251	Tumor	BRCA
TCGA-E2-A14Q-01A	1163	0	5.54201	4.568532	4.904741	0.8845816	2.764483	3.329389	4.864428	Tumor	BRCA
TCGA-A7-A0CD-01A	1165	0	5.689070115	3.705006139	5.21024561	0.351652804	2.743403869	2.892658458	4.930954367	Tumor	BRCA
TCGA-E9-A22B-01A	1167	0	6.226554	3.921087	5.046146	0.4895496	2.868219	3.467767	4.253708	Tumor	BRCA
TCGA-E2-A14R-01A	1174	0	6.604624	4.212333	5.223982	1.000966	3.46393	3.251799	3.190002	Tumor	BRCA
TCGA-BH-A203-01A	1174	1	6.01023	4.141217	4.84023	0.9586558	2.225937	2.842318	3.699594	Tumor	BRCA
TCGA-E2-A574-01A	1179	0	4.009608732	2.949063297	3.772620277	0.160715038	3.279647756	3.052373952	3.675884196	Tumor	BRCA
TCGA-AR-A5QP-01A	1185	0	4.637132779	3.739895388	5.342299767	0.779073005	3.899843895	4.268311208	4.824908104	Tumor	BRCA
TCGA-E9-A247-01A	1186	0	6.480644	4.822851	5.242036	1.024301	1.70677	2.021358	4.705192	Tumor	BRCA
TCGA-E9-A22A-01A	1189	0	6.994985	4.794865	4.408782	1.152169	3.489893	3.347777	3.748689	Tumor	BRCA
TCGA-BH-A0B4-01A	1191	0	5.520429394	4.01787328	5.18777802	1.059267139	3.213744525	4.055663209	4.434759409	Tumor	BRCA
TCGA-A1-A0SN-01A	1196	0	5.751347	4.165889	4.64055	1.043306	2.659811	3.266808	4.750564	Tumor	BRCA
TCGA-AR-A2LO-01A	1198	0	5.65000966	4.317431323	5.301108928	1.615019381	3.909222475	4.436486632	5.120391969	Tumor	BRCA
TCGA-BH-A0B3-01A	1203	0	7.590374	4.575409	5.558726	0.9824051	3.32125	3.521756	3.854398	Tumor	BRCA
TCGA-E9-A1NC-01A	1203	0	6.563821	5.018336	4.337928	1.157112	3.257348	2.789632	4.602656	Tumor	BRCA
TCGA-A2-A3KD-01A	1206	0	4.777397951	3.971918608	5.837683941	0.468224267	2.752530025	3.541859276	4.366850297	Tumor	BRCA
TCGA-E2-A572-01A	1208	0	5.322162	3.653884	3.849571	0.3765198	3.22692	2.86924	4.09177	Tumor	BRCA
TCGA-EW-A1IX-01A	1208	0	4.969821253	4.438468098	5.446997823	0.523436481	3.428762981	4.027488401	4.83342519	Tumor	BRCA
TCGA-EW-A1P1-01A	1210	0	5.377678772	4.352951476	5.654635053	1.391791173	3.944723912	4.35962896	4.762612597	Tumor	BRCA
TCGA-A8-A08Z-01A	1217	0	5.186424569	4.291387414	5.589467127	0.865322358	3.324583109	4.203891023	4.333060265	Tumor	BRCA
TCGA-OL-A5RU-01A	1219	0	5.653880423	4.43024123	5.184876802	1.370362132	3.4293796	3.925212149	5.222332035	Tumor	BRCA
TCGA-OL-A6VR-01A	1220	0	4.993029	3.73175	5.101671	0.3469839	4.51312	4.296156	4.83623	Tumor	BRCA
TCGA-E2-A10C-01A	1220	0	5.302391301	4.500550902	4.789909139	1.409433032	2.821487057	3.495133333	3.881373969	Tumor	BRCA
TCGA-E9-A1RC-01A	1224	0	4.580266	4.039523	5.755315	0.1241524	2.627948	3.969821	5.230252	Tumor	BRCA
TCGA-E2-A10A-01A	1229	0	6.189610991	4.67443902	5.90180845	0.577455518	2.872120413	3.80909317	4.543515119	Tumor	BRCA
TCGA-EW-A1OZ-01A	1229	0	5.848344	4.015482	4.426787	0.4773837	1.928084	3.112721	4.356764	Tumor	BRCA
TCGA-E9-A22H-01A	1232	0	7.867280625	5.009226648	5.924927959	0.787762424	2.740389027	3.568925567	4.274827734	Tumor	BRCA
TCGA-AR-A2LQ-01A	1233	0	4.50592599	4.050269103	5.40471945	1.002597699	3.737415185	4.040779761	4.524119206	Tumor	BRCA
TCGA-AC-A2FB-01A	1234	0	6.973731028	4.779690687	5.909193952	2.209732044	4.182014529	4.437806881	4.53508377	Tumor	BRCA
TCGA-AO-A12H-01A	1234	0	5.047964	3.566775	4.940734	0.1248044	2.955717	3.910752	4.078733	Tumor	BRCA
TCGA-E9-A22G-01A	1239	0	5.359831	3.547918	5.33825	0.6728237	2.860807	2.863956	3.075718	Tumor	BRCA
TCGA-E2-A14P-01A	1246	0	5.798219524	3.631826809	4.03421745	1.19017591	2.327148728	2.625990413	4.025336897	Tumor	BRCA
TCGA-BH-A0H9-01A	1247	0	4.824263856	3.124011787	5.335862037	0.436989663	2.118813957	3.503638789	4.616870658	Tumor	BRCA
TCGA-E9-A22D-01A	1248	0	7.824211	5.650971	5.113351	2.382392	3.968049	3.653784	4.86818	Tumor	BRCA
TCGA-EW-A1P0-01A	1251	0	5.736844469	4.341935213	5.514944547	0.627136579	2.583668265	3.584644015	4.436093506	Tumor	BRCA
TCGA-E9-A1ND-01A	1266	0	8.215398329	5.121335272	5.329033001	1.791216123	3.534920751	3.354114411	3.947592512	Tumor	BRCA
TCGA-E9-A22E-01A	1269	0	5.925004673	4.615348424	4.491767282	0.720110876	2.655466433	3.570495526	3.958694222	Tumor	BRCA
TCGA-BH-A0C0-01A	1270	0	7.246200451	4.874627458	5.37792926	1.705364455	3.821069806	3.89051874	4.303130922	Tumor	BRCA
TCGA-AR-A1AT-01A	1272	1	6.96919205	4.732439565	5.740367313	1.329462671	3.415647557	3.329916705	4.708595616	Tumor	BRCA
TCGA-OL-A66K-01A	1275	1	4.353204298	3.958804047	5.552151391	0.300351916	4.143473271	4.60528529	4.648802475	Tumor	BRCA
TCGA-A8-A095-01A	1277	0	4.965827	4.205155	5.736051	0.7446696	2.913801	3.309284	4.415008	Tumor	BRCA
TCGA-E9-A228-01A	1285	0	6.611299	3.937283	4.344431	0.5192639	1.964545	3.196459	3.203953	Tumor	BRCA
TCGA-BH-A1EU-01A	1286	1	6.481247	4.673016	5.318431	1.863085	3.481823	4.069238	4.989823	Tumor	BRCA
TCGA-BH-A0W5-01A	1288	0	5.736109456	4.255521637	5.440414107	2.319069694	3.739313147	4.172975958	4.621907135	Tumor	BRCA
TCGA-A2-A25B-01A	1291	0	6.220472	4.616612	4.820674	0.523365	1.959931	2.728491	4.556974	Tumor	BRCA
TCGA-OL-A66L-01A	1301	0	4.504422068	3.96934009	4.80670409	0.793964768	3.816848694	2.681442788	4.524696686	Tumor	BRCA
TCGA-A8-A07B-01A	1308	0	5.467009076	3.78619221	4.632639836	0.489798437	3.198490851	2.631463422	4.243781045	Tumor	BRCA
TCGA-A8-A08X-01A	1308	0	5.475240659	4.573441855	4.570584089	1.106636105	2.616763317	3.156854614	3.49313172	Tumor	BRCA
TCGA-E2-A105-01A	1308	0	5.466008557	3.817448029	5.180066176	0.253299977	2.226627156	3.968547534	3.904962071	Tumor	BRCA
TCGA-D8-A1XW-01A	1309	0	5.995759	4.72536	4.83125	0.6917611	3.062665	3.152999	4.860055	Tumor	BRCA
TCGA-E2-A1LL-01A	1309	0	4.930024146	3.491095749	4.495875127	0.525882785	2.165676629	2.779949759	4.723635283	Tumor	BRCA
TCGA-E2-A14U-01A	1318	0	4.256253798	4.283365291	5.331569889	0.472282481	4.178640872	4.323279653	4.999394568	Tumor	BRCA
TCGA-A1-A0SE-01A	1321	0	4.764314235	4.071872717	5.520757562	0.831280405	3.451677974	3.883622507	4.923848944	Tumor	BRCA
TCGA-BH-A0BF-01A	1324	1	7.513491673	5.577049805	5.077283238	1.960933453	3.809977152	3.724389165	4.654912432	Tumor	BRCA
TCGA-E2-A3DX-01A	1325	0	5.474233409	4.388750686	5.67102515	1.603025218	5.292938416	5.101229535	5.094245536	Tumor	BRCA
TCGA-B6-A1KC-01B	1326	0	4.449892	3.389984	4.994673	0.3342083	2.672965	3.956848	1.701128	Tumor	BRCA
TCGA-GM-A3XG-01A	1330	0	3.883428	4.068981	5.048116	0.809613	4.534208	4.316014	4.423261	Tumor	BRCA
TCGA-A2-A0SY-01A	1347	0	5.527985933	3.970702561	4.877693745	0.893931897	3.116606649	3.51937453	4.552598865	Tumor	BRCA
TCGA-AO-A03V-01A	1351	0	5.484033	4.299417	4.811883	0.7099026	2.864343	3.122798	5.205107	Tumor	BRCA
TCGA-E2-A14O-01A	1359	0	4.121204	4.205348	5.237437	0.2283012	1.942469	3.396461	4.579014	Tumor	BRCA
TCGA-BH-A0E7-01A	1363	0	5.066862129	4.33905767	5.48891712	0.129724491	3.98903477	4.2849458	4.622018796	Tumor	BRCA
TCGA-BH-A0W7-01A	1363	0	6.999220098	4.494026958	4.682255334	1.884465892	3.312740912	3.431115174	4.194024572	Tumor	BRCA
TCGA-A2-A0SW-01A	1365	1	6.722642878	5.147282727	4.397533143	1.479775014	2.67502827	2.598115332	4.877178568	Tumor	BRCA
TCGA-E9-A1RA-01A	1369	0	4.734971295	4.040390002	5.172885997	0.685296436	4.080650838	3.733866856	4.885677708	Tumor	BRCA
TCGA-A8-A09I-01A	1371	0	7.634199	5.614934	4.255115	0.7690149	2.012011	2.240689	4.876395	Tumor	BRCA
TCGA-A8-A07Z-01A	1371	0	6.380452771	4.623046505	4.961553933	0.973406885	3.600154337	3.399556271	5.4769371	Tumor	BRCA
TCGA-BH-A1FM-01A	1388	1	5.265946693	3.751740927	4.360146732	0.602415496	1.011832036	2.871021321	3.486512183	Tumor	BRCA
TCGA-BH-A0C1-01B	1411	1	7.034317567	4.636122951	5.400346666	0.742657805	3.008217804	3.333916068	4.905833746	Tumor	BRCA
TCGA-E9-A1RH-01A	1417	0	5.504444615	3.922589191	5.837362298	0.310181965	3.105013043	3.40386668	1.897159817	Tumor	BRCA
TCGA-E2-A109-01A	1417	0	6.494799	4.464355	4.664393	0.6015287	2.238256	3.479095	3.123408	Tumor	BRCA
TCGA-E9-A1RE-01A	1419	0	4.568614	3.724334	4.400514	0.6802568	2.256221	4.532255	3.841854	Tumor	BRCA
TCGA-PE-A5DC-01A	1430	1	5.510647882	4.275505068	4.494064894	0.535799042	3.56963666	3.478662736	4.855023746	Tumor	BRCA
TCGA-E2-A14N-01A	1434	0	7.359988135	3.983671579	5.137898604	0.920456977	3.697871869	3.428651347	3.665651933	Tumor	BRCA
TCGA-A1-A0SH-01A	1437	0	4.564305	4.205441	5.54831	0.8367782	4.545908	4.358534	3.839715	Tumor	BRCA
TCGA-A2-A3XX-01A	1439	1	4.867139497	4.083916604	4.857505658	0.615573153	4.172996737	4.233519867	4.880257847	Tumor	BRCA
TCGA-3C-AALK-01A	1448	0	5.029813711	4.411454206	4.628076625	0.813026013	2.39305483	2.934536464	5.049883162	Tumor	BRCA
TCGA-E9-A1RI-01A	1449	0	5.754563803	4.752019105	5.820321508	1.291081833	2.920986361	3.906225408	4.307815374	Tumor	BRCA
TCGA-D8-A27K-01A	1461	0	5.760299863	4.445387257	6.264833467	1.116151559	4.244186004	4.452245123	4.774149409	Tumor	BRCA
TCGA-A1-A0SF-01A	1463	0	5.239191108	4.095755477	4.882143581	1.295559135	3.891083258	3.880580475	4.857979212	Tumor	BRCA
TCGA-E9-A1R7-01A	1467	0	4.963448	3.752435	4.772617	0.2877361	3.307476	4.200588	4.550484	Tumor	BRCA
TCGA-A2-A0CO-01A	1468	1	5.91285521	4.653541516	5.742165208	1.567848272	4.043382605	4.232525392	5.114223353	Tumor	BRCA
TCGA-5L-AAT1-01A	1471	0	7.159163853	4.904851895	5.54924351	1.530568666	3.936235809	3.665967774	4.680709249	Tumor	BRCA
TCGA-3C-AALJ-01A	1474	0	4.957305943	4.452491883	4.30305836	1.263329807	2.879229112	3.266911641	4.879903202	Tumor	BRCA
TCGA-A2-A0YL-01A	1474	0	5.997296681	4.77064706	5.261633759	1.074794322	3.61266223	4.019274702	4.671045824	Tumor	BRCA
TCGA-C8-A12Y-01A	1476	0	6.400579	4.729168	4.992635	0.8675529	3.189596	3.006437	4.47404	Tumor	BRCA
TCGA-5L-AAT0-01A	1477	0	5.312361603	4.560712276	5.053656063	1.210201809	3.553752595	3.302243356	4.948028355	Tumor	BRCA
TCGA-A8-A09E-01A	1492	0	7.293210933	4.114421638	5.160744212	0.267368928	3.452249618	4.298485343	4.367322034	Tumor	BRCA
TCGA-A2-A0YI-01A	1505	0	6.02839022	4.321244834	5.879815524	1.598007051	3.24368326	3.519288014	4.452866943	Tumor	BRCA
TCGA-BH-A1EX-01A	1508	1	5.524000006	4.462159182	5.889883888	1.043873778	4.075084257	4.522129747	4.540694704	Tumor	BRCA
TCGA-A2-A0T3-01A	1516	0	5.17809	3.98989	5.750291	0.5811721	2.443671	3.020918	4.387558	Tumor	BRCA
TCGA-BH-A0BV-01A	1519	0	6.233549289	4.581676562	6.012158542	0.763685609	2.741813377	3.830340138	4.938909121	Tumor	BRCA
TCGA-A8-A09D-01A	1522	0	6.195087	4.10397	4.445112	0.8000452	3.29939	3.621301	3.757455	Tumor	BRCA
TCGA-E2-A1LG-01A	1523	0	7.618704	4.049928	5.250906	1.702292	2.267033	2.615675	4.348017	Tumor	BRCA
TCGA-AO-A0JI-01A	1528	0	4.963747164	3.676385281	4.635595132	0.438212126	2.532745278	4.368939274	3.584105797	Tumor	BRCA
TCGA-A2-A3XZ-01A	1532	0	5.719801	4.432826	4.859079	1.504896	3.187274	3.590839	4.636701	Tumor	BRCA
TCGA-A2-A0SX-01A	1534	0	7.435709	5.447638	5.480054	1.620888	4.257492	3.948578	4.7383	Tumor	BRCA
TCGA-A2-A0YF-01A	1535	0	5.383606	4.082352	5.521597	0.6943415	2.841878	3.747125	4.561052	Tumor	BRCA
TCGA-AO-A0JB-01A	1542	0	3.179472772	2.998136462	3.17149212	0.521867521	1.870132834	2.25267085	3.931913086	Tumor	BRCA
TCGA-BH-A0HY-01A	1545	0	5.350355449	4.152648003	4.991092095	0.415664166	1.526879568	1.785990607	4.032653832	Tumor	BRCA
TCGA-A2-A3Y0-01A	1546	0	6.47079	4.936269	4.982971	0.8358172	2.808754	2.185199	4.712506	Tumor	BRCA
TCGA-AO-A0JC-01A	1547	0	6.761997937	5.012154351	4.79934568	4.067822918	4.317271964	4.88330481	5.658130129	Tumor	BRCA
TCGA-AR-A24K-01A	1548	0	4.6327	3.755743	5.861851	0.1966611	3.25831	4.136392	3.471339	Tumor	BRCA
TCGA-AR-A24W-01A	1550	0	4.583956795	3.768832497	5.829865731	0.628444049	3.483460771	4.604034053	4.46670306	Tumor	BRCA
TCGA-BH-A18V-01A	1556	1	6.349865926	4.127654861	5.691766916	0.918601522	3.283965597	3.473687021	3.756871163	Tumor	BRCA
TCGA-BH-A18V-06A	1556	1	7.536705	4.73951	6.192622	1.854905	4.10575	4.122662	4.70071	Tumor	BRCA
TCGA-BH-A0HW-01A	1561	0	5.463988498	4.250389179	5.251612454	0.627694735	3.293349993	4.860904652	4.357972733	Tumor	BRCA
TCGA-BH-A18U-01A	1563	1	6.630244	4.169755	5.540028	0.4947841	2.125353	3.484259	2.811948	Tumor	BRCA
TCGA-E2-A15T-01A	1563	0	4.724814	3.591056	5.93299	0.5404958	3.171144	4.515425	4.643177	Tumor	BRCA
TCGA-BH-A0B8-01A	1569	0	5.817890514	3.907354375	5.21949267	0.326826091	2.756027148	3.78734879	4.718819654	Tumor	BRCA
TCGA-BH-A0B9-01A	1572	0	6.176182	4.017639	4.537772	1.386064	3.130268	2.559682	4.766513	Tumor	BRCA
TCGA-AO-A0J4-01A	1587	0	6.895531809	4.539041765	5.356421193	1.132594892	3.057892169	3.402231681	4.224810895	Tumor	BRCA
TCGA-A2-A259-01A	1596	0	5.679358455	3.726944916	5.601439457	1.692065473	3.600477073	4.022368527	4.204187154	Tumor	BRCA
TCGA-E2-A1LS-01A	1604	0	3.205089	3.780738	3.882764	0.1395513	1.522504	2.280563	3.58934	Tumor	BRCA
TCGA-EW-A2FS-01A	1604	0	5.090886	4.187196	4.06611	1.203456	3.057181	3.925845	4.898275	Tumor	BRCA
TCGA-EW-A1P3-01A	1611	0	5.001770624	4.046954924	5.270438524	0.928021153	2.401693998	3.141436437	4.478624656	Tumor	BRCA
TCGA-BH-A0HA-01A	1611	0	6.176665064	4.370594339	4.649312666	1.270699626	3.132053246	3.404555425	4.702725935	Tumor	BRCA
TCGA-WT-AB41-01A	1611	0	5.562010708	4.773498634	4.788999691	1.723196062	4.524264227	3.314619409	4.491110395	Tumor	BRCA
TCGA-D8-A1JG-01B	1612	0	7.482823521	5.505440913	5.684766807	1.140196832	4.227612813	3.265960669	2.627278721	Tumor	BRCA
TCGA-AO-A0J9-01A	1613	0	4.496704	3.976036	4.451001	1.021247	3.184486	3.583314	4.648856	Tumor	BRCA
TCGA-A8-A06T-01A	1614	0	6.673613	4.887595	5.137062	0.8065552	3.012895	4.233352	4.410594	Tumor	BRCA
TCGA-A2-A0CZ-01A	1616	0	5.136602725	4.181414329	4.978545068	1.011934146	3.988545423	4.013253503	3.871065536	Tumor	BRCA
TCGA-BH-A0H5-01A	1620	0	8.18601529	5.060108437	5.690219524	2.630540489	5.01037588	4.640785668	5.092714459	Tumor	BRCA
TCGA-E2-A1B0-01A	1631	0	6.018413	4.172029	4.962564	1.021335	2.251424	3.129707	3.295013	Tumor	BRCA
TCGA-AO-A12G-01A	1639	0	4.879096456	3.924493541	5.397622961	0.39199218	4.341009332	3.963945357	3.739001641	Tumor	BRCA
TCGA-E2-A15J-01A	1640	0	4.707306	3.820749	5.93293	0.1912672	4.002215	4.083689	4.610891	Tumor	BRCA
TCGA-A8-A076-01A	1642	0	6.434057	5.139818	4.531677	0.5660304	2.412152	2.872165	4.466986	Tumor	BRCA
TCGA-BH-A1FR-01A	1642	1	5.042536095	4.149757839	5.653833565	0.632663712	2.895686404	3.94958003	3.963730962	Tumor	BRCA
TCGA-BH-A0DO-01B	1644	0	4.211794161	4.008826596	5.892272864	0.51719691	3.459031089	3.701667965	4.666570415	Tumor	BRCA
TCGA-E2-A1L6-01A	1648	0	5.348964	4.379725	5.640601	0.630735	3.321538	3.779452	4.510947	Tumor	BRCA
TCGA-AR-A2LK-01A	1649	1	4.43951	3.96708	5.602402	0.3199027	2.46275	3.991474	3.959869	Tumor	BRCA
TCGA-A2-A0SU-01A	1662	0	4.898153858	3.394820351	5.43536232	0.615377936	3.364909974	4.319131587	4.587267997	Tumor	BRCA
TCGA-EW-A2FR-01A	1673	0	5.289441	4.389202	4.650883	0.6773586	2.775356	3.363103	4.073729	Tumor	BRCA
TCGA-BH-A1FL-01A	1673	1	4.697911827	4.402290665	5.491700392	0.483336988	4.493493415	4.681888599	5.298956197	Tumor	BRCA
TCGA-A2-A0CY-01A	1673	0	3.395628	2.545691	4.106861	0.1944706	1.197385	2.23767	4.414883	Tumor	BRCA
TCGA-D8-A1XO-01A	1682	0	5.783353	4.396072	5.716457	0.490068	3.166556	3.668407	4.629163	Tumor	BRCA
TCGA-AO-A0JL-01A	1683	0	3.097860073	2.79895412	3.147160833	0.353097466	2.194949524	2.688740514	4.365292122	Tumor	BRCA
TCGA-A2-A04X-01A	1686	0	7.344006221	5.302427116	4.164183864	1.412590005	2.787451809	2.927894093	2.69462844	Tumor	BRCA
TCGA-D8-A1JB-01A	1688	0	7.039259281	4.88137961	5.846101868	1.965956135	3.643900141	4.516519593	4.600106161	Tumor	BRCA
TCGA-BH-A1FU-01A	1688	1	5.299525368	4.174650978	4.897727266	1.337392655	2.788994326	3.400258892	4.374080215	Tumor	BRCA
TCGA-E2-A15I-01A	1692	0	5.399502656	4.606680533	5.560511309	1.509326581	3.243470306	4.155986417	4.64022127	Tumor	BRCA
TCGA-BH-A18Q-01A	1692	1	6.898246836	5.71073487	5.53883621	0.873130641	3.202850126	3.632199668	4.697659289	Tumor	BRCA
TCGA-BH-A1EW-01A	1694	1	6.750411173	4.717519359	6.792610135	2.176364118	3.219463466	4.249935484	4.627533422	Tumor	BRCA
TCGA-AR-A0TY-01A	1699	1	4.585737604	3.98523532	3.376038834	0.220506725	2.285664742	3.156770042	4.285415516	Tumor	BRCA
TCGA-A2-A3XW-01A	1712	0	5.274883668	4.516656345	4.848210912	0.527303336	3.535520561	3.294234292	5.433296568	Tumor	BRCA
TCGA-D8-A13Y-01A	1728	0	3.667057123	4.584426235	4.137969864	0.085257737	1.332950134	2.635577762	3.777106477	Tumor	BRCA
TCGA-A2-A0CX-01A	1728	0	6.149017686	4.613095029	4.584472302	0.750229301	3.066067888	3.076587398	3.791467481	Tumor	BRCA
TCGA-E2-A15R-01A	1732	0	4.919193	3.667197	4.843924	0.2156948	3.619811	4.393948	3.369976	Tumor	BRCA
TCGA-AR-A2LR-01A	1742	0	5.220330813	4.47604864	5.214714599	0.576184452	2.278581391	3.495127686	3.604977538	Tumor	BRCA
TCGA-BH-A208-01A	1759	1	4.999834598	4.628709103	4.895810311	0.678104944	2.566382857	3.714665886	3.587081385	Tumor	BRCA
TCGA-OL-A5D7-01A	1780	0	6.140805583	4.423399766	5.605641397	1.486403099	3.093640902	3.427178527	4.664433826	Tumor	BRCA
TCGA-B6-A0X7-01A	1781	1	5.234954	4.205767	5.055429	0.5009896	3.468958	4.066618	4.468988	Tumor	BRCA
TCGA-OL-A5DA-01A	1783	0	5.961617985	4.313821327	5.353515234	0.892287692	3.315355825	3.741007922	4.130091986	Tumor	BRCA
TCGA-AO-A03U-01B	1793	1	4.85024	4.562155	5.435085	1.008554	4.183907	4.0648	4.274897	Tumor	BRCA
TCGA-E2-A1IK-01A	1800	0	6.064498085	3.918831455	5.5374078	0.791588837	2.993654031	3.395212983	4.199960673	Tumor	BRCA
TCGA-GM-A2D9-01A	1812	1	4.80640499	4.280991974	4.82459733	0.508464758	2.647671253	3.330937497	4.76047496	Tumor	BRCA
TCGA-BH-A0AV-01A	1820	0	4.684041522	4.223083585	5.568761893	0.456857061	2.114964547	2.88467389	3.710911229	Tumor	BRCA
TCGA-E2-A1L7-01A	1836	0	7.693925492	4.684856286	4.436839961	1.273846131	2.852696393	3.05642115	4.25190751	Tumor	BRCA
TCGA-AO-A12F-01A	1842	0	3.698783	3.201331	5.501735	0.6179168	4.097803	4.960417	3.643301	Tumor	BRCA
TCGA-A2-A1FX-01A	1847	0	5.79719	4.339011	4.926308	0.6978011	2.969515	3.760201	4.097037	Tumor	BRCA
TCGA-AC-A2FG-01A	1853	0	4.444381	4.014333	5.305494	0.7247998	3.504639	3.739036	4.815364	Tumor	BRCA
TCGA-E2-A1IO-01A	1855	0	5.185415732	4.818160017	5.520836354	1.476261455	3.854624572	4.4558484	4.732763354	Tumor	BRCA
TCGA-AR-A1AV-01A	1864	0	4.969387765	4.494086122	5.934252499	0.226223007	3.155367939	3.766033339	5.240574534	Tumor	BRCA
TCGA-AO-A03M-01B	1866	0	8.331646	5.042792	5.213828	1.397437	2.896512	3.087482	3.325915	Tumor	BRCA
TCGA-BH-A0BG-01A	1871	0	7.699450848	4.659010325	6.193287723	1.37804011	3.068176332	3.733317111	4.931210997	Tumor	BRCA
TCGA-A2-A0D3-01A	1873	0	5.6535357	4.158449176	6.011527093	0.783307062	5.244294335	4.602405894	4.890414245	Tumor	BRCA
TCGA-BH-A0BM-01A	1876	0	4.219671635	3.723295851	5.032041332	0.740049441	3.525294525	4.052638807	4.313239075	Tumor	BRCA
TCGA-AO-A1KQ-01A	1882	0	6.106753	4.40264	4.908117	1.187535	2.485541	3.940799	4.793501	Tumor	BRCA
TCGA-A2-A0EW-01A	1884	1	5.263761971	4.135040796	5.444510065	0.930518898	3.930688482	4.215543877	4.529661722	Tumor	BRCA
TCGA-AO-A0JJ-01A	1887	0	5.980367194	4.207577169	5.269392117	1.260917978	3.506719343	3.711320075	4.633421918	Tumor	BRCA
TCGA-HN-A2OB-01A	1900	1	4.221471962	4.518423495	5.25399667	0.711989574	4.240428708	4.220354331	4.895994401	Tumor	BRCA
TCGA-BH-A0AU-01A	1914	0	6.760056	4.966509	5.574961	0.8428288	3.360374	3.977612	4.544341	Tumor	BRCA
TCGA-BH-A0AZ-01A	1919	0	5.151482792	4.35933583	5.458939242	0.837632035	3.026537067	3.842023784	4.016443193	Tumor	BRCA
TCGA-A2-A04V-01A	1920	1	4.389529352	3.817248343	4.83226695	0.26928082	2.99600967	3.782613879	4.235530978	Tumor	BRCA
TCGA-A2-A0EY-01A	1925	0	5.36561549	3.788957012	5.391844312	0.802450968	3.341308809	3.528315015	4.208770216	Tumor	BRCA
TCGA-BH-A0EI-01A	1926	0	4.906388	4.323589	5.251906	0.3030423	2.968183	3.143166	4.62666	Tumor	BRCA
TCGA-BH-A1FJ-01A	1927	1	5.959923	4.571699	5.323783	0.2476853	2.423278	1.670621	5.037982	Tumor	BRCA
TCGA-BH-A0H3-01A	1928	0	5.060256468	4.250150226	5.779778656	0.947478469	3.848892434	4.237017041	4.778900712	Tumor	BRCA
TCGA-AR-A2LM-01A	1935	0	5.136708	4.355788	5.778032	0.6825211	4.170616	4.535694	4.661848	Tumor	BRCA
TCGA-E2-A150-01A	1935	0	6.28621	4.65961	5.46253	0.8679165	4.230045	3.33439	4.782653	Tumor	BRCA
TCGA-PE-A5DD-01A	1953	0	4.872284005	4.632068038	4.62880268	0.870439079	2.991572579	3.431301725	5.026428461	Tumor	BRCA
TCGA-AR-A0TX-01A	1972	0	7.192754284	4.928620371	4.901653437	1.649451751	3.299352483	3.350412737	3.275557622	Tumor	BRCA
TCGA-AO-A0JF-01A	1980	0	5.3368788	3.991067007	5.741976104	0.958136557	3.556516249	3.833327582	4.265183633	Tumor	BRCA
TCGA-AR-A0U0-01A	1988	0	8.310353092	5.244243277	5.997842989	1.474647905	4.583855121	3.164801015	2.563147021	Tumor	BRCA
TCGA-B6-A0IE-01A	1993	1	3.800728015	3.137337706	4.380527569	0.394375491	2.274323065	3.395925463	4.349359495	Tumor	BRCA
TCGA-OL-A66J-01A	1996	0	4.20196763	3.956333716	5.101491184	0.681527417	4.042881434	4.166134142	4.812666415	Tumor	BRCA
TCGA-BH-A18S-01A	2009	1	4.815855	3.696776	5.923262	0.1968996	3.226851	4.088951	4.15297	Tumor	BRCA
TCGA-AR-A2LL-01A	2012	0	5.013202757	4.117587421	5.742415406	0.461772735	3.861861218	5.118981321	4.528671496	Tumor	BRCA
TCGA-GM-A3XN-01A	2019	0	5.219941	4.447682	5.306042	0.9316921	3.913157	3.966014	4.928538	Tumor	BRCA
TCGA-AO-A03N-01B	2031	0	4.102736529	3.226311742	4.697480553	0.337628889	1.639861362	2.761197364	3.463641341	Tumor	BRCA
TCGA-V7-A7HQ-01A	2033	0	3.586826697	3.762330149	4.282233576	0.242480738	3.838254904	2.880588131	4.213337632	Tumor	BRCA
TCGA-BH-A0DG-01A	2041	0	5.976365632	4.741605982	4.853550878	0.952752292	2.995670052	3.200670875	4.438294379	Tumor	BRCA
TCGA-A2-A0D0-01A	2048	0	6.576766	4.08804	4.426329	0.4608522	3.496775	2.928862	3.482258	Tumor	BRCA
TCGA-BH-A0DV-01A	2064	0	4.65165	4.239343	5.476071	0.3942438	3.73139	4.163628	4.367474	Tumor	BRCA
TCGA-B6-A408-01A	2072	0	6.601741036	4.949010013	4.984829325	1.033573044	3.302483349	3.72722701	4.563467442	Tumor	BRCA
TCGA-B6-A0RG-01A	2082	0	5.144576288	3.820285949	5.176844712	0.271755068	2.587825611	3.288382631	4.707774085	Tumor	BRCA
TCGA-AO-A03R-01A	2091	0	4.730588674	3.163360795	4.260165115	0.950036699	2.433415632	3.352637229	3.594435721	Tumor	BRCA
TCGA-B6-A0X5-01A	2097	1	4.842734161	3.968213599	4.954415109	0.108191726	1.031106791	1.039904324	4.875980011	Tumor	BRCA
TCGA-GM-A3XL-01A	2108	0	7.271104721	4.325409628	5.306916107	1.068825305	3.428650435	3.348465171	3.786402139	Tumor	BRCA
TCGA-E2-A14Y-01A	2109	0	6.536998086	4.440277617	4.55525068	0.558200891	0.813419209	1.497032516	4.059942689	Tumor	BRCA
TCGA-AO-A03T-01A	2124	0	5.31996	3.641814	4.16722	0.7265074	2.629652	3.322766	4.055525	Tumor	BRCA
TCGA-BH-A1EN-01A	2127	1	4.321281	3.893516	4.193694	0.3411609	1.804309	3.228562	3.749527	Tumor	BRCA
TCGA-E2-A152-01A	2128	0	5.104383169	4.293031732	5.098664681	0.521515007	2.759320425	3.260643304	4.891323507	Tumor	BRCA
TCGA-BH-A0B5-01A	2136	0	5.970968251	4.745408788	5.416382863	0.838124774	3.542521879	3.697374199	5.121986193	Tumor	BRCA
TCGA-E2-A1IG-01A	2140	0	5.550758	4.594877	6.04025	0.8415656	3.303137	4.105955	4.38581	Tumor	BRCA
TCGA-AO-A12E-01A	2142	0	6.603338	4.666593	5.99555	0.4258091	3.418955	3.531822	4.982147	Tumor	BRCA
TCGA-GM-A2DF-01A	2155	0	4.73871855	4.218358241	4.576795871	0.979487992	3.748719575	3.64779309	4.2776032	Tumor	BRCA
TCGA-BH-A0DX-01A	2156	0	5.207752	4.448356	5.052989	0.6435767	2.859445	3.1919	4.144898	Tumor	BRCA
TCGA-AR-A255-01A	2161	0	7.410295674	5.050160655	6.202923523	1.352586982	3.496531753	4.230386473	4.097592539	Tumor	BRCA
TCGA-B6-A40C-01A	2164	0	4.733918	4.491579	5.011829	0.6486345	4.4535	4.125635	4.856643	Tumor	BRCA
TCGA-AO-A0JM-01A	2184	0	6.308841253	4.342633809	4.866252572	0.534609897	1.744191022	2.694280804	3.867261236	Tumor	BRCA
TCGA-A2-A0ES-01A	2190	0	5.41229925	4.44094144	5.752237245	1.15490715	3.42224958	4.259554508	4.593891573	Tumor	BRCA
TCGA-AO-A0JD-01A	2190	0	6.487065009	3.692141842	4.587162349	0.570302044	2.147087612	2.93231217	3.996338519	Tumor	BRCA
TCGA-GM-A4E0-01A	2191	0	4.412700622	4.369268419	4.920135769	1.403728626	3.971478709	4.312644376	4.772614127	Tumor	BRCA
TCGA-BH-A1FN-01A	2192	1	6.691690722	4.615695781	5.906208525	0.432685408	2.139211571	3.963339357	3.181561141	Tumor	BRCA
TCGA-GM-A2DH-01A	2193	0	7.503672	4.806187	5.141625	1.737047	3.266076	3.797122	4.131105	Tumor	BRCA
TCGA-BH-A0BO-01A	2197	0	4.778894409	4.008708595	6.352174346	1.563702472	4.622572347	4.379620773	4.678096673	Tumor	BRCA
TCGA-BH-A18M-01A	2207	1	6.44373201	4.50982016	5.660942021	0.689770866	2.891049895	3.533609171	4.651456855	Tumor	BRCA
TCGA-AC-A2BK-01A	2222	0	4.801233	4.568841	4.509635	0.237242	2.931175	3.879739	4.392389	Tumor	BRCA
TCGA-AR-A5QM-01A	2231	0	5.511993487	4.718765669	5.325672309	0.8060242	3.230920751	3.634644534	5.048536897	Tumor	BRCA
TCGA-B6-A1KI-01A	2236	0	4.442936375	3.97043474	5.649307892	0.308911645	4.583019813	4.98143669	4.357108204	Tumor	BRCA
TCGA-E2-A1L8-01A	2240	0	5.774430791	4.47724084	5.558988788	0.681822585	3.182511858	3.934051773	4.278228393	Tumor	BRCA
TCGA-A2-A04T-01A	2246	0	5.208349643	4.234078837	4.604417323	0.938587306	2.155967598	2.655171751	4.814817377	Tumor	BRCA
TCGA-AC-A23G-01A	2248	0	4.616671552	3.953149962	5.468787885	0.948756117	3.607552242	4.039763261	4.669590028	Tumor	BRCA
TCGA-BH-A0BQ-01A	2255	0	5.817446264	4.456121922	5.792802951	0.718303502	3.990443235	3.772627024	4.785929137	Tumor	BRCA
TCGA-BH-A0BZ-01A	2255	0	7.522310666	5.215111852	4.745553505	1.33626348	3.046074966	3.350769775	4.403178883	Tumor	BRCA
TCGA-AC-A2FO-01A	2255	0	6.40170294	4.90178645	5.471999701	1.784143253	3.9241585	4.381667328	5.050448259	Tumor	BRCA
TCGA-A2-A0ER-01A	2263	0	5.51431	3.376875	5.448251	0.4090319	2.67885	4.052657	4.393107	Tumor	BRCA
TCGA-BH-A1FE-06A	2273	1	4.874185	3.783842	5.466537	0.3617667	2.639473	4.254762	4.969514	Tumor	BRCA
TCGA-BH-A1FE-01A	2273	1	6.797035	5.144603	5.7568	1.856295	4.09942	4.148039	4.269139	Tumor	BRCA
TCGA-BH-A0BL-01A	2278	0	7.052534	4.900287	5.42421	1.331868	3.780034	3.960026	4.34706	Tumor	BRCA
TCGA-B6-A402-01A	2281	0	4.501977	3.719535	4.737734	0.1626863	3.684836	3.843283	4.283847	Tumor	BRCA
TCGA-GM-A2DD-01A	2282	0	6.16668424	4.312766782	4.535605291	1.730754426	3.61041418	3.437325331	4.109658817	Tumor	BRCA
TCGA-AR-A0TV-01A	2288	0	7.196627096	4.350772938	4.946965092	1.011758619	2.493863159	2.198588082	3.802751433	Tumor	BRCA
TCGA-A2-A0CT-01A	2289	0	4.879257	3.442852	4.698432	0.1404072	3.589856	4.580525	3.687655	Tumor	BRCA
TCGA-BH-A0BP-01A	2296	1	5.116900885	4.214999802	4.872482868	0.462280964	3.275839199	3.597666042	4.768880184	Tumor	BRCA
TCGA-E2-A1LB-01A	2306	0	5.032993972	4.11509787	4.719780245	0.333227361	2.051264327	2.495620052	4.027831664	Tumor	BRCA
TCGA-E2-A14T-01A	2311	0	4.71157	3.547346	5.104708	0.4190358	2.859361	3.813148	4.557544	Tumor	BRCA
TCGA-E2-A1AZ-01A	2329	0	7.579989887	5.108847137	5.112454967	1.685109649	3.423523207	3.682446259	4.173597958	Tumor	BRCA
TCGA-BH-A0BR-01A	2330	0	5.461699	4.61963	5.600939	1.050969	3.041683	3.384379	4.562297	Tumor	BRCA
TCGA-AO-A0JE-01A	2335	0	6.991448548	5.174414002	5.943253234	1.200976961	3.513941364	3.623042258	4.28915931	Tumor	BRCA
TCGA-A2-A0CS-01A	2348	1	5.257426753	4.218718439	5.641879157	0.2465077	3.369658458	3.670797743	4.382896266	Tumor	BRCA
TCGA-B6-A0I1-01A	2361	1	4.705236781	3.62686979	6.875497613	0.735423194	3.598029202	3.792082247	4.925794949	Tumor	BRCA
TCGA-E2-A1IE-01A	2362	0	4.76298	4.214538	5.303277	0.240064	2.927845	3.199109	4.525666	Tumor	BRCA
TCGA-BH-A0BT-01A	2365	0	6.966992	4.973588	5.480798	0.9459222	2.693317	3.592685	4.467805	Tumor	BRCA
TCGA-BH-A0BW-01A	2371	0	7.841987805	4.948998192	6.971475722	1.850990139	5.301605155	4.324529815	4.259661398	Tumor	BRCA
TCGA-AO-A12C-01A	2372	0	4.810433895	4.345235124	4.66015494	0.804802721	2.2637932	3.16328995	4.77493876	Tumor	BRCA
TCGA-BH-A0DE-01A	2372	0	5.28726878	3.981796277	5.661791047	1.015506127	4.142775177	4.434033717	4.753223647	Tumor	BRCA
TCGA-B6-A0RM-01A	2373	1	5.031037	3.600952	5.27528	0.3678979	3.246077	4.035402	4.442522	Tumor	BRCA
TCGA-BH-A0DL-01A	2381	0	7.65617679	5.123475578	5.912626486	1.148655511	2.921800567	3.029497064	4.735124867	Tumor	BRCA
TCGA-AR-A1AJ-01A	2383	0	7.885552	5.377108	5.691959	2.347691	4.095148	3.973731	4.841356	Tumor	BRCA
TCGA-A2-A04Q-01A	2385	0	7.307512976	5.092552739	5.557895596	1.940963755	3.920735042	3.600491715	4.357278717	Tumor	BRCA
TCGA-BH-A0DT-01A	2403	0	5.741537988	4.395200029	5.967870002	1.066143585	4.316653299	4.202751805	5.000714395	Tumor	BRCA
TCGA-GM-A2DB-01A	2406	0	4.88468444	3.26950712	4.147727314	1.764919102	2.371512537	2.657010698	3.844052235	Tumor	BRCA
TCGA-B6-A0WV-01A	2417	1	5.767674713	4.232466525	5.512147119	0.443288247	2.516485119	3.851330427	4.806681736	Tumor	BRCA
TCGA-A2-A0EQ-01A	2426	0	6.884647	4.299933	5.148515	1.620469	3.870642	3.819644	4.396623	Tumor	BRCA
TCGA-A2-A0EO-01A	2442	0	4.877151509	4.097823848	5.324758948	0.792108311	4.033197167	4.453119992	4.362076235	Tumor	BRCA
TCGA-AO-A03L-01A	2442	0	6.350735	4.55191	4.371415	0.7968247	2.352678	3.168491	2.692888	Tumor	BRCA
TCGA-B6-A0RL-01A	2469	1	5.176166149	3.987711191	4.989128025	0.20057037	2.945539566	4.344534606	4.394358607	Tumor	BRCA
TCGA-BH-A0B0-01A	2477	0	7.197475483	4.723332676	4.772325892	1.337363673	3.224386262	3.240339102	4.911966652	Tumor	BRCA
TCGA-AO-A03O-01A	2483	1	8.093353169	5.994073628	5.224953209	1.015110522	3.520475554	3.806415696	4.584943374	Tumor	BRCA
TCGA-BH-A0B6-01A	2483	0	8.047837	4.808469	4.926627	1.708168	4.173615	3.701323	4.08807	Tumor	BRCA
TCGA-BH-A0DD-01A	2486	0	6.925496	4.580954	5.305619	0.5656843	2.972231	3.710604	4.291491	Tumor	BRCA
TCGA-BH-A0E9-01B	2489	0	5.089968	4.315913	5.451849	1.221026	3.68575	4.495002	4.969717	Tumor	BRCA
TCGA-AO-A1KR-01A	2513	0	4.945471	4.786678	4.143863	0.762951	4.340437	3.205232	4.3597	Tumor	BRCA
TCGA-AO-A12D-01A	2515	0	7.1907221	5.169251104	4.97061982	1.410010571	2.670249173	3.088758573	4.193028944	Tumor	BRCA
TCGA-BH-A1ET-01A	2520	1	5.58888	4.365563	5.835024	0.6324018	3.075452	4.169236	4.44396	Tumor	BRCA
TCGA-BH-A204-01A	2534	1	5.085749	3.302395	5.041777	0.1329837	2.317599	4.273181	3.414591	Tumor	BRCA
TCGA-GM-A2DC-01A	2535	0	4.135660511	3.604862668	4.745097478	0.377079626	4.949438667	5.307560073	5.364241485	Tumor	BRCA
TCGA-E2-A106-01A	2541	0	4.565797142	4.560981471	5.038632584	0.292661052	3.593856053	4.234354273	5.711234493	Tumor	BRCA
TCGA-AR-A0U2-01A	2551	1	6.791687	4.401144	4.477907	1.021562	2.263493	3.621911	5.072636	Tumor	BRCA
TCGA-AR-A0TS-01A	2558	0	5.589935	4.531745	5.466705	2.087601	3.660483	4.198214	4.749804	Tumor	BRCA
TCGA-BH-A0B7-01A	2559	0	6.247211837	4.441207856	4.636142902	1.355353509	3.206056735	3.379400028	4.260355293	Tumor	BRCA
TCGA-B6-A0IN-01A	2573	1	4.219587405	3.10974614	5.366221186	0.757809846	2.759471106	3.054878489	3.660123143	Tumor	BRCA
TCGA-GM-A2DI-01A	2590	0	7.339358082	4.446874368	5.593766356	2.432702032	3.867899802	4.284108541	5.037318713	Tumor	BRCA
TCGA-GM-A2DO-01A	2596	0	6.998447597	4.806602288	4.624736041	3.149527161	3.885392227	4.254158529	5.080208238	Tumor	BRCA
TCGA-B6-A401-01A	2596	0	4.640531678	4.424569138	5.465846674	0.853337304	4.187113648	4.165181624	4.65514135	Tumor	BRCA
TCGA-AR-A254-01A	2605	0	6.727524202	4.641284738	5.35086893	1.20125245	3.412407901	3.859412583	3.783478624	Tumor	BRCA
TCGA-AR-A1AO-01A	2618	0	6.312557026	4.499704272	5.183040023	1.708771261	4.097458534	3.893526387	4.492868312	Tumor	BRCA
TCGA-AR-A1AX-01A	2629	0	7.325116	5.057494	5.399483	2.407903	3.780349	4.050199	4.589141	Tumor	BRCA
TCGA-AR-A1AW-01A	2632	0	8.458360197	5.74182067	5.865234285	2.65686872	4.339436455	4.550759898	4.687882941	Tumor	BRCA
TCGA-AR-A2LJ-01A	2632	0	4.786425764	3.740378404	4.808548648	0.994482373	3.769468535	3.411689029	4.326183835	Tumor	BRCA
TCGA-AC-A2FE-01A	2636	1	6.644824142	4.456541389	5.397656728	1.565599141	4.31219796	4.255940274	4.854742553	Tumor	BRCA
TCGA-PE-A5DE-01A	2645	0	7.267807623	4.663622654	5.200946226	1.907571862	3.692944772	3.806508012	4.645304729	Tumor	BRCA
TCGA-GM-A2DK-01A	2645	0	4.813252975	3.644526732	4.545200867	0.56987388	3.113787166	3.898826398	5.163572009	Tumor	BRCA
TCGA-AC-A2FK-01A	2650	0	4.968656071	4.50882573	6.064921239	1.101117614	4.908886274	4.983863808	5.159418539	Tumor	BRCA
TCGA-E2-A1B1-01A	2653	0	7.607050249	4.654172896	5.970006536	1.693945547	3.378926563	3.625891924	4.530998692	Tumor	BRCA
TCGA-A2-A04U-01A	2654	0	4.437580672	3.437958638	5.993137286	0.286074332	3.320563815	4.589019632	3.828454504	Tumor	BRCA
TCGA-A2-A0CQ-01A	2695	0	4.316290433	3.879013018	5.205706103	0.366037124	3.492187464	3.819195183	4.997966544	Tumor	BRCA
TCGA-AR-A250-01A	2707	0	6.795343477	4.918580647	4.578340702	0.970013227	2.350254739	3.161130796	3.956047217	Tumor	BRCA
TCGA-BH-A0C3-01A	2709	0	6.168260932	4.584321056	5.202223897	1.336820529	4.135812611	4.463013039	4.259161285	Tumor	BRCA
TCGA-BH-A1F5-01A	2712	1	5.101224	3.788059	4.618947	0.3738386	2.771659	3.897932	4.107197	Tumor	BRCA
TCGA-B6-A0RT-01A	2721	0	7.35915	5.589989	5.194308	3.325014	4.35483	4.427985	4.903561	Tumor	BRCA
TCGA-AC-A2FF-01A	2759	0	5.430133355	4.325587505	5.096577194	1.433670917	3.810300962	4.315688766	4.820501869	Tumor	BRCA
TCGA-BH-A18K-01A	2763	1	4.676243	4.445105	5.340978	0.6541325	2.587539	3.613971	4.359587	Tumor	BRCA
TCGA-BH-A0C7-01B	2767	0	6.114665647	4.464649226	5.527957279	0.724666718	3.236227446	3.90952089	4.133027482	Tumor	BRCA
TCGA-A2-A3XT-01A	2770	0	5.598054917	3.911920358	4.508815058	0.859080432	3.374680915	3.156218629	4.023508426	Tumor	BRCA
TCGA-BH-A1EO-01A	2798	1	5.605396633	4.381949819	5.810880983	0.642962601	3.580557525	4.158942216	3.061224362	Tumor	BRCA
TCGA-A2-A0CP-01A	2813	0	4.381381708	3.695823029	5.295221786	0.582636205	3.467481101	3.962584998	4.181220767	Tumor	BRCA
TCGA-AR-A252-01A	2838	0	7.362145844	4.477903347	5.161881053	2.512445914	3.619229081	4.153191781	4.373228815	Tumor	BRCA
TCGA-AR-A256-01A	2854	1	7.284245476	3.714105045	5.17520702	0.479367881	4.16407943	3.520510393	3.706414664	Tumor	BRCA
TCGA-AR-A1AP-01A	2856	0	6.682411757	4.631966084	5.49922393	0.838304214	2.47592898	2.508790551	4.828126521	Tumor	BRCA
TCGA-AR-A24L-01A	2866	1	6.004747861	4.437846463	5.343296152	0.948293264	3.080243641	4.285023853	4.122248994	Tumor	BRCA
TCGA-AR-A1AU-01A	2868	0	5.145551215	4.410143887	5.320919733	0.51727648	4.487980219	4.391672556	4.92029545	Tumor	BRCA
TCGA-AO-A03P-01A	2911	1	5.621552395	3.867599106	4.730860394	0.280947446	2.881943831	3.765606845	4.670186552	Tumor	BRCA
TCGA-AR-A1AN-01A	2920	0	4.436196626	4.176724889	4.796080987	0.587949697	3.355671702	3.405539395	3.832008085	Tumor	BRCA
TCGA-AO-A1KP-01A	2953	0	4.460517162	3.909885767	4.153769399	0.460283284	2.246718465	4.252602078	4.077642433	Tumor	BRCA
TCGA-B6-A0IH-01A	2965	1	5.470675374	4.617979727	5.481101919	1.200670929	3.869495042	4.235815254	5.30328119	Tumor	BRCA
TCGA-BH-A1F6-01A	2965	1	6.13462499	4.55626294	5.258380179	1.063688504	3.433548921	3.535313691	3.551367183	Tumor	BRCA
TCGA-B6-A0WS-01A	2965	1	6.560397791	4.563903002	6.45745994	1.678016636	3.551478862	3.192583304	4.698263881	Tumor	BRCA
TCGA-AR-A1AL-01A	2971	0	4.979840269	4.228944839	6.063326615	1.006928739	3.568253404	4.305170453	4.952169612	Tumor	BRCA
TCGA-AR-A24S-01A	2976	0	6.981774339	4.860687496	5.383722375	1.043429734	3.389922421	3.717148842	4.466148069	Tumor	BRCA
TCGA-AO-A12B-01A	2989	0	5.945733	4.0255	5.619034	0.2415198	3.040398	3.856885	3.972178	Tumor	BRCA
TCGA-AR-A0TQ-01A	2991	0	7.128553804	4.63914809	4.249978057	1.111732281	2.496407633	3.543539256	4.790890967	Tumor	BRCA
TCGA-AR-A1AM-01A	2991	0	5.303971763	4.484352434	5.573704224	0.968326347	4.11944763	4.339729224	5.356353452	Tumor	BRCA
TCGA-AR-A24Z-01A	3001	0	7.242628	5.477743	6.073466	0.4723052	2.703615	3.620758	4.534649	Tumor	BRCA
TCGA-AR-A24X-01A	3004	0	5.179337198	4.098531607	6.141176787	0.748094269	5.750068411	4.940946326	4.514173812	Tumor	BRCA
TCGA-AR-A0TW-01A	3009	0	7.133647	4.648452	5.370459	0.6267151	2.568748	2.967938	4.236606	Tumor	BRCA
TCGA-A2-A0CV-01A	3011	0	4.860873257	4.009708731	5.417435722	1.259981375	3.342229282	3.795606333	4.515056194	Tumor	BRCA
TCGA-A2-A0CL-01A	3015	0	7.952955	5.888949	5.413938	2.893323	3.942138	4.3394	5.170501	Tumor	BRCA
TCGA-A2-A0ST-01A	3017	0	7.761112	5.24059	5.458307	2.210464	4.493537	4.128238	4.753495	Tumor	BRCA
TCGA-AR-A1AQ-01A	3021	0	7.459240513	4.75966177	4.85274303	1.441753684	4.066573279	3.605691967	4.300707762	Tumor	BRCA
TCGA-AC-A2BM-01A	3022	0	7.001652	4.496567	4.747646	1.093206	3.178893	3.912811	4.68199	Tumor	BRCA
TCGA-AR-A251-01A	3030	0	5.77168	4.066795	5.987235	0.6603904	3.886369	4.032762	3.858022	Tumor	BRCA
TCGA-AR-A24N-01A	3035	0	7.065077	4.27734	6.264327	0.5263511	2.701548	3.636741	3.95423	Tumor	BRCA
TCGA-B6-A0RS-01A	3063	1	5.934473247	4.251198271	5.259694231	0.915440852	2.766192524	3.329623931	4.16073482	Tumor	BRCA
TCGA-B6-A1KF-01A	3088	0	3.298976771	3.208379472	4.448128249	0.123467065	3.131824185	3.052055832	4.05296356	Tumor	BRCA
TCGA-GM-A2DN-01A	3091	0	6.843168256	4.312791535	5.697784149	1.900270946	3.882075478	4.024604151	4.436669452	Tumor	BRCA
TCGA-A2-A0EM-01A	3094	0	4.946025843	3.834601574	5.314072836	0.364980531	3.650452013	3.495512557	4.05586212	Tumor	BRCA
TCGA-A2-A04W-01A	3102	0	4.948808039	3.700795575	3.875488509	0.66131504	1.69143786	2.383187277	3.779294742	Tumor	BRCA
TCGA-AO-A12A-01A	3112	0	5.395356105	4.587714911	5.629850933	1.090261768	4.015023805	4.299572861	4.710721375	Tumor	BRCA
TCGA-E2-A1LI-01A	3121	0	5.9919	4.286111	5.25596	0.7378995	3.45687	3.70704	4.213076	Tumor	BRCA
TCGA-B6-A0RP-01A	3126	1	5.360119	4.169357	5.929554	0.663562	3.623964	3.959765	4.347402	Tumor	BRCA
TCGA-AR-A24U-01A	3128	0	6.586281302	4.326425317	5.107363017	1.749854064	3.20574546	3.527270259	4.405680011	Tumor	BRCA
TCGA-B6-A40B-01A	3152	0	3.722696277	3.633796337	5.508268965	0.236593804	3.738512368	3.644298645	4.892633749	Tumor	BRCA
TCGA-AR-A1AK-01A	3159	0	7.327461636	5.006376747	5.915407362	1.626697587	3.709350269	3.893178517	4.8182734	Tumor	BRCA
TCGA-AR-A24Q-01A	3172	0	6.372148	3.725454	5.349296	0.854402	2.473713	3.219079	4.27653	Tumor	BRCA
TCGA-AR-A24T-01A	3202	0	5.790363959	4.713884222	5.51124846	0.645906695	3.410504706	4.052727177	4.515624554	Tumor	BRCA
TCGA-AR-A24V-01A	3203	0	7.141474	4.633373	5.916884	0.8521774	3.101495	3.762974	3.631069	Tumor	BRCA
TCGA-A2-A25E-01A	3204	0	5.905718	4.3175	5.227372	0.7126167	2.392036	3.693743	4.352665	Tumor	BRCA
TCGA-GM-A2DM-01A	3226	0	5.022604284	3.69066944	5.857637394	0.259140979	2.932800942	3.990235525	4.955888963	Tumor	BRCA
TCGA-E2-A1LH-01A	3247	0	6.344479287	4.212337269	4.534372626	1.581842906	4.00928012	3.726507163	4.50836568	Tumor	BRCA
TCGA-AO-A128-01A	3248	0	8.234860161	5.730885872	5.857907534	3.225525021	4.140534063	3.568247623	4.965111761	Tumor	BRCA
TCGA-Z7-A8R6-01A	3256	0	5.384571	4.105122	5.209895	0.3886986	2.334312	3.321815	4.457519	Tumor	BRCA
TCGA-AR-A0U4-01A	3261	0	5.908939	3.391043	5.583385	0.9673045	3.762398	2.553411	3.907648	Tumor	BRCA
TCGA-AR-A0TZ-01A	3262	1	5.363518	3.978132	5.060044	0.2255806	2.29348	3.613632	5.071133	Tumor	BRCA
TCGA-A2-A25A-01A	3276	0	5.391173	4.488507	5.234396	1.285548	3.642818	4.239408	4.90604	Tumor	BRCA
TCGA-A2-A0CW-01A	3283	0	6.96747	5.1137	4.321685	0.8069493	2.027971	2.498986	5.317088	Tumor	BRCA
TCGA-A2-A0CR-01A	3283	0	5.793102	4.511912	4.584743	2.088269	4.378899	3.593324	4.709868	Tumor	BRCA
TCGA-AO-A129-01A	3286	0	5.709245413	4.171358107	4.957079396	1.307108087	3.603125558	3.350631322	4.077047557	Tumor	BRCA
TCGA-Z7-A8R5-01A	3287	0	3.753358951	4.246789724	5.201551085	1.258814203	4.668407095	4.030881062	4.579393232	Tumor	BRCA
TCGA-AR-A1AI-01A	3296	0	7.04549037	4.469935584	6.538460474	1.172021892	4.300688512	4.224056308	4.237550338	Tumor	BRCA
TCGA-AO-A126-01A	3307	0	4.460008394	4.077736286	4.463153922	0.674263117	2.789396824	3.602097159	4.312964215	Tumor	BRCA
TCGA-AR-A0TT-01A	3316	0	7.430733679	5.012431478	5.112953498	1.997568066	3.88591881	4.090966114	4.6681096	Tumor	BRCA
TCGA-GI-A2C9-01A	3342	0	6.128735297	4.5488287	4.938432794	0.442358527	3.006375189	2.789439174	5.109112368	Tumor	BRCA
TCGA-GM-A3NW-01A	3361	0	5.525105936	3.955861304	5.227115071	0.715878891	3.980480038	4.031387082	3.721004749	Tumor	BRCA
TCGA-BH-A42U-01A	3364	0	4.587134698	4.083130725	4.853465831	1.071539256	4.368831665	4.05485559	4.90230983	Tumor	BRCA
TCGA-A8-A08T-01A	3409	1	4.182977451	3.638775045	5.292124134	0.476958586	3.748296104	4.137845714	3.896488146	Tumor	BRCA
TCGA-AR-A24R-01A	3430	0	7.352534483	4.992581011	4.825121071	1.008433649	2.373880602	3.540703033	5.151739442	Tumor	BRCA
TCGA-AO-A125-01A	3456	0	4.264363538	4.215138241	5.130339241	0.04217844	2.677355698	3.65507014	4.996864543	Tumor	BRCA
TCGA-B6-A0WY-01A	3461	1	7.027407858	4.948591507	5.649692619	1.089687386	4.514312214	4.272972064	4.54661212	Tumor	BRCA
TCGA-BH-A1ES-01A	3462	1	5.022238794	4.612822993	4.322782722	1.320737116	2.002237503	3.028422843	4.916748513	Tumor	BRCA
TCGA-BH-A1ES-06A	3462	1	4.305831037	3.750473688	5.651748191	0.407394758	3.948152305	4.612081117	5.474111756	Tumor	BRCA
TCGA-BH-A1FC-01A	3472	1	7.156278542	4.473645078	5.934008179	1.267353368	3.954317043	3.844511591	4.165228468	Tumor	BRCA
TCGA-AO-A124-01A	3506	0	4.942875577	3.845128139	6.410310677	0.443034292	3.690239498	4.272669394	4.334615603	Tumor	BRCA
TCGA-GM-A2DL-01A	3519	0	5.035015399	3.820906761	4.487565764	0.538022402	2.504307076	2.685644496	4.168206014	Tumor	BRCA
TCGA-A2-A0EP-01A	3603	0	5.428246	4.528378	4.859142	2.165305	4.493843	4.264914	5.16284	Tumor	BRCA
TCGA-AR-A24O-01A	3607	0	5.957529831	4.682505207	5.726255909	0.84481617	3.560309501	4.323080142	4.416002033	Tumor	BRCA
TCGA-AR-A24M-01A	3660	0	5.079156	4.552625	5.821438	0.5446194	3.063707	3.883014	4.481076	Tumor	BRCA
TCGA-BH-A1FB-01A	3669	1	6.700969778	4.65209057	5.984375376	1.654466084	4.067523713	4.318567711	4.63770922	Tumor	BRCA
TCGA-A2-A04R-01A	3709	0	4.982283	3.671573	4.403606	0.233568	2.307955	4.109388	4.417247	Tumor	BRCA
TCGA-AR-A1AH-01A	3807	0	5.605525988	3.627925855	5.103546027	0.554393925	3.596996557	3.704428528	3.913661561	Tumor	BRCA
TCGA-B6-A0IM-01A	3873	1	5.375092	3.781804	5.50127	0.2580487	4.053708	3.810561	5.068625	Tumor	BRCA
TCGA-B6-A0IP-01A	3926	1	5.086437	4.132437	5.579542	0.6147881	4.148795	4.121299	4.686922	Tumor	BRCA
TCGA-B6-A0IB-01A	3941	1	4.759286	3.769181	5.037243	0.1179281	2.327157	3.4632	4.746917	Tumor	BRCA
TCGA-B6-A0X0-01A	3945	1	4.506795	3.844029	6.053439	0.374909	4.268365	3.798208	4.411796	Tumor	BRCA
TCGA-AQ-A04L-01B	3957	0	4.647560748	4.046791939	5.04989713	0.271235832	2.634316362	2.596380662	4.20643372	Tumor	BRCA
TCGA-BH-A209-01A	3959	1	8.254477584	5.554497898	4.931896811	2.319973644	4.013009585	3.637097511	4.536537562	Tumor	BRCA
TCGA-3C-AALI-01A	4005	0	5.86211048	4.625222821	4.708569752	1.251386274	2.404143345	3.224363436	4.508635992	Tumor	BRCA
TCGA-3C-AAAU-01A	4047	0	4.198910876	4.056728337	5.613124058	0.222092716	4.219483603	4.397781869	4.545941197	Tumor	BRCA
TCGA-AR-A0U3-01A	4080	0	5.472318838	4.187631949	5.489691542	0.651849618	2.999033848	3.220019959	4.643543721	Tumor	BRCA
TCGA-A2-A0EN-01A	4088	0	6.157411962	4.185773248	5.876652152	2.038314868	4.3638074	4.278346075	4.451270012	Tumor	BRCA
TCGA-A2-A0CK-01A	4159	0	4.338886	3.931434	5.163318	0.7501284	3.750069	3.687172	4.798275	Tumor	BRCA
TCGA-B6-A1KN-01A	4233	0	6.27792303	4.82829673	5.20516976	1.094142348	3.102370326	4.020272629	4.143603308	Tumor	BRCA
TCGA-B6-A0RQ-01A	4267	1	4.569249335	4.266561515	5.622931781	0.842616075	4.16868407	4.615151611	4.863573966	Tumor	BRCA
TCGA-AR-A0TP-01A	4275	0	3.757786514	3.687989757	4.021788585	0.114292296	2.160592387	3.081182489	4.052103411	Tumor	BRCA
TCGA-B6-A0IQ-01A	4285	0	5.246689455	3.996237566	4.55321195	0.632897823	2.765545437	3.453287045	4.123145466	Tumor	BRCA
TCGA-A2-A04N-01A	4354	0	4.515837125	4.003265455	5.377917275	0.419620664	3.274095248	3.935010096	4.445538125	Tumor	BRCA
TCGA-B6-A0I2-01A	4361	0	6.192938	4.516822	4.73136	1.217553	2.985802	2.668796	4.314914	Tumor	BRCA
TCGA-B6-A0IG-01A	4456	1	6.390959	4.09494	5.47721	0.449799	3.029567	3.961285	3.958083	Tumor	BRCA
TCGA-AR-A24H-01A	4894	0	7.69707	4.41956	5.126877	1.05848	2.664752	4.134437	3.311136	Tumor	BRCA
TCGA-B6-A0RO-01A	4929	0	5.579729	4.215198	5.522323	0.5308624	2.419336	3.306151	4.607275	Tumor	BRCA
TCGA-B6-A0IO-01A	5042	0	5.421970873	3.97219143	5.751517315	0.422308161	3.445596609	4.200219851	4.968834477	Tumor	BRCA
TCGA-AR-A2LE-01A	5062	0	4.590680947	3.808336434	5.080466177	0.435515171	2.836054055	2.69748193	4.959940942	Tumor	BRCA
TCGA-B6-A0RV-01A	5156	0	6.015928826	4.442693127	4.883202654	0.988869187	2.948953785	3.145502548	4.720453736	Tumor	BRCA
TCGA-B6-A2IU-01A	5176	0	4.670876614	3.74786171	4.958104521	0.300492599	1.975622448	2.402061076	4.629586705	Tumor	BRCA
TCGA-B6-A0WT-01A	5739	0	5.73147298	4.450665767	5.869165805	0.710578248	3.381035162	3.750783382	4.451512527	Tumor	BRCA
TCGA-B6-A0WZ-01A	6292	0	5.670033599	4.099655176	5.627659657	0.237689031	2.964179259	3.183057752	4.405100139	Tumor	BRCA
TCGA-B6-A0RH-01A	6456	1	7.811872015	4.651000425	4.671675237	0.612716915	2.23990612	2.431193234	4.121456063	Tumor	BRCA
TCGA-GM-A2DA-01A	6593	1	4.901379745	4.121307276	4.155329097	1.833137195	2.625084153	3.467115101	4.618321468	Tumor	BRCA
TCGA-B6-A0IJ-01A	7106	0	6.736611648	4.084568936	5.400000106	1.001076588	3.146181648	3.1254855	4.365097272	Tumor	BRCA
TCGA-B6-A0RI-01A	7126	0	4.981382	4.161827	5.820292	0.7180807	2.922905	3.451201	4.689106	Tumor	BRCA
TCGA-B6-A0X1-01A	7455	1	8.431924356	4.473127078	6.056516398	1.115293739	4.906490188	3.345885346	3.020632261	Tumor	BRCA
TCGA-B6-A0RE-01A	7777	0	4.958764773	3.74775909	4.977061538	0.443618913	3.413470105	3.178714912	3.831432087	Tumor	BRCA
TCGA-B6-A0RN-01A	8008	0	4.476556774	3.853346625	5.450695053	0.273186234	4.186594733	4.29350797	4.235014842	Tumor	BRCA
TCGA-B6-A0IA-01A	8391	0	4.392827038	2.90699399	4.655128931	0.045907024	2.384498078	2.98634987	4.026920759	Tumor	BRCA
TCGA-B6-A0I5-01A	8556	0	3.513611106	3.124302925	5.021276911	0.675236747	3.893107772	3.628131502	4.33490478	Tumor	BRCA
TCGA-B6-A0RU-01A	8605	0	4.982167774	3.255953352	4.900335939	0.491574558	2.985143268	3.410336514	3.847003702	Tumor	BRCA
TCGA-EK-A2RO-01A	2	0	4.999822006	3.682071527	4.362188761	0.384792124	2.493621167	1.28993513	4.571477593	Tumor	CESC
TCGA-EK-A3GJ-01A	3	0	7.498105	4.546501	4.877679	1.181054	3.52899	3.444109	5.350386	Tumor	CESC
TCGA-EK-A2R9-01A	4	0	6.176813	4.430241	4.626183	0.8888793	3.291818	3.576689	4.222678	Tumor	CESC
TCGA-ZJ-AAXU-01A	5	0	6.070524	4.316025	4.586788	1.19378	3.831578	2.861212	5.098161	Tumor	CESC
TCGA-LP-A5U2-01A	9	0	6.328988096	4.028010716	4.031006965	0.57469105	3.840974733	3.182664324	4.57725772	Tumor	CESC
TCGA-EK-A2RB-01A	9	0	5.068969	4.063442	4.323023	0.9190115	3.674489	2.635304	5.263109	Tumor	CESC
TCGA-EA-A97N-01A	11	0	5.172867638	4.895660809	5.046633812	0.646270547	2.820262844	3.152348216	5.626744322	Tumor	CESC
TCGA-EK-A2PK-01A	12	0	6.087461	4.637135	5.080262	2.285739	3.233784	2.805031	4.399484	Tumor	CESC
TCGA-EK-A2PL-01A	13	0	5.076211169	4.499949019	4.675750588	0.706410811	2.43701959	3.213210458	5.204363829	Tumor	CESC
TCGA-EK-A2RK-01A	13	0	6.858045	3.860526	4.362116	0.7498734	2.554615	2.10103	4.481359	Tumor	CESC
TCGA-C5-A1MJ-01A	14	1	4.962259921	3.861493366	4.065919478	0.415635058	3.485264153	3.735042448	5.052343937	Tumor	CESC
TCGA-EK-A3GK-01A	15	0	6.646493427	4.867462819	5.194524489	0.906050193	4.062759049	3.851610357	4.7560887	Tumor	CESC
TCGA-EK-A2PM-01A	18	0	3.887417	0.8568458	3.953139	0.1535774	1.232857	2.352845	3.726705	Tumor	CESC
TCGA-ZJ-AAX4-01A	21	0	5.333931127	4.403710451	4.632452917	0.91260628	3.022030848	3.605044251	5.149585178	Tumor	CESC
TCGA-LP-A5U3-01A	25	0	7.093014	4.94703	4.681471	0.9478514	3.979214	3.467869	4.501482	Tumor	CESC
TCGA-EK-A2R7-01A	27	0	5.764272	4.204084	4.635129	1.062976	2.597565	3.227988	5.035835	Tumor	CESC
TCGA-LP-A4AW-01A	27	0	4.384098647	4.157315942	5.285074572	0.552786831	3.592316695	4.115172523	4.992261399	Tumor	CESC
TCGA-EK-A3GN-01A	27	0	4.744014	3.714927	3.985	0.451048	2.936337	3.230554	5.762784	Tumor	CESC
TCGA-FU-A770-01A	34	0	4.948614724	3.18003307	4.758596657	0.767461527	2.968827545	3.13765671	4.207594533	Tumor	CESC
TCGA-DG-A2KH-01A	34	0	3.674897925	3.299488695	4.943012466	0.576762932	3.999927578	3.390772784	4.834095673	Tumor	CESC
TCGA-ZJ-AAXA-01A	43	0	4.177695	4.050397	4.029777	0.1605044	3.08517	3.274526	4.683434	Tumor	CESC
TCGA-EK-A2R8-01A	44	0	5.822064	3.555772	4.546258	0.5253925	2.497959	2.113563	4.802054	Tumor	CESC
TCGA-FU-A3TX-01A	45	0	4.950008	3.459335	6.02803	1.161446	4.067344	2.432858	5.128274	Tumor	CESC
TCGA-EK-A2PG-01A	46	0	3.264866	2.851239	4.126774	0.5174669	2.513877	3.769402	4.346022	Tumor	CESC
TCGA-EK-A2RM-01A	50	0	5.940425	4.235673	5.038481	0.4600482	5.576691	5.527366	3.85439	Tumor	CESC
TCGA-VS-A9UJ-01A	52	1	4.312774479	3.956219844	4.638420478	0.250110227	3.183104144	3.825751693	4.943977596	Tumor	CESC
TCGA-EK-A2RJ-01A	53	0	5.968885805	4.680144867	5.296625619	1.056955295	3.437449074	4.089655941	3.540958425	Tumor	CESC
TCGA-EK-A2RE-01A	57	0	4.865573704	3.922000127	5.122717153	0.737367432	2.789321957	2.405051895	4.737550902	Tumor	CESC
TCGA-EK-A2RN-01A	71	0	5.32648477	4.154585851	3.947205171	0.726702291	4.394555697	4.273000663	4.3266276	Tumor	CESC
TCGA-C5-A1MK-01A	74	1	5.801009017	4.489449081	4.849249911	0.639425235	2.599730669	3.007367341	5.016095656	Tumor	CESC
TCGA-C5-A7X8-01A	83	0	3.906122459	4.018697832	4.213902589	0.842950894	2.25614512	2.979659996	4.803453413	Tumor	CESC
TCGA-PN-A8MA-01A	90	0	5.882821924	4.406100933	4.537262379	0.754621926	2.064829418	3.09426673	4.284018127	Tumor	CESC
TCGA-JW-A5VH-01A	100	1	3.895916297	3.731359451	3.791693524	0.188284924	0.928046549	3.017533412	1.899373113	Tumor	CESC
TCGA-VS-A9UV-01A	104	1	4.386056288	3.864613062	5.504157813	0.41283322	2.899757872	3.128742745	5.427105115	Tumor	CESC
TCGA-C5-A1MP-01A	109	0	6.28743342	4.388948261	5.77890173	1.642585541	4.176658999	3.380087866	4.828214037	Tumor	CESC
TCGA-ZX-AA5X-01A	119	0	6.14745596	5.109096366	5.050796589	1.270898778	3.825916422	3.757942449	5.084157227	Tumor	CESC
TCGA-EK-A2RC-01A	129	0	5.925617	4.305607	4.652015	1.377471	3.948661	2.37801	5.632763	Tumor	CESC
TCGA-VS-A9V4-01A	132	1	4.393556985	2.863511726	4.937682547	0.20471932	2.263221603	3.684084759	4.863818489	Tumor	CESC
TCGA-VS-A94Y-01A	144	1	5.002017485	4.546232564	5.277820308	0.843225175	3.111558963	3.073789692	4.93608261	Tumor	CESC
TCGA-C5-A902-01A	149	0	6.377819583	5.04293457	5.102952535	2.187898542	3.677264764	4.029301202	5.078339374	Tumor	CESC
TCGA-VS-A9V1-01A	157	1	4.583187631	4.531902354	5.243631209	0.457584846	3.202345051	3.280759332	5.162301076	Tumor	CESC
TCGA-C5-A1BN-01B	166	1	6.376619153	4.510787617	4.803879184	1.383447197	3.082029158	3.076383738	4.821662093	Tumor	CESC
TCGA-EK-A2IP-01A	202	0	5.06375587	4.860564416	4.652960633	1.244560979	2.556464986	3.384971334	4.875603193	Tumor	CESC
TCGA-EA-A50E-01A	227	1	4.865037564	3.934395958	4.618134458	0.734915789	2.915214408	3.206683892	4.264519244	Tumor	CESC
TCGA-EX-A1H6-01B	241	0	4.454853843	3.874616271	3.922310796	0.913965074	3.090431458	3.203926832	4.949046668	Tumor	CESC
TCGA-DS-A7WI-01A	252	1	4.851813501	4.180971424	4.334190445	0.779486236	2.419023359	2.325741258	4.730764591	Tumor	CESC
TCGA-JW-A852-01A	252	1	4.983276	4.208986	3.996942	0.4757524	3.426851	2.170389	4.412903	Tumor	CESC
TCGA-EX-A69M-01A	253	1	7.870009225	5.125490999	5.758102221	1.189828548	3.837748629	3.886185586	5.390861324	Tumor	CESC
TCGA-C5-A8XI-01A	254	0	6.810097	5.568339	5.443553	1.285264	2.702522	2.864198	5.293494	Tumor	CESC
TCGA-MA-AA42-01A	259	0	7.44211	4.860538	5.267554	2.118445	4.186134	3.387061	4.922672	Tumor	CESC
TCGA-DS-A1O9-01A	266	1	7.732963	4.689455	4.714473	2.197925	3.142511	2.808499	4.926225	Tumor	CESC
TCGA-Q1-A6DT-01A	275	1	4.650610793	3.24423238	4.784661643	1.656342316	2.55772753	3.524117091	4.175132526	Tumor	CESC
TCGA-MA-AA41-01A	279	0	5.644775128	4.136287555	3.705423175	0.477070171	3.409910618	2.912063916	4.645089776	Tumor	CESC
TCGA-Q1-A73Q-01A	284	0	5.997106585	4.753800461	4.965837373	0.722896596	2.287517744	3.237082955	5.047803133	Tumor	CESC
TCGA-C5-A7X3-01A	284	1	5.549517971	5.020482356	4.408621712	1.076484805	2.72824429	3.043778989	5.268756352	Tumor	CESC
TCGA-HM-A6W2-06A	287	0	4.271843663	4.176465503	4.550575485	0.175730356	2.038969475	3.573974226	4.941889327	Tumor	CESC
TCGA-HM-A6W2-01A	287	0	4.913811856	3.992706466	4.958882988	0.356182371	2.515318617	3.183783345	4.437376141	Tumor	CESC
TCGA-VS-A8EB-01A	305	1	6.538677	4.008502	4.751056	0.9254631	3.292823	3.473033	4.703831	Tumor	CESC
TCGA-FU-A5XV-01A	321	0	6.358865518	5.167121812	5.50969829	0.716217036	3.295550498	3.064221552	5.563947904	Tumor	CESC
TCGA-LP-A4AU-01A	343	0	6.787441	4.792667	5.448985	1.297551	2.362206	2.910854	4.355135	Tumor	CESC
TCGA-MA-AA43-01A	346	0	4.727194488	4.179562713	5.146148909	0.595931718	2.229328726	3.801113698	3.573145973	Tumor	CESC
TCGA-C5-A0TN-01A	348	1	7.193316951	4.745026034	4.569945001	1.856622566	2.614857974	3.153081193	4.526890178	Tumor	CESC
TCGA-VS-A8QC-01A	350	1	4.715184431	4.30231905	4.800429285	0.631022412	3.063044997	3.168452802	4.47678766	Tumor	CESC
TCGA-UC-A7PD-01A	355	1	6.08565	4.58936	4.701154	0.9823849	2.620066	2.791885	4.850916	Tumor	CESC
TCGA-EA-A44S-01A	369	0	4.591391	4.281378	4.60795	1.133051	4.137994	3.022481	4.608408	Tumor	CESC
TCGA-UC-A7PG-06A	370	1	6.273375628	4.96037179	4.866677494	0.824135955	3.548288789	3.62401722	5.127246651	Tumor	CESC
TCGA-UC-A7PG-01A	370	1	5.248361759	4.131329224	5.363453212	0.50239209	2.983565878	3.411971949	4.807527257	Tumor	CESC
TCGA-FU-A23K-01A	372	0	5.730222067	4.417123072	4.0552768	1.108596845	3.850284579	2.556473627	2.730777071	Tumor	CESC
TCGA-DS-A1OC-01A	376	0	6.180959	3.929679	5.850917	1.541114	4.223544	4.070421	4.645729	Tumor	CESC
TCGA-LP-A4AX-01A	380	0	8.287853899	6.455568259	4.977017726	1.622653076	3.016272478	3.372744199	4.852331361	Tumor	CESC
TCGA-EK-A2GZ-01A	383	0	5.801236	3.615005	4.658033	1.861155	1.589426	2.543945	4.731345	Tumor	CESC
TCGA-EA-A3QD-01A	397	0	7.060837	5.165228	4.439432	2.300382	4.134815	3.861796	4.909826	Tumor	CESC
TCGA-LP-A7HU-01A	406	0	6.651195269	4.877534896	4.690312536	1.039714561	4.241624681	3.365507582	4.633147558	Tumor	CESC
TCGA-EA-A78R-01A	410	0	6.488058807	4.735555919	4.559092265	0.668399523	3.315139127	2.429585282	4.150765259	Tumor	CESC
TCGA-C5-A7X5-01A	414	1	6.865747691	5.180782052	4.474012716	0.489886025	2.125710322	2.798146742	4.992509866	Tumor	CESC
TCGA-FU-A40J-01A	426	0	5.68923	4.892631	4.650719	0.9493094	4.303364	3.792743	5.165536	Tumor	CESC
TCGA-Q1-A73O-01A	428	0	6.963187	4.808334	4.618139	1.066122	3.419594	3.381855	5.107833	Tumor	CESC
TCGA-VS-A9UL-01A	442	1	4.390103081	4.506620136	5.809740811	0.321247101	2.018220101	4.130752935	3.454857108	Tumor	CESC
TCGA-VS-A9UU-01A	442	0	5.083165523	4.466885314	5.156019316	0.603133449	2.072128435	2.769019849	4.747094281	Tumor	CESC
TCGA-RA-A741-01A	444	0	6.587221257	5.224529023	4.853149751	1.343715993	3.486823243	2.897097874	5.238443521	Tumor	CESC
TCGA-EX-A449-01A	447	0	5.387817439	4.496250666	4.463852303	0.842377758	1.932208817	3.07416324	4.660363361	Tumor	CESC
TCGA-C5-A907-01A	448	0	6.552890201	5.299576629	5.32109268	0.750126175	2.495713888	2.908476413	4.08281462	Tumor	CESC
TCGA-EA-A556-01A	453	0	6.386621186	4.760529184	3.915387581	0.520361371	1.980943409	2.823721587	4.428772008	Tumor	CESC
TCGA-HM-A4S6-01A	454	0	7.371069242	4.850051531	5.456563777	0.945635426	3.240293228	3.128467992	5.005548445	Tumor	CESC
TCGA-EX-A3L1-01A	463	0	5.504753	4.495307	5.367226	0.8842905	2.823655	3.528198	5.206205	Tumor	CESC
TCGA-VS-AA62-01A	469	1	7.862446856	5.436755159	5.566933151	1.541677748	3.275274846	3.463836748	4.773572679	Tumor	CESC
TCGA-C5-A7CL-01A	471	1	5.954299744	5.03171629	5.255655309	0.855225968	3.310258678	3.505978934	5.376151573	Tumor	CESC
TCGA-EX-A8YF-01A	473	0	6.782397749	4.506158387	4.906145721	1.170614316	3.737624273	2.943722175	5.030439924	Tumor	CESC
TCGA-Q1-A5R1-01A	474	0	4.025123337	3.904184312	4.590104834	0.79110869	2.980328675	3.431522302	4.778153862	Tumor	CESC
TCGA-JW-A5VL-01A	474	0	6.886955	4.487349	5.117356	1.061523	4.564527	3.216297	5.010487	Tumor	CESC
TCGA-VS-A953-01A	477	1	5.724881	3.47959	4.565989	0.4999501	2.68822	3.089461	3.745432	Tumor	CESC
TCGA-VS-A9UT-01A	482	0	7.588079444	5.742187156	5.15355792	1.422552332	4.087679802	3.91982233	4.12832403	Tumor	CESC
TCGA-Q1-A73P-01A	483	0	6.392552	4.087365	4.827374	0.9158362	2.985464	3.159079	5.382213	Tumor	CESC
TCGA-Q1-A5R3-01A	485	0	5.110747	5.355331	4.233782	1.042385	4.831378	2.549219	4.655506	Tumor	CESC
TCGA-FU-A3EO-01A	490	0	3.345598688	3.326905344	3.913420501	0.473530961	3.668507907	2.467654507	4.231579999	Tumor	CESC
TCGA-Q1-A6DV-01A	491	0	4.802858	4.209252	5.003153	0.5510485	3.541902	3.397778	4.96052	Tumor	CESC
TCGA-FU-A3WB-01A	491	0	4.96648	4.326892	4.998478	0.4385027	3.15469	3.230512	4.510714	Tumor	CESC
TCGA-DS-A7WF-01A	492	1	6.975473	5.170199	5.080979	0.3864621	2.699355	2.980139	4.852842	Tumor	CESC
TCGA-VS-A9V5-01A	494	1	3.991328205	4.588932819	5.031335883	0.576388958	2.9928861	3.60433712	5.11780179	Tumor	CESC
TCGA-Q1-A5R2-01A	499	0	5.91785	4.612862	4.480913	0.770697	4.182992	3.153982	4.564249	Tumor	CESC
TCGA-VS-A94X-01A	506	1	6.589172	5.443755	5.743949	0.79811	2.844191	3.615949	5.498936	Tumor	CESC
TCGA-DS-A5RQ-01A	512	0	5.931903	4.080518	5.331417	0.6213593	3.467853	2.526853	4.851751	Tumor	CESC
TCGA-C5-A901-01A	518	0	4.923435	3.574684	5.6212	0.956634	3.232872	3.455271	4.160642	Tumor	CESC
TCGA-C5-A7UC-01A	523	1	4.836412	3.75255	4.564044	1.040317	2.437526	3.043536	4.74573	Tumor	CESC
TCGA-MY-A913-01A	524	0	7.921757976	6.347951909	5.012351028	1.100864215	2.495712726	3.296425302	4.837296128	Tumor	CESC
TCGA-DS-A7WH-01A	533	0	4.416498	3.7979	5.61922	0.9855833	3.322357	3.301861	5.347429	Tumor	CESC
TCGA-2W-A8YY-01A	533	0	4.600749239	4.403350241	3.936616185	0.840020252	1.911149039	2.566237935	5.385765033	Tumor	CESC
TCGA-Q1-A6DW-01A	534	0	4.998448	3.55054	5.679959	0.8787231	4.168568	3.311471	5.601264	Tumor	CESC
TCGA-VS-A9V3-01A	540	0	7.143147353	5.40891266	5.977985876	1.697857601	4.090825292	3.527316511	5.784537685	Tumor	CESC
TCGA-GH-A9DA-01A	540	0	5.797884685	4.709779058	4.842202678	0.780632586	3.101078009	2.900304505	5.635150948	Tumor	CESC
TCGA-MA-AA3Y-01A	542	0	7.536066	4.927153	5.272647	1.141073	2.827706	2.951363	4.82313	Tumor	CESC
TCGA-4J-AA1J-01A	542	0	6.046243912	4.912942294	5.280408945	0.684355683	3.28084018	3.771468765	4.944802524	Tumor	CESC
TCGA-C5-A3HF-01A	543	1	5.271761	4.030266	4.893281	1.081926	3.596411	3.251792	5.13636	Tumor	CESC
TCGA-C5-A3HE-01A	548	0	5.584151871	4.688429455	4.989297406	1.320947748	3.741583836	2.931293886	4.962363619	Tumor	CESC
TCGA-JW-AAVH-01A	552	0	4.970033339	4.292744959	4.658896303	0.981368503	3.074034681	3.138796698	5.530609554	Tumor	CESC
TCGA-VS-A9UY-01A	555	1	7.613137659	5.676306732	5.780858512	0.909578352	5.10423593	4.215452624	4.709763481	Tumor	CESC
TCGA-VS-A9V2-01A	555	0	6.574808348	5.130286612	5.170392277	1.323320068	3.928076413	3.550974843	5.146596095	Tumor	CESC
TCGA-Q1-A73R-01A	567	0	6.631281	4.73571	4.962623	0.396535	2.042401	2.180359	3.641632	Tumor	CESC
TCGA-C5-A1BF-01B	570	1	5.43907	4.212756	5.211088	1.92367	3.319255	3.807337	4.848073	Tumor	CESC
TCGA-VS-A9V0-01A	573	0	4.982016413	4.321482846	5.173568807	0.809421521	2.248460036	3.373413814	4.862664195	Tumor	CESC
TCGA-FU-A2QG-01A	579	0	6.726643	4.605321	5.316966	0.7487788	3.887472	3.463034	4.79615	Tumor	CESC
TCGA-ZJ-A8QR-01A	582	1	5.507378052	5.07334044	5.133475683	1.976586918	3.462669047	3.077438979	5.411720575	Tumor	CESC
TCGA-EK-A2PI-01A	586	0	4.54442	4.055197	4.429924	0.3993346	1.891933	3.223847	4.84274	Tumor	CESC
TCGA-MA-AA3Z-01A	595	0	7.327381105	5.769114366	4.263106335	1.05791938	2.972519515	2.703105546	5.074303801	Tumor	CESC
TCGA-R2-A69V-01A	596	0	6.812061979	4.401294217	4.472135451	2.513721567	4.699860341	3.116571261	4.510858057	Tumor	CESC
TCGA-EX-A69L-01A	602	0	6.608424756	5.652653524	5.234615081	1.329464871	3.528552613	2.914560139	5.033631904	Tumor	CESC
TCGA-C5-A1BQ-01C	604	1	6.683782	4.070959	5.279401	1.309549	3.988645	3.672392	5.242273	Tumor	CESC
TCGA-MU-A8JM-01A	607	0	4.910222393	4.619493087	5.800966167	1.352684706	3.297050933	2.445002431	5.636832391	Tumor	CESC
TCGA-VS-A8EJ-01A	607	1	4.930525	4.665987	3.95075	0.2340691	3.073813	2.649541	4.76181	Tumor	CESC
TCGA-MA-AA3X-01A	617	0	5.934568	3.798224	4.65381	0.1894958	2.874946	3.215702	3.887745	Tumor	CESC
TCGA-C5-A7CM-01A	619	0	4.201757608	3.6925317	4.451634425	0.681555004	1.963861374	2.73410018	4.187892827	Tumor	CESC
TCGA-EX-A1H5-01A	619	0	5.537997429	4.873335671	4.930774667	0.768406864	3.120468755	3.322917538	5.471175964	Tumor	CESC
TCGA-C5-A3HL-01A	621	0	4.7774	3.876124	5.690643	0.3951467	2.809646	2.948091	5.082319	Tumor	CESC
TCGA-JW-A5VK-01A	623	0	3.270267	3.027717	4.529469	0.3092714	2.456795	2.154706	4.394446	Tumor	CESC
TCGA-HM-A3JK-01A	632	0	4.99344677	4.471503141	4.765789944	0.720438268	3.544119165	3.422039503	5.052889771	Tumor	CESC
TCGA-C5-A8YT-01A	633	1	4.729819763	4.419822186	4.589041438	0.977440029	2.315012628	3.857962993	4.760112035	Tumor	CESC
TCGA-MY-A5BF-01A	634	0	6.85468	4.038395	5.346276	0.9924114	3.670126	3.207416	4.50602	Tumor	CESC
TCGA-JX-A5QV-01A	636	0	6.523429844	3.965167468	5.019514351	0.738962173	1.972910501	2.859909313	5.291377508	Tumor	CESC
TCGA-C5-A1ML-01A	636	1	6.897264364	4.996035982	5.173820859	1.098175334	2.262564289	3.438184435	5.108265138	Tumor	CESC
TCGA-C5-A8ZZ-01A	636	0	5.861475234	4.725144017	4.369745303	0.353694324	1.774064271	3.128400848	4.968404738	Tumor	CESC
TCGA-FU-A3NI-01A	638	1	5.645751	4.178947	4.715988	0.5921646	2.947776	3.610952	5.476293	Tumor	CESC
TCGA-JX-A3PZ-01A	642	1	5.996013999	4.496136432	5.059720606	0.774810096	2.338047784	2.746976209	4.188045555	Tumor	CESC
TCGA-JW-A5VJ-01A	652	0	4.879195	3.952237	4.792389	0.7316248	3.938195	3.140967	5.085609	Tumor	CESC
TCGA-HM-A3JJ-01A	659	1	6.592985	5.364535	5.269383	1.052963	3.853814	3.594055	4.999945	Tumor	CESC
TCGA-MA-AA3W-01A	685	0	7.604296876	5.238190228	5.39252589	1.93431613	3.928030339	3.448289627	4.817625641	Tumor	CESC
TCGA-Q1-A73S-01A	688	0	4.933467934	3.233704301	4.466273398	0.135461693	0.929308317	3.060293827	2.581986723	Tumor	CESC
TCGA-DS-A3LQ-01A	699	0	5.938778	4.181282	4.329902	0.285121	1.746096	3.004024	4.131715	Tumor	CESC
TCGA-C5-A8YQ-01A	715	1	4.518601	4.085389	5.612944	0.4134083	1.636887	2.985627	5.777192	Tumor	CESC
TCGA-BI-A20A-01A	720	0	6.853347948	5.122022696	4.821814296	1.162637518	4.005808689	3.682575769	5.326821427	Tumor	CESC
TCGA-FU-A23L-01A	725	0	6.710247035	5.986950835	5.312014652	1.505936706	3.399118344	3.14124067	5.89280176	Tumor	CESC
TCGA-VS-A8EI-01A	729	0	6.790340263	5.248398884	4.935295855	1.24815653	4.477646946	3.952595029	4.838529735	Tumor	CESC
TCGA-EA-A6QX-01A	730	0	7.644656	5.496015	5.099719	1.324549	3.64691	3.13238	5.714116	Tumor	CESC
TCGA-VS-A9UD-01A	739	0	7.767818005	5.742964692	5.072577405	1.7170893	4.55879987	3.56973097	5.161610506	Tumor	CESC
TCGA-JW-A5VI-01A	747	0	6.468476	4.942756	4.695297	1.112121	4.393541	4.404903	5.661774	Tumor	CESC
TCGA-EA-A411-01A	747	0	5.078617	4.578685	5.07697	0.6499161	3.223424	3.643164	4.375584	Tumor	CESC
TCGA-EA-A4BA-01A	755	0	3.274021188	3.701659694	4.121367268	0.705733634	1.148835781	3.411722364	4.462440215	Tumor	CESC
TCGA-EA-A3QE-01A	761	0	7.078734	5.753132	5.619746	2.029255	4.106544	3.471185	5.663853	Tumor	CESC
TCGA-HG-A2PA-01A	773	1	6.442994773	5.055409536	5.261192359	1.19997095	2.70710738	3.152996044	5.107657424	Tumor	CESC
TCGA-EA-A5O9-01A	788	0	6.014913	5.753512	4.140818	0.4456691	3.884871	3.251066	5.674807	Tumor	CESC
TCGA-EA-A43B-01A	791	0	6.289931223	5.631777183	4.495393311	1.433637418	3.466325047	2.767007431	4.1315031	Tumor	CESC
TCGA-WL-A834-01A	791	0	5.386713799	3.929879974	4.656726706	0.960600514	3.734672181	3.323288583	3.680914161	Tumor	CESC
TCGA-VS-A9UR-01A	793	0	6.609555606	3.640093172	5.747095392	0.403158591	3.507643377	3.299425559	4.285291249	Tumor	CESC
TCGA-FU-A3TQ-01A	795	0	5.070983	4.21894	4.413743	0.6813005	2.736909	2.066583	5.621366	Tumor	CESC
TCGA-EK-A2H1-01A	799	0	6.734586988	4.554636434	4.144444427	1.243759839	2.632981341	2.425638558	4.035532654	Tumor	CESC
TCGA-EA-A410-01A	803	0	5.6407713	4.173225943	4.244447961	0.389640236	1.578205873	2.887631733	3.767747632	Tumor	CESC
TCGA-EA-A5FO-01A	815	0	4.663853612	3.674152759	5.010188356	0.195699024	2.533314691	3.18160176	4.874131382	Tumor	CESC
TCGA-VS-A9UC-01A	825	0	6.432939	5.121587	4.875085	0.9359077	3.241893	2.678437	4.645666	Tumor	CESC
TCGA-EA-A5ZF-01A	828	0	4.64912155	4.235754425	6.005814673	0.262214029	2.421032448	3.747861313	4.246837705	Tumor	CESC
TCGA-VS-A9UM-01A	829	1	5.752820358	5.050366537	5.653869952	1.214907178	3.547040942	2.689981003	5.50766927	Tumor	CESC
TCGA-EA-A5ZE-01A	829	0	6.12058161	4.572235546	5.52064789	1.040437632	3.523572774	3.402220234	5.355302611	Tumor	CESC
TCGA-VS-A8EK-01A	829	1	5.270942	4.480258	5.155629	0.6734425	3.61261	3.790277	5.588876	Tumor	CESC
TCGA-EA-A5ZD-01A	830	0	7.156660294	5.311547864	5.075985878	0.83938172	3.461609248	2.971386322	5.386849293	Tumor	CESC
TCGA-JW-A5VG-01A	834	0	6.827233	5.3682	4.790702	1.120429	3.164944	2.974359	4.167669	Tumor	CESC
TCGA-C5-A8YR-01A	837	1	5.109537782	4.044568752	4.638121011	1.351662169	2.681656913	4.162038862	2.942572259	Tumor	CESC
TCGA-MU-A51Y-01A	854	0	7.368572	4.888348	5.778079	1.40608	3.870534	3.502996	5.295962	Tumor	CESC
TCGA-DS-A1OB-01A	861	1	6.4558	4.417246	5.194913	1.08446	2.49056	3.245494	4.455079	Tumor	CESC
TCGA-FU-A3YQ-01A	861	0	6.476097	5.111918	5.760316	1.266731	3.456448	3.044844	5.400819	Tumor	CESC
TCGA-JW-A69B-01A	863	0	5.89491457	4.305182736	5.764908556	0.822724877	4.172252592	3.600311325	4.904153844	Tumor	CESC
TCGA-DS-A1OA-01A	879	1	6.491785	4.260555	4.480124	1.015398	3.599848	3.164742	4.686205	Tumor	CESC
TCGA-XS-A8TJ-01A	890	0	6.386337732	5.037935801	5.386058682	0.660234958	3.032649932	3.332221772	5.464894766	Tumor	CESC
TCGA-IR-A3LK-01A	908	1	6.748248167	3.74990427	4.591519155	0.716338999	3.896585912	3.458826182	4.620548323	Tumor	CESC
TCGA-VS-A9UB-01A	911	0	7.239075293	5.78425986	5.022953947	1.637819473	3.204412296	2.859555877	5.199567681	Tumor	CESC
TCGA-C5-A1M8-01A	919	0	3.761224	3.649271	4.516035	0.3939424	3.715773	3.458108	4.828185	Tumor	CESC
TCGA-EA-A3HR-01A	940	0	3.997277	3.568851	5.741813	0.8189705	4.475189	4.826228	4.59255	Tumor	CESC
TCGA-VS-A8QM-01A	951	1	5.630932711	4.55292237	5.063477195	2.146157896	3.759986568	4.05019203	5.383806753	Tumor	CESC
TCGA-FU-A3HY-01A	954	0	4.978175	3.492626	4.845335	1.393287	3.367829	3.36021	4.881637	Tumor	CESC
TCGA-EA-A3HT-01A	954	0	5.814538	4.270876	5.542926	0.6556654	3.197331	3.281756	4.970735	Tumor	CESC
TCGA-C5-A1M6-01A	955	1	4.219183778	3.767085529	6.37136221	1.436766752	2.984434535	3.618447328	4.053011642	Tumor	CESC
TCGA-EA-A3HS-01A	959	0	6.259992	4.854109	5.30364	0.8652801	4.62312	4.026442	5.363872	Tumor	CESC
TCGA-EA-A439-01A	965	0	7.707957	5.415129	4.839238	0.9519724	1.621252	2.821929	4.218141	Tumor	CESC
TCGA-VS-A8Q8-01A	978	1	6.762927164	5.063633364	4.879293062	0.90994691	3.130122036	2.70460916	5.118393095	Tumor	CESC
TCGA-VS-A8EH-01A	986	0	5.373528	3.867547	4.595614	0.6714191	1.968177	3.21514	4.989146	Tumor	CESC
TCGA-C5-A2M2-01A	1011	1	5.761357	4.065456	4.835509	0.5628283	2.922589	2.978815	5.113868	Tumor	CESC
TCGA-EA-A3HU-01A	1013	0	7.626747	4.948698	5.352715	1.712388	3.754038	3.206907	5.882011	Tumor	CESC
TCGA-VS-A94Z-01A	1015	0	6.688639328	5.178512328	5.279049227	2.046519743	3.819384912	3.77699753	5.462523604	Tumor	CESC
TCGA-C5-A1MQ-01A	1031	0	6.108051744	4.408906844	4.259006355	1.337774098	3.084199068	2.403277521	4.11076879	Tumor	CESC
TCGA-MU-A5YI-01A	1053	0	5.707942	4.387821	4.651374	0.9177546	3.042375	3.572212	4.973356	Tumor	CESC
TCGA-C5-A1M9-01A	1065	1	6.636449	3.52607	4.578527	0.3357777	3.981067	3.506074	4.375531	Tumor	CESC
TCGA-MY-A5BE-01A	1066	0	7.430798671	5.292083678	5.057913205	2.982401205	4.615868741	3.740161472	5.405293919	Tumor	CESC
TCGA-FU-A57G-01A	1078	0	4.667959515	4.461720601	4.849345046	0.937850494	1.925425988	3.459019686	4.850824047	Tumor	CESC
TCGA-C5-A1MI-01A	1083	1	6.642069	4.780194	5.936693	1.281045	2.33587	4.127274	5.144225	Tumor	CESC
TCGA-VS-A8QA-01A	1099	0	6.896768	4.775173	5.238553	0.4653667	3.284087	1.574813	5.097305	Tumor	CESC
TCGA-FU-A3HZ-01A	1103	0	4.600646286	3.107479462	3.576033496	0.296187424	1.167698953	2.673551667	3.555459646	Tumor	CESC
TCGA-IR-A3LL-01A	1106	0	6.135052	4.805251	4.6938	2.065345	3.840145	2.874659	4.845545	Tumor	CESC
TCGA-C5-A1BI-01B	1112	0	5.406361	4.285287	5.49614	1.288742	3.880709	3.584521	4.790183	Tumor	CESC
TCGA-DS-A0VK-01A	1118	1	4.848409	3.731412	5.104476	0.4372303	3.308744	3.564707	5.224688	Tumor	CESC
TCGA-EA-A3Y4-01A	1122	0	6.717278	4.664376	4.496477	4.212681	3.257692	2.528524	4.100139	Tumor	CESC
TCGA-EA-A3HQ-01A	1136	0	6.026128	4.096454	5.347836	0.661481	3.782535	3.436949	4.775645	Tumor	CESC
TCGA-C5-A2M1-01A	1169	0	7.32025	4.037695	5.09351	1.367378	3.620234	3.324694	4.94914	Tumor	CESC
TCGA-C5-A1MH-01A	1186	1	7.233326	5.458169	4.619608	1.18638	3.838255	2.928607	4.980069	Tumor	CESC
TCGA-EA-A1QS-01A	1203	0	4.45034	5.004172	5.019008	0.6641652	2.570905	3.729441	4.734209	Tumor	CESC
TCGA-VS-A8QH-01A	1210	1	4.230107744	3.609560478	4.207057132	0.276980321	3.462281558	2.982396042	5.505410195	Tumor	CESC
TCGA-VS-A950-01A	1221	0	5.400208092	3.788170991	4.953867796	0.379202946	1.968168451	3.127085296	4.270256027	Tumor	CESC
TCGA-EA-A1QT-01A	1243	0	6.006472	5.010443	5.020644	0.5613829	4.130221	3.095684	5.007106	Tumor	CESC
TCGA-VS-A94W-01A	1243	0	6.644278979	5.826642469	5.195424771	1.263547168	3.780845719	3.053867154	4.988957132	Tumor	CESC
TCGA-C5-A1MN-01A	1245	1	6.559082	4.799726	4.412956	1.248672	1.740993	2.481928	4.229214	Tumor	CESC
TCGA-EK-A2RA-01A	1246	0	7.155378	4.916054	4.235065	1.250791	2.653688	2.829029	4.362269	Tumor	CESC
TCGA-VS-A9UQ-01A	1263	0	5.11601455	4.627341521	5.067026035	0.485469633	3.061350446	3.331749847	5.430078134	Tumor	CESC
TCGA-VS-A9U6-01A	1320	0	6.42531	5.035195	5.260021	0.7323055	3.072557	3.339783	5.782105	Tumor	CESC
TCGA-C5-A2LS-01A	1345	0	4.418055382	3.848115468	4.611566107	0.280059714	2.855664934	2.650546147	5.156458271	Tumor	CESC
TCGA-JX-A3Q8-01A	1357	0	6.375038006	4.022860535	5.170549248	0.932101065	2.703551183	3.342652701	3.894159222	Tumor	CESC
TCGA-DG-A2KL-01A	1367	0	5.408390972	4.40321851	5.115194242	0.479116846	3.507387418	3.065607168	5.253337011	Tumor	CESC
TCGA-VS-A9UI-01A	1372	1	6.796766214	4.96891805	5.234697183	0.81951801	3.30723441	3.263194629	4.936645861	Tumor	CESC
TCGA-VS-A8EG-01A	1386	0	4.778636	4.111406	5.638624	0.5084472	3.299474	2.349869	5.196992	Tumor	CESC
TCGA-C5-A8XH-01A	1394	1	7.866692	5.629305	4.544391	1.094514	3.659717	3.11106	5.27284	Tumor	CESC
TCGA-C5-A1M7-01A	1409	0	5.396699	3.895748	5.626735	0.8274599	3.340706	3.156625	4.806329	Tumor	CESC
TCGA-VS-A8EC-01A	1415	0	4.756965	4.409924	4.428091	1.134871	0.4756911	4.233017	4.076347	Tumor	CESC
TCGA-VS-A9UH-01A	1427	0	7.278262924	5.763950569	4.549520669	1.553483882	3.719105553	2.85540032	4.410680713	Tumor	CESC
TCGA-VS-A9UP-01A	1444	0	4.079958145	4.70106281	4.741830548	0.340466703	0.997845956	2.898921691	5.465897298	Tumor	CESC
TCGA-EK-A2RL-01A	1453	1	4.873506	3.163399	4.456891	0.4371884	2.067409	2.637869	4.815656	Tumor	CESC
TCGA-VS-A9UO-01A	1456	0	6.379105	5.430416	5.161942	0.5556558	3.201499	3.307351	4.410806	Tumor	CESC
TCGA-VS-A9U7-01A	1472	0	7.112317	5.008463	5.170144	1.134616	4.105165	2.951827	4.891706	Tumor	CESC
TCGA-BI-A0VR-01A	1505	0	6.923426821	4.77631297	5.524746258	1.357072032	4.190224088	3.119395964	4.905425185	Tumor	CESC
TCGA-VS-A958-01A	1525	0	7.396428161	5.326325106	5.856238593	1.557990184	3.977767368	3.678866917	5.540063843	Tumor	CESC
TCGA-VS-A9U5-01A	1535	0	6.018178698	6.05976992	5.324120303	2.167808471	2.599451102	3.32841764	5.649422516	Tumor	CESC
TCGA-C5-A7XC-01A	1551	0	5.962118366	4.64334967	5.574217871	1.693648024	3.873140778	3.482068055	4.733459422	Tumor	CESC
TCGA-VS-A959-01A	1561	0	6.04039817	5.219244385	5.283675347	1.148317433	3.838602782	3.54206931	5.258251837	Tumor	CESC
TCGA-C5-A3HD-01B	1582	0	6.996027	5.093043	4.969911	0.3721257	2.495085	2.965231	5.139191	Tumor	CESC
TCGA-C5-A1MF-01A	1617	0	4.395572262	3.840424446	4.412005925	0.672241396	3.232913027	1.932738054	3.934312781	Tumor	CESC
TCGA-VS-A8Q9-01A	1630	0	5.34558165	5.195670437	4.355959546	0.46929234	3.007402837	4.346508462	4.781022913	Tumor	CESC
TCGA-MY-A5BD-01A	1667	0	4.552702171	3.752820517	5.21267848	0.565748462	3.156288849	3.051475104	5.031010347	Tumor	CESC
TCGA-VS-A957-01A	1688	0	5.54249269	4.637389873	5.476020759	0.477890097	2.880325672	3.387540602	5.907298306	Tumor	CESC
TCGA-DS-A0VL-01A	1692	1	6.691746	4.96667	5.306289	1.04622	3.59577	3.356559	5.267033	Tumor	CESC
TCGA-VS-A954-01A	1714	0	5.292876875	3.806519745	4.285797343	0.563667257	3.555448914	3.373317467	4.067679992	Tumor	CESC
TCGA-BI-A0VS-01A	1735	0	5.845829	4.913328	4.677776	1.756498	1.953071	2.993837	5.061611	Tumor	CESC
TCGA-C5-A1ME-01A	1756	0	3.650232	3.54752	4.513783	1.102512	3.462886	2.703235	4.583824	Tumor	CESC
TCGA-VS-A952-01A	1778	0	4.799338075	4.263314348	4.798045778	0.526157479	3.355866322	3.088683075	5.133216076	Tumor	CESC
TCGA-DR-A0ZM-01A	1791	0	6.262434	4.953258	4.396976	1.229153	2.995314	2.692609	5.103623	Tumor	CESC
TCGA-VS-A8QF-01A	1800	0	6.469860066	4.396183676	4.871006302	0.861854804	3.932219832	3.352027155	4.614893726	Tumor	CESC
TCGA-EK-A2H0-01A	1847	0	6.580828	4.914032	4.907481	0.8628665	1.90136	2.930893	5.41741	Tumor	CESC
TCGA-DG-A2KM-01A	1946	0	7.699844	5.196716	5.322453	3.050601	4.634972	4.159611	5.107413	Tumor	CESC
TCGA-VS-A8EL-01A	1992	0	5.949276	5.280631	4.825725	1.560643	5.147338	3.666259	5.025767	Tumor	CESC
TCGA-IR-A3LB-01A	2032	1	5.683452	4.87191	4.587438	0.7551386	2.743018	3.379905	4.935432	Tumor	CESC
TCGA-VS-A9UZ-01A	2044	0	6.474447391	4.761224319	4.79577542	0.621556799	3.385202066	3.666415898	5.247564129	Tumor	CESC
TCGA-C5-A1M5-01A	2052	1	6.666055435	4.6195652	5.656855948	1.111593471	3.580365258	3.226056682	5.439098096	Tumor	CESC
TCGA-ZJ-A8QQ-01A	2056	0	7.045842	5.327331	5.295699	0.6349999	2.271183	3.098208	5.533708	Tumor	CESC
TCGA-C5-A1BE-01B	2094	1	6.899903	5.531945	5.167721	0.5128399	2.574905	2.866268	5.174405	Tumor	CESC
TCGA-UC-A7PI-01A	2114	0	5.690962	4.39711	5.524674	0.3869463	3.020979	3.615992	5.026475	Tumor	CESC
TCGA-C5-A2LT-01A	2226	0	4.299546	3.842888	4.241933	0.8950831	3.056597	3.273512	4.663129	Tumor	CESC
TCGA-C5-A2LV-01A	2234	0	6.442372	4.20898	4.388719	0.7223356	2.367125	2.634428	4.062399	Tumor	CESC
TCGA-C5-A2LY-01A	2383	0	7.173264	4.641421113	4.096376947	1.613853334	4.230852016	2.896151507	4.455123997	Tumor	CESC
TCGA-IR-A3LH-01A	2394	0	7.948235403	5.398292495	5.22648197	1.677008894	3.149059205	3.26641545	3.847465306	Tumor	CESC
TCGA-IR-A3LI-01A	2493	0	3.926224233	2.914124297	3.881340672	0.130689051	1.83506611	2.602486842	4.360615267	Tumor	CESC
TCGA-DG-A2KK-01A	2496	0	6.15588	4.375796	4.72476	0.4150312	3.161021	2.455986	5.055102	Tumor	CESC
TCGA-C5-A1BM-01A	2520	1	6.968529	4.653621	5.749989	0.9246982	3.750269	2.509163	5.296987	Tumor	CESC
TCGA-C5-A2LX-01A	2526	0	6.013807	4.638281	4.350473	1.856947	3.687796	2.176186	4.391209	Tumor	CESC
TCGA-DR-A0ZL-01A	2669	0	4.676403088	3.811211102	5.02305643	0.542029286	3.778674886	3.393692358	5.414446186	Tumor	CESC
TCGA-UC-A7PF-01A	2859	1	7.240703557	5.157554556	4.808035869	1.498297288	3.660383257	3.188936739	5.494701612	Tumor	CESC
TCGA-C5-A7UI-01A	2888	1	6.24385565	4.877471904	4.742585533	1.184203661	4.08753327	2.541222608	4.435900886	Tumor	CESC
TCGA-DG-A2KJ-01A	2893	0	4.678221133	3.531951854	3.51050048	1.046664675	4.601288618	1.970935874	3.594521681	Tumor	CESC
TCGA-IR-A3LF-01A	2949	0	6.228942	4.937712	4.38427	1.054933	3.000678	3.556971	5.284743	Tumor	CESC
TCGA-C5-A8XK-01A	3039	0	6.355422278	4.91287025	4.847143496	0.416525777	2.908847362	3.193864834	4.833251324	Tumor	CESC
TCGA-C5-A2LZ-01A	3046	1	6.312666	4.919216	5.358823	1.165698	3.902965	3.461696	5.280958	Tumor	CESC
TCGA-C5-A7CJ-01A	3097	1	5.793296159	4.92088398	5.689617589	1.437475452	3.54486349	3.670039402	5.553619277	Tumor	CESC
TCGA-EK-A2IR-01A	3442	0	3.913361	3.045947	4.665341	0.2556454	1.897398	3.905851	4.851207	Tumor	CESC
TCGA-DS-A0VM-01A	3589	0	6.850479	4.865759	4.574109	1.025412	3.780967	2.86531	4.683376	Tumor	CESC
TCGA-DS-A0VN-01A	3609	0	6.373527	4.662608	4.588272	1.034375	3.343506	2.597304	5.139452	Tumor	CESC
TCGA-DS-A1OD-01A	3874	0	7.19844	5.612854	5.135429	2.301762	3.228652	3.205348	5.011165	Tumor	CESC
TCGA-IR-A3LC-01A	3935	0	5.643613	3.760639	5.404401	0.9331955	4.074791	3.301617	4.92709	Tumor	CESC
TCGA-C5-A7UH-01A	3988	0	4.807911254	3.902616756	4.864855361	0.625072327	3.503992295	2.764212315	4.337349423	Tumor	CESC
TCGA-C5-A7CK-01A	4086	1	5.353989	4.751539	4.408755	0.4860145	2.06748	2.790657	5.155029	Tumor	CESC
TCGA-IR-A3LA-01A	4172	0	4.728661	3.614001	4.903785	0.6173328	2.628582	3.453573	4.282761	Tumor	CESC
TCGA-C5-A1BJ-01A	4385	0	6.576534	5.309175	5.195446	1.361515	3.603273	3.419199	5.049661	Tumor	CESC
TCGA-C5-A8XJ-01A	4467	0	5.854385	4.596355	5.497217	1.117716	3.196269	4.05059	5.404269	Tumor	CESC
TCGA-C5-A7CO-01A	4482	0	4.807621	3.598415	4.382328	0.8141374	3.947722	3.45393	4.84243	Tumor	CESC
TCGA-IR-A3L7-01A	4483	0	4.107302315	4.340975805	4.934987592	0.668927945	2.239352705	3.509910995	5.538656139	Tumor	CESC
TCGA-C5-A7CH-01A	4694	0	5.551903386	4.462041502	5.026600195	0.511359261	2.033498918	2.688605202	4.378765447	Tumor	CESC
TCGA-C5-A7UE-01A	4738	0	5.09717241	4.401751756	4.761248492	0.855040716	2.403591044	2.353755127	4.736973228	Tumor	CESC
TCGA-C5-A905-01A	4879	0	4.188636	3.901972	4.989708	0.3845899	2.965999	1.494741	4.826386	Tumor	CESC
TCGA-C5-A1BL-01A	5271	0	6.379429	4.434706	5.430967	1.040846	4.116238	3.664461	5.686663	Tumor	CESC
TCGA-C5-A1BK-01B	5385	0	7.100091021	4.74603277	4.857482333	1.828167546	4.086096091	3.259830389	4.601392616	Tumor	CESC
TCGA-JX-A3Q0-01A	6375	0	7.412942741	4.680740955	4.542946953	0.979869233	4.663030854	3.432925807	5.076968662	Tumor	CESC
TCGA-C5-A7CG-01A	6408	0	7.737986	5.65286	5.222658	2.328034	4.236244	3.806395	5.621913	Tumor	CESC
TCGA-W5-AA31-01A	10	0	8.460934	5.052797	4.835164	2.981389	2.369404	2.936573	5.083977	Tumor	CHOL
TCGA-WD-A7RX-01A	21	1	6.581206	4.583315	4.381972	2.015738	3.002319	3.617912	4.874971	Tumor	CHOL
TCGA-YR-A95A-01A	26	1	6.747019298	3.941642555	3.563555578	1.590825966	1.567122562	3.087106156	5.168457577	Tumor	CHOL
TCGA-W5-AA2Q-01A	50	0	6.541357	4.49024	4.517127	0.2975344	2.302554	3.425186	5.041146	Tumor	CHOL
TCGA-ZU-A8S4-01A	98	1	6.832717	3.921808	4.37681	0.9783796	2.769386	3.083481	4.486711	Tumor	CHOL
TCGA-ZD-A8I3-01A	169	1	5.784695026	4.791065799	4.349444618	1.170219541	2.12253485	3.567479297	5.484601049	Tumor	CHOL
TCGA-W5-AA39-01A	170	1	4.306091709	3.661528067	4.924661625	0.246261845	1.632946386	3.025031049	3.43939313	Tumor	CHOL
TCGA-W5-AA2X-01A	271	1	4.403530341	3.3022698	4.744482686	0.503451089	2.329303061	3.471709152	4.307236076	Tumor	CHOL
TCGA-3X-AAV9-01A	339	1	5.168810298	4.516399521	4.901477933	1.583674986	3.380157919	3.875643445	4.88241355	Tumor	CHOL
TCGA-ZH-A8Y1-01A	385	1	5.591447895	4.329473839	4.87861432	0.543155759	2.966262914	3.594361123	5.281198786	Tumor	CHOL
TCGA-3X-AAVB-01A	402	0	4.792295479	4.065565513	4.985032611	0.817416205	3.318157244	3.713417283	4.33080949	Tumor	CHOL
TCGA-4G-AAZT-01A	420	0	3.747375153	3.714618233	3.828276406	0.9340374	3.309160552	2.672431842	4.976280453	Tumor	CHOL
TCGA-3X-AAVA-01A	445	1	6.832017067	3.63598687	4.390198565	3.058578707	2.490875558	3.445870576	4.634655256	Tumor	CHOL
TCGA-ZH-A8Y6-01A	519	0	4.507092	3.680654	4.338592	0.2066615	1.082755	3.713349	6.723793	Tumor	CHOL
TCGA-W5-AA34-01A	555	1	6.32498907	4.113010656	4.304696916	2.974581103	2.9621395	3.388674783	4.990915375	Tumor	CHOL
TCGA-ZH-A8Y8-01A	602	0	7.038489762	4.541218371	4.608169894	1.381077266	2.370516531	3.413116095	4.98721552	Tumor	CHOL
TCGA-W5-AA2U-01A	627	1	7.186743556	4.261974688	4.461074313	1.908211237	2.785165689	3.508242546	4.912366321	Tumor	CHOL
TCGA-W5-AA2O-01A	640	1	4.394640409	4.024087406	4.171714947	0.705098486	2.128610236	3.516679226	4.991756493	Tumor	CHOL
TCGA-3X-AAVE-01A	650	0	7.269749697	4.927178628	5.315930422	1.595552438	3.637664097	3.72941342	5.457642405	Tumor	CHOL
TCGA-ZH-A8Y2-01A	701	1	5.471671188	3.982571312	5.16136267	1.0061637	3.798606738	4.249500745	5.147027424	Tumor	CHOL
TCGA-3X-AAVC-01A	709	0	6.451428467	4.149903575	4.550028037	2.434818881	1.846067396	3.472859404	5.493833	Tumor	CHOL
TCGA-ZH-A8Y4-01A	741	1	4.930995406	4.213128576	4.921515447	0.496437797	2.789493221	3.498910233	5.169541801	Tumor	CHOL
TCGA-W6-AA0S-01A	808	0	4.5126073	3.507885775	5.029350358	1.309834671	2.716059953	3.745363967	5.002533776	Tumor	CHOL
TCGA-W5-AA2W-01A	924	1	7.067453099	4.330836822	4.644219513	0.502053676	2.689377018	3.648906076	5.643787228	Tumor	CHOL
TCGA-W5-AA2H-01A	1077	0	4.917733476	4.667865212	4.05961972	3.650979916	4.777835461	4.309931613	5.659437728	Tumor	CHOL
TCGA-W5-AA30-01A	1153	0	5.402247712	4.615771784	4.53548179	1.235341876	3.465142041	3.783566371	5.428622193	Tumor	CHOL
TCGA-4G-AAZO-01A	1177	0	6.272763	4.862404	4.06335	1.089165	2.329176	2.977878	5.402354	Tumor	CHOL
TCGA-W5-AA2T-01A	1220	1	7.428205983	4.346644246	4.137901182	2.018051414	2.72735426	3.690630563	5.290774329	Tumor	CHOL
TCGA-ZH-A8Y5-01A	1229	0	6.802515	3.882205	4.502283	2.079371	2.653432	3.265386	5.375922	Tumor	CHOL
TCGA-W5-AA36-01A	1402	1	5.993102298	3.236499743	3.893515182	2.497837922	2.530006874	3.011779096	5.255594513	Tumor	CHOL
TCGA-W5-AA33-01A	1449	0	6.927772677	4.400581275	4.343532616	3.40266489	2.806698659	3.767094383	5.156307223	Tumor	CHOL
TCGA-W5-AA38-01A	1471	0	7.337882	4.390917	4.383803	1.661184	2.126874	2.864365	5.031979	Tumor	CHOL
TCGA-W5-AA2R-01A	1542	0	7.063330088	4.450317673	5.038374372	1.61846595	3.656371961	3.841908275	5.527076279	Tumor	CHOL
TCGA-W5-AA2Z-01A	1614	0	5.580880405	4.747040389	4.671595213	1.103061127	2.912866662	3.485543307	5.401504291	Tumor	CHOL
TCGA-W5-AA2I-01A	1939	1	4.90927	3.551109	3.071343	1.475647	1.651174	2.693053	4.423373	Tumor	CHOL
TCGA-W5-AA2G-01A	1976	0	6.305633236	3.650299018	4.600532816	1.061277095	1.827734434	3.270499808	4.738273453	Tumor	CHOL
TCGA-AA-3492-01A	1	1	5.556194647	3.798886921	4.812932701	0.647679998	4.089587338	3.367968588	5.283733389	Tumor	COAD
TCGA-G4-6626-01A	1	1	4.774552292	2.581314103	4.713927605	0.198726917	2.75917694	4.143907333	4.818594301	Tumor	COAD
TCGA-AA-3525-01A	1	0	5.035162659	3.266516988	4.481640017	1.057743593	2.484909304	3.104935399	5.043984131	Tumor	COAD
TCGA-AY-6196-01A	6	0	6.621150842	4.882978849	5.144750394	1.88109951	4.136966984	4.445723093	4.759362944	Tumor	COAD
TCGA-AM-5820-01A	14	0	4.482214	3.042585	4.545529	0.2708922	2.158784	3.688009	5.288125	Tumor	COAD
TCGA-F4-6854-01A	16	0	5.189335196	3.479241477	4.604389382	0.634092472	2.851297991	3.86116578	5.325873119	Tumor	COAD
TCGA-AA-A02O-01A	28	0	3.446753012	3.074676236	4.044756734	0.275634671	2.616227445	3.331012981	5.959929878	Tumor	COAD
TCGA-AM-5821-01A	28	0	6.87098787	4.108471237	4.09417456	0.60887292	2.485341654	2.480690125	4.99159407	Tumor	COAD
TCGA-AY-4071-01A	29	1	5.156093081	4.016512371	4.682592183	1.062187814	3.145311099	3.442726837	5.602289328	Tumor	COAD
TCGA-AA-A00R-01A	30	0	6.965549859	4.509959196	5.019743889	1.573110415	4.54974701	3.740652067	4.646819769	Tumor	COAD
TCGA-AA-3543-01A	30	0	6.169382499	4.119096193	4.593058061	0.899266539	3.615651467	3.108367741	5.430524682	Tumor	COAD
TCGA-AA-3818-01A	30	1	4.765682339	3.078744715	4.306816816	0.257590114	2.567733734	3.339986853	5.389553766	Tumor	COAD
TCGA-AA-3856-01A	30	0	5.910462378	3.627430444	5.183944179	0.813146891	3.092554341	3.791021697	5.347034009	Tumor	COAD
TCGA-AA-A01V-01A	31	0	5.004371163	3.28046009	4.815763982	0.242161139	2.885499157	3.282173396	5.257437506	Tumor	COAD
TCGA-AA-3514-01A	31	0	2.66775751	2.381474605	3.72936302	0.116253968	3.047438256	3.182164529	5.227136533	Tumor	COAD
TCGA-AA-3496-01A	31	0	5.891970516	3.927887975	5.464103775	1.022827776	4.203560331	4.357941309	5.224928063	Tumor	COAD
TCGA-AA-3494-01A	31	0	4.557754796	3.208795972	5.074256803	0.663708853	2.419383442	3.570673096	5.453479544	Tumor	COAD
TCGA-AA-3518-01A	31	0	5.817095522	3.645644153	4.601822082	0.554841311	3.002310007	3.291715817	5.247878117	Tumor	COAD
TCGA-AA-A01Q-01A	31	0	5.473538019	3.938562763	4.53084515	0.675683634	3.560188129	3.263739169	5.169099215	Tumor	COAD
TCGA-AA-A01S-01A	31	0	3.721085713	2.285687545	4.598599122	0.070778119	4.113066913	3.932320036	5.168447618	Tumor	COAD
TCGA-AA-3821-01A	31	0	5.553873504	4.209268793	4.879012837	0.873477159	2.461251608	3.040979459	4.843009976	Tumor	COAD
TCGA-AZ-4323-01A	43	1	5.250432937	4.310057077	4.908434303	1.72006484	3.768179188	4.383554746	5.010675645	Tumor	COAD
TCGA-F4-6704-01A	47	0	5.211235	3.877894	5.299713	0.6164187	2.492467	3.360999	4.790357	Tumor	COAD
TCGA-5M-AAT4-01A	49	1	4.085172	2.978619	3.826922	0.1840252	2.433903	4.003179	4.861714	Tumor	COAD
TCGA-AZ-6608-01A	59	1	3.671302007	2.583352758	3.810895173	0.158126345	2.936809569	3.10302248	4.875948731	Tumor	COAD
TCGA-AA-3666-01A	61	1	5.31788785	2.899105856	4.153005146	0.800125325	2.800099086	3.235495166	5.082795058	Tumor	COAD
TCGA-AA-3952-01A	61	1	3.914817355	2.991071876	4.286405274	0.315148233	3.081118099	2.803146971	4.862204435	Tumor	COAD
TCGA-CK-6748-01A	61	0	4.565832	3.020164	4.405568	0.2580071	2.584027	3.742525	5.16871	Tumor	COAD
TCGA-AA-A02H-01A	61	1	4.329951997	3.285865573	4.676004781	0.437673526	2.603719965	3.480697978	5.126457148	Tumor	COAD
TCGA-AA-3966-01A	61	0	6.208551473	4.101464287	4.866951068	1.306693929	3.370850314	3.03846071	5.190278112	Tumor	COAD
TCGA-AA-3930-01A	61	1	5.994715635	3.607196725	4.871178576	0.533571229	2.989370162	3.395281876	4.467158113	Tumor	COAD
TCGA-AA-A02E-01A	90	1	4.871872761	2.854106038	4.779209855	0.393112418	3.28518539	2.863667021	5.122660633	Tumor	COAD
TCGA-AZ-6607-01A	97	1	5.810461058	4.519088319	5.241386796	0.581945175	2.973889281	3.459706739	5.208881583	Tumor	COAD
TCGA-AA-A00N-01A	122	1	4.874341873	3.644017032	4.77308136	0.42229961	3.242248391	2.925230207	4.910037781	Tumor	COAD
TCGA-D5-6537-01A	146	1	5.525083	3.502104	5.439011	0.2996678	3.182058	4.114888	5.324905	Tumor	COAD
TCGA-4N-A93T-01A	146	0	4.227297831	3.944643784	4.101945628	0.226631183	2.809744142	3.5816	6.009591642	Tumor	COAD
TCGA-AA-A02J-01A	153	1	3.977590218	2.271687252	4.312385929	0.167273423	2.682604026	3.531100437	4.623019389	Tumor	COAD
TCGA-CM-5862-01A	153	1	3.828544484	2.3391146	3.821059501	0.456505029	2.618257564	3.278269038	4.504811111	Tumor	COAD
TCGA-AA-3696-01A	153	1	4.45780882	3.953896376	4.341271233	0.086061629	3.038939931	3.173644522	6.053107581	Tumor	COAD
TCGA-AA-3488-01A	153	1	3.204836547	1.830547194	4.417863683	0.241286485	2.784741249	3.332802937	5.426324087	Tumor	COAD
TCGA-AZ-4616-01A	156	1	6.183043233	3.479140028	4.419003217	0.52973447	2.515722481	2.960161474	4.752300675	Tumor	COAD
TCGA-AZ-6605-01A	159	1	5.464537153	4.296871196	4.998120371	1.004518366	3.366353925	3.848337289	5.034346092	Tumor	COAD
TCGA-AZ-4614-01A	172	1	4.421757552	3.201948822	3.936701474	0.154805331	3.411736857	3.52012	5.034657414	Tumor	COAD
TCGA-AD-6899-01A	176	1	6.089947	4.251805	4.894464	1.010764	3.568563	3.737194	5.111673	Tumor	COAD
TCGA-DM-A285-01A	179	1	4.269971	3.515141	4.406542	0.1936308	3.563697	3.477937	4.626674	Tumor	COAD
TCGA-AA-3681-01A	182	0	5.556015406	3.754597642	4.879744906	0.682472068	2.461884646	3.153952288	5.526347199	Tumor	COAD
TCGA-AA-3662-01A	184	0	5.050284713	3.856834668	3.909314951	0.684127261	2.854064446	3.382089277	5.603239993	Tumor	COAD
TCGA-F4-6570-01A	188	1	6.922413811	4.319544888	4.289245309	0.88205307	2.666374837	3.218799437	5.137146771	Tumor	COAD
TCGA-AZ-6599-01A	206	1	4.228401	3.526434	4.522407	0.3839999	2.275438	3.304268	5.212569	Tumor	COAD
TCGA-AA-3663-01A	212	0	4.477438579	2.897742744	4.635001116	0.574762084	1.735384663	2.854753479	5.089663862	Tumor	COAD
TCGA-AA-3511-01A	212	0	5.079459	3.585991	4.670196	0.4325837	3.121236	3.747602	5.251829	Tumor	COAD
TCGA-AA-3489-01A	214	1	5.514622	4.480229	5.145268	1.38106	3.839636	4.171298	5.422607	Tumor	COAD
TCGA-DM-A1DA-01A	228	1	4.599059	2.883329	3.544006	0.193843	3.366824	3.225938	4.915635	Tumor	COAD
TCGA-D5-6898-01A	229	0	5.723187	3.489177	4.449356	0.7194403	3.11063	4.064647	4.873123	Tumor	COAD
TCGA-DM-A280-01A	236	1	3.945708	2.303152	4.253128	0.09502623	2.497613	2.772107	4.399095	Tumor	COAD
TCGA-AA-3989-01A	242	1	4.709101411	3.396690148	4.480104987	0.645215615	2.753174798	2.893296136	5.326779641	Tumor	COAD
TCGA-AA-3980-01A	242	0	6.034125427	3.201508247	4.610187653	0.858808543	2.690525771	3.514713148	4.592219705	Tumor	COAD
TCGA-CM-4750-01A	244	0	5.198040617	2.519962186	4.345863139	0.276378843	2.795210419	3.470972159	4.662069733	Tumor	COAD
TCGA-G4-6295-01A	254	0	6.452232278	3.480085257	4.655220083	1.020644856	3.011819113	3.874170523	5.085598495	Tumor	COAD
TCGA-A6-6141-01A	255	0	5.704950648	3.632110308	5.012954011	0.7736092	3.442406707	3.259105118	5.050944321	Tumor	COAD
TCGA-QG-A5Z1-01A	256	1	4.143	3.46764	4.949061	0.3736747	3.055552	3.798321	5.064262	Tumor	COAD
TCGA-F4-6459-01A	262	1	4.723035523	3.278798401	4.664478614	0.382032026	2.73623347	3.786671598	4.640241447	Tumor	COAD
TCGA-D5-6926-01A	275	0	5.332659315	4.417890355	4.982578404	0.687965224	3.190166797	4.108366334	5.592218772	Tumor	COAD
TCGA-AA-3519-01A	276	0	4.97904724	3.39487327	5.08578054	0.23399816	2.567881427	3.173331284	5.381639589	Tumor	COAD
TCGA-D5-6927-01A	287	0	6.177425243	4.182993353	4.943427675	0.967123474	3.257833809	3.52182785	5.49518623	Tumor	COAD
TCGA-5M-AAT6-01A	290	1	6.412769446	4.683289675	4.628715498	0.933356944	3.384776907	3.404017478	4.691962098	Tumor	COAD
TCGA-A6-A5ZU-01A	293	0	4.723386527	3.668822997	4.490279357	0.432141891	3.668678007	3.534842581	4.948275659	Tumor	COAD
TCGA-NH-A6GA-01A	302	1	4.811814087	3.805059306	4.272372267	0.537821657	3.702541745	4.087332879	5.681861412	Tumor	COAD
TCGA-AA-3811-01A	306	1	5.523008439	4.073757569	4.591297492	0.625670369	1.833096992	3.426149677	4.941771156	Tumor	COAD
TCGA-AA-3848-01A	306	1	3.201686776	2.860595222	4.163660496	0.17602782	2.908003445	3.802151912	5.743840055	Tumor	COAD
TCGA-CM-6679-01A	306	0	4.698395	4.12107	4.788118	0.7140828	3.232883	4.087099	5.211958	Tumor	COAD
TCGA-CA-6718-01A	306	1	8.054633924	4.731081654	4.833939661	1.203930944	4.010540449	3.316800753	4.825668848	Tumor	COAD
TCGA-D5-6922-01A	308	0	5.674736078	4.265803884	4.75990607	0.729522447	3.318960283	4.074108457	5.495812216	Tumor	COAD
TCGA-D5-7000-01A	312	0	5.435808259	4.032841171	4.699260421	0.50869994	2.912885407	3.695724838	5.757037993	Tumor	COAD
TCGA-AD-6964-01A	331	1	7.017479132	4.800529572	4.873357609	1.247991748	3.80098546	3.090823243	5.340923124	Tumor	COAD
TCGA-NH-A50U-01A	334	1	5.885491104	4.347112323	4.066669779	0.170147141	2.838924248	3.151192727	6.117086766	Tumor	COAD
TCGA-AA-A01D-01A	334	1	4.511694233	3.469257523	4.317779078	0.276260589	2.731531302	3.159795015	5.204188846	Tumor	COAD
TCGA-CM-6172-01A	335	0	4.630899389	4.397969232	5.198133682	0.31668484	3.143457829	3.613627852	5.5084307	Tumor	COAD
TCGA-CM-6678-01A	335	0	3.762876235	2.810468895	4.275235501	0.158000969	2.686248228	3.66375947	5.077224593	Tumor	COAD
TCGA-AA-3680-01A	335	1	4.882811187	3.752527336	5.175259428	0.717339675	3.683938779	3.508426711	5.408710118	Tumor	COAD
TCGA-CM-6676-01A	337	0	4.252103019	3.40919607	4.917931006	0.336278417	2.742465745	4.271755107	5.304685759	Tumor	COAD
TCGA-CM-6677-01A	337	0	5.556585903	3.553837694	4.661770294	0.435872582	2.357042759	3.813721012	5.330972974	Tumor	COAD
TCGA-F4-6461-01A	338	1	5.407861203	3.852343166	4.627297094	0.498761949	2.897045578	3.674948016	4.94325669	Tumor	COAD
TCGA-D5-6932-01A	346	0	4.709529661	3.328791122	4.418084717	0.543725378	3.323352861	3.502590795	4.885731621	Tumor	COAD
TCGA-D5-6928-01A	354	0	7.309612475	5.959657314	5.33047194	2.355584577	4.768995441	4.109791204	5.663843241	Tumor	COAD
TCGA-AZ-6606-01A	357	1	5.260688066	3.349085813	4.610132733	0.343286762	3.25695417	3.248480195	5.360443932	Tumor	COAD
TCGA-T9-A92H-01A	362	0	5.139135093	3.17811634	4.477611468	0.223785145	3.05091616	3.274294806	5.157171152	Tumor	COAD
TCGA-CM-6162-01A	365	0	6.235078309	4.120199648	5.650142699	1.014851816	3.395288232	3.446106231	4.832007862	Tumor	COAD
TCGA-AA-A01G-01A	365	0	4.765753038	3.279193305	4.989349973	0.395787655	3.604594563	3.744741066	5.387944869	Tumor	COAD
TCGA-D5-6931-01A	365	0	5.682657	3.98659	4.740411	0.7564616	3.056609	3.368738	5.531524	Tumor	COAD
TCGA-CM-6680-01A	366	0	5.557439411	3.859116252	5.106243744	0.5764395	3.030779028	3.559017811	5.032476116	Tumor	COAD
TCGA-AZ-6600-01A	368	1	4.821417	3.383982	4.597411	0.5532662	2.45183	3.44014	5.523645	Tumor	COAD
TCGA-AD-5900-01A	370	0	5.490837779	4.293147249	4.048027838	0.743591234	2.954516263	3.250145877	5.51616216	Tumor	COAD
TCGA-CA-6716-01A	371	0	4.511357	3.239662	4.830319	0.519442	2.681981	3.501201	5.185041	Tumor	COAD
TCGA-CA-5255-01A	376	0	4.562188101	2.988114303	4.183404421	0.289822194	2.41974283	2.996657548	5.375132604	Tumor	COAD
TCGA-D5-6920-01A	377	0	4.695820605	3.698130205	5.202378687	0.779970781	2.610237707	3.470636025	5.17500305	Tumor	COAD
TCGA-CA-5796-01A	377	0	4.347526619	2.877890596	5.095627681	0.73480211	2.772369078	3.231405982	5.154833818	Tumor	COAD
TCGA-D5-6923-01A	378	0	4.685292	3.881284	4.585645	0.4368474	2.812344	3.7628	4.921682	Tumor	COAD
TCGA-CA-5256-01A	379	0	4.382060112	2.094667737	4.369847768	0.320837911	1.941216039	2.775031751	4.047072904	Tumor	COAD
TCGA-D5-6539-01A	380	0	4.893187538	3.516377867	4.870258335	0.654627923	2.405236991	3.056077781	5.129052453	Tumor	COAD
TCGA-CA-6715-01A	383	0	4.623965	2.780451	5.062561	0.1246922	3.184839	3.933025	4.920889	Tumor	COAD
TCGA-CA-5797-01A	383	0	5.288161	3.420374	4.343246	0.311069	2.449797	3.314539	5.299181	Tumor	COAD
TCGA-DM-A1D8-01A	383	1	4.337293	2.989076	3.364964	0.5179151	2.333113	3.23143	4.909354	Tumor	COAD
[truncated: 8,122 more rows]
