# Supplementary material for: Pan-cancer analysis reveals signal transducer and activator of transcription (STAT) gene family as biomarkers for prognostic prediction and therapeutic guidance
Source: Front Genet. 2023 Mar 9;14:1120500. doi: 10.3389/fgene.2023.1120500 (PMC10034013; doi:10.3389/fgene.2023.1120500)
Supplement: Supplementary file 2 [file DataSheet1.ZIP › Source data/immuneType.result.xls]

gene	pvalue
STAT1	3.29546968379825e-13
STAT2	3.15160899722123e-07
STAT3	4.31099840966308e-05
STAT4	4.83965928601539e-09
STAT5A	2.06887627166558e-07
STAT5B	2.33440066891592e-05
STAT6	0.000224633311721041
