# Supplementary material for: Pan-cancer analysis reveals signal transducer and activator of transcription (STAT) gene family as biomarkers for prognostic prediction and therapeutic guidance
Source: Front Genet. 2023 Mar 9;14:1120500. doi: 10.3389/fgene.2023.1120500 (PMC10034013; doi:10.3389/fgene.2023.1120500)
Supplement: Supplementary file 2 [file DataSheet1.ZIP › Source data/immuneType.xls]

gene	pvalue
STAT1	0
STAT2	0
STAT3	2.22270135418486e-158
STAT4	0
STAT5A	1.2401464117171e-205
STAT5B	0
STAT6	1.15353033985119e-301
