# Supplementary material for: Pan-cancer analysis reveals signal transducer and activator of transcription (STAT) gene family as biomarkers for prognostic prediction and therapeutic guidance
Source: Front Genet. 2023 Mar 9;14:1120500. doi: 10.3389/fgene.2023.1120500 (PMC10034013; doi:10.3389/fgene.2023.1120500)
Supplement: Supplementary file 2 [file DataSheet1.ZIP › Source data/logFC.txt]

CancerType	STAT1	STAT2	STAT3	STAT4	STAT5A	STAT5B	STAT6
BLCA	0.672968151244206	0.766719462361378	-0.377769737025227	-0.20852414972314	-0.441849358997951	-0.77628171847125	-0.396338790447945
BRCA	0.894757935652839	0.0792749495530494	-0.0993815988422471	-0.302878910538308	-1.36244638651804	-1.17939948000941	-0.467897665064416
CHOL	2.32737566152778	0.681498096722223	0.293157448944444	0.462599356305555	1.31941112091667	0.654966820944444	1.45880055586111
COAD	0.396223825426131	0.12181480325136	-0.210121719395525	-0.312790370132101	-0.0500995220511111	-0.0760903510284812	-0.0313720798054993
ESCA	1.59424004622727	0.893853105541526	0.552404582058923	0.244831065605499	0.369729650698092	-0.0163651780179572	0.273274609258698
GBM	0.880178742636905	0.337710777295238	1.10401954424524	-1.4022607508619	0.766104723630952	0.0256496133761908	-0.244859571288095
HNSC	1.50319254189017	1.1580320751418	0.0498378446602681	0.459131712784408	0.254310236410902	-0.0115414969269283	0.185098573986237
KICH	-1.51304625986154	-0.23177785430641	-1.52486424757436	-0.288260295589103	-0.4918122918	-0.377096377405128	0.202725104955769
KIRC	0.193251744830945	0.822303504800207	-0.343156134675596	0.765938614226921	0.0561740135477935	0.0599500985326058	0.420257022157685
KIRP	0.386447810187824	0.510614900411224	-0.370488566682093	0.425412623342452	0.0816690636747404	-0.036718010860294	0.540190451730104
LIHC	0.584625205637861	0.502697164088556	-0.178049610336043	0.106641797474332	0.418799911399786	0.359547409406203	0.41622111690599
LUAD	0.653740280373107	0.582093071620642	-0.160908414018432	0.164830504678224	-0.639254030141039	-0.45607727390591	-0.200277266746245
LUSC	0.42337808827386	0.394291191206689	-0.46781247568736	-0.491046364054055	-1.10424096566341	-0.734340154921178	-0.379716324423764
PRAD	0.0787650669463149	0.268354784830584	-0.127021698356367	0.02425838796308	-0.462398382783451	-0.512772162140858	-0.338819834387583
READ	0.449967712804192	0.266519540016168	-0.0801391265832336	-0.273837962716168	-0.0398935190209579	-0.257448017798803	0.0910321337940125
STAD	1.40206707848633	0.7867170371465	0.443200588303917	0.233671176931667	0.387457176446917	0.00151343385241631	0.131307247393083
THCA	0.508027731797769	0.216723410552401	-0.0031104013469232	0.256982934000068	0.205873574504936	-0.00612191802048656	0.378582548440095
UCEC	0.901326008937539	0.248668109518404	-0.0347722487353499	-0.0344917553644422	-0.876114615160271	-1.72078562898337	-0.359782615530188
