# Supplementary material for: Pan-cancer analysis reveals signal transducer and activator of transcription (STAT) gene family as biomarkers for prognostic prediction and therapeutic guidance
Source: Front Genet. 2023 Mar 9;14:1120500. doi: 10.3389/fgene.2023.1120500 (PMC10034013; doi:10.3389/fgene.2023.1120500)
Supplement: Supplementary file 2 [file DataSheet1.ZIP › Source data/pvalue.txt]

CancerType	STAT1	STAT2	STAT3	STAT4	STAT5A	STAT5B	STAT6
BLCA	0.0117093881673046	2.06452403653048e-06	0.0117723675864722	0.16575946864656	0.00717017001317635	1.02523344334489e-06	0.00272993677621132
BRCA	8.19462703532651e-21	0.135159038570679	0.0700883307860135	1.0591118764321e-14	1.47949429158298e-50	5.99523774775053e-60	4.69795446066352e-24
CHOL	9.0276831477536e-09	9.73567919861618e-05	0.0711404700896297	0.130667283964594	5.98084008538676e-07	1.90123007091691e-05	6.7707623608152e-08
COAD	0.000465418053072023	0.209593443756718	0.0043492286031591	7.79469764865493e-10	0.473009334174572	0.469621961186794	0.621963935151831
ESCA	1.35142097880646e-05	2.36629470883829e-05	0.00637349212981672	0.178027729311681	0.126695787810117	0.729893616773213	0.0598548990868832
GBM	0.00283021612275035	0.140909313408224	0.000327283910440651	0.000868711801034045	0.003902589483459	0.686790279635866	0.233448678779693
HNSC	6.10283531142692e-14	5.47696750957085e-18	0.654894613657528	8.91173493978904e-11	0.0178167347220847	0.897310908445131	0.0527596902457297
KICH	6.25752809253997e-12	0.00900897365833501	2.05315905434577e-12	1.07853867225119e-06	1.71593480867071e-06	1.98502111884076e-05	0.0061225766972299
KIRC	0.0519228547999287	9.40814784149364e-26	7.80472715016677e-09	1.53176811522301e-32	0.155248746250295	0.00151342491244083	2.42065021964689e-19
KIRP	0.0147681789662582	3.51995552191805e-08	0.000162631774422366	1.01126437641677e-07	0.121931020143797	0.718598625262718	1.22018471845117e-10
LIHC	8.1449638711988e-05	1.88433088522617e-08	0.0746921086064373	0.876473579350465	1.00903673353811e-08	2.25000049545333e-09	1.73777482554077e-07
LUAD	4.4832212988808e-09	1.95753407423515e-15	0.00348372008471994	0.0890227394571287	5.43082295543523e-17	1.10903530969966e-16	0.000266288734259396
LUSC	0.000637175706437801	8.35013748773756e-07	7.04347312232941e-11	2.48588276375379e-11	3.17186551945203e-22	4.62683128435438e-22	7.6040477827907e-08
PRAD	0.852953995276089	1.78251348577775e-05	0.0595420273682628	0.942719698261274	1.41128640127356e-13	3.04710930791284e-16	3.60663232627983e-06
READ	0.0392310533035424	0.126500210033648	0.326278767656985	0.00217212099028215	0.626929435545737	0.0747174171723693	0.338959915118682
STAD	9.57839912704036e-14	1.54453342132861e-11	6.97549269978815e-07	0.0127734348141062	0.00113159603446184	0.966907370008572	0.0916241813977326
THCA	0.000382512870968893	1.60697360012289e-05	0.660913095168248	0.00506448891633785	6.17339871176666e-06	0.890864056159372	2.50421780289205e-16
UCEC	2.81569039785544e-07	0.00441478324416334	0.891735408177195	0.413240524370228	2.39778226138003e-13	9.52275052361464e-23	1.82238121405356e-05
