# Supplementary material for: Pan-cancer analysis reveals signal transducer and activator of transcription (STAT) gene family as biomarkers for prognostic prediction and therapeutic guidance
Source: Front Genet. 2023 Mar 9;14:1120500. doi: 10.3389/fgene.2023.1120500 (PMC10034013; doi:10.3389/fgene.2023.1120500)
Supplement: Supplementary file 2 [file DataSheet1.ZIP › Source data/survival.result.xls]

gene	CancerType	pValue
STAT1	ACC	0.00176173325073525
STAT1	KIRP	0.0308256712908834
STAT1	LGG	6.4438031466274e-08
STAT1	MESO	0.0405372520041402
STAT1	OV	0.000600032208361467
STAT1	PAAD	0.02904264640345
STAT1	READ	0.0387543700510337
STAT1	SKCM	3.27383159470784e-08
STAT2	KIRC	2.06203477626232e-08
STAT2	LGG	3.08418222834117e-05
STAT3	LGG	0.00016467157409783
STAT3	SKCM	0.000313986579741465
STAT3	TGCT	0.0451943574259022
STAT4	BRCA	0.0014760415063837
STAT4	KIRC	0.0407378690017557
STAT4	KIRP	0.0247476878477066
STAT4	OV	0.016436888659272
STAT4	PAAD	0.00338057325363739
STAT4	SKCM	5.10805482134558e-07
STAT5A	HNSC	0.0297920462858507
STAT5A	LGG	2.6988991999044e-06
STAT5A	MESO	0.000115345119365062
STAT5A	SKCM	0.0134840343546953
STAT5B	ACC	0.0170342960881851
STAT5B	KIRC	0.000114892864115923
STAT5B	KIRP	0.0448030295126578
STAT5B	LAML	0.00641718745368047
STAT5B	PAAD	0.00162457830131102
STAT5B	SKCM	0.0162155676108645
STAT6	BLCA	0.00538365450373823
STAT6	GBM	0.0414989180444703
STAT6	LAML	0.0171606336156125
STAT6	LGG	0.00320713238959347
STAT6	SARC	0.000702111356861046
STAT6	THCA	0.0149809966616444
STAT6	UCEC	0.000201957695490029
STAT6	UVM	0.00249967770278747
